# Supplementary material for: Integrated Multi-Omics Analysis Reveals Stage-Specific Molecular Modules Regulating Uterine Function and Fecundity in Large White Pigs Across Reproductive Lifespan
Source: Biology (Basel). 2025 Nov 13;14(11):1589. doi: 10.3390/biology14111589 (PMC12649833; doi:10.3390/biology14111589)
Supplement: Supplementary file 1 [file biology-14-01589-s001.zip]

Archive with 55 entries (48 files):
- Supplementary Materials S1 Ration ratio.pdf
- Supplementary Materials S4-AllSample_GC_Q.stat.xls
- Supplementary Materials S5 Mappedstat.xls
- Supplementary Materials S6- Sus_scrofa.geneStructure.optimize.xls
- Supplementary Materials S10 proteomics_exp_table.xls
- Supplementary Materials S2-Base sequencing error rate analysis/
- Supplementary Materials S2-Base sequencing error rate analysis/CS-1.quality.png
- Supplementary Materials S2-Base sequencing error rate analysis/CS-2.quality.png
- Supplementary Materials S2-Base sequencing error rate analysis/CS-3.quality.png
- Supplementary Materials S2-Base sequencing error rate analysis/HYS-1.quality.png
- Supplementary Materials S2-Base sequencing error rate analysis/HYS-2.quality.png
- Supplementary Materials S2-Base sequencing error rate analysis/HYS-3.quality.png
- Supplementary Materials S2-Base sequencing error rate analysis/LYS-1.quality.png
- Supplementary Materials S2-Base sequencing error rate analysis/LYS-2.quality.png
- Supplementary Materials S2-Base sequencing error rate analysis/LYS-3.quality.png
- Supplementary Materials S2-Base sequencing error rate analysis/SMS-1.quality.png
- Supplementary Materials S2-Base sequencing error rate analysis/SMS-2.quality.png
- Supplementary Materials S2-Base sequencing error rate analysis/SMS-3.quality.png
- Supplementary Materials S3-the samples remained stable during the sequencing process/
- Supplementary Materials S3-the samples remained stable during the sequencing process/CS-1.acgtn.pdf
- Supplementary Materials S3-the samples remained stable during the sequencing process/CS-2.acgtn.pdf
- Supplementary Materials S3-the samples remained stable during the sequencing process/CS-3.acgtn.pdf
- Supplementary Materials S3-the samples remained stable during the sequencing process/HYS-1.acgtn.pdf
- Supplementary Materials S3-the samples remained stable during the sequencing process/HYS-2.acgtn.pdf
- Supplementary Materials S3-the samples remained stable during the sequencing process/HYS-3.acgtn.pdf
- Supplementary Materials S3-the samples remained stable during the sequencing process/LYS-1.acgtn.pdf
- Supplementary Materials S3-the samples remained stable during the sequencing process/LYS-2.acgtn.pdf
- Supplementary Materials S3-the samples remained stable during the sequencing process/LYS-3.acgtn.pdf
- Supplementary Materials S3-the samples remained stable during the sequencing process/SMS-1.acgtn.pdf
- Supplementary Materials S3-the samples remained stable during the sequencing process/SMS-2.acgtn.pdf
- Supplementary Materials S3-the samples remained stable during the sequencing process/SMS-3.acgtn.pdf
- Supplementary Materials S7-New genes were discovered by filtering out sequences/
- Supplementary Materials S7-New genes were discovered by filtering out sequences/Sus_scrofa.newGene.longest_transcript.cds.fa
- Supplementary Materials S7-New genes were discovered by filtering out sequences/Sus_scrofa.newGene.longest_transcript.fa
- Supplementary Materials S7-New genes were discovered by filtering out sequences/Sus_scrofa.newGene_final.filtered.gff
- Supplementary Materials S8-The novel genes were sequentially aligned with the databases and were annotated/
- Supplementary Materials S8-The novel genes were sequentially aligned with the databases and were annotated/All_Database_annotation.xls
- Supplementary Materials S8-The novel genes were sequentially aligned with the databases and were annotated/Function_Annotation.stat.xls
- Supplementary Materials S8-The novel genes were sequentially aligned with the databases and were annotated/Sus_scrofa.newGene.longest_transcript.pep.fa.nr.evalue.png
- Supplementary Materials S8-The novel genes were sequentially aligned with the databases and were annotated/Sus_scrofa.newGene.longest_transcript.pep.fa.nr.lib.png
- Supplementary Materials S9- GSEenrichment/
- Supplementary Materials S9- GSEenrichment/HYS_vs_LYS_Biological_Process_GO_0006810.gseaplot.png
- Supplementary Materials S9- GSEenrichment/LYS_vs_CS_KEGG_pathway_ko04020.gseaplot.png
- Supplementary Materials S9- GSEenrichment/SMS_vs_CS_Molecular_Function_GO_0005125.gseaplot.png
- Supplementary Materials S9- GSEenrichment/SMS_vs_LYS_Biological_Process_GO_0006955.gseaplot.png
- Supplementary Materials S11-Four stages of differential protein pathway enrichment/
- Supplementary Materials S11-Four stages of differential protein pathway enrichment/LYS_vs_CS.SubLoc.enrich.txt
- Supplementary Materials S11-Four stages of differential protein pathway enrichment/LYS_vs_HYS.SubLoc.enrich.txt
- Supplementary Materials S11-Four stages of differential protein pathway enrichment/SMS_vs_CS.SubLoc.enrich.txt
- Supplementary Materials S11-Four stages of differential protein pathway enrichment/SMS_vs_LYS.SubLoc.enrich.txt
- Supplementary Materials S12-z-score analysis of differential metabolites in four stages/
- Supplementary Materials S12-z-score analysis of differential metabolites in four stages/LYS_vs_CS.zscore.xls
- Supplementary Materials S12-z-score analysis of differential metabolites in four stages/LYS_vs_HYS.zscore.xls
- Supplementary Materials S12-z-score analysis of differential metabolites in four stages/SMS_vs_CS.zscore.xls
- Supplementary Materials S12-z-score analysis of differential metabolites in four stages/SMS_vs_LYS.zscore.xls
