# Supplementary material for: Integrated Multi-Omics Analysis Reveals Stage-Specific Molecular Modules Regulating Uterine Function and Fecundity in Large White Pigs Across Reproductive Lifespan
Source: Biology (Basel). 2025 Nov 13;14(11):1589. doi: 10.3390/biology14111589 (PMC12649833; doi:10.3390/biology14111589)
Supplement: Supplementary file 1 [file biology-14-01589-s001.zip › Supplementary Materials S4-AllSample_GC_Q.stat.xls]

#SampleID	ReadSum	BaseSum	GC(%)	N(%)	Q20(%)	Q30(%)
CS-1	25677471	7661985586	49.37	0.04	99.05	95.65
CS-2	26028193	7765721384	49.28	0.00	99.24	96.47
CS-3	19685481	5885295437	49.06	0.00	99.20	96.18
HYS-1	22976381	6852623884	50.19	0.04	99.06	95.74
HYS-2	19942013	5941420615	49.93	0.00	99.24	96.44
HYS-3	19752882	5900970337	50.20	0.00	99.25	96.40
LYS-1	30042826	8959028380	49.58	0.04	99.04	95.61
LYS-2	20309875	6065652581	49.24	0.00	99.24	96.38
LYS-3	20607379	6150137792	50.32	0.04	99.01	95.46
SMS-1	26347766	7854317054	49.52	0.04	99.01	95.58
SMS-2	20747224	6193258136	49.99	0.00	99.22	96.40
SMS-3	21093111	6262742881	50.64	0.04	99.06	95.71
