# Supplementary material for: Integrated Multi-Omics Analysis Reveals Stage-Specific Molecular Modules Regulating Uterine Function and Fecundity in Large White Pigs Across Reproductive Lifespan
Source: Biology (Basel). 2025 Nov 13;14(11):1589. doi: 10.3390/biology14111589 (PMC12649833; doi:10.3390/biology14111589)
Supplement: Supplementary file 1 [file biology-14-01589-s001.zip › Supplementary Materials S5 Mappedstat.xls]

Sample	Total Reads	Mapped Reads	Uniq Mapped Reads	Multiple Map Reads	Reads Map to '+'	Reads Map to '-'
CS-1	51,354,942	49,814,833 (97.00%)	48,810,953 (95.05%)	1,003,880 (1.95%)	25,590,538 (49.83%)	25,585,974 (49.82%)
CS-2	52,056,386	50,639,512 (97.28%)	49,541,850 (95.17%)	1,097,662 (2.11%)	26,094,670 (50.13%)	26,088,879 (50.12%)
CS-3	39,370,962	38,185,332 (96.99%)	37,383,723 (94.95%)	801,609 (2.04%)	19,640,953 (49.89%)	19,640,227 (49.89%)
HYS-1	45,952,762	44,585,168 (97.02%)	43,583,176 (94.84%)	1,001,992 (2.18%)	22,987,523 (50.02%)	22,988,146 (50.03%)
HYS-2	39,884,026	38,636,056 (96.87%)	37,747,017 (94.64%)	889,039 (2.23%)	19,940,600 (50.00%)	19,946,687 (50.01%)
HYS-3	39,505,764	38,420,244 (97.25%)	37,507,985 (94.94%)	912,259 (2.31%)	19,851,303 (50.25%)	19,855,905 (50.26%)
LYS-1	60,085,652	57,449,596 (95.61%)	55,408,820 (92.22%)	2,040,776 (3.40%)	30,505,934 (50.77%)	30,376,022 (50.55%)
LYS-2	40,619,750	38,945,033 (95.88%)	37,608,397 (92.59%)	1,336,636 (3.29%)	20,655,397 (50.85%)	20,548,813 (50.59%)
LYS-3	41,214,758	39,415,065 (95.63%)	37,973,802 (92.14%)	1,441,263 (3.50%)	21,010,258 (50.98%)	20,883,527 (50.67%)
SMS-1	52,695,532	50,915,344 (96.62%)	49,751,880 (94.41%)	1,163,464 (2.21%)	26,275,969 (49.86%)	26,277,250 (49.87%)
SMS-2	41,494,448	40,162,992 (96.79%)	39,290,384 (94.69%)	872,608 (2.10%)	20,699,880 (49.89%)	20,697,169 (49.88%)
SMS-3	42,186,222	40,773,928 (96.65%)	39,795,683 (94.33%)	978,245 (2.32%)	21,098,758 (50.01%)	21,096,238 (50.01%)
