# Supplementary material for: Integrated Multi-Omics Analysis Reveals Stage-Specific Molecular Modules Regulating Uterine Function and Fecundity in Large White Pigs Across Reproductive Lifespan
Source: Biology (Basel). 2025 Nov 13;14(11):1589. doi: 10.3390/biology14111589 (PMC12649833; doi:10.3390/biology14111589)
Supplement: Supplementary file 1 [file biology-14-01589-s001.zip › Supplementary Materials S6- Sus_scrofa.geneStructure.optimize.xls]

#GeneID	Locus	Strand	Site	OriginalRegion	OptimizeRegion
ENSSSCG00000004013	1:1192976-1332954	-	3'	1193167-1194618	1192976-1194618
ENSSSCG00000004018	1:1569651-1698742	-	5'	1698448-1698532	1698448-1698742
ENSSSCG00000004029	1:4732565-4883949	-	5'	4883241-4883870	4883241-4883949
ENSSSCG00000004032	1:5465251-6732602	+	3'	6729846-6729846	6729846-6732602
ENSSSCG00000004033	1:6771661-6883567	+	3'	6883113-6883113	6883113-6883567
ENSSSCG00000004050	1:7622547-7651692	-	5'	7651410-7651613	7651410-7651692
ENSSSCG00000004067	1:11617807-11618612	-	5'	11618523-11618550	11618523-11618612
ENSSSCG00000004072	1:12528708-12598245	+	3'	12597745-12597745	12597745-12598245
ENSSSCG00000004081	1:13714811-14042954	+	5'	13715672-13715895	13714811-13715895
ENSSSCG00000004090	1:14865823-14897541	+	5'	14865919-14866881	14865823-14866881
ENSSSCG00000004092	1:15140876-15330298	-	3'	15148470-15148470	15140876-15148470
ENSSSCG00000004098	1:16097363-16098904	-	5'	16098797-16098797	16098797-16098904
ENSSSCG00000004110	1:16532938-16611800	-	5'	16610870-16611369	16610870-16611800
ENSSSCG00000004112	1:17306362-18291566	-	5'	18289758-18289758	18289758-18291566
ENSSSCG00000004120	1:19612823-19697174	+	3'	19693402-19695273	19693402-19697174
ENSSSCG00000004121	1:19755720-20024472	+	3'	20024398-20024398	20024398-20024472
ENSSSCG00000004138	1:22240761-22436939	+	3'	22435306-22436439	22435306-22436939
ENSSSCG00000004149	1:25735793-25988648	+	5'	25736370-25736370	25735793-25736370
ENSSSCG00000004149	1:25735793-25988648	+	3'	25986510-25988645	25986510-25988648
ENSSSCG00000004156	1:27034163-27061198	+	3'	27057645-27061093	27057645-27061198
ENSSSCG00000004165	1:27958171-28566010	-	3'	27958268-27961739	27958171-27961739
ENSSSCG00000004166	1:28566293-28762456	+	3'	28759126-28762381	28759126-28762456
ENSSSCG00000004191	1:31238661-31369628	+	3'	31366108-31366108	31366108-31369628
ENSSSCG00000004196	1:31959910-32001585	+	5'	31960024-31960207	31959910-31960207
ENSSSCG00000004196	1:31959910-32001585	+	3'	32000450-32001581	32000450-32001585
ENSSSCG00000004201	1:32963628-32965119	-	5'	32965103-32965103	32965103-32965119
ENSSSCG00000004205	1:33527735-33718037	+	3'	33716455-33717965	33716455-33718037
ENSSSCG00000004215	1:35694269-35783863	+	5'	35756782-35757013	35694269-35757013
ENSSSCG00000004220	1:36932458-37002414	-	5'	37002005-37002371	37002005-37002414
ENSSSCG00000004225	1:37666746-37761841	-	3'	37667483-37668160	37666746-37668160
ENSSSCG00000004225	1:37666746-37761841	-	5'	37761545-37761836	37761545-37761841
ENSSSCG00000004234	1:39871298-39876520	-	5'	39875731-39876298	39875731-39876520
ENSSSCG00000004237	1:40099186-40141552	+	3'	40139915-40141544	40139915-40141552
ENSSSCG00000004242	1:41057291-41267145	+	3'	41261858-41263561	41261858-41267145
ENSSSCG00000004245	1:43003350-43113696	+	3'	43113371-43113371	43113371-43113696
ENSSSCG00000004261	1:44899219-44899561	+	3'	44899545-44899545	44899545-44899561
ENSSSCG00000004275	1:50579713-50716301	+	5'	50579715-50579994	50579713-50579994
ENSSSCG00000004275	1:50579713-50716301	+	3'	50714672-50716186	50714672-50716301
ENSSSCG00000004276	1:50721656-50945633	+	5'	50721701-50721741	50721656-50721741
ENSSSCG00000004280	1:51785508-52246708	+	5'	51785520-51785520	51785508-51785520
ENSSSCG00000004281	1:52434675-52939797	+	3'	52936281-52939688	52936281-52939797
ENSSSCG00000004290	1:53835909-53867332	-	5'	53867055-53867055	53867055-53867332
ENSSSCG00000004294	1:54562925-54598418	-	3'	54563092-54567708	54562925-54567708
ENSSSCG00000004294	1:54562925-54598418	-	5'	54598322-54598412	54598322-54598418
ENSSSCG00000004301	1:55765774-55788939	+	3'	55788281-55788281	55788281-55788939
ENSSSCG00000004306	1:55954149-56064476	+	3'	56042584-56044246	56042584-56064476
ENSSSCG00000004308	1:56361764-56395553	+	3'	56395417-56395493	56395417-56395553
ENSSSCG00000004322	1:57437811-57651677	+	3'	57644231-57645955	57644231-57651677
ENSSSCG00000004328	1:57660187-57826335	-	5'	57826188-57826188	57826188-57826335
ENSSSCG00000004349	1:66223934-66381456	-	3'	66228499-66232391	66223934-66232391
ENSSSCG00000004353	1:66471793-66499263	-	5'	66498918-66499216	66498918-66499263
ENSSSCG00000004361	1:68289343-68679391	+	3'	68678889-68679256	68678889-68679391
ENSSSCG00000004368	1:71493233-71701084	-	5'	71700993-71701083	71700993-71701084
ENSSSCG00000004369	1:72221686-72337459	+	3'	72333075-72337411	72333075-72337459
ENSSSCG00000004370	1:72344005-72520673	-	5'	72520110-72520448	72520110-72520673
ENSSSCG00000004373	1:72762855-72816503	-	5'	72815144-72815540	72815144-72816503
ENSSSCG00000004374	1:72814782-72847238	+	3'	72845539-72846866	72845539-72847238
ENSSSCG00000004387	1:74626672-74760582	+	3'	74755425-74760325	74755425-74760582
ENSSSCG00000004388	1:74923822-75078468	+	5'	74923831-74923987	74923822-74923987
ENSSSCG00000004390	1:75056562-75170573	-	5'	75169553-75170379	75169553-75170573
ENSSSCG00000004392	1:76839731-76863743	+	3'	76863276-76863722	76863276-76863743
ENSSSCG00000004394	1:76917171-76993296	+	3'	76958124-76960111	76958124-76993296
ENSSSCG00000004402	1:76107530-76367953	-	5'	76367719-76367756	76367719-76367953
ENSSSCG00000004411	1:75530716-75548940	-	5'	75548623-75548772	75548623-75548940
ENSSSCG00000004412	1:75508815-75522743	-	5'	75522476-75522661	75522476-75522743
ENSSSCG00000004414	1:75428689-75457974	-	5'	75457793-75457898	75457793-75457974
ENSSSCG00000004425	1:78072305-78224080	-	5'	78223968-78223968	78223968-78224080
ENSSSCG00000004435	1:81745957-81880846	+	3'	81879189-81880688	81879189-81880846
ENSSSCG00000004438	1:81891717-81909578	-	5'	81909384-81909384	81909384-81909578
ENSSSCG00000004453	1:82540755-82698774	+	3'	82697204-82697227	82697204-82698774
ENSSSCG00000004469	1:86516395-86685102	+	3'	86683137-86685073	86683137-86685102
ENSSSCG00000004479	1:90388400-90639263	+	3'	90634799-90638550	90634799-90639263
ENSSSCG00000004485	1:92054664-92241050	-	5'	92240683-92240829	92240683-92241050
ENSSSCG00000004486	1:92286827-92342986	+	3'	92341600-92342785	92341600-92342986
ENSSSCG00000004500	1:95808695-95895277	+	3'	95891010-95895027	95891010-95895277
ENSSSCG00000004505	1:97415716-97511943	-	5'	97511652-97511880	97511652-97511943
ENSSSCG00000004506	1:98133312-98455821	+	3'	98451369-98455708	98451369-98455821
ENSSSCG00000004507	1:98510229-98543913	-	5'	98542315-98542315	98542315-98543913
ENSSSCG00000004509	1:99081017-99110876	+	5'	99081904-99082262	99081017-99082262
ENSSSCG00000004511	1:99414743-99810194	-	5'	99809697-99810153	99809697-99810194
ENSSSCG00000004524	1:100514764-100633496	+	3'	100626713-100632822	100626713-100633496
ENSSSCG00000004529	1:103794038-103824644	+	5'	103794071-103794245	103794038-103794245
ENSSSCG00000004561	1:108205794-108405368	+	3'	108403681-108403681	108403681-108405368
ENSSSCG00000004576	1:110719171-111482807	+	5'	111375423-111375562	110719171-111375562
ENSSSCG00000004577	1:111489168-111562165	+	3'	111559413-111561911	111559413-111562165
ENSSSCG00000004587	1:112677820-112902001	+	3'	112901958-112901999	112901958-112902001
ENSSSCG00000004589	1:112960780-113059755	-	5'	113059206-113059713	113059206-113059755
ENSSSCG00000004603	1:115734104-115871092	+	5'	115734358-115734905	115734104-115734905
ENSSSCG00000004610	1:116449014-116522495	+	5'	116449098-116449182	116449014-116449182
ENSSSCG00000004612	1:116532847-116606475	+	5'	116532975-116533146	116532847-116533146
ENSSSCG00000004612	1:116532847-116606475	+	3'	116603824-116606474	116603824-116606475
ENSSSCG00000004615	1:117945982-118160738	+	3'	118159285-118159285	118159285-118160738
ENSSSCG00000004617	1:118993420-119124466	+	3'	119123463-119124457	119123463-119124466
ENSSSCG00000004620	1:119134297-119398652	+	3'	119392689-119394725	119392689-119398652
ENSSSCG00000004621	1:119407240-119536443	+	3'	119535011-119536426	119535011-119536443
ENSSSCG00000004622	1:119537551-119591217	+	3'	119587422-119590822	119587422-119591217
ENSSSCG00000004624	1:119724901-119771400	-	3'	119725029-119726287	119724901-119726287
ENSSSCG00000004625	1:119805071-119857374	+	3'	119857348-119857348	119857348-119857374
ENSSSCG00000004626	1:119857427-120009372	-	5'	119994565-119994762	119994565-120009372
ENSSSCG00000004646	1:121629033-121914485	+	3'	121913168-121913168	121913168-121914485
ENSSSCG00000004647	1:122113443-122139404	-	3'	122119695-122121411	122113443-122121411
ENSSSCG00000004663	1:123987424-124585658	-	3'	123987530-123990016	123987424-123990016
ENSSSCG00000004663	1:123987424-124585658	-	5'	124174061-124174091	124174061-124585658
ENSSSCG00000004671	1:126310672-126336887	-	5'	126335391-126335391	126335391-126336887
ENSSSCG00000004698	1:127740718-127764787	+	5'	127760374-127760374	127740718-127760374
ENSSSCG00000004708	1:128029406-128084080	-	5'	128083754-128084044	128083754-128084080
ENSSSCG00000004710	1:128088274-128126003	-	3'	128089963-128090229	128088274-128090229
ENSSSCG00000004710	1:128088274-128126003	-	5'	128125406-128125932	128125406-128126003
ENSSSCG00000004713	1:128193607-128216988	+	3'	128216866-128216866	128216866-128216988
ENSSSCG00000004716	1:128255091-128306156	-	5'	128305799-128306056	128305799-128306156
ENSSSCG00000004717	1:128319311-128475761	+	3'	128473230-128474302	128473230-128475761
ENSSSCG00000004718	1:128489682-128640091	+	3'	128633929-128635504	128633929-128640091
ENSSSCG00000004719	1:128641452-128656017	+	3'	128654897-128654897	128654897-128656017
ENSSSCG00000004725	1:128893973-128959583	+	3'	128955745-128958179	128955745-128959583
ENSSSCG00000004726	1:128839075-128847305	+	3'	128845027-128847168	128845027-128847305
ENSSSCG00000004731	1:129144344-129215648	+	3'	129196631-129201212	129196631-129215648
ENSSSCG00000004737	1:129512348-129533308	-	3'	129512632-129512782	129512348-129512782
ENSSSCG00000004745	1:129838332-129866834	+	3'	129856518-129860971	129856518-129866834
ENSSSCG00000004746	1:129867642-129875985	-	5'	129875639-129875639	129875639-129875985
ENSSSCG00000004779	1:131004874-131029220	+	3'	131028162-131028162	131028162-131029220
ENSSSCG00000004781	1:131037641-131144118	-	5'	131095831-131095950	131095831-131144118
ENSSSCG00000004791	1:132702304-132788026	+	5'	132702524-132702770	132702304-132702770
ENSSSCG00000004791	1:132702304-132788026	+	3'	132783872-132787913	132783872-132788026
ENSSSCG00000004795	1:134013820-134224038	+	3'	134221578-134223013	134221578-134224038
ENSSSCG00000004811	1:137348249-137387803	+	3'	137384320-137384320	137384320-137387803
ENSSSCG00000004813	1:137874491-137996972	-	5'	137996756-137996854	137996756-137996972
ENSSSCG00000004814	1:137998539-138195884	+	3'	138189789-138194765	138189789-138195884
ENSSSCG00000004820	1:139168783-139191178	-	5'	139191094-139191174	139191094-139191178
ENSSSCG00000004822	1:139450561-139492015	+	5'	139450945-139451614	139450561-139451614
ENSSSCG00000004825	1:139730707-139804938	-	5'	139804458-139804458	139804458-139804938
ENSSSCG00000004831	1:141866641-141870341	-	5'	141870326-141870326	141870326-141870341
ENSSSCG00000004832	1:141887132-141987680	+	3'	141984711-141986547	141984711-141987680
ENSSSCG00000004840	1:143295191-143419732	+	3'	143418236-143418236	143418236-143419732
ENSSSCG00000004844	1:143866959-143918447	+	5'	143867041-143867939	143866959-143867939
ENSSSCG00000004844	1:143866959-143918447	+	3'	143915382-143918339	143915382-143918447
ENSSSCG00000004856	1:145911445-146010572	-	5'	146007672-146008224	146007672-146010572
ENSSSCG00000004857	1:146023378-146221798	-	5'	146221618-146221618	146221618-146221798
ENSSSCG00000004897	1:158962016-159022084	-	5'	159022072-159022072	159022072-159022084
ENSSSCG00000004911	1:161791716-161873392	-	5'	161864544-161865197	161864544-161873392
ENSSSCG00000004917	1:162000731-162145116	-	3'	162076966-162077388	162000731-162077388
ENSSSCG00000004921	1:162936675-163067445	+	3'	163061531-163065872	163061531-163067445
ENSSSCG00000004926	1:163157961-163170389	-	5'	163170215-163170215	163170215-163170389
ENSSSCG00000004929	1:163292778-163320200	-	3'	163292783-163294030	163292778-163294030
ENSSSCG00000004929	1:163292778-163320200	-	5'	163319398-163320021	163319398-163320200
ENSSSCG00000004934	1:163446885-163517675	-	5'	163517106-163517416	163517106-163517675
ENSSSCG00000004937	1:163603865-163658688	+	3'	163656140-163658318	163656140-163658688
ENSSSCG00000004938	1:163659074-163790332	-	5'	163790050-163790227	163790050-163790332
ENSSSCG00000004941	1:164309837-164352098	+	3'	164351928-164351928	164351928-164352098
ENSSSCG00000004945	1:164467599-164481846	-	3'	164474888-164476358	164467599-164476358
ENSSSCG00000004951	1:164992195-165193668	-	5'	165192944-165192944	165192944-165193668
ENSSSCG00000004956	1:165753522-165762228	+	3'	165761620-165761620	165761620-165762228
ENSSSCG00000004961	1:166172647-166384749	-	3'	166173135-166173172	166172647-166173172
ENSSSCG00000004966	1:166867801-166902175	+	3'	166902036-166902036	166902036-166902175
ENSSSCG00000004971	1:167808508-167855972	-	5'	167854856-167855819	167854856-167855972
ENSSSCG00000004979	1:169369377-169597167	-	3'	169373981-169374314	169369377-169374314
ENSSSCG00000004980	1:168751363-169328562	+	3'	169322191-169323953	169322191-169328562
ENSSSCG00000004983	1:169777107-169868727	+	3'	169867907-169868351	169867907-169868727
ENSSSCG00000004986	1:169710591-169722822	-	5'	169722466-169722758	169722466-169722822
ENSSSCG00000004996	1:175164017-175198125	-	3'	175164040-175168476	175164017-175168476
ENSSSCG00000004997	1:175285243-175317298	+	3'	175316311-175317242	175316311-175317298
ENSSSCG00000005015	1:179907590-180074488	-	5'	180068926-180069092	180068926-180074488
ENSSSCG00000005023	1:180635727-180661619	+	3'	180660954-180661065	180660954-180661619
ENSSSCG00000005038	1:182318731-182407819	+	3'	182354579-182357981	182354579-182407819
ENSSSCG00000005040	1:182409467-182423486	-	5'	182423249-182423476	182423249-182423486
ENSSSCG00000005041	1:182519684-182606917	-	5'	182606615-182606869	182606615-182606917
ENSSSCG00000005047	1:183792595-183809995	+	3'	183807434-183809171	183807434-183809995
ENSSSCG00000005054	1:184401344-184417189	+	3'	184412138-184416958	184412138-184417189
ENSSSCG00000005057	1:184599095-184690206	+	3'	184688869-184689938	184688869-184690206
ENSSSCG00000005062	1:185821242-185887332	+	3'	185882905-185886556	185882905-185887332
ENSSSCG00000005066	1:186377519-186430232	-	5'	186429870-186430107	186429870-186430232
ENSSSCG00000005078	1:188335353-188511439	+	3'	188508548-188511087	188508548-188511439
ENSSSCG00000005092	1:189923323-189989959	+	3'	189987236-189988576	189987236-189989959
ENSSSCG00000005106	1:191535228-191928363	+	3'	191925179-191926804	191925179-191928363
ENSSSCG00000005134	1:200773154-200799054	+	3'	200798806-200798854	200798806-200799054
ENSSSCG00000005136	1:201223599-201224218	+	3'	201224180-201224180	201224180-201224218
ENSSSCG00000005164	1:201886332-201911061	+	3'	201908858-201910664	201908858-201911061
ENSSSCG00000005166	1:202317157-202607364	+	3'	202602924-202602969	202602924-202607364
ENSSSCG00000005180	1:205925028-206381412	+	5'	205925108-205925186	205925028-205925186
ENSSSCG00000005186	1:207347010-207495968	+	3'	207488642-207491437	207488642-207495968
ENSSSCG00000005191	1:209181261-209352377	+	3'	209348074-209349299	209348074-209352377
ENSSSCG00000005194	1:213140885-214013004	+	5'	213483756-213483865	213140885-213483865
ENSSSCG00000005204	1:216107594-216112519	+	3'	216110919-216112386	216110919-216112519
ENSSSCG00000005232	1:219624775-219815480	-	3'	219624776-219625666	219624775-219625666
ENSSSCG00000005235	1:221012543-221218965	-	5'	221218526-221218875	221218526-221218965
ENSSSCG00000005243	1:221634524-221844329	+	3'	221836365-221836456	221836365-221844329
ENSSSCG00000005247	1:222474314-222616964	+	5'	222474520-222474732	222474314-222474732
ENSSSCG00000005266	1:225718529-226111095	+	5'	225951643-225951795	225718529-225951795
ENSSSCG00000005268	1:227574691-227776824	+	3'	227769697-227772698	227769697-227776824
ENSSSCG00000005269	1:227809467-228045478	-	3'	227811237-227811374	227809467-227811374
ENSSSCG00000005286	1:231081100-231113459	+	3'	231112996-231113362	231112996-231113459
ENSSSCG00000005291	1:234277679-234370827	-	5'	234369317-234370608	234369317-234370827
ENSSSCG00000005297	1:235790520-235799481	+	3'	235798183-235799375	235798183-235799481
ENSSSCG00000005300	1:235796446-235870502	-	5'	235869435-235870050	235869435-235870502
ENSSSCG00000005303	1:235871071-235894645	-	5'	235887973-235887996	235887973-235894645
ENSSSCG00000005307	1:236158377-236256369	+	3'	236255307-236255307	236255307-236256369
ENSSSCG00000005317	1:236414364-236451055	-	5'	236450555-236450945	236450555-236451055
ENSSSCG00000005318	1:236450573-236456633	+	3'	236456102-236456497	236456102-236456633
ENSSSCG00000005343	1:237110711-237240349	-	5'	237240263-237240348	237240263-237240349
ENSSSCG00000005370	1:239767933-239786961	-	5'	239786900-239786932	239786900-239786961
ENSSSCG00000005378	1:240521028-240584939	-	5'	240584297-240584918	240584297-240584939
ENSSSCG00000005380	1:240710270-240829298	+	3'	240828210-240829204	240828210-240829298
ENSSSCG00000005382	1:240842698-240918816	+	3'	240913999-240918536	240913999-240918816
ENSSSCG00000005386	1:241657506-241767339	+	3'	241761260-241764960	241761260-241767339
ENSSSCG00000005391	1:242167116-242320056	+	3'	242308841-242311005	242308841-242320056
ENSSSCG00000005400	1:243258674-243415923	-	3'	243259495-243263596	243258674-243263596
ENSSSCG00000005403	1:245409591-245475933	+	3'	245471420-245475909	245471420-245475933
ENSSSCG00000005424	1:246104810-246140407	+	3'	246139593-246140406	246139593-246140407
ENSSSCG00000005441	1:249905472-249982343	+	3'	249979002-249980543	249979002-249982343
ENSSSCG00000005466	1:252986345-253094070	-	3'	252986558-252991648	252986345-252991648
ENSSSCG00000005466	1:252986345-253094070	-	5'	253092843-253093062	253092843-253094070
ENSSSCG00000005467	1:253124403-253192090	+	3'	253190858-253191760	253190858-253192090
ENSSSCG00000005469	1:253202375-253351870	+	3'	253351382-253351695	253351382-253351870
ENSSSCG00000005485	1:254683946-254720012	-	3'	254684181-254684181	254683946-254684181
ENSSSCG00000005512	1:260995666-261133778	-	5'	261133315-261133505	261133315-261133778
ENSSSCG00000005519	1:261544898-261546228	+	3'	261545883-261545883	261545883-261546228
ENSSSCG00000005529	1:262257604-262304136	+	3'	262295009-262295588	262295009-262304136
ENSSSCG00000005532	1:262353032-262418130	+	3'	262415637-262417505	262415637-262418130
ENSSSCG00000005576	1:263827304-263828587	-	5'	263828578-263828578	263828578-263828587
ENSSSCG00000005593	1:265577114-265604506	+	3'	265600860-265604503	265600860-265604506
ENSSSCG00000005599	1:265897980-265929552	+	3'	265929040-265929061	265929040-265929552
ENSSSCG00000005618	1:268209443-268213908	+	3'	268213894-268213894	268213894-268213908
ENSSSCG00000005619	1:268233661-268237487	-	5'	268237404-268237404	268237404-268237487
ENSSSCG00000005629	1:268408363-268417585	-	5'	268417562-268417562	268417562-268417585
ENSSSCG00000005630	1:268527327-268530653	-	5'	268530563-268530563	268530563-268530653
ENSSSCG00000005636	1:268531653-268576999	+	3'	268575195-268576994	268575195-268576999
ENSSSCG00000005640	1:268620965-268641096	-	5'	268640934-268640934	268640934-268641096
ENSSSCG00000005641	1:268653060-268702044	+	3'	268701674-268701674	268701674-268702044
ENSSSCG00000005643	1:268701511-268721641	-	5'	268721011-268721176	268721011-268721641
ENSSSCG00000005657	1:269069288-269081337	+	3'	269081016-269081016	269081016-269081337
ENSSSCG00000005669	1:269338125-269363972	+	3'	269362328-269362328	269362328-269363972
ENSSSCG00000005710	1:271004501-271071265	+	3'	271069970-271069970	271069970-271071265
ENSSSCG00000005715	1:271336386-271430929	+	3'	271426897-271430916	271426897-271430929
ENSSSCG00000005716	1:271431629-271448536	+	3'	271447822-271448358	271447822-271448536
ENSSSCG00000005724	1:272085938-272170798	-	5'	272170692-272170762	272170692-272170798
ENSSSCG00000005725	1:272180186-272212593	-	3'	272180419-272180753	272180186-272180753
ENSSSCG00000005729	1:272381292-272454289	-	5'	272454198-272454198	272454198-272454289
ENSSSCG00000005731	1:272454339-272479965	+	5'	272454487-272454957	272454339-272454957
ENSSSCG00000005742	1:273202275-273225542	+	3'	273224692-273224692	273224692-273225542
ENSSSCG00000005768	1:96680271-96765128	-	5'	96763749-96763852	96763749-96765128
ENSSSCG00000005782	1:145359726-145372167	+	3'	145371061-145371632	145371061-145372167
ENSSSCG00000005785	1:145508637-145697514	+	3'	145695665-145697008	145695665-145697514
ENSSSCG00000020702	1:90160744-90300614	-	5'	90300132-90300286	90300132-90300614
ENSSSCG00000021862	1:181955298-182009956	+	3'	182006484-182009953	182006484-182009956
ENSSSCG00000022044	1:235601955-235686267	-	5'	235684972-235684972	235684972-235686267
ENSSSCG00000023533	1:147657310-147782359	-	3'	147688520-147693041	147657310-147693041
ENSSSCG00000023533	1:147657310-147782359	-	5'	147782061-147782141	147782061-147782359
ENSSSCG00000024131	1:113156352-113259134	-	5'	113258566-113258753	113258566-113259134
ENSSSCG00000024263	1:127758557-127767520	-	3'	127765766-127765839	127758557-127765839
ENSSSCG00000024263	1:127758557-127767520	-	5'	127767334-127767472	127767334-127767520
ENSSSCG00000024341	1:270012407-270035937	+	3'	270035921-270035921	270035921-270035937
ENSSSCG00000024361	1:11566188-11654753	+	3'	11653852-11653871	11653852-11654753
ENSSSCG00000025703	1:77195225-77401051	-	3'	77195253-77197576	77195225-77197576
ENSSSCG00000025744	1:158288053-158520343	+	3'	158514400-158518879	158514400-158520343
ENSSSCG00000026041	1:27380022-27600916	+	3'	27599792-27600496	27599792-27600916
ENSSSCG00000026167	1:169661717-169665363	-	5'	169665342-169665342	169665342-169665363
ENSSSCG00000026900	1:134248558-134538834	-	5'	134537976-134538778	134537976-134538834
ENSSSCG00000026960	1:115219883-115345989	+	3'	115343340-115345923	115343340-115345989
ENSSSCG00000027002	1:64078668-64307327	+	3'	64303124-64307190	64303124-64307327
ENSSSCG00000027256	1:183810849-183829214	-	5'	183829071-183829200	183829071-183829214
ENSSSCG00000027678	1:188647239-188691708	-	5'	188691680-188691692	188691680-188691708
ENSSSCG00000027765	1:175198145-175274991	+	3'	175273425-175274636	175273425-175274991
ENSSSCG00000028076	1:97610330-98015117	-	5'	98014939-98015089	98014939-98015117
ENSSSCG00000028080	1:86163084-86196518	+	3'	86194319-86196000	86194319-86196518
ENSSSCG00000028092	1:181516117-181651974	+	5'	181516174-181516342	181516117-181516342
ENSSSCG00000028092	1:181516117-181651974	+	3'	181648806-181651967	181648806-181651974
ENSSSCG00000028172	1:271242331-271257563	-	5'	271256930-271257555	271256930-271257563
ENSSSCG00000028737	1:108413900-108515773	-	5'	108515288-108515548	108515288-108515773
ENSSSCG00000028771	1:138341119-138511314	+	5'	138341158-138341341	138341119-138341341
ENSSSCG00000028977	1:152997557-153393415	-	3'	153042000-153042000	152997557-153042000
ENSSSCG00000028977	1:152997557-153393415	-	5'	153393098-153393098	153393098-153393415
ENSSSCG00000029697	1:96218-187022	-	5'	186693-186785	186693-187022
ENSSSCG00000030535	1:9130331-9239592	-	5'	9238751-9238992	9238751-9239592
ENSSSCG00000031023	1:73119759-73124378	-	5'	73124266-73124357	73124266-73124378
ENSSSCG00000031532	1:272825161-272935343	-	5'	272935244-272935316	272935244-272935343
ENSSSCG00000031577	1:255151863-255162336	+	3'	255162153-255162335	255162153-255162336
ENSSSCG00000031675	1:140373214-140462939	-	3'	140391671-140391671	140373214-140391671
ENSSSCG00000031703	1:1414134-1424014	+	3'	1423270-1423270	1423270-1424014
ENSSSCG00000031733	1:14906823-15017004	-	5'	15016841-15016841	15016841-15017004
ENSSSCG00000031776	1:8655450-8824355	-	5'	8823128-8823128	8823128-8824355
ENSSSCG00000031794	1:120807247-120853453	+	5'	120807328-120807653	120807247-120807653
ENSSSCG00000031949	1:127958495-128029446	+	3'	128028549-128028914	128028549-128029446
ENSSSCG00000032053	1:96297034-96376342	-	5'	96375538-96375848	96375538-96376342
ENSSSCG00000032255	1:249988794-249995768	-	5'	249995755-249995755	249995755-249995768
ENSSSCG00000032297	1:261133231-261229293	+	3'	261226674-261229288	261226674-261229293
ENSSSCG00000032489	1:179489556-179606278	+	5'	179540511-179540635	179489556-179540635
ENSSSCG00000032489	1:179489556-179606278	+	3'	179604216-179605628	179604216-179606278
ENSSSCG00000032517	1:120137810-120298599	+	3'	120297357-120298549	120297357-120298599
ENSSSCG00000032533	1:45011228-45026675	-	5'	45026102-45026102	45026102-45026675
ENSSSCG00000032575	1:263831086-263846910	-	3'	263831228-263834085	263831086-263834085
ENSSSCG00000032778	1:15344392-15443446	-	5'	15443349-15443349	15443349-15443446
ENSSSCG00000032787	1:254015521-254021918	-	5'	254021843-254021843	254021843-254021918
ENSSSCG00000032835	1:255168307-255199517	+	5'	255168695-255168797	255168307-255168797
ENSSSCG00000033508	1:87116127-87116493	-	5'	87116440-87116440	87116440-87116493
ENSSSCG00000033763	1:230605256-230908048	-	5'	230907615-230907674	230907615-230908048
ENSSSCG00000033805	1:234370914-234581120	+	3'	234562185-234563638	234562185-234581120
ENSSSCG00000033894	1:33801832-34360060	-	5'	34359618-34359618	34359618-34360060
ENSSSCG00000034239	1:243106894-243118346	+	3'	243116781-243118344	243116781-243118346
ENSSSCG00000034704	1:161877574-161985273	-	5'	161985013-161985267	161985013-161985273
ENSSSCG00000034730	1:96441666-96545789	-	5'	96545604-96545780	96545604-96545789
ENSSSCG00000034963	1:165193020-165417537	+	5'	165193067-165193418	165193020-165193418
ENSSSCG00000035038	1:114424151-114599026	-	5'	114598764-114598931	114598764-114599026
ENSSSCG00000035245	1:243061699-243084337	-	5'	243084287-243084287	243084287-243084337
ENSSSCG00000035254	1:135577936-136004014	+	5'	135577966-135577966	135577936-135577966
ENSSSCG00000035259	1:45219383-45299276	+	5'	45219389-45219740	45219383-45219740
ENSSSCG00000035281	1:55618002-55713141	+	3'	55710707-55712943	55710707-55713141
ENSSSCG00000035284	1:131178303-131215389	+	5'	131178307-131181059	131178303-131181059
ENSSSCG00000035506	1:163134054-163146055	-	5'	163145762-163145762	163145762-163146055
ENSSSCG00000035549	1:57128364-57137458	+	5'	57131439-57131439	57128364-57131439
ENSSSCG00000035549	1:57128364-57137458	+	3'	57131640-57131640	57131640-57137458
ENSSSCG00000035574	1:16007576-16012956	+	3'	16012892-16012892	16012892-16012956
ENSSSCG00000035584	1:139857601-140046975	-	5'	140046947-140046947	140046947-140046975
ENSSSCG00000035798	1:116132154-116277014	+	3'	116268782-116268782	116268782-116277014
ENSSSCG00000035827	1:127028849-127125644	-	5'	127125220-127125410	127125220-127125644
ENSSSCG00000035858	1:38014276-39040157	-	5'	38563520-38563621	38563520-39040157
ENSSSCG00000035872	1:236675858-236677293	+	3'	236676277-236676277	236676277-236677293
ENSSSCG00000036264	1:130651701-130728975	-	3'	130652704-130654199	130651701-130654199
ENSSSCG00000036264	1:130651701-130728975	-	5'	130691429-130691666	130691429-130728975
ENSSSCG00000036700	1:130741397-130747105	-	5'	130746959-130746959	130746959-130747105
ENSSSCG00000036854	1:190656086-190656953	-	5'	190656952-190656952	190656952-190656953
ENSSSCG00000037468	1:236998528-237065767	-	3'	236998757-237000931	236998528-237000931
ENSSSCG00000037499	1:115941942-116070821	+	3'	116067393-116070787	116067393-116070821
ENSSSCG00000037985	1:73162348-73174903	+	3'	73174164-73174644	73174164-73174903
ENSSSCG00000038220	1:273703960-273797633	+	3'	273794186-273797613	273794186-273797633
ENSSSCG00000038552	1:52942871-52945565	-	5'	52945160-52945160	52945160-52945565
ENSSSCG00000038767	1:147568191-147685391	+	3'	147683954-147685288	147683954-147685391
ENSSSCG00000039049	1:27605117-27782848	+	3'	27781280-27782750	27781280-27782848
ENSSSCG00000039451	1:239152051-239202703	+	5'	239174714-239174714	239152051-239174714
ENSSSCG00000039972	1:260868813-260898745	+	5'	260868887-260869967	260868813-260869967
ENSSSCG00000039972	1:260868813-260898745	+	3'	260894259-260896360	260894259-260898745
ENSSSCG00000040199	1:74367425-74592354	+	3'	74588666-74591853	74588666-74592354
ENSSSCG00000010802	10:725425-764477	+	3'	761633-762254	761633-764477
ENSSSCG00000010814	10:6662352-7050502	-	5'	7040753-7040900	7040753-7050502
ENSSSCG00000010816	10:8304941-8405771	+	5'	8305539-8305970	8304941-8305970
ENSSSCG00000010822	10:9648448-9684115	-	3'	9659485-9660321	9648448-9660321
ENSSSCG00000010825	10:9980297-10106833	+	3'	10104582-10104869	10104582-10106833
ENSSSCG00000010826	10:10156607-10217257	+	5'	10156795-10156795	10156607-10156795
ENSSSCG00000010826	10:10156607-10217257	+	3'	10187570-10191317	10187570-10217257
ENSSSCG00000010832	10:11315517-11362512	-	5'	11362278-11362415	11362278-11362512
ENSSSCG00000010834	10:11362429-11428805	+	3'	11428329-11428329	11428329-11428805
ENSSSCG00000010836	10:11466004-11487449	+	3'	11484879-11487440	11484879-11487449
ENSSSCG00000010840	10:11918949-12351301	-	3'	11950901-11951613	11918949-11951613
ENSSSCG00000010858	10:13851713-13897867	-	5'	13897785-13897862	13897785-13897867
ENSSSCG00000010862	10:14649253-14941016	-	5'	14939677-14940830	14939677-14941016
ENSSSCG00000010863	10:15038550-15122673	+	3'	15120345-15121942	15120345-15122673
ENSSSCG00000010876	10:17365578-17416642	+	5'	17365636-17365904	17365578-17365904
ENSSSCG00000010896	10:19975321-20039638	-	5'	20039493-20039493	20039493-20039638
ENSSSCG00000010908	10:21483064-21602650	+	3'	21600468-21602035	21600468-21602650
ENSSSCG00000010911	10:23036146-23038772	-	5'	23038758-23038758	23038758-23038772
ENSSSCG00000010912	10:23123542-23174385	-	3'	23124804-23124804	23123542-23124804
ENSSSCG00000010912	10:23123542-23174385	-	5'	23174273-23174273	23174273-23174385
ENSSSCG00000010915	10:23885525-24108551	+	3'	24101554-24102339	24101554-24108551
ENSSSCG00000010929	10:24868971-24931765	-	5'	24931688-24931688	24931688-24931765
ENSSSCG00000010952	10:28995149-29061706	+	5'	28995574-28995720	28995149-28995720
ENSSSCG00000010955	10:29117382-29219959	+	5'	29117567-29117726	29117382-29117726
ENSSSCG00000010955	10:29117382-29219959	+	3'	29216480-29219508	29216480-29219959
ENSSSCG00000010956	10:29203195-29322696	-	5'	29322416-29322663	29322416-29322696
ENSSSCG00000010957	10:29439434-29590430	+	3'	29589868-29589868	29589868-29590430
ENSSSCG00000010992	10:33098676-33178919	+	3'	33114040-33116154	33114040-33178919
ENSSSCG00000011004	10:33865617-33967141	+	3'	33877492-33879141	33877492-33967141
ENSSSCG00000011010	10:38389216-38416046	+	3'	38414252-38415901	38414252-38416046
ENSSSCG00000011020	10:40910548-40998752	+	3'	40994646-40998561	40994646-40998752
ENSSSCG00000011025	10:42145751-42216140	+	3'	42214205-42214205	42214205-42216140
ENSSSCG00000011036	10:43946985-44016939	+	3'	44014888-44016077	44014888-44016939
ENSSSCG00000011040	10:44420135-44888883	+	3'	44885424-44885424	44885424-44888883
ENSSSCG00000011046	10:46132741-46303705	+	3'	46300726-46303652	46300726-46303705
ENSSSCG00000011048	10:46874337-46900083	-	5'	46899858-46900082	46899858-46900083
ENSSSCG00000011049	10:46820000-46868563	+	3'	46863481-46868033	46863481-46868563
ENSSSCG00000011051	10:46908301-46936971	-	5'	46935212-46935857	46935212-46936971
ENSSSCG00000011053	10:46935598-46983771	+	3'	46954681-46956737	46954681-46983771
ENSSSCG00000011056	10:47541584-48053983	+	5'	47671219-47671219	47541584-47671219
ENSSSCG00000011056	10:47541584-48053983	+	3'	48046518-48049633	48046518-48053983
ENSSSCG00000011061	10:49069238-49120425	-	5'	49120320-49120320	49120320-49120425
ENSSSCG00000011069	10:39275509-39463014	-	5'	39462838-39462881	39462838-39463014
ENSSSCG00000011074	10:50498723-50680578	+	3'	50679352-50680154	50679352-50680578
ENSSSCG00000011087	10:53332035-53334924	+	3'	53334758-53334758	53334758-53334924
ENSSSCG00000011102	10:56244105-56430862	-	5'	56430411-56430811	56430411-56430862
ENSSSCG00000011106	10:57829543-57896491	+	3'	57894591-57895765	57894591-57896491
ENSSSCG00000011114	10:59787604-59817037	-	5'	59816863-59817012	59816863-59817037
ENSSSCG00000011133	10:64776314-64859050	-	3'	64776318-64778818	64776314-64778818
ENSSSCG00000011136	10:65196118-65267564	-	5'	65267043-65267043	65267043-65267564
ENSSSCG00000011145	10:65268387-65306681	+	3'	65300673-65303072	65300673-65306681
ENSSSCG00000011157	10:66910371-67031656	+	5'	66996954-66997061	66910371-66997061
ENSSSCG00000011163	10:68770044-69142083	+	5'	68770143-68770310	68770044-68770310
ENSSSCG00000011163	10:68770044-69142083	+	3'	69139481-69141871	69139481-69142083
ENSSSCG00000011166	10:69158321-69297482	-	3'	69159300-69161629	69158321-69161629
ENSSSCG00000011166	10:69158321-69297482	-	5'	69295094-69295338	69295094-69297482
ENSSSCG00000011167	10:25283932-25341607	+	3'	25339161-25341575	25339161-25341607
ENSSSCG00000011171	10:25202330-25208448	+	5'	25202332-25204089	25202330-25204089
ENSSSCG00000011171	10:25202330-25208448	+	3'	25207761-25208065	25207761-25208448
ENSSSCG00000021132	10:15421061-15723328	-	5'	15723200-15723312	15723200-15723328
ENSSSCG00000021310	10:14104943-14184118	-	3'	14109768-14111745	14104943-14111745
ENSSSCG00000021706	10:23444997-23491185	-	3'	23444998-23448598	23444997-23448598
ENSSSCG00000021761	10:32552243-32626561	-	5'	32626085-32626479	32626085-32626561
ENSSSCG00000022045	10:42987383-43002841	+	3'	43002662-43002760	43002662-43002841
ENSSSCG00000022247	10:59681505-60077371	-	5'	60077207-60077310	60077207-60077371
ENSSSCG00000022953	10:45361713-45440665	-	5'	45440158-45440447	45440158-45440665
ENSSSCG00000023247	10:48441199-48582923	-	5'	48582703-48582917	48582703-48582923
ENSSSCG00000023289	10:11885280-11885781	-	5'	11885780-11885780	11885780-11885781
ENSSSCG00000023660	10:14203645-14241183	-	5'	14240972-14240972	14240972-14241183
ENSSSCG00000023775	10:19027223-19046313	-	5'	19046191-19046191	19046191-19046313
ENSSSCG00000024021	10:57921989-57929110	-	5'	57929020-57929071	57929020-57929110
ENSSSCG00000024127	10:48939403-49069601	+	3'	49067512-49069441	49067512-49069601
ENSSSCG00000024180	10:14030722-14069938	-	5'	14069481-14069481	14069481-14069938
ENSSSCG00000024480	10:63876966-64066719	+	3'	64066546-64066546	64066546-64066719
ENSSSCG00000025290	10:12510343-12556065	-	5'	12528945-12528981	12528945-12556065
ENSSSCG00000026941	10:43893744-43895028	+	3'	43894994-43894994	43894994-43895028
ENSSSCG00000027207	10:7615387-7797378	-	3'	7615592-7619260	7615387-7619260
ENSSSCG00000027312	10:26626659-26703225	+	3'	26700284-26703223	26700284-26703225
ENSSSCG00000027314	10:23274796-23360165	+	3'	23357525-23357525	23357525-23360165
ENSSSCG00000027557	10:25471610-25590026	+	3'	25585841-25590018	25585841-25590026
ENSSSCG00000027928	10:23583623-23613838	-	5'	23599479-23600097	23599479-23613838
ENSSSCG00000028178	10:12402675-12431831	-	5'	12431658-12431821	12431658-12431831
ENSSSCG00000028822	10:65491698-65492200	-	5'	65492194-65492194	65492194-65492200
ENSSSCG00000030030	10:65060352-65108954	-	5'	65108241-65108395	65108241-65108954
ENSSSCG00000030675	10:14102395-14106062	+	3'	14104982-14104982	14104982-14106062
ENSSSCG00000031483	10:13017419-13389524	+	3'	13389475-13389475	13389475-13389524
ENSSSCG00000031981	10:24158648-24161499	+	3'	24161062-24161497	24161062-24161499
ENSSSCG00000032055	10:694336-725526	-	5'	725200-725346	725200-725526
ENSSSCG00000033001	10:58094689-58097566	-	5'	58096769-58096769	58096769-58097566
ENSSSCG00000033151	10:37698342-38029544	+	3'	38028782-38028782	38028782-38029544
ENSSSCG00000033652	10:53352219-53353494	+	3'	53353467-53353467	53353467-53353494
ENSSSCG00000033907	10:19267016-19394314	+	3'	19312947-19312947	19312947-19394314
ENSSSCG00000034725	10:32894299-33014611	-	5'	33013865-33014438	33013865-33014611
ENSSSCG00000034817	10:19324276-19376070	-	3'	19360164-19360164	19324276-19360164
ENSSSCG00000034817	10:19324276-19376070	-	5'	19375957-19375957	19375957-19376070
ENSSSCG00000034972	10:12856225-12960259	+	3'	12959718-12959718	12959718-12960259
ENSSSCG00000035136	10:16191289-16441823	+	5'	16191809-16191981	16191289-16191981
ENSSSCG00000035479	10:11525783-11710016	+	3'	11709868-11709891	11709868-11710016
ENSSSCG00000036044	10:58073069-58076706	+	3'	58076468-58076468	58076468-58076706
ENSSSCG00000037241	10:933790-940317	-	5'	940067-940311	940067-940317
ENSSSCG00000037641	10:23369321-23370613	+	3'	23370418-23370418	23370418-23370613
ENSSSCG00000038007	10:43897162-43929443	-	5'	43929356-43929414	43929356-43929443
ENSSSCG00000038811	10:38438151-38689643	+	3'	38684410-38685057	38684410-38689643
ENSSSCG00000039843	10:24110064-24154125	+	3'	24149082-24154076	24149082-24154125
ENSSSCG00000039950	10:30952721-30954628	-	5'	30954592-30954592	30954592-30954628
ENSSSCG00000040100	10:14365938-14467888	-	5'	14467681-14467681	14467681-14467888
ENSSSCG00000040707	10:31928933-32014722	+	3'	32011064-32012400	32011064-32014722
ENSSSCG00000009268	11:845147-934845	-	5'	931648-931649	931648-934845
ENSSSCG00000009298	11:4053888-4218593	+	5'	4053945-4054542	4053888-4054542
ENSSSCG00000009308	11:4812795-5043111	-	5'	4997741-4997741	4997741-5043111
ENSSSCG00000009314	11:5354236-5456920	-	3'	5361788-5363548	5354236-5363548
ENSSSCG00000009319	11:5487202-5614457	+	3'	5611652-5611652	5611652-5614457
ENSSSCG00000009320	11:5619970-5795300	-	5'	5794957-5794957	5794957-5795300
ENSSSCG00000009322	11:5985727-6000744	-	5'	6000344-6000701	6000344-6000744
ENSSSCG00000009333	11:7676540-7721919	+	3'	7714619-7714619	7714619-7721919
ENSSSCG00000009338	11:8518847-8765085	+	3'	8763899-8763899	8763899-8765085
ENSSSCG00000009345	11:9014557-9223095	+	3'	9220077-9223029	9220077-9223095
ENSSSCG00000009354	11:12395872-12405487	+	3'	12405142-12405399	12405142-12405487
ENSSSCG00000009356	11:12689374-12695381	+	3'	12693583-12694398	12693583-12695381
ENSSSCG00000009361	11:13224959-13259117	-	5'	13258844-13259033	13258844-13259117
ENSSSCG00000009369	11:14576214-14737812	+	3'	14719550-14723157	14719550-14737812
ENSSSCG00000009372	11:15449387-15472305	-	5'	15472224-15472224	15472224-15472305
ENSSSCG00000009377	11:15668397-15698017	-	5'	15697458-15697927	15697458-15698017
ENSSSCG00000009379	11:15772292-15798436	+	3'	15797926-15798420	15797926-15798436
ENSSSCG00000009383	11:15977286-15978024	-	5'	15977945-15977945	15977945-15978024
ENSSSCG00000009395	11:18205078-18297836	-	3'	18251218-18255687	18205078-18255687
ENSSSCG00000009395	11:18205078-18297836	-	5'	18297108-18297826	18297108-18297836
ENSSSCG00000009407	11:20651790-20673224	+	3'	20672098-20673205	20672098-20673224
ENSSSCG00000009419	11:22231399-22267421	-	5'	22267309-22267364	22267309-22267421
ENSSSCG00000009420	11:22267385-22304670	+	3'	22302529-22302707	22302529-22304670
ENSSSCG00000009435	11:25528733-25598084	-	5'	25594849-25595133	25594849-25598084
ENSSSCG00000009436	11:25594841-25642049	+	5'	25603779-25604122	25594841-25604122
ENSSSCG00000009446	11:30511295-30611789	+	3'	30607708-30611728	30607708-30611789
ENSSSCG00000009466	11:47828818-47886534	+	3'	47885610-47886455	47885610-47886534
ENSSSCG00000009468	11:48946452-49031578	-	5'	49031093-49031093	49031093-49031578
ENSSSCG00000009474	11:49651654-49776251	+	3'	49775223-49775223	49775223-49776251
ENSSSCG00000009479	11:51340630-51422137	-	5'	51419970-51420865	51419970-51422137
ENSSSCG00000009482	11:52154493-52155491	-	5'	52155440-52155440	52155440-52155491
ENSSSCG00000009488	11:57796629-57801138	+	3'	57799475-57800854	57799475-57801138
ENSSSCG00000009489	11:62438115-63560959	+	3'	63556713-63560899	63556713-63560959
ENSSSCG00000009496	11:64720210-64830451	+	5'	64720225-64720687	64720210-64720687
ENSSSCG00000009497	11:64460164-64633168	+	3'	64633138-64633138	64633138-64633168
ENSSSCG00000009509	11:67004363-67060636	+	3'	67059513-67060550	67059513-67060636
ENSSSCG00000009523	11:69268271-69349326	-	3'	69287675-69288325	69268271-69288325
ENSSSCG00000009524	11:69361229-69443812	-	5'	69442400-69442499	69442400-69443812
ENSSSCG00000009563	11:78709010-78745348	+	3'	78742515-78743333	78742515-78745348
ENSSSCG00000009569	11:476736-572104	-	5'	571959-572090	571959-572104
ENSSSCG00000009570	11:447019-480383	+	3'	478761-480121	478761-480383
ENSSSCG00000021158	11:78408056-78505528	+	3'	78504065-78505493	78504065-78505528
ENSSSCG00000021818	11:23237139-23895129	+	5'	23237692-23237999	23237139-23237999
ENSSSCG00000021818	11:23237139-23895129	+	3'	23894278-23894699	23894278-23895129
ENSSSCG00000022112	11:67764008-68056768	-	5'	68052843-68052843	68052843-68056768
ENSSSCG00000023738	11:21759178-21872781	-	3'	21759180-21761038	21759178-21761038
ENSSSCG00000023771	11:3839898-3984898	-	5'	3984856-3984856	3984856-3984898
ENSSSCG00000024103	11:78655075-78708997	-	3'	78661115-78662516	78655075-78662516
ENSSSCG00000024459	11:66290189-66291217	-	5'	66291201-66291201	66291201-66291217
ENSSSCG00000024635	11:12313210-12365426	-	3'	12313216-12314779	12313210-12314779
ENSSSCG00000024667	11:1421172-1500481	-	5'	1500382-1500447	1500382-1500481
ENSSSCG00000025130	11:45988229-46460456	-	5'	46446079-46446134	46446079-46460456
ENSSSCG00000026863	11:67144544-67458351	+	3'	67456221-67457548	67456221-67458351
ENSSSCG00000029393	11:289072-357487	-	3'	289132-291449	289072-291449
ENSSSCG00000030113	11:3806303-3812521	-	5'	3812369-3812502	3812369-3812521
ENSSSCG00000031224	11:13765501-13775312	+	3'	13774249-13774791	13774249-13775312
ENSSSCG00000031288	11:49105823-49131437	+	3'	49126692-49130543	49126692-49131437
ENSSSCG00000031936	11:775166-775868	-	5'	775846-775846	775846-775868
ENSSSCG00000032667	11:8844102-8885632	-	5'	8885420-8885420	8885420-8885632
ENSSSCG00000033919	11:11814993-12193561	-	3'	11815248-11820912	11814993-11820912
ENSSSCG00000033919	11:11814993-12193561	-	5'	12158767-12158848	12158767-12193561
ENSSSCG00000034763	11:76650837-76655180	-	5'	76654613-76654613	76654613-76655180
ENSSSCG00000035119	11:3188560-3218285	-	5'	3217292-3217448	3217292-3218285
ENSSSCG00000035493	11:2378388-2456664	-	3'	2379695-2383907	2378388-2383907
ENSSSCG00000037746	11:14184089-14370915	+	5'	14184134-14184372	14184089-14184372
ENSSSCG00000039338	11:25905972-25957564	+	3'	25950581-25954165	25950581-25957564
ENSSSCG00000040184	11:47911059-48133666	+	3'	48132728-48133448	48132728-48133666
ENSSSCG00000017134	12:469663-476622	-	5'	476579-476579	476579-476622
ENSSSCG00000017135	12:403559-406810	+	3'	405632-405632	405632-406810
ENSSSCG00000017137	12:227935-241508	-	3'	228630-228630	227935-228630
ENSSSCG00000017139	12:1709013-1992017	-	5'	1990767-1991574	1990767-1992017
ENSSSCG00000017156	12:2316493-2337021	-	5'	2336988-2336988	2336988-2337021
ENSSSCG00000017158	12:2341574-2384114	-	5'	2383807-2384103	2383807-2384114
ENSSSCG00000017159	12:2401816-2461200	+	3'	2455818-2455818	2455818-2461200
ENSSSCG00000017165	12:3309141-3348650	+	3'	3346240-3348531	3346240-3348650
ENSSSCG00000017169	12:4441114-4486801	-	5'	4486771-4486771	4486771-4486801
ENSSSCG00000017177	12:4929959-4955386	+	3'	4953654-4955291	4953654-4955386
ENSSSCG00000017184	12:5144292-5176861	+	3'	5172966-5176857	5172966-5176861
ENSSSCG00000017195	12:5514624-5528901	+	5'	5523233-5523312	5514624-5523312
ENSSSCG00000017197	12:5474880-5513288	+	3'	5509666-5513098	5509666-5513288
ENSSSCG00000017199	12:5535337-5540044	+	3'	5539417-5539715	5539417-5540044
ENSSSCG00000017200	12:5573668-5589090	+	3'	5588590-5589087	5588590-5589090
ENSSSCG00000017201	12:5592501-5628539	-	5'	5628148-5628254	5628148-5628539
ENSSSCG00000017209	12:6047291-6072448	+	3'	6070765-6072407	6070765-6072448
ENSSSCG00000017244	12:7463025-7619412	+	5'	7511267-7511366	7463025-7511366
ENSSSCG00000017246	12:7710145-7727663	-	5'	7727412-7727656	7727412-7727663
ENSSSCG00000017254	12:10891445-11018943	-	3'	10897104-10897305	10891445-10897305
ENSSSCG00000017256	12:11225340-11286536	+	3'	11284781-11286018	11284781-11286536
ENSSSCG00000017259	12:11661872-11681883	-	5'	11680925-11681435	11680925-11681883
ENSSSCG00000017272	12:13488560-13654943	-	3'	13495008-13496235	13488560-13496235
ENSSSCG00000017272	12:13488560-13654943	-	5'	13654883-13654937	13654883-13654943
ENSSSCG00000017274	12:13741215-14019700	+	5'	13879941-13879941	13741215-13879941
ENSSSCG00000017277	12:14571687-14723567	+	3'	14722297-14723295	14722297-14723567
ENSSSCG00000017278	12:14806692-14867052	+	3'	14865344-14865344	14865344-14867052
ENSSSCG00000017285	12:15074541-15077849	-	5'	15077829-15077829	15077829-15077849
ENSSSCG00000017296	12:15394491-15415078	-	5'	15414349-15414632	15414349-15415078
ENSSSCG00000017298	12:15447822-15813878	-	5'	15813298-15813847	15813298-15813878
ENSSSCG00000017300	12:16058677-16119819	-	5'	16119437-16119709	16119437-16119819
ENSSSCG00000017306	12:16693514-16752345	-	5'	16752197-16752292	16752197-16752345
ENSSSCG00000017308	12:16810856-16882434	+	3'	16879336-16882371	16879336-16882434
ENSSSCG00000017310	12:16901704-17100654	+	3'	17095358-17100049	17095358-17100654
ENSSSCG00000017321	12:17842861-17846963	+	3'	17846734-17846734	17846734-17846963
ENSSSCG00000017328	12:18037007-18070226	+	3'	18068575-18069994	18068575-18070226
ENSSSCG00000017333	12:18195306-18226655	-	5'	18225058-18225608	18225058-18226655
ENSSSCG00000017344	12:18467358-18474325	-	5'	18471963-18472114	18471963-18474325
ENSSSCG00000017346	12:18474097-18515221	+	3'	18514630-18514992	18514630-18515221
ENSSSCG00000017357	12:18776205-18877383	+	3'	18877184-18877382	18877184-18877383
ENSSSCG00000017362	12:19011950-19022749	+	3'	19017300-19019783	19017300-19022749
ENSSSCG00000017364	12:19044562-19077845	-	5'	19077791-19077844	19077791-19077845
ENSSSCG00000017371	12:19128564-19172687	+	5'	19128654-19128841	19128564-19128841
ENSSSCG00000017372	12:19296349-19322763	+	3'	19322328-19322328	19322328-19322763
ENSSSCG00000017378	12:19551988-19582171	-	5'	19582090-19582090	19582090-19582171
ENSSSCG00000017387	12:20062894-20087963	-	5'	20082395-20082467	20082395-20087963
ENSSSCG00000017391	12:20156586-20170810	+	3'	20170602-20170602	20170602-20170810
ENSSSCG00000017394	12:20170041-20220929	-	5'	20220722-20220802	20220722-20220929
ENSSSCG00000017397	12:20249761-20257542	-	5'	20257458-20257482	20257458-20257542
ENSSSCG00000017406	12:20497859-20574362	+	3'	20571887-20574353	20571887-20574362
ENSSSCG00000017414	12:20613902-20658777	+	5'	20638568-20638568	20613902-20638568
ENSSSCG00000017414	12:20613902-20658777	+	3'	20646959-20647993	20646959-20658777
ENSSSCG00000017419	12:20726023-20756301	+	3'	20756007-20756007	20756007-20756301
ENSSSCG00000017421	12:20796738-20841302	+	5'	20796741-20796854	20796738-20796854
ENSSSCG00000017421	12:20796738-20841302	+	3'	20840421-20841298	20840421-20841302
ENSSSCG00000017438	12:21166683-21171628	+	3'	21171562-21171562	21171562-21171628
ENSSSCG00000017466	12:21857286-21871859	+	3'	21868258-21871767	21868258-21871859
ENSSSCG00000017471	12:22097390-22116335	-	5'	22116017-22116165	22116017-22116335
ENSSSCG00000017488	12:22333896-22338138	-	5'	22335810-22335949	22335810-22338138
ENSSSCG00000017492	12:22411125-22436072	+	3'	22428535-22429467	22428535-22436072
ENSSSCG00000017504	12:22750252-22831381	-	3'	22755956-22757444	22750252-22757444
ENSSSCG00000017504	12:22750252-22831381	-	5'	22830764-22831356	22830764-22831381
ENSSSCG00000017516	12:24170399-24185938	+	3'	24184753-24184753	24184753-24185938
ENSSSCG00000017522	12:24103189-24104375	-	5'	24104322-24104322	24104322-24104375
ENSSSCG00000017524	12:24224222-24235800	+	3'	24234224-24235382	24234224-24235800
ENSSSCG00000017525	12:24303392-24317271	+	3'	24313882-24316764	24313882-24317271
ENSSSCG00000017527	12:24319044-24680570	-	5'	24680113-24680304	24680113-24680570
ENSSSCG00000017542	12:24987347-25025189	-	5'	25025145-25025145	25025145-25025189
ENSSSCG00000017551	12:25877855-25945594	-	3'	25888091-25891734	25877855-25891734
ENSSSCG00000017553	12:25970972-26005347	+	3'	26003411-26005004	26003411-26005347
ENSSSCG00000017555	12:27004913-27035655	+	3'	27030108-27032924	27030108-27035655
ENSSSCG00000017561	12:26931828-26976669	+	3'	26976201-26976201	26976201-26976669
ENSSSCG00000017565	12:26828698-26841968	+	3'	26838321-26841918	26838321-26841968
ENSSSCG00000017566	12:26713256-26773106	+	3'	26761036-26765578	26761036-26773106
ENSSSCG00000017569	12:26695148-26747378	-	5'	26746015-26746682	26746015-26747378
ENSSSCG00000017577	12:17867160-17980733	+	5'	17892399-17893290	17867160-17893290
ENSSSCG00000017577	12:17867160-17980733	+	3'	17958522-17959180	17958522-17980733
ENSSSCG00000017584	12:26319131-26337084	-	5'	26336562-26336562	26336562-26337084
ENSSSCG00000017592	12:27436493-27528894	-	3'	27450806-27453911	27436493-27453911
ENSSSCG00000017604	12:31589349-31644627	+	3'	31639496-31644080	31639496-31644627
ENSSSCG00000017623	12:34245888-34263549	-	5'	34263527-34263527	34263527-34263549
ENSSSCG00000017626	12:34275271-34282186	-	5'	34282028-34282162	34282028-34282186
ENSSSCG00000017630	12:34486241-34498124	+	3'	34498113-34498113	34498113-34498124
ENSSSCG00000017635	12:34499735-34512180	-	5'	34512158-34512158	34512158-34512180
ENSSSCG00000017638	12:34578698-34605808	-	5'	34605689-34605689	34605689-34605808
ENSSSCG00000017642	12:34744629-34785179	-	5'	34770070-34771158	34770070-34785179
ENSSSCG00000017668	12:35933140-36066242	+	3'	36063946-36065956	36063946-36066242
ENSSSCG00000017673	12:36434317-36497040	+	3'	36494591-36494591	36494591-36497040
ENSSSCG00000017688	12:38074033-38111878	+	3'	38111272-38111746	38111272-38111878
ENSSSCG00000017694	12:38577559-38875227	-	5'	38874552-38875134	38874552-38875227
ENSSSCG00000017731	12:42497894-42529823	-	5'	42529786-42529786	42529786-42529823
ENSSSCG00000017735	12:42711185-42783835	-	5'	42783162-42783421	42783162-42783835
ENSSSCG00000017737	12:42793758-42809130	-	5'	42808876-42808914	42808876-42809130
ENSSSCG00000017752	12:43884933-43904115	+	3'	43902968-43904110	43902968-43904115
ENSSSCG00000017753	12:43985656-44135833	+	3'	44132792-44132792	44132792-44135833
ENSSSCG00000017761	12:44801267-44821055	-	5'	44807241-44807339	44807241-44821055
ENSSSCG00000017764	12:44853118-44893468	-	5'	44893376-44893376	44893376-44893468
ENSSSCG00000017777	12:45099221-45120786	-	5'	45120305-45120502	45120305-45120786
ENSSSCG00000017781	12:45223579-45339310	+	3'	45319039-45322767	45319039-45339310
ENSSSCG00000017795	12:46206694-46274017	+	3'	46270909-46272767	46270909-46274017
ENSSSCG00000017801	12:46621117-46634431	-	5'	46634037-46634332	46634037-46634431
ENSSSCG00000017808	12:47108417-47108737	-	5'	47108680-47108680	47108680-47108737
ENSSSCG00000017829	12:48416738-48463138	+	5'	48416778-48416908	48416738-48416908
ENSSSCG00000017829	12:48416738-48463138	+	3'	48461347-48462846	48461347-48463138
ENSSSCG00000017835	12:48733523-48763363	-	5'	48763243-48763337	48763243-48763363
ENSSSCG00000017861	12:49610482-49644704	+	3'	49638524-49639922	49638524-49644704
ENSSSCG00000017863	12:49677153-49701181	-	5'	49701146-49701146	49701146-49701181
ENSSSCG00000017869	12:49810054-49919580	-	5'	49898944-49899055	49898944-49919580
ENSSSCG00000017874	12:49980483-50025247	-	3'	49980493-49981857	49980483-49981857
ENSSSCG00000017874	12:49980483-50025247	-	5'	50025047-50025204	50025047-50025247
ENSSSCG00000017893	12:50897306-50903195	-	3'	50897434-50899076	50897306-50899076
ENSSSCG00000017902	12:51932300-51953588	+	5'	51932321-51932380	51932300-51932380
ENSSSCG00000017907	12:51962642-51975555	+	3'	51973012-51973656	51973012-51975555
ENSSSCG00000017908	12:51975874-51977763	-	5'	51977757-51977757	51977757-51977763
ENSSSCG00000017912	12:52072711-52087827	-	5'	52087116-52087785	52087116-52087827
ENSSSCG00000017918	12:52160624-52177118	-	5'	52170233-52170582	52170233-52177118
ENSSSCG00000017923	12:52286019-52415662	+	3'	52414584-52415565	52414584-52415662
ENSSSCG00000017927	12:52426941-52433289	+	3'	52431259-52433230	52431259-52433289
ENSSSCG00000017928	12:52417135-52422325	+	5'	52417710-52417906	52417135-52417906
ENSSSCG00000017942	12:52681555-52701195	+	3'	52686351-52686609	52686351-52701195
ENSSSCG00000017951	12:52926293-52932639	+	3'	52931009-52931009	52931009-52932639
ENSSSCG00000017953	12:52882840-52903463	-	3'	52883867-52886535	52882840-52886535
ENSSSCG00000017953	12:52882840-52903463	-	5'	52903098-52903263	52903098-52903463
ENSSSCG00000017962	12:52780230-53165663	+	5'	52796952-52796979	52780230-52796979
ENSSSCG00000017986	12:53553607-53641355	+	5'	53553914-53554084	53553607-53554084
ENSSSCG00000017991	12:53978921-54055126	-	5'	54054339-54054533	54054339-54055126
ENSSSCG00000018019	12:57050264-57205885	+	3'	57205847-57205847	57205847-57205885
ENSSSCG00000018023	12:58011802-58168542	+	3'	58164596-58168405	58164596-58168542
ENSSSCG00000018033	12:59171405-59172100	-	5'	59172094-59172094	59172094-59172100
ENSSSCG00000018039	12:59273169-59392879	+	3'	59391810-59391810	59391810-59392879
ENSSSCG00000018056	12:23495580-23569010	+	3'	23568749-23568749	23568749-23569010
ENSSSCG00000021306	12:18526066-18560218	+	5'	18526634-18526818	18526066-18526818
ENSSSCG00000022026	12:50903308-50917187	+	3'	50916883-50917111	50916883-50917187
ENSSSCG00000022317	12:1481220-1514500	+	3'	1513249-1514497	1513249-1514500
ENSSSCG00000023128	12:25197257-25243175	+	3'	25242918-25242918	25242918-25243175
ENSSSCG00000023727	12:35236660-35394803	-	5'	35393000-35393430	35393000-35394803
ENSSSCG00000023747	12:59392182-59418829	-	5'	59418796-59418796	59418796-59418829
ENSSSCG00000023861	12:53461698-53475813	+	3'	53474456-53474456	53474456-53475813
ENSSSCG00000023978	12:5732335-5882618	+	5'	5732543-5733174	5732335-5733174
ENSSSCG00000024030	12:59731776-59789982	+	3'	59787483-59789131	59787483-59789982
ENSSSCG00000024235	12:1251283-1288293	+	3'	1283521-1288258	1283521-1288293
ENSSSCG00000024285	12:52547741-52574209	-	5'	52573555-52573987	52573555-52574209
ENSSSCG00000024411	12:35468402-35475201	+	3'	35474352-35474352	35474352-35475201
ENSSSCG00000024743	12:24204638-24204956	-	5'	24204940-24204940	24204940-24204956
ENSSSCG00000024770	12:40151389-40205082	-	3'	40152346-40153946	40151389-40153946
ENSSSCG00000024813	12:15230015-15298828	-	5'	15298410-15298784	15298410-15298828
ENSSSCG00000025254	12:58986144-59008141	+	3'	59005451-59007697	59005451-59008141
ENSSSCG00000025689	12:52580978-52590261	-	5'	52589999-52589999	52589999-52590261
ENSSSCG00000025856	12:19745774-19755568	-	5'	19755473-19755532	19755473-19755568
ENSSSCG00000026596	12:38975728-39069945	-	3'	38976023-38980214	38975728-38980214
ENSSSCG00000026596	12:38975728-39069945	-	5'	39069737-39069868	39069737-39069945
ENSSSCG00000026636	12:52761874-52765550	-	5'	52765541-52765541	52765541-52765550
ENSSSCG00000026818	12:53424177-53454121	-	5'	53454080-53454080	53454080-53454121
ENSSSCG00000028048	12:53497759-53506390	+	3'	53504842-53504842	53504842-53506390
ENSSSCG00000028051	12:20658919-20716775	+	3'	20716417-20716417	20716417-20716775
ENSSSCG00000028355	12:1313762-1324356	+	3'	1322483-1323365	1322483-1324356
ENSSSCG00000028924	12:53410501-53415451	-	5'	53415427-53415427	53415427-53415451
ENSSSCG00000029343	12:4773180-4801439	-	3'	4774678-4777515	4773180-4777515
ENSSSCG00000029616	12:1275147-1297147	+	3'	1296544-1297140	1296544-1297147
ENSSSCG00000029679	12:53171319-53180994	-	3'	53179261-53179552	53171319-53179552
ENSSSCG00000029679	12:53171319-53180994	-	5'	53180870-53180913	53180870-53180994
ENSSSCG00000029838	12:18740653-18742804	-	5'	18742350-18742350	18742350-18742804
ENSSSCG00000029874	12:38941124-38975893	+	3'	38974056-38974912	38974056-38975893
ENSSSCG00000029944	12:922418-937561	+	3'	937089-937560	937089-937561
ENSSSCG00000030183	12:17768104-17789416	+	3'	17786730-17789348	17786730-17789416
ENSSSCG00000030707	12:47717894-47738613	-	5'	47738332-47738475	47738332-47738613
ENSSSCG00000031076	12:60128686-60149601	-	5'	60149270-60149270	60149270-60149601
ENSSSCG00000031087	12:39352290-39355858	-	5'	39355631-39355631	39355631-39355858
ENSSSCG00000031620	12:41052453-41076530	+	3'	41075816-41075925	41075816-41076530
ENSSSCG00000031802	12:61308537-61347541	+	3'	61347302-61347538	61347302-61347541
ENSSSCG00000031821	12:49820526-49823239	+	3'	49822873-49822873	49822873-49823239
ENSSSCG00000032938	12:53906513-53909046	-	5'	53908209-53908671	53908209-53909046
ENSSSCG00000033221	12:697065-698266	-	5'	698183-698183	698183-698266
ENSSSCG00000033528	12:14112643-14259200	+	3'	14254493-14255404	14254493-14259200
ENSSSCG00000033626	12:60732356-60752502	+	5'	60733977-60733977	60732356-60733977
ENSSSCG00000033918	12:6665398-6681253	-	5'	6680969-6681239	6680969-6681253
ENSSSCG00000034049	12:58926087-58940438	-	5'	58939354-58939851	58939354-58940438
ENSSSCG00000034058	12:1093195-1121233	+	3'	1116157-1121126	1116157-1121233
ENSSSCG00000034396	12:41202560-41203742	-	5'	41203723-41203723	41203723-41203742
ENSSSCG00000034440	12:39739233-39783706	+	3'	39766034-39768556	39766034-39783706
ENSSSCG00000034608	12:5868566-5907723	-	5'	5905248-5906114	5905248-5907723
ENSSSCG00000034609	12:60114133-60123170	-	5'	60122314-60123095	60122314-60123170
ENSSSCG00000034695	12:1068794-1084118	+	5'	1078166-1078207	1068794-1078207
ENSSSCG00000034695	12:1068794-1084118	+	3'	1082761-1084111	1082761-1084118
ENSSSCG00000034696	12:128254-129440	-	5'	129363-129363	129363-129440
ENSSSCG00000034773	12:61506577-61508197	+	3'	61507869-61507870	61507869-61508197
ENSSSCG00000034858	12:48806715-49018141	+	3'	49013920-49018115	49013920-49018141
ENSSSCG00000034965	12:57729528-57730280	+	3'	57729822-57729822	57729822-57730280
ENSSSCG00000035006	12:38061942-38066864	+	3'	38065304-38065708	38065304-38066864
ENSSSCG00000035445	12:45178331-45277373	-	3'	45179361-45179361	45178331-45179361
ENSSSCG00000035445	12:45178331-45277373	-	5'	45203135-45203135	45203135-45277373
ENSSSCG00000035839	12:60443679-60468975	+	3'	60465990-60468964	60465990-60468975
ENSSSCG00000036521	12:52843013-52857248	+	5'	52853641-52854498	52843013-52854498
ENSSSCG00000036521	12:52843013-52857248	+	3'	52856261-52857033	52856261-52857248
ENSSSCG00000036532	12:23185231-23208864	+	3'	23208337-23208337	23208337-23208864
ENSSSCG00000036812	12:61073313-61186123	-	5'	61185803-61186101	61185803-61186123
ENSSSCG00000036852	12:5846370-5855752	-	5'	5854832-5854850	5854832-5855752
ENSSSCG00000037202	12:13391117-13454489	+	3'	13452174-13452174	13452174-13454489
ENSSSCG00000037753	12:23279965-23290204	+	3'	23290099-23290099	23290099-23290204
ENSSSCG00000037991	12:54740639-54973575	-	3'	54740644-54740992	54740639-54740992
ENSSSCG00000038164	12:60750091-60855049	-	5'	60854602-60854790	60854602-60855049
ENSSSCG00000038639	12:60652148-60729258	+	3'	60726004-60729256	60726004-60729258
ENSSSCG00000038745	12:47922195-47948081	+	5'	47934459-47934459	47922195-47934459
ENSSSCG00000038989	12:47600244-47645274	-	5'	47645176-47645176	47645176-47645274
ENSSSCG00000039064	12:51527226-51547343	+	3'	51544717-51544717	51544717-51547343
ENSSSCG00000039148	12:1121321-1131292	+	3'	1131091-1131290	1131091-1131292
ENSSSCG00000039336	12:11922572-11966798	-	5'	11966675-11966747	11966675-11966798
ENSSSCG00000039792	12:58819047-58821266	-	5'	58821231-58821231	58821231-58821266
ENSSSCG00000039807	12:647701-739978	+	3'	739590-739896	739590-739978
ENSSSCG00000039909	12:14964666-14997437	+	5'	14966077-14966491	14964666-14966491
ENSSSCG00000040134	12:61246003-61270278	+	3'	61268307-61270146	61268307-61270278
ENSSSCG00000040385	12:957127-962300	+	3'	960109-960822	960109-962300
ENSSSCG00000040641	12:45466530-45473220	+	3'	45472972-45473129	45472972-45473220
ENSSSCG00000040642	12:23222708-23268008	-	5'	23267765-23267860	23267765-23268008
ENSSSCG00000040989	12:6691743-6724636	-	3'	6692087-6696309	6691743-6696309
ENSSSCG00000011178	13:367807-963771	+	3'	963307-963755	963307-963771
ENSSSCG00000011193	13:2840456-2903394	+	3'	2900330-2903170	2900330-2903394
ENSSSCG00000011197	13:3396069-3437077	+	3'	3436674-3437076	3436674-3437077
ENSSSCG00000011209	13:9998153-10380572	+	3'	10379867-10380563	10379867-10380572
ENSSSCG00000011215	13:12685911-12692477	+	3'	12691694-12692146	12691694-12692477
ENSSSCG00000011230	13:17650515-18032455	-	5'	18031365-18032174	18031365-18032455
ENSSSCG00000011236	13:19305435-19510887	-	3'	19305436-19307077	19305435-19307077
ENSSSCG00000011237	13:19597099-19664239	+	5'	19597103-19597468	19597099-19597468
ENSSSCG00000011238	13:20706030-21088632	+	5'	20934846-20935604	20706030-20935604
ENSSSCG00000011239	13:21913194-22023165	+	3'	22021791-22021791	22021791-22023165
ENSSSCG00000011246	13:22831742-22851277	+	3'	22851015-22851274	22851015-22851277
ENSSSCG00000011256	13:23120227-23330162	+	3'	23322130-23322143	23322130-23330162
ENSSSCG00000011274	13:25159603-25208837	+	3'	25207226-25208313	25207226-25208837
ENSSSCG00000011278	13:25773339-25934772	+	3'	25931870-25934767	25931870-25934772
ENSSSCG00000011284	13:26125046-26176400	+	5'	26125110-26125260	26125046-26125260
ENSSSCG00000011295	13:26603821-26724753	+	3'	26721826-26724458	26721826-26724753
ENSSSCG00000011299	13:28151111-28229719	+	5'	28176793-28176872	28151111-28176872
ENSSSCG00000011312	13:28524805-28692464	+	3'	28691147-28692328	28691147-28692464
ENSSSCG00000011325	13:29730583-29735591	-	5'	29735586-29735586	29735586-29735591
ENSSSCG00000011336	13:30328868-30341690	-	5'	30341194-30341316	30341194-30341690
ENSSSCG00000011340	13:30385505-30576448	-	3'	30407858-30412289	30385505-30412289
ENSSSCG00000011358	13:31159868-31180753	+	3'	31180554-31180751	31180554-31180753
ENSSSCG00000011366	13:31523823-31553439	-	5'	31553183-31553286	31553183-31553439
ENSSSCG00000011367	13:31570049-31624961	+	3'	31621598-31624929	31621598-31624961
ENSSSCG00000011368	13:31627225-31653529	+	3'	31642063-31642250	31642063-31653529
ENSSSCG00000011375	13:31726401-31751291	-	5'	31738611-31738770	31738611-31751291
ENSSSCG00000011402	13:32754421-32800912	-	5'	32796553-32796553	32796553-32800912
ENSSSCG00000011434	13:34380357-34385599	+	3'	34384862-34385595	34384862-34385599
ENSSSCG00000011435	13:34357850-34371058	-	5'	34370824-34371026	34370824-34371058
ENSSSCG00000011446	13:34828606-34896525	-	3'	34839363-34841478	34828606-34841478
ENSSSCG00000011450	13:34892309-34935014	+	3'	34924571-34924812	34924571-34935014
ENSSSCG00000011463	13:38939402-39006715	-	5'	39006618-39006690	39006618-39006715
ENSSSCG00000011465	13:39395533-39435280	+	3'	39435086-39435110	39435086-39435280
ENSSSCG00000011474	13:40079367-40161872	+	5'	40079619-40079729	40079367-40079729
ENSSSCG00000011485	13:43132810-43869833	+	3'	43869042-43869444	43869042-43869833
ENSSSCG00000011494	13:45496362-45527620	-	5'	45527331-45527331	45527331-45527620
ENSSSCG00000011496	13:46033758-46207025	-	5'	46206941-46207006	46206941-46207025
ENSSSCG00000011499	13:47910417-48028133	-	5'	48026763-48026763	48026763-48028133
ENSSSCG00000011500	13:48486955-48501363	+	3'	48497178-48499987	48497178-48501363
ENSSSCG00000011529	13:59710965-59735400	+	5'	59711013-59711049	59710965-59711049
ENSSSCG00000011530	13:59733362-60345650	-	5'	59757627-59757706	59757627-60345650
ENSSSCG00000011546	13:65948479-66044775	+	3'	66039153-66039153	66039153-66044775
ENSSSCG00000011548	13:66021068-66037490	+	3'	66036776-66037445	66036776-66037490
ENSSSCG00000011560	13:66195464-66203403	+	3'	66202958-66202958	66202958-66203403
ENSSSCG00000011590	13:68908578-68913871	+	3'	68913548-68913651	68913548-68913871
ENSSSCG00000011592	13:68946661-68996733	-	5'	68996569-68996606	68996569-68996733
ENSSSCG00000011594	13:69462721-69577694	-	5'	69576768-69576914	69576768-69577694
ENSSSCG00000011609	13:70757264-70842270	-	3'	70757274-70757701	70757264-70757701
ENSSSCG00000011611	13:71731691-71753710	+	3'	71751916-71753678	71751916-71753710
ENSSSCG00000011616	13:71707216-71730409	+	3'	71730018-71730018	71730018-71730409
ENSSSCG00000011622	13:72299103-72365665	-	5'	72365434-72365511	72365434-72365665
ENSSSCG00000011635	13:74180194-74556161	+	3'	74554629-74554629	74554629-74556161
ENSSSCG00000011640	13:74930655-74970657	+	3'	74970456-74970593	74970456-74970657
ENSSSCG00000011650	13:77146315-77180803	-	5'	77180046-77180769	77180046-77180803
ENSSSCG00000011666	13:81298222-81450724	+	3'	81449749-81449749	81449749-81450724
ENSSSCG00000011670	13:81950162-82045340	+	5'	81970406-81970518	81950162-81970518
ENSSSCG00000011670	13:81950162-82045340	+	3'	82043665-82045115	82043665-82045340
ENSSSCG00000011672	13:82230118-82352759	+	3'	82349767-82352756	82349767-82352759
ENSSSCG00000011680	13:83290040-83498486	+	3'	83432173-83437047	83432173-83498486
ENSSSCG00000011690	13:86542279-86574156	-	3'	86542284-86544390	86542279-86544390
ENSSSCG00000011705	13:89959732-90013982	-	5'	90013255-90013830	90013255-90013982
ENSSSCG00000011712	13:91397459-91453675	-	5'	91453243-91453517	91453243-91453675
ENSSSCG00000011714	13:91271539-91625551	+	3'	91599889-91603394	91599889-91625551
ENSSSCG00000011739	13:106511737-106559618	-	3'	106517359-106518390	106511737-106518390
ENSSSCG00000011745	13:108912758-108998072	+	3'	108995392-108997931	108995392-108998072
ENSSSCG00000011754	13:110982830-111005061	-	5'	110990056-110990247	110990056-111005061
ENSSSCG00000011765	13:117700075-117828645	+	3'	117822121-117826950	117822121-117828645
ENSSSCG00000011769	13:118839335-118902056	+	3'	118898901-118900136	118898901-118902056
ENSSSCG00000011772	13:120727597-120873934	+	3'	120870103-120873932	120870103-120873934
ENSSSCG00000011775	13:121564833-121608178	+	3'	121603197-121608139	121603197-121608178
ENSSSCG00000011782	13:121868611-122059658	-	5'	122059398-122059398	122059398-122059658
ENSSSCG00000011783	13:122060362-122071979	+	3'	122069941-122071779	122069941-122071979
ENSSSCG00000011787	13:122601505-122602713	-	5'	122602452-122602452	122602452-122602713
ENSSSCG00000011788	13:122615226-122953625	+	3'	122949943-122951656	122949943-122953625
ENSSSCG00000011791	13:123175808-123356436	+	3'	123350416-123352777	123350416-123356436
ENSSSCG00000011794	13:123429917-123473552	+	3'	123468643-123473415	123468643-123473552
ENSSSCG00000011797	13:124355012-124390416	-	3'	124363457-124365789	124355012-124365789
ENSSSCG00000011797	13:124355012-124390416	-	5'	124388098-124388392	124388098-124390416
ENSSSCG00000011811	13:125780777-126478934	+	3'	126463177-126465579	126463177-126478934
ENSSSCG00000011833	13:132820754-133087635	+	3'	133083111-133086841	133083111-133087635
ENSSSCG00000011845	13:133774556-133851011	+	3'	133847164-133851001	133847164-133851011
ENSSSCG00000011847	13:133875643-134000847	+	3'	133885763-133885763	133885763-134000847
ENSSSCG00000011849	13:134081851-134124864	+	3'	134124013-134124826	134124013-134124864
ENSSSCG00000011850	13:134192534-134248429	+	3'	134248023-134248023	134248023-134248429
ENSSSCG00000011854	13:134405169-134539525	+	3'	134536276-134539326	134536276-134539525
ENSSSCG00000011857	13:134588281-134656912	+	3'	134652971-134653434	134652971-134656912
ENSSSCG00000011858	13:134969668-135094778	+	3'	135088890-135091568	135088890-135094778
ENSSSCG00000011859	13:135296562-135358786	+	3'	135353919-135358672	135353919-135358786
ENSSSCG00000011860	13:135104761-135249121	+	5'	135105799-135105938	135104761-135105938
ENSSSCG00000011864	13:135611861-135650641	-	5'	135650568-135650636	135650568-135650641
ENSSSCG00000011867	13:136589698-136809673	+	5'	136619308-136619389	136589698-136619389
ENSSSCG00000011874	13:137808966-137865762	-	3'	137809503-137810012	137808966-137810012
ENSSSCG00000011881	13:138681330-138743965	+	3'	138739451-138743791	138739451-138743965
ENSSSCG00000011882	13:138771381-138847248	+	3'	138845995-138845995	138845995-138847248
ENSSSCG00000011884	13:138852433-138890840	+	3'	138890721-138890721	138890721-138890840
ENSSSCG00000011911	13:145771510-145817182	+	3'	145817163-145817163	145817163-145817182
ENSSSCG00000011912	13:145852539-145880880	-	3'	145853376-145855146	145852539-145855146
ENSSSCG00000011917	13:146193207-146222916	+	3'	146214659-146220759	146214659-146222916
ENSSSCG00000011929	13:147251575-147279323	-	3'	147252707-147258590	147251575-147258590
ENSSSCG00000011933	13:148447844-148579050	-	5'	148578631-148578631	148578631-148579050
ENSSSCG00000011942	13:151427924-151488638	+	5'	151428728-151428953	151427924-151428953
ENSSSCG00000011946	13:153794989-153998582	-	5'	153997505-153998238	153997505-153998582
ENSSSCG00000011953	13:157419665-157460532	+	3'	157458578-157460212	157458578-157460532
ENSSSCG00000011956	13:157496911-157522514	-	5'	157520787-157521693	157520787-157522514
ENSSSCG00000011959	13:158013724-158290219	+	3'	158289653-158289653	158289653-158290219
ENSSSCG00000011961	13:158288859-158326906	-	5'	158326494-158326893	158326494-158326906
ENSSSCG00000011977	13:160064051-160158157	+	3'	160156205-160156993	160156205-160158157
ENSSSCG00000011980	13:160384989-160408348	+	3'	160404092-160407992	160404092-160408348
ENSSSCG00000012001	13:175980910-176479542	+	3'	176477809-176479481	176477809-176479542
ENSSSCG00000012006	13:179225289-179308586	+	3'	179307112-179308266	179307112-179308586
ENSSSCG00000012018	13:182411531-182828782	+	5'	182633993-182634107	182411531-182634107
ENSSSCG00000012022	13:189432066-189716099	-	5'	189715911-189715911	189715911-189716099
ENSSSCG00000012029	13:192655192-192697540	+	5'	192656331-192656453	192655192-192656453
ENSSSCG00000012035	13:196230057-196330470	-	3'	196230095-196233197	196230057-196233197
ENSSSCG00000012035	13:196230057-196330470	-	5'	196330379-196330437	196330379-196330470
ENSSSCG00000012038	13:196387391-196404715	-	3'	196387404-196387596	196387391-196387596
ENSSSCG00000012050	13:198106257-198205742	-	5'	198205538-198205629	198205538-198205742
ENSSSCG00000012054	13:199855659-199982778	+	3'	199982236-199982236	199982236-199982778
ENSSSCG00000012071	13:203203677-203376209	+	5'	203325410-203326090	203203677-203326090
ENSSSCG00000012076	13:204797256-204832044	+	5'	204798302-204798771	204797256-204798771
ENSSSCG00000012076	13:204797256-204832044	+	3'	204829376-204831975	204829376-204832044
ENSSSCG00000012077	13:204847561-204868927	+	3'	204868477-204868477	204868477-204868927
ENSSSCG00000012089	13:207746962-207792232	+	3'	207788195-207788195	207788195-207792232
ENSSSCG00000021585	13:65113597-65154790	-	3'	65133970-65138568	65113597-65138568
ENSSSCG00000021698	13:206629177-206655948	+	3'	206651051-206655584	206651051-206655948
ENSSSCG00000021749	13:121095266-121409389	-	5'	121377846-121378371	121377846-121409389
ENSSSCG00000021774	13:100772532-100808073	-	5'	100807747-100807993	100807747-100808073
ENSSSCG00000022031	13:83820112-83821951	+	3'	83821550-83821909	83821550-83821951
ENSSSCG00000022073	13:82053883-82197841	+	3'	82192332-82195287	82192332-82197841
ENSSSCG00000022318	13:201996905-202301383	-	5'	202129223-202129223	202129223-202301383
ENSSSCG00000022486	13:153396428-153700112	+	3'	153696579-153700111	153696579-153700112
ENSSSCG00000022506	13:208295425-208313166	+	3'	208311815-208313130	208311815-208313166
ENSSSCG00000022568	13:205711620-205733856	-	3'	205712565-205712565	205711620-205712565
ENSSSCG00000022773	13:24030582-24068636	+	5'	24045999-24046324	24030582-24046324
ENSSSCG00000022773	13:24030582-24068636	+	3'	24066344-24068424	24066344-24068636
ENSSSCG00000023028	13:189165917-189276062	+	3'	189273693-189275839	189273693-189276062
ENSSSCG00000023033	13:34075533-34088543	+	3'	34084104-34088506	34084104-34088543
ENSSSCG00000023082	13:64953542-65066378	-	5'	65066329-65066369	65066329-65066378
ENSSSCG00000023225	13:68050389-68221302	+	5'	68170499-68170499	68050389-68170499
ENSSSCG00000023225	13:68050389-68221302	+	3'	68220753-68220753	68220753-68221302
ENSSSCG00000023437	13:61067774-61398924	+	3'	61397655-61397655	61397655-61398924
ENSSSCG00000023503	13:35290264-35323698	+	3'	35320391-35323356	35320391-35323698
ENSSSCG00000023806	13:60393650-60432728	+	3'	60429220-60432218	60429220-60432728
ENSSSCG00000023814	13:79397319-79411916	+	3'	79411614-79411906	79411614-79411916
ENSSSCG00000023824	13:34036061-34037633	+	3'	34037575-34037575	34037575-34037633
ENSSSCG00000023871	13:113236252-114215808	+	3'	114207501-114208075	114207501-114215808
ENSSSCG00000023891	13:63318254-64205881	+	5'	63596320-63596320	63318254-63596320
ENSSSCG00000024000	13:71504900-71540616	+	5'	71504938-71505438	71504900-71505438
ENSSSCG00000024134	13:72480390-72572299	+	3'	72566543-72568963	72566543-72572299
ENSSSCG00000024201	13:38491056-38558181	-	5'	38557242-38557931	38557242-38558181
ENSSSCG00000024222	13:21787526-21877740	-	3'	21788796-21794135	21787526-21794135
ENSSSCG00000024222	13:21787526-21877740	-	5'	21877658-21877700	21877658-21877740
ENSSSCG00000024408	13:29251960-29286643	+	3'	29286099-29286467	29286099-29286643
ENSSSCG00000024437	13:122094379-122113568	+	3'	122102932-122104029	122102932-122113568
ENSSSCG00000024453	13:68580979-68657925	-	5'	68657512-68657911	68657512-68657925
ENSSSCG00000024492	13:75905321-76346209	+	3'	76344846-76344846	76344846-76346209
ENSSSCG00000024552	13:71420334-71555507	-	5'	71492599-71493318	71492599-71555507
ENSSSCG00000024614	13:197248981-197481245	+	3'	197481159-197481159	197481159-197481245
ENSSSCG00000024623	13:180571019-180717255	+	3'	180708512-180711866	180708512-180717255
ENSSSCG00000025119	13:192877723-193295655	-	3'	192877727-192878034	192877723-192878034
ENSSSCG00000025133	13:207510960-207544911	-	5'	207543976-207544146	207543976-207544911
ENSSSCG00000025316	13:95690470-95724293	-	3'	95694836-95696515	95690470-95696515
ENSSSCG00000025463	13:165911156-165995864	+	5'	165914997-165915425	165911156-165915425
ENSSSCG00000025463	13:165911156-165995864	+	3'	165995555-165995755	165995555-165995864
ENSSSCG00000025721	13:147609337-147726194	-	5'	147726092-147726092	147726092-147726194
ENSSSCG00000025770	13:124699648-124837848	+	3'	124835298-124837843	124835298-124837848
ENSSSCG00000025791	13:32422873-32443112	-	5'	32439533-32439533	32439533-32443112
ENSSSCG00000026113	13:144903641-145650065	+	3'	145643990-145648350	145643990-145650065
ENSSSCG00000026200	13:53170410-53241630	-	3'	53170525-53170525	53170410-53170525
ENSSSCG00000026224	13:140838661-140948412	-	5'	140947746-140948410	140947746-140948412
ENSSSCG00000026718	13:95406819-95643193	-	3'	95406827-95407888	95406819-95407888
ENSSSCG00000026829	13:108435189-108452460	+	3'	108449746-108451888	108449746-108452460
ENSSSCG00000027275	13:151155274-151298359	-	3'	151155552-151159349	151155274-151159349
ENSSSCG00000027278	13:162504022-162556290	-	5'	162555852-162556089	162555852-162556290
ENSSSCG00000027323	13:133157608-133192928	+	5'	133177208-133178084	133157608-133178084
ENSSSCG00000027594	13:192373224-192406828	+	5'	192376881-192377019	192373224-192377019
ENSSSCG00000027594	13:192373224-192406828	+	3'	192406170-192406470	192406170-192406828
ENSSSCG00000027617	13:44841238-45167638	+	5'	44903956-44904095	44841238-44904095
ENSSSCG00000027709	13:137961043-138001851	+	3'	138000416-138001674	138000416-138001851
ENSSSCG00000027745	13:205561927-205631557	+	3'	205624136-205630797	205624136-205631557
ENSSSCG00000027786	13:205349805-205353020	-	5'	205353008-205353008	205353008-205353020
ENSSSCG00000028031	13:70860650-70881571	-	5'	70879758-70879856	70879758-70881571
ENSSSCG00000028197	13:207167366-207191686	+	5'	207167372-207167480	207167366-207167480
ENSSSCG00000028643	13:28900322-28945253	-	5'	28944976-28945187	28944976-28945253
ENSSSCG00000028855	13:95737926-95821634	+	3'	95816130-95819671	95816130-95821634
ENSSSCG00000028905	13:109641971-110052259	-	3'	109643895-109648328	109641971-109648328
ENSSSCG00000028911	13:2679074-2755219	-	5'	2755143-2755143	2755143-2755219
ENSSSCG00000029094	13:1730949-1816004	+	3'	1814972-1815547	1814972-1816004
ENSSSCG00000029251	13:30633050-30805719	-	3'	30633054-30635323	30633050-30635323
ENSSSCG00000029251	13:30633050-30805719	-	5'	30804665-30805610	30804665-30805719
ENSSSCG00000030247	13:21878000-21886207	+	3'	21884381-21886204	21884381-21886207
ENSSSCG00000030480	13:201008095-201160515	+	5'	201008329-201008917	201008095-201008917
ENSSSCG00000030480	13:201008095-201160515	+	3'	201157305-201159952	201157305-201160515
ENSSSCG00000030567	13:96351577-96390200	-	3'	96363417-96364753	96351577-96364753
ENSSSCG00000030567	13:96351577-96390200	-	5'	96390095-96390190	96390095-96390200
ENSSSCG00000030593	13:100823706-100824235	+	3'	100824197-100824197	100824197-100824235
ENSSSCG00000030677	13:197132440-197158826	-	5'	197158787-197158787	197158787-197158826
ENSSSCG00000030697	13:2452183-2504955	+	3'	2503517-2504905	2503517-2504955
ENSSSCG00000031249	13:207493658-207507078	-	5'	207506978-207507011	207506978-207507078
ENSSSCG00000031273	13:157675265-157765698	+	3'	157761358-157761358	157761358-157765698
ENSSSCG00000031476	13:121430658-121487028	-	5'	121486989-121486989	121486989-121487028
ENSSSCG00000032024	13:195975003-196047851	-	5'	196047741-196047741	196047741-196047851
ENSSSCG00000032220	13:18649726-18736022	+	3'	18730841-18731168	18730841-18736022
ENSSSCG00000032639	13:32028894-32092453	+	5'	32090867-32090867	32028894-32090867
ENSSSCG00000032639	13:32028894-32092453	+	3'	32091179-32091179	32091179-32092453
ENSSSCG00000032957	13:30190747-30253079	+	3'	30252755-30252978	30252755-30253079
ENSSSCG00000033057	13:75599799-75605686	-	5'	75605532-75605650	75605532-75605686
ENSSSCG00000033350	13:104944969-105007562	-	5'	105007558-105007558	105007558-105007562
ENSSSCG00000033860	13:117113273-117147721	-	3'	117113277-117120079	117113273-117120079
ENSSSCG00000033860	13:117113273-117147721	-	5'	117147380-117147607	117147380-117147721
ENSSSCG00000034197	13:61703722-61732253	+	3'	61728353-61732242	61728353-61732253
ENSSSCG00000034318	13:69441116-69466766	+	3'	69463509-69465596	69463509-69466766
ENSSSCG00000034369	13:81867740-81926729	+	3'	81925419-81925419	81925419-81926729
ENSSSCG00000034493	13:160158156-160225206	-	5'	160224671-160224813	160224671-160225206
ENSSSCG00000034624	13:197046554-197104984	-	3'	197046676-197049696	197046554-197049696
ENSSSCG00000035394	13:190083751-190084413	+	3'	190084125-190084125	190084125-190084413
ENSSSCG00000035452	13:40062158-40078181	+	3'	40072858-40078178	40072858-40078181
ENSSSCG00000035771	13:80207596-80228513	+	3'	80228223-80228463	80228223-80228513
ENSSSCG00000035795	13:207475726-207484297	-	5'	207484139-207484212	207484139-207484297
ENSSSCG00000035824	13:34689054-34820952	-	3'	34689711-34692424	34689054-34692424
ENSSSCG00000036033	13:10900717-11360474	-	5'	11359958-11360024	11359958-11360474
ENSSSCG00000036381	13:15711479-16462763	+	3'	16456300-16462749	16456300-16462763
ENSSSCG00000036610	13:78982605-79085691	+	3'	79083149-79083809	79083149-79085691
ENSSSCG00000036613	13:138978431-139108501	+	3'	139107616-139108500	139107616-139108501
ENSSSCG00000036885	13:167807050-167895785	-	5'	167895465-167895769	167895465-167895785
ENSSSCG00000037430	13:1819082-1948567	-	5'	1948536-1948536	1948536-1948567
ENSSSCG00000037461	13:98380359-98408798	+	3'	98403834-98403834	98403834-98408798
ENSSSCG00000037583	13:117442594-117523305	-	3'	117444978-117447026	117442594-117447026
ENSSSCG00000037647	13:82752454-82937708	-	5'	82937359-82937686	82937359-82937708
ENSSSCG00000038062	13:179427521-179478924	-	5'	179478876-179478876	179478876-179478924
ENSSSCG00000038089	13:207907834-207985913	+	3'	207981576-207985181	207981576-207985913
ENSSSCG00000038152	13:57719915-58016363	+	3'	58014806-58014806	58014806-58016363
ENSSSCG00000038366	13:93308003-93311794	+	3'	93308663-93310707	93308663-93311794
ENSSSCG00000038443	13:117375722-117384374	+	3'	117383696-117383696	117383696-117384374
ENSSSCG00000038584	13:129237450-129817863	-	3'	129240084-129242021	129237450-129242021
ENSSSCG00000038873	13:39571864-39722035	+	5'	39571962-39572054	39571864-39572054
ENSSSCG00000038873	13:39571864-39722035	+	3'	39718045-39721511	39718045-39722035
ENSSSCG00000039085	13:206934972-207013437	+	3'	207010170-207013103	207010170-207013437
ENSSSCG00000040946	13:109510621-109530613	-	5'	109529597-109530487	109529597-109530613
ENSSSCG00000002980	14:132240890-132248022	+	3'	132247816-132247816	132247816-132248022
ENSSSCG00000002981	14:132154443-132231275	+	3'	132230899-132230899	132230899-132231275
ENSSSCG00000006164	14:111562048-111588692	+	3'	111587588-111587589	111587588-111588692
ENSSSCG00000009589	14:2056294-2164032	+	3'	2160492-2162059	2160492-2164032
ENSSSCG00000009605	14:5743584-5837448	-	5'	5836745-5837423	5836745-5837448
ENSSSCG00000009610	14:6289300-6303841	+	5'	6289370-6289387	6289300-6289387
ENSSSCG00000009611	14:6187600-6280034	+	3'	6278514-6280032	6278514-6280034
ENSSSCG00000009613	14:6315548-6346761	+	3'	6345650-6346719	6345650-6346761
ENSSSCG00000009614	14:6360335-6377225	+	3'	6375414-6377038	6375414-6377225
ENSSSCG00000009627	14:6852859-6859143	+	3'	6856962-6857835	6856962-6859143
ENSSSCG00000009628	14:6860772-6874287	+	3'	6873550-6873550	6873550-6874287
ENSSSCG00000009633	14:7255098-7371253	-	5'	7358614-7358614	7358614-7371253
ENSSSCG00000009638	14:7222755-7255189	+	3'	7253873-7254955	7253873-7255189
ENSSSCG00000009644	14:8375212-8438848	+	3'	8438455-8438615	8438455-8438848
ENSSSCG00000009651	14:9442971-9447522	-	5'	9447521-9447521	9447521-9447522
ENSSSCG00000009657	14:10195371-10284762	+	3'	10282396-10284707	10282396-10284762
ENSSSCG00000009662	14:10987180-11007846	-	5'	11007507-11007628	11007507-11007846
ENSSSCG00000009672	14:11617595-11742944	-	5'	11742938-11742938	11742938-11742944
ENSSSCG00000009674	14:11794019-11940161	+	3'	11939251-11940067	11939251-11940161
ENSSSCG00000009676	14:12135907-12277551	-	5'	12198206-12198206	12198206-12277551
ENSSSCG00000009679	14:12281066-12394739	+	5'	12281098-12281268	12281066-12281268
ENSSSCG00000009680	14:12437506-12563793	+	3'	12560785-12563545	12560785-12563793
ENSSSCG00000009681	14:12560468-12692874	-	5'	12692129-12692757	12692129-12692874
ENSSSCG00000009683	14:12900033-13100146	-	5'	13100059-13100059	13100059-13100146
ENSSSCG00000009693	14:14079962-14249690	-	3'	14084981-14087419	14079962-14087419
ENSSSCG00000009732	14:22613548-22684349	+	3'	22682948-22683966	22682948-22684349
ENSSSCG00000009733	14:22689335-22739020	+	3'	22735441-22738540	22735441-22739020
ENSSSCG00000009735	14:22855184-22858584	-	5'	22858351-22858351	22858351-22858584
ENSSSCG00000009741	14:23400344-23418434	-	3'	23400580-23400859	23400344-23400859
ENSSSCG00000009744	14:23516228-23594257	-	3'	23516258-23516546	23516228-23516546
ENSSSCG00000009751	14:24920679-24922557	-	5'	24922424-24922424	24922424-24922557
ENSSSCG00000009769	14:29335399-29355447	-	5'	29355369-29355435	29355369-29355447
ENSSSCG00000009770	14:29332349-29368738	+	3'	29366718-29368403	29366718-29368738
ENSSSCG00000009771	14:29367689-29400437	-	5'	29400161-29400434	29400161-29400437
ENSSSCG00000009776	14:29558451-29622166	+	3'	29615926-29620696	29615926-29622166
ENSSSCG00000009777	14:29519753-29543852	-	3'	29520015-29524699	29519753-29524699
ENSSSCG00000009779	14:29658767-29728215	+	3'	29727516-29728211	29727516-29728215
ENSSSCG00000009782	14:29886045-29895961	-	3'	29886276-29886276	29886045-29886276
ENSSSCG00000009782	14:29886045-29895961	-	5'	29887980-29887980	29887980-29895961
ENSSSCG00000009784	14:29904056-29935565	+	3'	29934616-29935560	29934616-29935565
ENSSSCG00000009792	14:30264291-30288770	+	3'	30286785-30288544	30286785-30288770
ENSSSCG00000009793	14:30320344-30496742	+	3'	30465626-30469180	30465626-30496742
ENSSSCG00000009801	14:30664593-30857512	-	3'	30664596-30666377	30664593-30666377
ENSSSCG00000009805	14:30844718-30859308	+	5'	30845514-30845688	30844718-30845688
ENSSSCG00000009806	14:30864608-30889902	-	5'	30889805-30889805	30889805-30889902
ENSSSCG00000009815	14:31307015-31366500	+	5'	31312049-31312235	31307015-31312235
ENSSSCG00000009827	14:32005372-32043533	-	5'	32043018-32043496	32043018-32043533
ENSSSCG00000009831	14:32311969-32585121	+	3'	32584816-32584816	32584816-32585121
ENSSSCG00000009834	14:32656438-32773416	-	5'	32771813-32771813	32771813-32773416
ENSSSCG00000009839	14:33009877-33196766	+	3'	33194020-33196286	33194020-33196766
ENSSSCG00000009849	14:34281073-34317100	-	5'	34316921-34317076	34316921-34317100
ENSSSCG00000009852	14:34558891-34607533	+	3'	34603936-34606890	34603936-34607533
ENSSSCG00000009859	14:35381821-35453899	+	3'	35450232-35452213	35450232-35453899
ENSSSCG00000009862	14:35634010-35705762	-	3'	35634620-35637366	35634010-35637366
ENSSSCG00000009866	14:37653540-37655046	-	5'	37654949-37654949	37654949-37655046
ENSSSCG00000009873	14:38561123-38600301	+	3'	38598721-38598721	38598721-38600301
ENSSSCG00000009877	14:38676308-38698325	-	5'	38698257-38698312	38698257-38698325
ENSSSCG00000009880	14:38773348-38808262	-	5'	38807879-38808244	38807879-38808262
ENSSSCG00000009881	14:38827659-38862000	-	3'	38827673-38829734	38827659-38829734
ENSSSCG00000009885	14:39326630-39538843	+	3'	39535692-39535692	39535692-39538843
ENSSSCG00000009887	14:39579503-39684627	+	3'	39680122-39682469	39680122-39684627
ENSSSCG00000009896	14:40004565-40123691	+	3'	40122353-40123686	40122353-40123691
ENSSSCG00000009901	14:40289563-40336106	+	3'	40303462-40303879	40303462-40336106
ENSSSCG00000009927	14:41174963-41233815	-	5'	41233207-41233331	41233207-41233815
ENSSSCG00000009929	14:41125811-41167781	+	3'	41167251-41167251	41167251-41167781
ENSSSCG00000009931	14:41321583-41357465	-	5'	41357060-41357320	41357060-41357465
ENSSSCG00000009933	14:41382851-41442574	-	5'	41442029-41442479	41442029-41442574
ENSSSCG00000009943	14:41925701-42030845	+	3'	42029962-42030836	42029962-42030845
ENSSSCG00000009944	14:42062365-42145219	+	3'	42142811-42145124	42142811-42145219
ENSSSCG00000009945	14:42258864-42267061	-	5'	42266808-42266841	42266808-42267061
ENSSSCG00000009946	14:42223961-42260037	+	3'	42259127-42259987	42259127-42260037
ENSSSCG00000009951	14:42790603-42974752	+	3'	42972451-42974741	42972451-42974752
ENSSSCG00000009953	14:42995659-43191014	+	5'	43049089-43050056	42995659-43050056
ENSSSCG00000009953	14:42995659-43191014	+	3'	43186601-43186729	43186601-43191014
ENSSSCG00000009954	14:43194705-43199622	+	3'	43199482-43199482	43199482-43199622
ENSSSCG00000009956	14:43224937-43445599	+	5'	43304626-43305373	43224937-43305373
ENSSSCG00000009958	14:43917170-44001798	+	3'	43998250-43998250	43998250-44001798
ENSSSCG00000009963	14:44122157-44186552	-	5'	44186141-44186435	44186141-44186552
ENSSSCG00000009966	14:45039387-45140709	-	5'	45140570-45140570	45140570-45140709
ENSSSCG00000009973	14:46400882-46408669	-	5'	46408474-46408607	46408474-46408669
ENSSSCG00000009978	14:46469457-46520158	-	5'	46520002-46520135	46520002-46520158
ENSSSCG00000009994	14:46874972-47024691	+	3'	47020603-47023489	47020603-47024691
ENSSSCG00000010003	14:47341323-47349719	+	3'	47349662-47349662	47349662-47349719
ENSSSCG00000010005	14:47351295-47357173	-	5'	47356801-47357149	47356801-47357173
ENSSSCG00000010006	14:47369658-47395617	+	3'	47389887-47392873	47389887-47395617
ENSSSCG00000010011	14:47496261-47518814	+	3'	47515461-47517204	47515461-47518814
ENSSSCG00000010016	14:47754236-47800038	-	5'	47798450-47799700	47798450-47800038
ENSSSCG00000010024	14:47946375-48075222	+	3'	47977468-47979698	47977468-48075222
ENSSSCG00000010031	14:48210542-48303598	+	5'	48210570-48210785	48210542-48210785
ENSSSCG00000010031	14:48210542-48303598	+	3'	48303322-48303508	48303322-48303598
ENSSSCG00000010032	14:48303455-48418276	-	5'	48378206-48381597	48378206-48418276
ENSSSCG00000010036	14:48565994-48707279	+	3'	48702295-48707223	48702295-48707279
ENSSSCG00000010057	14:49609347-49612943	-	5'	49612867-49612867	49612867-49612943
ENSSSCG00000010062	14:49615278-49787702	-	5'	49787610-49787687	49787610-49787702
ENSSSCG00000010064	14:49790794-49807683	-	5'	49807602-49807602	49807602-49807683
ENSSSCG00000010092	14:50390410-50492016	-	5'	50491934-50492013	50491934-50492016
ENSSSCG00000010094	14:50492115-50509785	+	3'	50507030-50509222	50507030-50509785
ENSSSCG00000010096	14:50562633-50591884	+	5'	50562798-50563141	50562633-50563141
ENSSSCG00000010096	14:50562633-50591884	+	3'	50575966-50576271	50575966-50591884
ENSSSCG00000010099	14:50588932-50623653	-	3'	50593561-50594195	50588932-50594195
ENSSSCG00000010106	14:50697033-50702453	+	3'	50702203-50702451	50702203-50702453
ENSSSCG00000010122	14:51132781-51162389	+	3'	51158009-51161972	51158009-51162389
ENSSSCG00000010128	14:51252340-51262114	+	3'	51259695-51261616	51259695-51262114
ENSSSCG00000010134	14:51443611-51491695	+	3'	51463580-51464359	51463580-51491695
ENSSSCG00000010144	14:54666743-54742820	-	5'	54742492-54742779	54742492-54742820
ENSSSCG00000010151	14:55433018-55634054	+	3'	55632095-55633484	55632095-55634054
ENSSSCG00000010160	14:56669275-56746533	+	3'	56746312-56746312	56746312-56746533
ENSSSCG00000010167	14:57969630-57972479	-	5'	57972322-57972322	57972322-57972479
ENSSSCG00000010171	14:59025174-59058357	-	5'	59058186-59058287	59058186-59058357
ENSSSCG00000010184	14:59643036-59658135	+	3'	59656127-59657843	59656127-59658135
ENSSSCG00000010199	14:61331108-61360028	+	3'	61359479-61359479	61359479-61360028
ENSSSCG00000010203	14:61646718-61668023	-	5'	61667857-61667950	61667857-61668023
ENSSSCG00000010204	14:61773173-62128425	+	3'	62125721-62128353	62125721-62128425
ENSSSCG00000010210	14:63026665-63109114	-	5'	63108772-63108866	63108772-63109114
ENSSSCG00000010212	14:63413502-64194033	-	5'	63805340-63805804	63805340-64194033
ENSSSCG00000010219	14:65408598-65598487	+	3'	65594563-65598485	65594563-65598487
ENSSSCG00000010222	14:65861550-65888357	+	3'	65886936-65888335	65886936-65888357
ENSSSCG00000010234	14:71054629-71056102	+	3'	71055766-71055766	71055766-71056102
ENSSSCG00000010243	14:71827631-71895102	+	3'	71893649-71894754	71893649-71895102
ENSSSCG00000010245	14:71928395-71985208	+	3'	71983297-71983778	71983297-71985208
ENSSSCG00000010250	14:72210483-72241864	+	3'	72239811-72241657	72239811-72241864
ENSSSCG00000010252	14:72282016-72355121	+	3'	72335170-72336533	72335170-72355121
ENSSSCG00000010256	14:72787336-72959473	+	3'	72952781-72953095	72952781-72959473
ENSSSCG00000010274	14:73723723-73781513	+	3'	73777959-73781504	73777959-73781513
ENSSSCG00000010276	14:74120014-74208028	+	3'	74204633-74205263	74204633-74208028
ENSSSCG00000010288	14:75169076-75189935	-	5'	75189670-75189759	75189670-75189935
ENSSSCG00000010292	14:75825115-75919161	-	5'	75918822-75919125	75918822-75919161
ENSSSCG00000010295	14:75952206-75992608	-	3'	75952431-75953258	75952206-75953258
ENSSSCG00000010295	14:75952206-75992608	-	5'	75992215-75992568	75992215-75992608
ENSSSCG00000010306	14:76473762-76506195	+	3'	76498034-76499125	76498034-76506195
ENSSSCG00000010308	14:76507317-76509260	+	3'	76508414-76509235	76508414-76509260
ENSSSCG00000010313	14:76700124-76811876	+	3'	76809905-76811869	76809905-76811876
ENSSSCG00000010314	14:76809471-76836066	-	5'	76835627-76835678	76835627-76836066
ENSSSCG00000010319	14:77645658-77737772	+	3'	77732929-77737658	77732929-77737772
ENSSSCG00000010325	14:79345386-80106626	-	5'	80106018-80106018	80106018-80106626
ENSSSCG00000010327	14:80410147-80471725	-	5'	80471561-80471697	80471561-80471725
ENSSSCG00000010329	14:81536419-81647959	+	3'	81644262-81644262	81644262-81647959
ENSSSCG00000010340	14:82249269-82273258	+	3'	82270583-82273169	82270583-82273258
ENSSSCG00000010341	14:82306189-82368048	+	5'	82306261-82306388	82306189-82306388
ENSSSCG00000010341	14:82306189-82368048	+	3'	82363178-82366546	82363178-82368048
ENSSSCG00000010345	14:85385222-85421470	+	3'	85400393-85404117	85400393-85421470
ENSSSCG00000010357	14:87492114-87589702	-	5'	87588116-87588730	87588116-87589702
ENSSSCG00000010379	14:88847174-88966192	-	5'	88941338-88941338	88941338-88966192
ENSSSCG00000010384	14:89576537-89577400	-	5'	89577303-89577303	89577303-89577400
ENSSSCG00000010401	14:90582545-90640482	+	3'	90640294-90640294	90640294-90640482
ENSSSCG00000010403	14:90725529-90854837	+	3'	90851501-90854826	90851501-90854837
ENSSSCG00000010427	14:97103926-97107974	+	3'	97107635-97107635	97107635-97107974
ENSSSCG00000010437	14:99685578-99809878	+	3'	99806587-99808381	99806587-99809878
ENSSSCG00000010449	14:101123395-101254677	-	3'	101123409-101123896	101123395-101123896
ENSSSCG00000010457	14:101512640-101594769	+	3'	101594531-101594719	101594531-101594769
ENSSSCG00000010467	14:103530636-103642194	+	3'	103639682-103641746	103639682-103642194
ENSSSCG00000010470	14:103992001-104106576	-	3'	103992039-103995920	103992001-103995920
ENSSSCG00000010485	14:105806436-105920533	+	3'	105918249-105920432	105918249-105920533
ENSSSCG00000010487	14:106013540-106613121	+	5'	106445670-106445670	106013540-106445670
ENSSSCG00000010496	14:107226548-107263349	-	5'	107263257-107263345	107263257-107263349
ENSSSCG00000010503	14:107611957-107620163	+	3'	107616561-107619768	107616561-107620163
ENSSSCG00000010507	14:107812945-107961174	-	5'	107960918-107961155	107960918-107961174
ENSSSCG00000010513	14:108303948-108443561	+	3'	108432989-108436982	108432989-108443561
ENSSSCG00000010530	14:109223860-109390951	-	3'	109237492-109237492	109223860-109237492
ENSSSCG00000010531	14:109484046-109569541	+	3'	109568511-109569340	109568511-109569541
ENSSSCG00000010534	14:109730370-109755239	-	5'	109755165-109755223	109755165-109755239
ENSSSCG00000010536	14:110539207-110601741	+	5'	110539338-110539739	110539207-110539739
ENSSSCG00000010543	14:110955698-111033863	+	3'	111033321-111033321	111033321-111033863
ENSSSCG00000010544	14:111044010-111167342	-	5'	111167093-111167323	111167093-111167342
ENSSSCG00000010552	14:111399413-111434598	-	5'	111434478-111434478	111434478-111434598
ENSSSCG00000010570	14:112857063-112876445	-	5'	112876165-112876439	112876165-112876445
ENSSSCG00000010575	14:113137066-113152710	+	3'	113152531-113152531	113152531-113152710
ENSSSCG00000010578	14:113230965-113232584	-	5'	113232572-113232572	113232572-113232584
ENSSSCG00000010579	14:113258026-113379472	+	3'	113378912-113378912	113378912-113379472
ENSSSCG00000010580	14:113405991-113414550	+	3'	113414014-113414326	113414014-113414550
ENSSSCG00000010589	14:113707659-113733831	+	3'	113732546-113733826	113732546-113733831
ENSSSCG00000010600	14:114378933-114385799	-	3'	114379082-114381027	114378933-114381027
ENSSSCG00000010603	14:114437041-114520208	+	3'	114512319-114517711	114512319-114520208
ENSSSCG00000010604	14:114515522-114777322	-	3'	114519928-114522869	114515522-114522869
ENSSSCG00000010604	14:114515522-114777322	-	5'	114776760-114777238	114776760-114777322
ENSSSCG00000010606	14:114898852-114957495	+	3'	114953744-114957490	114953744-114957495
ENSSSCG00000010608	14:115064949-115068889	+	3'	115068381-115068831	115068381-115068889
ENSSSCG00000010629	14:121469527-121471428	+	3'	121470924-121470924	121470924-121471428
ENSSSCG00000010631	14:122542205-122577268	-	5'	122577239-122577239	122577239-122577268
ENSSSCG00000010638	14:123343709-123547329	+	5'	123343756-123344252	123343709-123344252
ENSSSCG00000010649	14:124594325-124627514	+	3'	124627360-124627360	124627360-124627514
ENSSSCG00000010672	14:128068015-128111297	-	5'	128110491-128111134	128110491-128111297
ENSSSCG00000010680	14:129007209-129049323	+	3'	129046510-129048194	129046510-129049323
ENSSSCG00000010681	14:129032084-129075616	-	3'	129047838-129049064	129032084-129049064
ENSSSCG00000010683	14:129113540-129351129	+	5'	129113553-129114449	129113540-129114449
ENSSSCG00000010685	14:129441160-129468980	-	3'	129441211-129445976	129441160-129445976
ENSSSCG00000010685	14:129441160-129468980	-	5'	129466648-129467150	129466648-129468980
ENSSSCG00000010686	14:129466905-129533998	+	3'	129533443-129533996	129533443-129533998
ENSSSCG00000010698	14:131181709-131289428	-	3'	131181713-131183417	131181709-131183417
ENSSSCG00000010699	14:131381938-131580905	-	5'	131580132-131580336	131580132-131580905
ENSSSCG00000010726	14:132703083-132716392	+	3'	132712744-132715348	132712744-132716392
ENSSSCG00000010739	14:134329351-134492515	-	3'	134329493-134330535	134329351-134330535
ENSSSCG00000010739	14:134329351-134492515	-	5'	134488676-134489193	134488676-134492515
ENSSSCG00000010741	14:135041500-135089208	+	3'	135084878-135089100	135084878-135089208
ENSSSCG00000010744	14:135143101-135197369	-	5'	135197043-135197344	135197043-135197369
ENSSSCG00000010755	14:137101319-137264246	+	3'	137261400-137264236	137261400-137264246
ENSSSCG00000010773	14:141233854-141253370	-	3'	141233855-141233951	141233854-141233951
ENSSSCG00000010774	14:141253368-141258662	+	3'	141258270-141258556	141258270-141258662
ENSSSCG00000010779	14:141727209-141736128	-	5'	141735825-141735825	141735825-141736128
ENSSSCG00000010791	14:141331804-141348806	-	5'	141336074-141336093	141336074-141348806
ENSSSCG00000020671	14:127357555-127396538	+	3'	127394138-127396533	127394138-127396538
ENSSSCG00000022005	14:112110263-112120019	+	3'	112117618-112119162	112117618-112120019
ENSSSCG00000022128	14:120603191-120722889	+	3'	120720239-120722627	120720239-120722889
ENSSSCG00000022303	14:71612206-71651124	-	5'	71650934-71651107	71650934-71651124
ENSSSCG00000022351	14:115206153-115251435	+	3'	115216545-115218304	115216545-115251435
ENSSSCG00000024329	14:40884112-40899050	-	3'	40884585-40889203	40884112-40889203
ENSSSCG00000024633	14:140429493-140476079	+	3'	140476075-140476075	140476075-140476079
ENSSSCG00000024860	14:49050166-49122316	+	3'	49120613-49121385	49120613-49122316
ENSSSCG00000025404	14:46242540-46244578	-	5'	46244566-46244566	46244566-46244578
ENSSSCG00000025492	14:75917002-75958977	+	5'	75918100-75918418	75917002-75918418
ENSSSCG00000025787	14:91142013-91170126	-	5'	91169860-91169919	91169860-91170126
ENSSSCG00000025820	14:26122356-26154791	+	3'	26153514-26154781	26153514-26154791
ENSSSCG00000026176	14:51828231-51830022	-	5'	51830003-51830003	51830003-51830022
ENSSSCG00000026302	14:137265908-137296323	-	5'	137295585-137296312	137295585-137296323
ENSSSCG00000026781	14:22745633-22771946	+	3'	22769829-22771724	22769829-22771946
ENSSSCG00000027767	14:87973374-88121096	+	5'	88005590-88005590	87973374-88005590
ENSSSCG00000027984	14:94094776-94109449	+	3'	94108775-94108881	94108775-94109449
ENSSSCG00000027988	14:140335835-140358111	+	3'	140356400-140357705	140356400-140358111
ENSSSCG00000028345	14:60862747-60905242	-	5'	60905044-60905183	60905044-60905242
ENSSSCG00000028735	14:23262468-23270077	+	3'	23268504-23268776	23268504-23270077
ENSSSCG00000028889	14:29962677-29995585	+	3'	29992912-29995513	29992912-29995585
ENSSSCG00000029226	14:28257961-28261402	+	3'	28260702-28260702	28260702-28261402
ENSSSCG00000029365	14:40329564-40356802	-	5'	40356653-40356788	40356653-40356802
ENSSSCG00000029576	14:92189820-92204867	+	3'	92201649-92203062	92201649-92204867
ENSSSCG00000029803	14:31057005-31203760	+	3'	31201961-31203505	31201961-31203760
ENSSSCG00000030507	14:120725051-120739752	-	3'	120725400-120729398	120725051-120729398
ENSSSCG00000031694	14:1968163-1968799	-	5'	1968762-1968762	1968762-1968799
ENSSSCG00000031789	14:122777085-122828048	+	3'	122827773-122828047	122827773-122828048
ENSSSCG00000032048	14:16634619-16664852	+	3'	16661238-16664410	16661238-16664852
ENSSSCG00000032305	14:141386868-141387329	-	5'	141387314-141387314	141387314-141387329
ENSSSCG00000032666	14:121744341-121745154	-	5'	121745058-121745058	121745058-121745154
ENSSSCG00000033216	14:35613075-35613406	+	3'	35613350-35613350	35613350-35613406
ENSSSCG00000033323	14:92296249-92330434	-	5'	92330213-92330421	92330213-92330434
ENSSSCG00000033355	14:6416258-6429227	-	5'	6428364-6428364	6428364-6429227
ENSSSCG00000033616	14:22477506-22502700	-	3'	22477516-22480079	22477506-22480079
ENSSSCG00000033787	14:51624286-51644571	+	3'	51644121-51644457	51644121-51644571
ENSSSCG00000033879	14:48833545-48884625	-	3'	48861289-48861289	48833545-48861289
ENSSSCG00000034184	14:6945011-6945935	-	5'	6945283-6945283	6945283-6945935
ENSSSCG00000034740	14:14951767-14953874	-	5'	14953266-14953266	14953266-14953874
ENSSSCG00000034754	14:124068295-124106961	+	3'	124102908-124106802	124102908-124106961
ENSSSCG00000034860	14:45967429-45980943	+	3'	45980584-45980584	45980584-45980943
ENSSSCG00000034864	14:45926613-45992515	-	5'	45967222-45967871	45967222-45992515
ENSSSCG00000035045	14:136199845-136745700	+	3'	136744387-136744387	136744387-136745700
ENSSSCG00000035133	14:14457969-14504649	+	3'	14499686-14504447	14499686-14504649
ENSSSCG00000035148	14:22379599-22408692	+	3'	22405765-22406493	22405765-22408692
ENSSSCG00000035618	14:22772933-22798060	-	3'	22773144-22773947	22772933-22773947
ENSSSCG00000036014	14:40219124-40223947	-	5'	40223919-40223943	40223919-40223947
ENSSSCG00000036083	14:102827559-102961941	+	3'	102956159-102961858	102956159-102961941
ENSSSCG00000036778	14:14973464-14974482	-	5'	14974239-14974239	14974239-14974482
ENSSSCG00000037237	14:77782668-77786907	-	5'	77786740-77786877	77786740-77786907
ENSSSCG00000037536	14:110793193-110805613	-	5'	110805485-110805485	110805485-110805613
ENSSSCG00000037762	14:51287541-51297209	+	5'	51289315-51290093	51287541-51290093
ENSSSCG00000037918	14:87928820-87930934	+	3'	87930854-87930854	87930854-87930934
ENSSSCG00000038099	14:39844256-39847243	-	5'	39846874-39846874	39846874-39847243
ENSSSCG00000038222	14:128682657-128749156	-	5'	128748777-128749062	128748777-128749156
ENSSSCG00000038913	14:71122787-71269729	-	3'	71122792-71126558	71122787-71126558
ENSSSCG00000040087	14:59172201-59192287	-	5'	59191931-59192225	59191931-59192287
ENSSSCG00000040532	14:140674048-140678877	+	3'	140678867-140678867	140678867-140678877
ENSSSCG00000040586	14:141360464-141369948	+	3'	141369443-141369641	141369443-141369948
ENSSSCG00000040740	14:51107998-51112438	-	5'	51112310-51112345	51112310-51112438
ENSSSCG00000040863	14:92383480-92428763	+	3'	92423660-92428742	92423660-92428763
ENSSSCG00000040961	14:47221486-47238851	-	5'	47228216-47228273	47228216-47238851
ENSSSCG00000009432	15:133749344-133870603	+	3'	133866122-133870130	133866122-133870603
ENSSSCG00000015668	15:4095800-4176080	+	5'	4096539-4096734	4095800-4096734
ENSSSCG00000015691	15:16040039-16065519	+	3'	16065329-16065329	16065329-16065519
ENSSSCG00000015694	15:16414254-16727981	+	3'	16726682-16727660	16726682-16727981
ENSSSCG00000015707	15:19797122-19798256	-	5'	19797976-19798143	19797976-19798256
ENSSSCG00000015711	15:21366073-22009750	+	3'	22009736-22009736	22009736-22009750
ENSSSCG00000015735	15:31945897-31966112	-	5'	31965666-31965753	31965666-31966112
ENSSSCG00000015742	15:31305407-31582472	-	5'	31582401-31582438	31582401-31582472
ENSSSCG00000015746	15:33173120-33264287	+	3'	33264155-33264155	33264155-33264287
ENSSSCG00000015747	15:33526880-33606926	+	5'	33529406-33529531	33526880-33529531
ENSSSCG00000015747	15:33526880-33606926	+	3'	33606256-33606924	33606256-33606926
ENSSSCG00000015754	15:37455186-37674945	+	3'	37671168-37672996	37671168-37674945
ENSSSCG00000015755	15:37801183-37853450	+	3'	37851129-37853437	37851129-37853450
ENSSSCG00000015777	15:44989215-45044684	+	3'	45039823-45044034	45039823-45044684
ENSSSCG00000015780	15:45083335-45301638	+	3'	45294620-45299061	45294620-45301638
ENSSSCG00000015784	15:45866856-46151972	-	5'	45963415-45963733	45963415-46151972
ENSSSCG00000015786	15:45727607-45819943	+	5'	45763930-45764391	45727607-45764391
ENSSSCG00000015789	15:46266762-46388445	+	3'	46387840-46388329	46387840-46388445
ENSSSCG00000015791	15:46210832-46248130	-	5'	46248114-46248114	46248114-46248130
ENSSSCG00000015801	15:46964601-46979360	+	3'	46977604-46978023	46977604-46979360
ENSSSCG00000015808	15:47520550-47601691	-	5'	47601466-47601466	47601466-47601691
ENSSSCG00000015810	15:47611953-47713346	-	5'	47628479-47628479	47628479-47713346
ENSSSCG00000015814	15:47749063-47861473	-	5'	47860951-47861206	47860951-47861473
ENSSSCG00000015816	15:48109178-48132691	-	3'	48109228-48111964	48109178-48111964
ENSSSCG00000015818	15:48250355-48292395	-	3'	48251652-48255194	48250355-48255194
ENSSSCG00000015819	15:48246109-48250583	+	3'	48250555-48250555	48250555-48250583
ENSSSCG00000015825	15:48574571-48611061	-	5'	48610619-48610619	48610619-48611061
ENSSSCG00000015839	15:52626972-53687263	-	5'	52839027-52839027	52839027-53687263
ENSSSCG00000015841	15:54258681-54275398	+	3'	54275339-54275339	54275339-54275398
ENSSSCG00000015845	15:54444480-54525745	+	3'	54525174-54525565	54525174-54525745
ENSSSCG00000015850	15:55488429-55508458	+	5'	55490468-55490468	55488429-55490468
ENSSSCG00000015850	15:55488429-55508458	+	3'	55504752-55508455	55504752-55508458
ENSSSCG00000015853	15:56437557-56649846	+	3'	56649117-56649117	56649117-56649846
ENSSSCG00000015857	15:59141585-59265040	-	3'	59141586-59145770	59141585-59145770
ENSSSCG00000015859	15:59312383-59410955	+	3'	59408024-59410034	59408024-59410955
ENSSSCG00000015867	15:60385830-60440529	-	3'	60386596-60391468	60385830-60391468
ENSSSCG00000015872	15:63510035-63729476	+	5'	63592294-63592909	63510035-63592909
ENSSSCG00000015872	15:63510035-63729476	+	3'	63725365-63729441	63725365-63729476
ENSSSCG00000015888	15:67192577-67410478	-	5'	67408941-67409921	67408941-67410478
ENSSSCG00000015898	15:69054672-69233690	-	3'	69056419-69060088	69054672-69060088
ENSSSCG00000015923	15:75294111-75346986	+	3'	75346822-75346822	75346822-75346986
ENSSSCG00000015930	15:75507413-75533777	+	3'	75533189-75533464	75533189-75533777
ENSSSCG00000015931	15:75852198-75874984	+	3'	75873069-75874951	75873069-75874984
ENSSSCG00000015937	15:76029177-76057960	+	3'	76049854-76051762	76049854-76057960
ENSSSCG00000015947	15:77564595-77641857	+	3'	77599556-77600839	77599556-77641857
ENSSSCG00000015948	15:77803333-77859701	+	5'	77803334-77803742	77803333-77803742
ENSSSCG00000015951	15:78098362-78191297	+	3'	78181880-78186171	78181880-78191297
ENSSSCG00000015955	15:78504312-78591308	+	3'	78589645-78589645	78589645-78591308
ENSSSCG00000015958	15:78608370-78652173	+	3'	78648520-78652155	78648520-78652173
ENSSSCG00000015960	15:79172194-79379473	+	5'	79174315-79174560	79172194-79174560
ENSSSCG00000015984	15:81951732-81975442	+	5'	81952859-81952859	81951732-81952859
ENSSSCG00000015996	15:83792723-83819274	+	3'	83814572-83819027	83814572-83819274
ENSSSCG00000016000	15:84185007-84209776	+	3'	84206849-84206887	84206849-84209776
ENSSSCG00000016017	15:88198520-88258913	+	5'	88198611-88199633	88198520-88199633
ENSSSCG00000016017	15:88198520-88258913	+	3'	88255561-88258464	88255561-88258913
ENSSSCG00000016018	15:88307101-88377247	-	3'	88332857-88334031	88307101-88334031
ENSSSCG00000016027	15:91604661-91711859	+	3'	91708175-91711841	91708175-91711859
ENSSSCG00000016031	15:92210870-92332511	-	5'	92332172-92332385	92332172-92332511
ENSSSCG00000016033	15:92988322-93254389	+	5'	92988351-92988787	92988322-92988787
ENSSSCG00000016034	15:93556914-93596375	+	3'	93595427-93596360	93595427-93596375
ENSSSCG00000016043	15:94328670-94358501	-	3'	94329901-94337250	94328670-94337250
ENSSSCG00000016045	15:94351324-94524812	+	3'	94524496-94524555	94524496-94524812
ENSSSCG00000016049	15:94773990-94941381	-	3'	94793247-94795982	94773990-94795982
ENSSSCG00000016052	15:95015279-95102261	+	3'	95099986-95102219	95099986-95102261
ENSSSCG00000016057	15:95593185-95646313	-	5'	95646113-95646293	95646113-95646313
ENSSSCG00000016073	15:100733560-100820719	-	5'	100820475-100820553	100820475-100820719
ENSSSCG00000016075	15:101191854-101337962	-	5'	101337706-101337916	101337706-101337962
ENSSSCG00000016086	15:103542672-103595155	+	5'	103542938-103543019	103542672-103543019
ENSSSCG00000016090	15:103878573-104060524	+	5'	103878732-103879536	103878573-103879536
ENSSSCG00000016091	15:104069425-104099295	-	3'	104071283-104072399	104069425-104072399
ENSSSCG00000016091	15:104069425-104099295	-	5'	104099156-104099195	104099156-104099295
ENSSSCG00000016092	15:104099386-104152521	+	3'	104150395-104152346	104150395-104152521
ENSSSCG00000016093	15:104410687-104495744	+	3'	104495722-104495722	104495722-104495744
ENSSSCG00000016098	15:104610357-104656556	-	5'	104656266-104656553	104656266-104656556
ENSSSCG00000016114	15:106183404-106284285	+	3'	106280707-106280707	106280707-106284285
ENSSSCG00000016115	15:106295934-106377708	-	5'	106377461-106377570	106377461-106377708
ENSSSCG00000016116	15:106380767-106410048	-	5'	106409682-106409899	106409682-106410048
ENSSSCG00000016125	15:109309062-109377537	-	5'	109376223-109376614	109376223-109377537
ENSSSCG00000016133	15:109989062-110021427	-	5'	110021158-110021402	110021158-110021427
ENSSSCG00000016147	15:111371992-111469135	+	3'	111465264-111467899	111465264-111469135
ENSSSCG00000016148	15:111508910-111598173	+	3'	111597828-111597828	111597828-111598173
ENSSSCG00000016159	15:113209631-113338281	+	3'	113334672-113334672	113334672-113338281
ENSSSCG00000016160	15:113966373-115097094	-	3'	113974697-113974697	113966373-113974697
ENSSSCG00000016160	15:113966373-115097094	-	5'	114696336-114696336	114696336-115097094
ENSSSCG00000016174	15:117658843-117731112	-	5'	117730867-117730867	117730867-117731112
ENSSSCG00000016183	15:120258449-120259526	-	5'	120259518-120259518	120259518-120259526
ENSSSCG00000016184	15:120218992-120231062	+	3'	120229313-120230993	120229313-120231062
ENSSSCG00000016192	15:120626839-120688841	+	3'	120687546-120688111	120687546-120688841
ENSSSCG00000016193	15:120590302-120655788	+	3'	120655484-120655776	120655484-120655788
ENSSSCG00000016196	15:120469629-120492548	+	3'	120491665-120491665	120491665-120492548
ENSSSCG00000016200	15:120841129-120867305	-	5'	120866308-120867144	120866308-120867305
ENSSSCG00000016201	15:120720229-120792142	+	3'	120790784-120790784	120790784-120792142
ENSSSCG00000016210	15:121241632-121254326	-	5'	121253469-121254212	121253469-121254326
ENSSSCG00000016217	15:121319908-121327398	+	3'	121325526-121327389	121325526-121327398
ENSSSCG00000016223	15:124741934-124817035	+	3'	124814039-124817004	124814039-124817035
ENSSSCG00000016225	15:124568575-124603428	+	3'	124602662-124602662	124602662-124603428
ENSSSCG00000016237	15:126435341-126711694	-	3'	126435579-126436225	126435341-126436225
ENSSSCG00000016243	15:128345853-128499076	+	3'	128498950-128498950	128498950-128499076
ENSSSCG00000016262	15:131226454-131292170	+	3'	131291822-131291822	131291822-131292170
ENSSSCG00000016286	15:133029838-133039386	+	3'	133039305-133039305	133039305-133039386
ENSSSCG00000016287	15:133040370-133058400	+	3'	133047828-133047828	133047828-133058400
ENSSSCG00000016291	15:133180522-133313282	+	3'	133311516-133311516	133311516-133313282
ENSSSCG00000016298	15:133501092-133626647	+	3'	133625521-133626644	133625521-133626647
ENSSSCG00000016300	15:133651280-133693471	+	3'	133691766-133693468	133691766-133693471
ENSSSCG00000016317	15:135441897-135999258	+	3'	135991962-135992011	135991962-135999258
ENSSSCG00000016334	15:137636948-137674732	+	3'	137673900-137674728	137673900-137674732
ENSSSCG00000016339	15:137739487-137768944	-	5'	137765610-137766198	137765610-137768944
ENSSSCG00000016343	15:138228807-138229324	+	3'	138229289-138229289	138229289-138229324
ENSSSCG00000016367	15:139537326-139551255	+	3'	139550634-139551250	139550634-139551255
ENSSSCG00000016372	15:140144336-140154350	-	5'	140154224-140154323	140154224-140154350
ENSSSCG00000016374	15:140190391-140223829	-	5'	140223315-140223315	140223315-140223829
ENSSSCG00000016379	15:139954803-140025443	-	3'	139954951-139958068	139954803-139958068
ENSSSCG00000016399	15:115119-168721	+	3'	165488-167698	165488-168721
ENSSSCG00000016402	15:139720743-139730551	+	3'	139730478-139730478	139730478-139730551
ENSSSCG00000020934	15:37957481-38066640	+	3'	38065383-38066021	38065383-38066640
ENSSSCG00000021657	15:102962451-103305816	-	5'	103171730-103172289	103171730-103305816
ENSSSCG00000021898	15:48385960-48417567	-	5'	48417509-48417543	48417509-48417567
ENSSSCG00000021956	15:66740080-66847626	-	5'	66847527-66847527	66847527-66847626
ENSSSCG00000022225	15:105893108-105928643	+	3'	105926771-105926771	105926771-105928643
ENSSSCG00000022846	15:121630316-121643551	+	3'	121643296-121643296	121643296-121643551
ENSSSCG00000023133	15:83872583-84101821	+	5'	83872782-83872959	83872583-83872959
ENSSSCG00000023155	15:33270999-33303472	+	3'	33302946-33302946	33302946-33303472
ENSSSCG00000023419	15:33393467-33465852	+	3'	33464606-33464606	33464606-33465852
ENSSSCG00000023627	15:2579622-2696644	-	5'	2695944-2696565	2695944-2696644
ENSSSCG00000023665	15:32289183-32409997	+	3'	32409491-32409814	32409491-32409997
ENSSSCG00000024029	15:133967901-134051880	+	5'	133998094-133998094	133967901-133998094
ENSSSCG00000024029	15:133967901-134051880	+	3'	133999461-133999461	133999461-134051880
ENSSSCG00000024373	15:130784364-130940522	-	5'	130939460-130939825	130939460-130940522
ENSSSCG00000026383	15:108974562-109093913	+	3'	109089288-109093525	109089288-109093913
ENSSSCG00000026958	15:120925698-120939036	+	3'	120938430-120938430	120938430-120939036
ENSSSCG00000027331	15:137010970-137104085	-	3'	137011430-137012233	137010970-137012233
ENSSSCG00000028052	15:121557240-121581746	-	5'	121581031-121581710	121581031-121581746
ENSSSCG00000028157	15:104923388-104951747	+	5'	104923429-104924094	104923388-104924094
ENSSSCG00000028633	15:59453486-59477872	+	3'	59473055-59476537	59473055-59477872
ENSSSCG00000029073	15:186764-462027	+	3'	455559-456168	455559-462027
ENSSSCG00000029304	15:24699833-24786184	+	3'	24782952-24786159	24782952-24786184
ENSSSCG00000029547	15:95248732-95295631	+	3'	95291096-95295081	95291096-95295631
ENSSSCG00000029796	15:33491865-33501275	+	3'	33497201-33497201	33497201-33501275
ENSSSCG00000030013	15:16094332-16152669	+	3'	16152498-16152498	16152498-16152669
ENSSSCG00000031123	15:75939737-75979646	+	3'	75976384-75979166	75976384-75979646
ENSSSCG00000031785	15:17030953-17036973	+	3'	17036858-17036858	17036858-17036973
ENSSSCG00000032177	15:76376355-76854021	+	5'	76441775-76442237	76376355-76442237
ENSSSCG00000032177	15:76376355-76854021	+	3'	76853713-76853713	76853713-76854021
ENSSSCG00000032503	15:38095676-38119363	-	5'	38119265-38119360	38119265-38119363
ENSSSCG00000032522	15:121444164-121502160	+	5'	121451383-121451432	121444164-121451432
ENSSSCG00000032715	15:74927101-75262179	+	3'	75255999-75261557	75255999-75262179
ENSSSCG00000032784	15:37984518-37987157	-	5'	37987143-37987143	37987143-37987157
ENSSSCG00000032964	15:121603642-121623711	+	3'	121618664-121619069	121618664-121623711
ENSSSCG00000033049	15:75875689-75895347	+	3'	75893155-75895248	75893155-75895347
ENSSSCG00000033098	15:139049406-139050408	-	5'	139050341-139050341	139050341-139050408
ENSSSCG00000033334	15:132426790-132451197	+	3'	132449607-132451196	132449607-132451197
ENSSSCG00000033533	15:105878201-105878767	-	5'	105878720-105878720	105878720-105878767
ENSSSCG00000033987	15:86470566-86577800	+	3'	86576416-86577723	86576416-86577800
ENSSSCG00000034147	15:140246809-140255882	-	5'	140255724-140255810	140255724-140255882
ENSSSCG00000034395	15:110705580-110773486	+	3'	110766950-110772401	110766950-110773486
ENSSSCG00000034623	15:47104457-47278362	+	3'	47278029-47278315	47278029-47278362
ENSSSCG00000034630	15:106776627-106900496	+	3'	106895790-106900333	106895790-106900496
ENSSSCG00000035058	15:130079132-130332730	-	5'	130332409-130332716	130332409-130332730
ENSSSCG00000035366	15:56200396-56296226	+	3'	56293357-56295064	56293357-56296226
ENSSSCG00000035501	15:118629147-118687994	+	3'	118687940-118687940	118687940-118687994
ENSSSCG00000036229	15:23676641-23699767	+	3'	23697537-23699590	23697537-23699767
ENSSSCG00000036679	15:46585519-46910679	-	3'	46585602-46587697	46585519-46587697
ENSSSCG00000036938	15:120449653-120457252	+	3'	120455311-120456870	120455311-120457252
ENSSSCG00000037779	15:139557202-139570236	+	3'	139566668-139570181	139566668-139570236
ENSSSCG00000038466	15:133060250-133092624	+	3'	133090061-133092619	133090061-133092624
ENSSSCG00000038933	15:54094958-54246164	+	5'	54095053-54095500	54094958-54095500
ENSSSCG00000039157	15:29782544-30042733	+	3'	30040045-30042725	30040045-30042733
ENSSSCG00000039480	15:48642751-48662628	-	5'	48662527-48662613	48662527-48662628
ENSSSCG00000039496	15:139269024-139269931	-	5'	139269916-139269916	139269916-139269931
ENSSSCG00000039562	15:32408854-32476121	-	5'	32475939-32475979	32475939-32476121
ENSSSCG00000040701	15:25570341-25607040	-	5'	25606523-25606596	25606523-25607040
ENSSSCG00000016793	16:5697781-5714766	-	5'	5714377-5714377	5714377-5714766
ENSSSCG00000016810	16:17940199-18355535	+	3'	18352854-18352854	18352854-18355535
ENSSSCG00000016816	16:19547007-19950608	-	5'	19920061-19920513	19920061-19950608
ENSSSCG00000016828	16:20523945-20551957	+	3'	20551730-20551730	20551730-20551957
ENSSSCG00000016842	16:22147383-22365527	+	3'	22362864-22363821	22362864-22365527
ENSSSCG00000016845	16:22516990-22589843	-	5'	22588349-22589838	22588349-22589843
ENSSSCG00000016848	16:23469349-23606931	+	3'	23605906-23605906	23605906-23606931
ENSSSCG00000016850	16:23627686-23768043	-	5'	23767690-23767990	23767690-23768043
ENSSSCG00000016856	16:24514722-25343591	-	3'	24521318-24522100	24514722-24522100
ENSSSCG00000016866	16:27126352-27422618	+	3'	27420637-27421449	27420637-27422618
ENSSSCG00000016869	16:27803439-27806010	+	3'	27804960-27804960	27804960-27806010
ENSSSCG00000016872	16:27936014-27957329	-	3'	27936229-27939576	27936014-27939576
ENSSSCG00000016872	16:27936014-27957329	-	5'	27957145-27957227	27957145-27957329
ENSSSCG00000016874	16:28098319-28134329	-	5'	28133589-28133956	28133589-28134329
ENSSSCG00000016877	16:28157246-28251173	+	5'	28157280-28157346	28157246-28157346
ENSSSCG00000016877	16:28157246-28251173	+	3'	28247907-28249540	28247907-28251173
ENSSSCG00000016913	16:34880568-34983797	+	3'	34983464-34983694	34983464-34983797
ENSSSCG00000016916	16:35101306-35151857	-	5'	35151608-35151841	35151608-35151857
ENSSSCG00000016920	16:35990469-36028671	-	5'	36025334-36025436	36025334-36028671
ENSSSCG00000016922	16:36217248-36300270	+	3'	36297006-36299629	36297006-36300270
ENSSSCG00000016942	16:43345584-43594075	+	3'	43593215-43593474	43593215-43594075
ENSSSCG00000016949	16:44146292-44186559	+	3'	44183342-44185340	44183342-44186559
ENSSSCG00000016954	16:44415164-44533351	+	3'	44531338-44533349	44531338-44533351
ENSSSCG00000016956	16:44972726-45562112	+	3'	45559530-45561352	45559530-45562112
ENSSSCG00000016959	16:47499531-47563481	+	3'	47561308-47563022	47561308-47563481
ENSSSCG00000016963	16:47438488-47499700	-	3'	47442083-47442232	47438488-47442232
ENSSSCG00000016968	16:47801154-47909509	+	3'	47906701-47907221	47906701-47909509
ENSSSCG00000016974	16:48403048-48501451	+	3'	48497479-48501397	48497479-48501451
ENSSSCG00000016981	16:50429778-50499174	-	5'	50497701-50499115	50497701-50499174
ENSSSCG00000016986	16:51146012-51260711	-	5'	51260502-51260684	51260502-51260711
ENSSSCG00000017024	16:60349255-60356753	-	5'	60356527-60356740	60356527-60356753
ENSSSCG00000017042	16:64178941-64205794	-	5'	64205368-64205675	64205368-64205794
ENSSSCG00000017046	16:64359030-64867694	+	5'	64359066-64359075	64359030-64359075
ENSSSCG00000017052	16:65715625-65815287	+	3'	65811039-65814756	65811039-65815287
ENSSSCG00000017068	16:68359232-68393552	+	3'	68388453-68393030	68388453-68393552
ENSSSCG00000017069	16:68393572-68484931	-	5'	68484635-68484918	68484635-68484931
ENSSSCG00000017082	16:71368164-71381166	+	3'	71380027-71380972	71380027-71381166
ENSSSCG00000017086	16:71662109-71734972	+	3'	71689217-71689217	71689217-71734972
ENSSSCG00000017100	16:74230748-74270897	-	3'	74242466-74246746	74230748-74246746
ENSSSCG00000017108	16:76195382-76221265	-	5'	76213014-76213181	76213014-76221265
ENSSSCG00000020824	16:21388097-21402077	-	5'	21402019-21402019	21402019-21402077
ENSSSCG00000021314	16:72762626-72763785	+	3'	72763531-72763531	72763531-72763785
ENSSSCG00000023307	16:52212641-52337913	+	5'	52212645-52212859	52212641-52212859
ENSSSCG00000023948	16:51907223-51983123	+	3'	51980544-51982659	51980544-51983123
ENSSSCG00000026842	16:8094603-9116869	-	3'	8094693-8099441	8094603-8099441
ENSSSCG00000027763	16:39770414-39951381	+	3'	39950699-39950781	39950699-39951381
ENSSSCG00000028239	16:5183711-5194192	+	3'	5191585-5194189	5191585-5194192
ENSSSCG00000030343	16:34764184-34871837	-	5'	34871780-34871822	34871780-34871837
ENSSSCG00000031796	16:37351677-37729589	+	3'	37721607-37728507	37721607-37729589
ENSSSCG00000032726	16:44578007-44623285	+	3'	44618065-44619869	44618065-44623285
ENSSSCG00000032797	16:19950306-19952434	+	3'	19952043-19952043	19952043-19952434
ENSSSCG00000035442	16:71504776-71589613	-	5'	71589340-71589545	71589340-71589613
ENSSSCG00000035456	16:55420750-55595209	-	5'	55595167-55595167	55595167-55595209
ENSSSCG00000035676	16:71236096-71276240	-	5'	71275954-71276084	71275954-71276240
ENSSSCG00000036201	16:18841208-18930015	+	5'	18842039-18842499	18841208-18842499
ENSSSCG00000036201	16:18841208-18930015	+	3'	18924332-18929808	18924332-18930015
ENSSSCG00000036387	16:72223499-72778902	+	3'	72245116-72245116	72245116-72778902
ENSSSCG00000038662	16:63142841-63144675	+	3'	63144625-63144625	63144625-63144675
ENSSSCG00000039609	16:149411-233887	+	3'	227921-233810	227921-233887
ENSSSCG00000003935	17:2903-217724	-	5'	217520-217520	217520-217724
ENSSSCG00000006969	17:1060958-1153686	+	5'	1061052-1061340	1060958-1061340
ENSSSCG00000006970	17:1167977-1637148	-	3'	1167980-1170425	1167977-1170425
ENSSSCG00000006994	17:5596385-5707755	+	3'	5687930-5690349	5687930-5707755
ENSSSCG00000007023	17:11005533-11107396	-	5'	11107079-11107079	11107079-11107396
ENSSSCG00000007026	17:11410087-11475338	+	5'	11410215-11410533	11410087-11410533
ENSSSCG00000007029	17:11390213-11394430	-	5'	11394268-11394268	11394268-11394430
ENSSSCG00000007031	17:11356064-11388793	+	5'	11356136-11356368	11356064-11356368
ENSSSCG00000007056	17:17007236-17745321	+	5'	17289982-17289982	17007236-17289982
ENSSSCG00000007058	17:17915659-18402966	+	3'	18401079-18402537	18401079-18402966
ENSSSCG00000007073	17:21947257-22036980	+	5'	21948119-21948119	21947257-21948119
ENSSSCG00000007074	17:21949606-22358683	-	5'	22357430-22357662	22357430-22358683
ENSSSCG00000007082	17:25363154-25383502	+	3'	25383455-25383455	25383455-25383502
ENSSSCG00000007084	17:25933900-25966984	-	5'	25966806-25966806	25966806-25966984
ENSSSCG00000007089	17:26381720-26395198	+	3'	26394030-26395191	26394030-26395198
ENSSSCG00000007093	17:26595349-26620446	+	3'	26620278-26620444	26620278-26620446
ENSSSCG00000007094	17:26651159-26719196	-	3'	26651161-26652157	26651159-26652157
ENSSSCG00000007094	17:26651159-26719196	-	5'	26719024-26719192	26719024-26719196
ENSSSCG00000007095	17:26719514-26738204	+	3'	26737510-26737643	26737510-26738204
ENSSSCG00000007100	17:27557935-27779025	+	3'	27778800-27778800	27778800-27779025
ENSSSCG00000007108	17:28975112-29268877	+	5'	28975146-28975331	28975112-28975331
ENSSSCG00000007109	17:29107651-29193486	+	3'	29193020-29193020	29193020-29193486
ENSSSCG00000007115	17:30220162-30223698	-	5'	30223405-30223499	30223405-30223698
ENSSSCG00000007117	17:30351318-30360523	+	3'	30358286-30359846	30358286-30360523
ENSSSCG00000007142	17:31794184-31829361	-	3'	31798780-31799712	31794184-31799712
ENSSSCG00000007142	17:31794184-31829361	-	5'	31828413-31829161	31828413-31829361
ENSSSCG00000007143	17:31849744-31869754	-	5'	31869152-31869187	31869152-31869754
ENSSSCG00000007151	17:31910825-31921632	-	5'	31921561-31921588	31921561-31921632
ENSSSCG00000007165	17:32629280-32632958	-	3'	32629372-32629372	32629280-32629372
ENSSSCG00000007166	17:32633612-32797174	-	5'	32796813-32797152	32796813-32797174
ENSSSCG00000007168	17:32826161-32834398	+	3'	32830380-32834194	32830380-32834398
ENSSSCG00000007179	17:33367349-33412475	-	5'	33412219-33412281	33412219-33412475
ENSSSCG00000007181	17:33735160-33834120	+	5'	33767561-33767561	33735160-33767561
ENSSSCG00000007189	17:33962772-33990013	+	3'	33985521-33989694	33985521-33990013
ENSSSCG00000007191	17:34035526-34064221	-	5'	34064189-34064189	34064189-34064221
ENSSSCG00000007198	17:34348356-34397157	+	3'	34392982-34395821	34392982-34397157
ENSSSCG00000007203	17:34692992-34749235	+	3'	34745239-34748361	34745239-34749235
ENSSSCG00000007211	17:34884280-34885933	-	5'	34885488-34885488	34885488-34885933
ENSSSCG00000007235	17:35415587-35485352	+	3'	35484373-35485071	35484373-35485352
ENSSSCG00000007243	17:35840542-35856526	-	3'	35840633-35841248	35840542-35841248
ENSSSCG00000007244	17:35856558-35885353	+	5'	35856573-35856668	35856558-35856668
ENSSSCG00000007244	17:35856558-35885353	+	3'	35880367-35882964	35880367-35885353
ENSSSCG00000007246	17:35765060-35822430	+	3'	35820574-35822357	35820574-35822430
ENSSSCG00000007249	17:36070838-36201469	-	5'	36201020-36201223	36201020-36201469
ENSSSCG00000007278	17:37696841-37744486	-	3'	37722011-37726872	37696841-37726872
ENSSSCG00000007280	17:37810160-37919087	+	3'	37915653-37918962	37915653-37919087
ENSSSCG00000007286	17:38260266-38316168	+	3'	38315013-38316035	38315013-38316168
ENSSSCG00000007305	17:38947917-38954473	+	3'	38952341-38952341	38952341-38954473
ENSSSCG00000007307	17:38999520-39064908	-	5'	39029114-39029114	39029114-39064908
ENSSSCG00000007311	17:39064838-39245376	+	3'	39240135-39244923	39240135-39245376
ENSSSCG00000007312	17:39244460-39245649	-	5'	39245341-39245633	39245341-39245649
ENSSSCG00000007313	17:39245636-39309490	+	3'	39309417-39309417	39309417-39309490
ENSSSCG00000007314	17:39339152-39495064	+	5'	39360225-39360225	39339152-39360225
ENSSSCG00000007314	17:39339152-39495064	+	3'	39491630-39495061	39491630-39495064
ENSSSCG00000007317	17:39626746-39775930	+	3'	39774349-39775925	39774349-39775930
ENSSSCG00000007324	17:40020094-40099153	-	5'	40098802-40098802	40098802-40099153
ENSSSCG00000007336	17:40625416-40630803	+	3'	40628611-40629518	40628611-40630803
ENSSSCG00000007340	17:41048964-41078547	-	5'	41078506-41078506	41078506-41078547
ENSSSCG00000007344	17:41275495-41321220	-	5'	41321036-41321191	41321036-41321220
ENSSSCG00000007356	17:43808363-43846688	+	3'	43842911-43844551	43842911-43846688
ENSSSCG00000007359	17:43989293-44006268	+	3'	44006044-44006188	44006044-44006268
ENSSSCG00000007364	17:46209938-46288082	+	5'	46210218-46210339	46209938-46210339
ENSSSCG00000007365	17:46144498-46176155	+	3'	46174568-46174568	46174568-46176155
ENSSSCG00000007391	17:47617571-47630560	-	5'	47630167-47630458	47630167-47630560
ENSSSCG00000007395	17:47686199-47729678	+	3'	47691204-47692672	47691204-47729678
ENSSSCG00000007427	17:48054518-48077703	+	3'	48072630-48074458	48072630-48077703
ENSSSCG00000007432	17:48126896-48153227	-	5'	48153110-48153164	48153110-48153227
ENSSSCG00000007433	17:48120330-48132711	+	3'	48131619-48132642	48131619-48132711
ENSSSCG00000007451	17:48823539-48857775	+	3'	48840841-48843203	48840841-48857775
ENSSSCG00000007452	17:48113744-48850961	-	5'	48817805-48817820	48817805-48850961
ENSSSCG00000007458	17:49528116-49663823	+	3'	49659755-49663206	49659755-49663823
ENSSSCG00000007473	17:52316395-52377275	-	3'	52317366-52318741	52316395-52318741
ENSSSCG00000007473	17:52316395-52377275	-	5'	52355353-52355467	52355353-52377275
ENSSSCG00000007485	17:54917016-55040056	-	3'	54917240-54921767	54917016-54921767
ENSSSCG00000007494	17:56972241-56985858	+	3'	56983488-56985854	56983488-56985858
ENSSSCG00000007496	17:57040872-57088944	+	3'	57084161-57087695	57084161-57088944
ENSSSCG00000007501	17:57548822-57676491	-	5'	57675961-57676359	57675961-57676491
ENSSSCG00000007516	17:58839954-58892458	+	3'	58890531-58891249	58890531-58892458
ENSSSCG00000007520	17:58985580-59055340	+	5'	58998981-58998981	58985580-58998981
ENSSSCG00000007528	17:59625924-59863576	+	3'	59862385-59863388	59862385-59863576
ENSSSCG00000021401	17:32040274-32053999	+	5'	32040390-32040390	32040274-32040390
ENSSSCG00000021453	17:47171612-47235433	-	5'	47235187-47235252	47235187-47235433
ENSSSCG00000022202	17:46523724-46579088	+	3'	46576596-46576596	46576596-46579088
ENSSSCG00000023054	17:9276261-9343873	+	3'	9343114-9343114	9343114-9343873
ENSSSCG00000026605	17:41344957-41432631	+	3'	41397956-41397998	41397956-41432631
ENSSSCG00000027206	17:52156340-52213852	+	3'	52211504-52213850	52211504-52213852
ENSSSCG00000027410	17:36990100-37150761	+	3'	37145565-37150428	37145565-37150761
ENSSSCG00000027444	17:50803287-50903213	-	5'	50903024-50903109	50903024-50903213
ENSSSCG00000027676	17:32957208-32966596	-	5'	32965303-32965378	32965303-32966596
ENSSSCG00000027795	17:62610538-62655865	+	3'	62655086-62655342	62655086-62655865
ENSSSCG00000028461	17:33566269-33611586	-	3'	33566270-33568607	33566269-33568607
ENSSSCG00000028858	17:38646442-38652140	-	5'	38651842-38651842	38651842-38652140
ENSSSCG00000029683	17:9537842-9538934	-	5'	9538696-9538696	9538696-9538934
ENSSSCG00000031118	17:50353929-50550265	-	5'	50550250-50550250	50550250-50550265
ENSSSCG00000031228	17:62895914-62914602	+	5'	62905780-62906298	62895914-62906298
ENSSSCG00000031602	17:62754498-62780648	+	5'	62755348-62755375	62754498-62755375
ENSSSCG00000031602	17:62754498-62780648	+	3'	62777039-62780466	62777039-62780648
ENSSSCG00000032320	17:9441482-9443053	+	3'	9442086-9443050	9442086-9443053
ENSSSCG00000033020	17:39877234-39902985	-	5'	39902630-39902980	39902630-39902985
ENSSSCG00000033324	17:51489701-51501247	-	5'	51500539-51500900	51500539-51501247
ENSSSCG00000033423	17:61692781-61698900	+	5'	61692884-61693038	61692781-61693038
ENSSSCG00000033572	17:47850542-47859394	-	5'	47859392-47859392	47859392-47859394
ENSSSCG00000033675	17:47499243-47546190	+	5'	47541160-47541872	47499243-47541872
ENSSSCG00000034216	17:62065468-62074521	+	3'	62072628-62074520	62072628-62074521
ENSSSCG00000034702	17:54557574-54560221	+	3'	54559440-54559861	54559440-54560221
ENSSSCG00000034841	17:62886625-62896183	-	5'	62895345-62895556	62895345-62896183
ENSSSCG00000035214	17:40290045-40322842	-	3'	40290957-40290957	40290045-40290957
ENSSSCG00000036002	17:39840462-39858402	+	3'	39855901-39858155	39855901-39858402
ENSSSCG00000036286	17:30768489-30797477	-	5'	30795556-30795556	30795556-30797477
ENSSSCG00000036684	17:46884881-46902483	+	3'	46898260-46902359	46898260-46902483
ENSSSCG00000036835	17:61642009-61683179	+	5'	61643205-61643433	61642009-61643433
ENSSSCG00000036835	17:61642009-61683179	+	3'	61682079-61683174	61682079-61683179
ENSSSCG00000036859	17:272694-276237	+	3'	273324-273324	273324-276237
ENSSSCG00000037156	17:47628596-47640701	+	3'	47640458-47640458	47640458-47640701
ENSSSCG00000037562	17:62655958-62662998	+	3'	62659246-62662991	62659246-62662998
ENSSSCG00000038183	17:34922244-34924590	-	5'	34924314-34924314	34924314-34924590
ENSSSCG00000038405	17:62596941-62608940	-	5'	62608762-62608762	62608762-62608940
ENSSSCG00000038587	17:28079542-28111565	-	5'	28111456-28111556	28111456-28111565
ENSSSCG00000038617	17:63028340-63049821	+	3'	63047345-63049707	63047345-63049821
ENSSSCG00000039591	17:46904840-46924837	-	5'	46924702-46924819	46924702-46924837
ENSSSCG00000040107	17:62568549-62596907	-	5'	62595514-62596034	62595514-62596907
ENSSSCG00000040857	17:33072080-33094848	+	3'	33094304-33094841	33094304-33094848
ENSSSCG00000016403	18:396264-518102	+	5'	396299-396417	396264-396417
ENSSSCG00000016412	18:1795458-1936219	+	3'	1932999-1934953	1932999-1936219
ENSSSCG00000016435	18:5958502-5990912	+	3'	5988818-5990025	5988818-5990912
ENSSSCG00000016438	18:5899568-5928986	-	5'	5928917-5928952	5928917-5928986
ENSSSCG00000016450	18:6205512-6228988	-	5'	6228909-6228967	6228909-6228988
ENSSSCG00000016461	18:6861287-6871324	-	5'	6869804-6870582	6869804-6871324
ENSSSCG00000016464	18:6946430-6966083	-	5'	6965944-6966047	6965944-6966083
ENSSSCG00000016475	18:7412132-7734396	-	5'	7553638-7553647	7553638-7734396
ENSSSCG00000016479	18:7537234-7539552	-	5'	7539369-7539369	7539369-7539552
ENSSSCG00000016496	18:9153584-9173309	-	5'	9172151-9173007	9172151-9173309
ENSSSCG00000016497	18:9186469-9311028	+	3'	9309029-9310664	9309029-9311028
ENSSSCG00000016509	18:10268905-10333188	-	5'	10332784-10332784	10332784-10333188
ENSSSCG00000016512	18:10509535-10588907	+	3'	10586721-10588832	10586721-10588907
ENSSSCG00000016521	18:11705141-12182049	+	3'	12176859-12176859	12176859-12182049
ENSSSCG00000016527	18:13575470-13639695	+	3'	13635135-13637773	13635135-13639695
ENSSSCG00000016541	18:14880246-14912013	+	3'	14910586-14911468	14910586-14912013
ENSSSCG00000016549	18:17497024-17832800	-	3'	17504858-17506369	17497024-17506369
ENSSSCG00000016553	18:18209245-18332303	+	3'	18332002-18332216	18332002-18332303
ENSSSCG00000016565	18:18731226-18761718	+	3'	18761123-18761628	18761123-18761718
ENSSSCG00000016573	18:19678308-19691188	-	5'	19690449-19691154	19690449-19691188
ENSSSCG00000016604	18:23721653-23789511	+	3'	23786918-23789359	23786918-23789511
ENSSSCG00000016611	18:24372128-24867284	+	5'	24372476-24372886	24372128-24372886
ENSSSCG00000016613	18:24974721-25039525	+	3'	25036474-25039194	25036474-25039525
ENSSSCG00000016621	18:26139456-26623156	-	3'	26554190-26554190	26139456-26554190
ENSSSCG00000016621	18:26139456-26623156	-	5'	26623034-26623034	26623034-26623156
ENSSSCG00000016625	18:28130114-28573166	+	3'	28572328-28573158	28572328-28573166
ENSSSCG00000016629	18:29027811-29286606	-	5'	29285386-29285386	29285386-29286606
ENSSSCG00000016634	18:29647938-29682467	-	3'	29648118-29650332	29647938-29650332
ENSSSCG00000016657	18:37377924-37602274	+	3'	37599686-37599931	37599686-37602274
ENSSSCG00000016659	18:37708374-37793542	+	3'	37790470-37793150	37790470-37793542
ENSSSCG00000016663	18:38692274-38766214	+	5'	38693003-38693971	38692274-38693971
ENSSSCG00000016668	18:40897500-41408988	+	3'	41398464-41399705	41398464-41408988
ENSSSCG00000016674	18:42093026-42200631	-	5'	42200495-42200495	42200495-42200631
ENSSSCG00000016685	18:42991495-43071350	-	5'	43071156-43071294	43071156-43071350
ENSSSCG00000016692	18:44823858-44911245	-	5'	44910108-44910731	44910108-44911245
ENSSSCG00000016716	18:47525838-47583793	+	3'	47580481-47580503	47580481-47583793
ENSSSCG00000016724	18:48825769-48833375	+	3'	48828598-48830609	48828598-48833375
ENSSSCG00000016725	18:48960933-49192532	+	3'	49190001-49192446	49190001-49192532
ENSSSCG00000016732	18:50366902-50378297	+	3'	50377832-50378086	50377832-50378297
ENSSSCG00000016737	18:50523608-50566861	-	3'	50561926-50563336	50523608-50563336
ENSSSCG00000016742	18:50466450-50483793	+	3'	50483423-50483518	50483423-50483793
ENSSSCG00000016743	18:50609128-50685861	-	5'	50684849-50685674	50684849-50685861
ENSSSCG00000016755	18:51079437-51089055	+	3'	51088579-51088781	51088579-51089055
ENSSSCG00000016760	18:51924280-51928436	+	3'	51926686-51928145	51926686-51928436
ENSSSCG00000016763	18:52402834-52697892	+	3'	52694238-52695397	52694238-52697892
ENSSSCG00000016772	18:55301604-55466929	+	3'	55466385-55466622	55466385-55466929
ENSSSCG00000016775	18:55613500-55645783	-	5'	55644646-55644734	55644646-55645783
ENSSSCG00000020663	18:4993204-5279675	+	3'	5277722-5277722	5277722-5279675
ENSSSCG00000021204	18:45393251-45403672	+	3'	45401819-45402617	45401819-45403672
ENSSSCG00000021354	18:13821224-14065353	+	5'	13821546-13821818	13821224-13821818
ENSSSCG00000021933	18:8005127-8014497	+	3'	8014282-8014391	8014282-8014497
ENSSSCG00000023801	18:48550748-48597494	+	3'	48588101-48593204	48588101-48597494
ENSSSCG00000024157	18:20834506-20888726	+	3'	20888091-20888091	20888091-20888726
ENSSSCG00000025602	18:33423238-33879841	+	3'	33877163-33879454	33877163-33879841
ENSSSCG00000025752	18:55664900-55684877	-	5'	55684459-55684459	55684459-55684877
ENSSSCG00000028274	18:6893317-6911354	+	3'	6899980-6903124	6899980-6911354
ENSSSCG00000031527	18:45383110-45410647	-	3'	45384942-45384942	45383110-45384942
ENSSSCG00000031527	18:45383110-45410647	-	5'	45387517-45387517	45387517-45410647
ENSSSCG00000031799	18:6967036-6974403	-	5'	6973264-6974114	6973264-6974403
ENSSSCG00000032266	18:9383792-9442794	+	3'	9440936-9442790	9440936-9442794
ENSSSCG00000032390	18:9119499-9150556	-	5'	9150503-9150553	9150503-9150556
ENSSSCG00000032786	18:10593184-10610013	+	3'	10609878-10609878	10609878-10610013
ENSSSCG00000033313	18:47118543-47160111	+	3'	47159963-47159963	47159963-47160111
ENSSSCG00000033909	18:6372195-6386990	-	5'	6386831-6386988	6386831-6386990
ENSSSCG00000036443	18:51380213-51802945	-	3'	51383648-51388181	51380213-51388181
ENSSSCG00000037087	18:20018512-20029686	+	3'	20029148-20029148	20029148-20029686
ENSSSCG00000037158	18:42767384-42802307	-	5'	42801882-42802179	42801882-42802307
ENSSSCG00000038138	18:30122494-30170522	+	3'	30169386-30169386	30169386-30170522
ENSSSCG00000038347	18:17834212-17834444	+	3'	17834424-17834424	17834424-17834444
ENSSSCG00000039535	18:50860988-50958782	+	5'	50862294-50862455	50860988-50862455
ENSSSCG00000012852	2:375726-382819	-	5'	382597-382669	382597-382819
ENSSSCG00000012854	2:329794-335849	+	3'	332077-335622	332077-335849
ENSSSCG00000012859	2:2329147-2372352	-	5'	2372191-2372336	2372191-2372352
ENSSSCG00000012875	2:4074053-4104990	-	3'	4074856-4074863	4074053-4074863
ENSSSCG00000012878	2:4171793-4194519	-	5'	4194465-4194465	4194465-4194519
ENSSSCG00000012886	2:4682221-4697280	+	3'	4691758-4695901	4691758-4697280
ENSSSCG00000012903	2:5028895-5042303	+	3'	5042073-5042073	5042073-5042303
ENSSSCG00000012904	2:5042125-5048965	-	5'	5048758-5048963	5048758-5048965
ENSSSCG00000012905	2:5057285-5064153	+	3'	5061870-5063386	5061870-5064153
ENSSSCG00000012911	2:5097241-5105709	-	5'	5105120-5105162	5105120-5105709
ENSSSCG00000012912	2:5109061-5118782	-	5'	5118483-5118552	5118483-5118782
ENSSSCG00000012939	2:6046072-6061050	+	3'	6053110-6053667	6053110-6061050
ENSSSCG00000012954	2:6098594-6127001	-	3'	6102363-6102987	6098594-6102987
ENSSSCG00000012956	2:6139711-6212381	-	5'	6175421-6175421	6175421-6212381
ENSSSCG00000012974	2:6469254-6475037	+	3'	6474494-6475019	6474494-6475037
ENSSSCG00000012977	2:6538246-6551439	+	5'	6538358-6538358	6538246-6538358
ENSSSCG00000012980	2:6564333-6572473	-	5'	6572204-6572470	6572204-6572473
ENSSSCG00000012986	2:6659253-6662444	+	3'	6662286-6662286	6662286-6662444
ENSSSCG00000012994	2:6865374-6866803	-	5'	6866789-6866789	6866789-6866803
ENSSSCG00000012998	2:6909112-7024100	-	3'	6970380-6970380	6909112-6970380
ENSSSCG00000012998	2:6909112-7024100	-	5'	6995665-6995665	6995665-7024100
ENSSSCG00000013004	2:7077018-7094791	-	5'	7082711-7082832	7082711-7094791
ENSSSCG00000013016	2:7245552-7256452	-	5'	7256061-7256405	7256061-7256452
ENSSSCG00000013018	2:7328355-7347009	+	3'	7346417-7346417	7346417-7347009
ENSSSCG00000013022	2:7406764-7443814	+	3'	7420982-7423914	7420982-7443814
ENSSSCG00000013027	2:7803511-7823038	-	5'	7818211-7818211	7818211-7823038
ENSSSCG00000013032	2:7824444-7831029	-	5'	7830491-7830969	7830491-7831029
ENSSSCG00000013033	2:7830813-7842864	+	5'	7830920-7830920	7830813-7830920
ENSSSCG00000013033	2:7830813-7842864	+	3'	7842364-7842862	7842364-7842864
ENSSSCG00000013064	2:9163338-9173435	+	3'	9173321-9173321	9173321-9173435
ENSSSCG00000013066	2:9414584-9441477	-	5'	9441470-9441470	9441470-9441477
ENSSSCG00000013074	2:9577408-9600154	+	3'	9599001-9599973	9599001-9600154
ENSSSCG00000013078	2:9761231-9795845	-	5'	9795692-9795841	9795692-9795845
ENSSSCG00000013086	2:10140100-10156999	+	3'	10155704-10156998	10155704-10156999
ENSSSCG00000013094	2:10171698-10201601	+	3'	10200920-10200920	10200920-10201601
ENSSSCG00000013113	2:10814552-10827618	-	5'	10827437-10827437	10827437-10827618
ENSSSCG00000013118	2:11689501-11694764	+	3'	11694058-11694518	11694058-11694764
ENSSSCG00000013147	2:12266503-12279679	-	5'	12279189-12279356	12279189-12279679
ENSSSCG00000013148	2:12279443-12337593	+	3'	12337124-12337401	12337124-12337593
ENSSSCG00000013155	2:12492731-12532428	-	3'	12493169-12493169	12492731-12493169
ENSSSCG00000013174	2:13093817-13209250	-	3'	13144073-13144468	13093817-13144468
ENSSSCG00000013176	2:13228315-13241035	-	3'	13229757-13231155	13228315-13231155
ENSSSCG00000013178	2:13250864-13276132	-	5'	13275816-13275868	13275816-13276132
ENSSSCG00000013226	2:15044439-15053385	-	5'	15052608-15052831	15052608-15053385
ENSSSCG00000013230	2:15026300-15036880	-	3'	15027362-15028045	15026300-15028045
ENSSSCG00000013230	2:15026300-15036880	-	5'	15029637-15029982	15029637-15036880
ENSSSCG00000013232	2:14983012-15005254	+	3'	15004476-15005212	15004476-15005254
ENSSSCG00000013233	2:15066300-15193069	+	5'	15066520-15066691	15066300-15066691
ENSSSCG00000013235	2:15270786-15336804	-	5'	15326071-15326202	15326071-15336804
ENSSSCG00000013248	2:15616103-15673383	+	3'	15670672-15672874	15670672-15673383
ENSSSCG00000013260	2:16130788-16134047	-	5'	16133567-16133796	16133567-16134047
ENSSSCG00000013267	2:16555137-16561295	+	3'	16560684-16560684	16560684-16561295
ENSSSCG00000013269	2:16563717-16620669	-	5'	16584531-16584531	16584531-16620669
ENSSSCG00000013273	2:16772257-16789031	+	3'	16788170-16789027	16788170-16789031
ENSSSCG00000013292	2:24646585-24812620	-	5'	24812412-24812436	24812412-24812620
ENSSSCG00000013293	2:24831347-24838856	+	3'	24838237-24838237	24838237-24838856
ENSSSCG00000013299	2:26095013-26115462	+	3'	26115269-26115269	26115269-26115462
ENSSSCG00000013300	2:26286982-26343826	-	5'	26340312-26340312	26340312-26343826
ENSSSCG00000013310	2:27213107-27215571	+	3'	27215431-27215541	27215431-27215571
ENSSSCG00000013311	2:27237660-27559742	-	5'	27559422-27559624	27559422-27559742
ENSSSCG00000013314	2:27945001-28043790	-	5'	28043430-28043478	28043430-28043790
ENSSSCG00000013331	2:32033207-32238769	-	5'	32238752-32238752	32238752-32238769
ENSSSCG00000013336	2:32984200-33021241	+	3'	33020934-33020934	33020934-33021241
ENSSSCG00000013337	2:33225438-33296360	-	5'	33295631-33295787	33295631-33296360
ENSSSCG00000013344	2:37171401-37255608	-	5'	37255350-37255489	37255350-37255608
ENSSSCG00000013351	2:39262275-39705828	-	5'	39704809-39704809	39704809-39705828
ENSSSCG00000013360	2:40545774-40551225	-	5'	40550643-40550843	40550643-40551225
ENSSSCG00000013362	2:40617112-40673369	+	5'	40617172-40617243	40617112-40617243
ENSSSCG00000013370	2:40900687-40976221	+	3'	40976097-40976218	40976097-40976221
ENSSSCG00000013395	2:45793526-45894591	+	5'	45793535-45793686	45793526-45793686
ENSSSCG00000013397	2:45894366-46025159	-	5'	46024975-46025116	46024975-46025159
ENSSSCG00000013399	2:46395560-46670575	-	3'	46400066-46403549	46395560-46403549
ENSSSCG00000013399	2:46395560-46670575	-	5'	46670122-46670472	46670122-46670575
ENSSSCG00000013401	2:47385239-47444681	+	3'	47443276-47444661	47443276-47444681
ENSSSCG00000013402	2:47448122-47582879	-	5'	47582605-47582838	47582605-47582879
ENSSSCG00000013419	2:77479220-77490683	+	3'	77488239-77490682	77488239-77490683
ENSSSCG00000013420	2:77472362-77479216	-	5'	77479174-77479204	77479174-77479216
ENSSSCG00000013425	2:77607187-77644587	-	5'	77628388-77628605	77628388-77644587
ENSSSCG00000013437	2:76858894-76898677	+	3'	76896224-76898350	76896224-76898677
ENSSSCG00000013440	2:76722241-76746255	+	5'	76722254-76722680	76722241-76722680
ENSSSCG00000013455	2:76472231-76475188	-	5'	76475169-76475169	76475169-76475188
ENSSSCG00000013490	2:74970631-75047071	+	3'	75044014-75046895	75044014-75047071
ENSSSCG00000013494	2:74846043-74928220	+	5'	74875996-74876089	74846043-74876089
ENSSSCG00000013503	2:74497351-74505184	-	5'	74503925-74504659	74503925-74505184
ENSSSCG00000013506	2:74462279-74473144	+	3'	74471516-74471534	74471516-74473144
ENSSSCG00000013536	2:72876851-72910283	-	5'	72903167-72903917	72903167-72910283
ENSSSCG00000013545	2:72599874-72623446	+	3'	72614828-72619450	72614828-72623446
ENSSSCG00000013553	2:72326716-72395298	-	5'	72391572-72391679	72391572-72395298
ENSSSCG00000013568	2:71651099-71766488	-	5'	71747117-71747518	71747117-71766488
ENSSSCG00000013571	2:71615402-71628415	-	5'	71628338-71628338	71628338-71628415
ENSSSCG00000013583	2:71529292-71547536	-	5'	71547266-71547407	71547266-71547536
ENSSSCG00000013591	2:71271825-71289949	+	3'	71287343-71288504	71287343-71289949
ENSSSCG00000013592	2:71206876-71249512	+	3'	71246606-71248906	71246606-71249512
ENSSSCG00000013595	2:71002667-71047944	-	5'	71047673-71047932	71047673-71047944
ENSSSCG00000013609	2:70546538-70547649	+	3'	70547374-70547374	70547374-70547649
ENSSSCG00000013615	2:70134515-70171015	-	3'	70136781-70137200	70134515-70137200
ENSSSCG00000013615	2:70134515-70171015	-	5'	70170613-70170705	70170613-70171015
ENSSSCG00000013618	2:70061320-70068741	-	5'	70068686-70068686	70068686-70068741
ENSSSCG00000013630	2:69474031-69579089	+	3'	69573031-69576438	69573031-69579089
ENSSSCG00000013634	2:69636297-69649588	-	3'	69641554-69644957	69636297-69644957
ENSSSCG00000013635	2:69649546-69652381	+	3'	69651588-69652354	69651588-69652381
ENSSSCG00000013638	2:69412454-69443347	+	3'	69442546-69443215	69442546-69443347
ENSSSCG00000013639	2:69364949-69399081	+	3'	69397324-69399079	69397324-69399081
ENSSSCG00000013642	2:69221862-69268791	+	3'	69266447-69267971	69266447-69268791
ENSSSCG00000013643	2:69323791-69339964	-	3'	69337431-69338025	69323791-69338025
ENSSSCG00000013643	2:69323791-69339964	-	5'	69339550-69339936	69339550-69339964
ENSSSCG00000013648	2:69156162-69183531	-	5'	69183296-69183517	69183296-69183531
ENSSSCG00000013649	2:69120063-69150465	-	5'	69149965-69150225	69149965-69150465
ENSSSCG00000013662	2:68958905-68970663	+	3'	68962491-68962657	68962491-68970663
ENSSSCG00000013663	2:68947321-68950513	-	5'	68950506-68950506	68950506-68950513
ENSSSCG00000013670	2:68691476-68706129	-	5'	68705291-68706048	68705291-68706129
ENSSSCG00000013715	2:66718077-66901663	+	3'	66849790-66853255	66849790-66901663
ENSSSCG00000013720	2:66329064-66347062	+	3'	66347055-66347055	66347055-66347062
ENSSSCG00000013721	2:66302940-66328008	+	5'	66303450-66303764	66302940-66303764
ENSSSCG00000013725	2:66270123-66297391	+	3'	66296907-66297213	66296907-66297391
ENSSSCG00000013733	2:66243392-66261198	-	5'	66247692-66247692	66247692-66261198
ENSSSCG00000013734	2:66207880-66239671	+	3'	66239214-66239669	66239214-66239671
ENSSSCG00000013740	2:66105362-66133583	+	3'	66133192-66133192	66133192-66133583
ENSSSCG00000013754	2:65593708-65871099	+	5'	65593911-65593911	65593708-65593911
ENSSSCG00000013754	2:65593708-65871099	+	3'	65870456-65870456	65870456-65871099
ENSSSCG00000013760	2:65251985-65273543	+	5'	65252606-65252679	65251985-65252679
ENSSSCG00000013762	2:65227046-65235298	+	3'	65235030-65235030	65235030-65235298
ENSSSCG00000013764	2:65160393-65205548	+	5'	65173562-65173769	65160393-65173769
ENSSSCG00000013776	2:64824584-64849118	+	5'	64836124-64836170	64824584-64836170
ENSSSCG00000013782	2:64780463-64800459	+	3'	64800110-64800456	64800110-64800459
ENSSSCG00000013787	2:64622989-64680975	+	3'	64680605-64680605	64680605-64680975
ENSSSCG00000013830	2:62434685-62447037	+	3'	62446749-62447033	62446749-62447037
ENSSSCG00000013836	2:62155336-62182349	+	5'	62155428-62155556	62155336-62155556
ENSSSCG00000013836	2:62155336-62182349	+	3'	62180200-62182197	62180200-62182349
ENSSSCG00000013848	2:61413544-61450435	-	3'	61429475-61431958	61413544-61431958
ENSSSCG00000013854	2:61408015-61414597	+	3'	61412512-61412512	61412512-61414597
ENSSSCG00000013869	2:60636038-60742450	+	3'	60740546-60741901	60740546-60742450
ENSSSCG00000013879	2:60202891-60235683	-	3'	60203378-60206186	60202891-60206186
ENSSSCG00000013886	2:59934626-59952859	-	3'	59934956-59936155	59934626-59936155
ENSSSCG00000013888	2:59905450-59928309	+	3'	59923280-59928248	59923280-59928309
ENSSSCG00000013893	2:59771105-59778652	-	5'	59778155-59778155	59778155-59778652
ENSSSCG00000013905	2:59256262-59267167	+	3'	59266714-59267165	59266714-59267167
ENSSSCG00000013911	2:59210792-59223059	-	5'	59223003-59223003	59223003-59223059
ENSSSCG00000013915	2:59074627-59157167	-	5'	59157130-59157130	59157130-59157167
ENSSSCG00000013916	2:59061459-59069041	+	3'	59068846-59068846	59068846-59069041
ENSSSCG00000013922	2:58930502-58978582	+	3'	58962807-58962807	58962807-58978582
ENSSSCG00000013930	2:58267677-58296314	+	3'	58295443-58296258	58295443-58296314
ENSSSCG00000013934	2:58383799-58401070	-	5'	58391887-58392775	58391887-58401070
ENSSSCG00000013938	2:58415685-58517437	-	3'	58415750-58419099	58415685-58419099
ENSSSCG00000013940	2:56892317-56978010	-	3'	56892803-56892803	56892317-56892803
ENSSSCG00000013978	2:52297436-52312465	-	5'	52312084-52312332	52312084-52312465
ENSSSCG00000013984	2:50812339-51049918	+	3'	51005350-51006596	51005350-51049918
ENSSSCG00000013990	2:51219667-51257615	+	3'	51257230-51257486	51257230-51257615
ENSSSCG00000014009	2:78040146-78202527	-	3'	78130842-78135561	78040146-78135561
ENSSSCG00000014013	2:78515424-78670025	+	3'	78662497-78670013	78662497-78670025
ENSSSCG00000014019	2:78818411-78876651	-	5'	78876331-78876615	78876331-78876651
ENSSSCG00000014020	2:78877603-78915850	-	5'	78915646-78915834	78915646-78915850
ENSSSCG00000014023	2:78974382-79021582	-	5'	79016548-79016627	79016548-79021582
ENSSSCG00000014028	2:79729465-79753846	+	5'	79729482-79729781	79729465-79729781
ENSSSCG00000014035	2:80346307-80368430	-	5'	80359876-80359959	80359876-80368430
ENSSSCG00000014041	2:80636983-80642061	+	3'	80640971-80641950	80640971-80642061
ENSSSCG00000014047	2:80841223-80853868	-	5'	80853621-80853791	80853621-80853868
ENSSSCG00000014049	2:81056976-81126259	-	5'	81125952-81126118	81125952-81126259
ENSSSCG00000014051	2:81256538-81276678	-	5'	81276444-81276626	81276444-81276678
ENSSSCG00000014052	2:81276787-81361657	-	3'	81278159-81278159	81276787-81278159
ENSSSCG00000014052	2:81276787-81361657	-	5'	81281225-81281225	81281225-81361657
ENSSSCG00000014054	2:81315368-81319180	+	3'	81318382-81318382	81318382-81319180
ENSSSCG00000014056	2:81372439-81391740	+	3'	81387906-81390232	81387906-81391740
ENSSSCG00000014058	2:81464875-81503612	+	5'	81464885-81465103	81464875-81465103
ENSSSCG00000014058	2:81464875-81503612	+	3'	81486294-81486294	81486294-81503612
ENSSSCG00000014074	2:83771652-83843827	-	3'	83779427-83785015	83771652-83785015
ENSSSCG00000014076	2:83851554-83927553	-	5'	83927024-83927154	83927024-83927553
ENSSSCG00000014080	2:84379621-84403586	+	3'	84401031-84402956	84401031-84403586
ENSSSCG00000014081	2:84409979-84537776	-	5'	84537369-84537369	84537369-84537776
ENSSSCG00000014083	2:84621347-84689846	+	3'	84687221-84689341	84687221-84689846
ENSSSCG00000014092	2:85767080-85831182	+	5'	85767571-85767679	85767080-85767679
ENSSSCG00000014095	2:85948934-85949585	-	5'	85949571-85949571	85949571-85949585
ENSSSCG00000014097	2:85954267-86323937	+	3'	86322077-86323794	86322077-86323937
ENSSSCG00000014098	2:86322955-86380638	-	5'	86380330-86380571	86380330-86380638
ENSSSCG00000014117	2:88731122-88780761	+	3'	88780596-88780596	88780596-88780761
ENSSSCG00000014136	2:91287931-91813356	+	3'	91809814-91811674	91809814-91813356
ENSSSCG00000014148	2:95424737-95700976	-	5'	95700425-95700822	95700425-95700976
ENSSSCG00000014156	2:98430456-98444668	-	5'	98444431-98444661	98444431-98444668
ENSSSCG00000014161	2:100934356-101292482	-	3'	100937214-100937214	100934356-100937214
ENSSSCG00000014168	2:102518617-102591433	-	5'	102591264-102591421	102591264-102591433
ENSSSCG00000014170	2:103255738-103380004	+	3'	103376331-103378623	103376331-103380004
ENSSSCG00000014171	2:103379615-103408772	-	5'	103408759-103408759	103408759-103408772
ENSSSCG00000014173	2:103567602-103667104	+	3'	103658956-103661070	103658956-103667104
ENSSSCG00000014177	2:105111005-105204419	-	5'	105202678-105203206	105202678-105204419
ENSSSCG00000014190	2:112989129-113481403	-	5'	113480210-113480210	113480210-113481403
ENSSSCG00000014198	2:115833657-115908374	+	3'	115837535-115837535	115837535-115908374
ENSSSCG00000014203	2:116286746-116742991	+	3'	116736916-116738674	116736916-116742991
ENSSSCG00000014204	2:116739272-116804689	-	3'	116743012-116750606	116739272-116750606
ENSSSCG00000014204	2:116739272-116804689	-	5'	116804476-116804633	116804476-116804689
ENSSSCG00000014214	2:119304484-119352745	-	5'	119352223-119352465	119352223-119352745
ENSSSCG00000014215	2:119316316-119440520	-	5'	119440175-119440325	119440175-119440520
ENSSSCG00000014217	2:119699598-119722965	-	5'	119722659-119722902	119722659-119722965
ENSSSCG00000014225	2:122815197-122937007	-	5'	122936888-122936995	122936888-122937007
ENSSSCG00000014240	2:127008723-127131201	+	3'	127127175-127130631	127127175-127131201
ENSSSCG00000014244	2:129712882-129731355	+	3'	129723534-129727090	129723534-129731355
ENSSSCG00000014256	2:131152210-131370939	-	5'	131370081-131370081	131370081-131370939
ENSSSCG00000014257	2:131389160-131829296	+	3'	131814395-131818449	131814395-131829296
ENSSSCG00000014287	2:135148993-135152519	-	5'	135152494-135152494	135152494-135152519
ENSSSCG00000014331	2:140346223-140427160	+	3'	140417203-140417203	140417203-140427160
ENSSSCG00000014343	2:141179563-141231838	+	3'	141229180-141231658	141229180-141231838
ENSSSCG00000014348	2:141286568-141293212	-	5'	141293167-141293207	141293167-141293212
ENSSSCG00000014363	2:142129089-142140998	+	5'	142129122-142129122	142129089-142129122
ENSSSCG00000014363	2:142129089-142140998	+	3'	142140949-142140949	142140949-142140998
ENSSSCG00000014374	2:142384832-142401206	-	3'	142384994-142384994	142384832-142384994
ENSSSCG00000014376	2:142401284-142417653	+	3'	142415973-142417004	142415973-142417653
ENSSSCG00000014385	2:142966008-143156552	+	5'	143135591-143135869	142966008-143135869
ENSSSCG00000014388	2:143272657-143287905	-	3'	143273190-143273615	143272657-143273615
ENSSSCG00000014391	2:143304075-143325990	-	5'	143325657-143325905	143325657-143325990
ENSSSCG00000014394	2:143574900-143596601	+	5'	143574950-143575051	143574900-143575051
ENSSSCG00000014394	2:143574900-143596601	+	3'	143594277-143595933	143594277-143596601
ENSSSCG00000014410	2:147292177-147413298	+	3'	147411514-147411514	147411514-147413298
ENSSSCG00000014416	2:147789246-147853759	+	3'	147852461-147852461	147852461-147853759
ENSSSCG00000014427	2:149674273-149723975	+	3'	149722172-149722865	149722172-149723975
ENSSSCG00000014428	2:149725817-149912495	-	3'	149731034-149731213	149725817-149731213
ENSSSCG00000014430	2:150260183-150423212	+	3'	150421190-150423211	150421190-150423212
ENSSSCG00000014432	2:150511112-150521551	+	3'	150517384-150518895	150517384-150521551
ENSSSCG00000014436	2:150662453-150743637	+	3'	150735504-150738081	150735504-150743637
ENSSSCG00000014441	2:151099084-151129579	-	5'	151129407-151129407	151129407-151129579
ENSSSCG00000014445	2:151202918-151217135	+	3'	151216988-151216988	151216988-151217135
ENSSSCG00000014447	2:151223225-151241950	+	3'	151240956-151240956	151240956-151241950
ENSSSCG00000014448	2:151314538-151321020	-	3'	151315508-151315508	151314538-151315508
ENSSSCG00000014448	2:151314538-151321020	-	5'	151320814-151320814	151320814-151321020
ENSSSCG00000014538	2:57899822-57924907	+	3'	57919342-57924898	57919342-57924907
ENSSSCG00000014559	2:55108-71102	+	3'	68502-70961	68502-71102
ENSSSCG00000020720	2:48783938-48930885	+	3'	48927508-48929568	48927508-48930885
ENSSSCG00000020737	2:6679123-6685343	-	3'	6679141-6683251	6679123-6683251
ENSSSCG00000020823	2:9034185-9067525	+	3'	9064795-9066763	9064795-9067525
ENSSSCG00000021082	2:141661541-141824677	-	5'	141824530-141824530	141824530-141824677
ENSSSCG00000021170	2:45527952-45605796	-	5'	45604998-45605657	45604998-45605796
ENSSSCG00000021597	2:2057680-2058700	-	5'	2058637-2058694	2058637-2058700
ENSSSCG00000021640	2:79411471-79454227	-	3'	79411952-79416902	79411471-79416902
ENSSSCG00000021675	2:64545907-64574002	-	5'	64573744-64573744	64573744-64574002
ENSSSCG00000021906	2:9947737-10012697	+	3'	10009335-10012517	10009335-10012697
ENSSSCG00000022060	2:46336883-46339652	-	5'	46339044-46339242	46339044-46339652
ENSSSCG00000022265	2:76998977-77003332	+	3'	77001834-77003327	77001834-77003332
ENSSSCG00000022404	2:8892245-8899253	-	5'	8899248-8899248	8899248-8899253
ENSSSCG00000022492	2:48979389-49084977	-	3'	49028923-49031990	48979389-49031990
ENSSSCG00000022492	2:48979389-49084977	-	5'	49083601-49083644	49083601-49084977
ENSSSCG00000022661	2:82100554-82248426	+	3'	82246034-82246034	82246034-82248426
ENSSSCG00000022738	2:68378944-68405912	+	3'	68405423-68405864	68405423-68405912
ENSSSCG00000022790	2:126253686-126335093	+	3'	126329400-126331859	126329400-126335093
ENSSSCG00000022845	2:114319727-114675912	-	5'	114393851-114393945	114393851-114675912
ENSSSCG00000022866	2:8937754-8983337	+	5'	8937778-8937904	8937754-8937904
ENSSSCG00000023323	2:9084277-9091975	+	3'	9089124-9091616	9089124-9091975
ENSSSCG00000023396	2:103744330-103792892	-	5'	103792382-103792382	103792382-103792892
ENSSSCG00000023571	2:8809547-8817216	+	3'	8817124-8817124	8817124-8817216
ENSSSCG00000023607	2:62081317-62103971	-	5'	62103970-62103970	62103970-62103971
ENSSSCG00000023667	2:69274025-69290683	-	3'	69277996-69281504	69274025-69281504
ENSSSCG00000023890	2:7257689-7282611	+	5'	7261756-7262070	7257689-7262070
ENSSSCG00000023974	2:16343098-16545278	+	5'	16344157-16344677	16343098-16344677
ENSSSCG00000023974	2:16343098-16545278	+	3'	16543553-16545272	16543553-16545278
ENSSSCG00000024043	2:79091822-79407029	+	3'	79403817-79406875	79403817-79407029
ENSSSCG00000024158	2:3200477-3356861	-	5'	3356606-3356630	3356606-3356861
ENSSSCG00000024193	2:97689376-97703771	-	5'	97703597-97703742	97703597-97703771
ENSSSCG00000024254	2:72699569-72713391	-	5'	72703760-72703864	72703760-72713391
ENSSSCG00000024570	2:73746386-73889865	-	3'	73746494-73746514	73746386-73746514
ENSSSCG00000024810	2:70796768-70813432	+	3'	70812677-70813221	70812677-70813432
ENSSSCG00000025023	2:99276-108514	+	5'	99286-99393	99276-99393
ENSSSCG00000025286	2:101384911-101919660	-	5'	101739171-101739336	101739171-101919660
ENSSSCG00000025560	2:62134533-62140367	+	3'	62139489-62140229	62139489-62140367
ENSSSCG00000025571	2:9004015-9008726	-	5'	9008491-9008491	9008491-9008726
ENSSSCG00000025675	2:74746452-74775396	+	3'	74756152-74759082	74756152-74775396
ENSSSCG00000025900	2:52322966-52337984	+	3'	52335746-52337607	52335746-52337984
ENSSSCG00000026644	2:136972507-137049441	+	3'	137027512-137030324	137027512-137049441
ENSSSCG00000026914	2:8413227-8444596	+	3'	8442321-8444289	8442321-8444596
ENSSSCG00000026994	2:70730149-70751916	+	3'	70751205-70751869	70751205-70751916
ENSSSCG00000027013	2:61768423-62070974	-	5'	62070830-62070952	62070830-62070974
ENSSSCG00000027057	2:7059462-7075171	+	5'	7059495-7059749	7059462-7059749
ENSSSCG00000027057	2:7059462-7075171	+	3'	7064523-7068172	7064523-7075171
ENSSSCG00000027565	2:77342155-77355838	-	5'	77355602-77355724	77355602-77355838
ENSSSCG00000027857	2:123002933-123143271	+	3'	123139155-123139318	123139155-123143271
ENSSSCG00000028144	2:62348289-62353120	+	3'	62352659-62353111	62352659-62353120
ENSSSCG00000028168	2:142947380-142952594	-	5'	142951767-142952518	142951767-142952594
ENSSSCG00000028275	2:9095716-9100488	+	3'	9100307-9100307	9100307-9100488
ENSSSCG00000028317	2:82760428-83103684	+	5'	82761521-82761662	82760428-82761662
ENSSSCG00000028460	2:69293567-69295884	-	5'	69295866-69295866	69295866-69295884
ENSSSCG00000028612	2:73574768-73680688	+	3'	73679458-73679458	73679458-73680688
ENSSSCG00000028696	2:9752751-9753914	-	5'	9753893-9753893	9753893-9753914
ENSSSCG00000028976	2:147937433-148411731	-	3'	147937442-147938527	147937433-147938527
ENSSSCG00000028995	2:75509881-75540289	+	5'	75515115-75515396	75509881-75515396
ENSSSCG00000029035	2:70576977-70605508	-	5'	70605190-70605449	70605190-70605508
ENSSSCG00000029125	2:139957613-140073678	-	5'	140073577-140073621	140073577-140073678
ENSSSCG00000029468	2:13585926-13617925	-	5'	13617586-13617586	13617586-13617925
ENSSSCG00000029635	2:77402369-77411885	-	5'	77411878-77411878	77411878-77411885
ENSSSCG00000029866	2:119444287-119459552	-	5'	119459542-119459542	119459542-119459552
ENSSSCG00000030042	2:77270939-77323937	+	5'	77275013-77275128	77270939-77275128
ENSSSCG00000030326	2:27834614-27928946	-	5'	27928702-27928823	27928702-27928946
ENSSSCG00000030610	2:14896175-14932685	+	3'	14931212-14932207	14931212-14932685
ENSSSCG00000030653	2:9100697-9118394	+	5'	9100717-9100739	9100697-9100739
ENSSSCG00000030680	2:136422672-136456305	+	3'	136453671-136456200	136453671-136456305
ENSSSCG00000030693	2:69999253-70015646	+	3'	70014923-70014923	70014923-70015646
ENSSSCG00000031143	2:47628345-47635317	+	3'	47634406-47634406	47634406-47635317
ENSSSCG00000031190	2:96073342-96076257	-	5'	96075366-96075366	96075366-96076257
ENSSSCG00000031251	2:60367172-60376959	-	5'	60376835-60376925	60376835-60376959
ENSSSCG00000031459	2:4710421-4768237	+	3'	4765386-4767688	4765386-4768237
ENSSSCG00000031487	2:1261674-1316514	+	3'	1295283-1299439	1295283-1316514
ENSSSCG00000031518	2:116234587-116257045	-	5'	116256941-116257041	116256941-116257045
ENSSSCG00000031666	2:8280373-8320348	+	5'	8285393-8285575	8280373-8285575
ENSSSCG00000031666	2:8280373-8320348	+	3'	8287189-8287704	8287189-8320348
ENSSSCG00000031679	2:11939327-11973130	-	3'	11955850-11955850	11939327-11955850
ENSSSCG00000031759	2:58617205-58634450	+	3'	58626265-58626805	58626265-58634450
ENSSSCG00000031769	2:3031103-3060988	-	5'	3060813-3060855	3060813-3060988
ENSSSCG00000032047	2:40284659-40285082	-	5'	40285059-40285059	40285059-40285082
ENSSSCG00000032423	2:139018177-139523371	-	3'	139020176-139021487	139018177-139021487
ENSSSCG00000032437	2:5776542-5800832	-	5'	5800328-5800760	5800328-5800832
ENSSSCG00000032490	2:135194448-135202105	+	3'	135198934-135201585	135198934-135202105
ENSSSCG00000032731	2:151433923-151525892	+	3'	151521861-151522773	151521861-151525892
ENSSSCG00000032826	2:145699660-145982321	+	3'	145980908-145981768	145980908-145982321
ENSSSCG00000032911	2:1008761-1016731	-	5'	1016641-1016641	1016641-1016731
ENSSSCG00000033043	2:2502844-3018448	+	3'	3013678-3013678	3013678-3018448
ENSSSCG00000033213	2:133454383-133716619	+	5'	133480180-133480236	133454383-133480236
ENSSSCG00000033298	2:65096877-65099804	+	3'	65099225-65099225	65099225-65099804
ENSSSCG00000033305	2:52170931-52172688	-	5'	52172394-52172394	52172394-52172688
ENSSSCG00000033442	2:77706720-77730794	-	5'	77730390-77730741	77730390-77730794
ENSSSCG00000033452	2:810336-842095	+	3'	841538-841538	841538-842095
ENSSSCG00000033816	2:68649054-68678046	-	5'	68677436-68677621	68677436-68678046
ENSSSCG00000033880	2:1584319-1604833	+	3'	1598410-1602896	1598410-1604833
ENSSSCG00000033968	2:75908492-75916874	+	3'	75915731-75916872	75915731-75916874
ENSSSCG00000034062	2:84996261-85235765	+	3'	85235718-85235718	85235718-85235765
ENSSSCG00000034191	2:42452778-43068807	+	3'	43062282-43068323	43062282-43068807
ENSSSCG00000034859	2:66077074-66092619	+	3'	66089532-66091766	66089532-66092619
ENSSSCG00000035069	2:132535813-132802027	+	3'	132801187-132802007	132801187-132802027
ENSSSCG00000035539	2:106758752-106845969	-	5'	106845517-106845517	106845517-106845969
ENSSSCG00000035812	2:76404452-76419202	+	3'	76418235-76418315	76418235-76419202
ENSSSCG00000036516	2:142843311-142861885	+	3'	142861692-142861692	142861692-142861885
ENSSSCG00000036568	2:60271326-60276052	-	5'	60275708-60275708	60275708-60276052
ENSSSCG00000036793	2:73197154-73204979	+	3'	73204961-73204977	73204961-73204979
ENSSSCG00000036963	2:59400844-59450423	+	5'	59400951-59401425	59400844-59401425
ENSSSCG00000036963	2:59400844-59450423	+	3'	59448983-59448983	59448983-59450423
ENSSSCG00000037099	2:60392159-60396434	-	5'	60396381-60396381	60396381-60396434
ENSSSCG00000037102	2:77656592-77662613	-	3'	77656663-77657584	77656592-77657584
ENSSSCG00000037188	2:71502557-71538725	+	3'	71519328-71520983	71519328-71538725
ENSSSCG00000037382	2:69896116-69925227	-	5'	69897696-69897696	69897696-69925227
ENSSSCG00000037501	2:36884768-36889803	+	3'	36885856-36889624	36885856-36889803
ENSSSCG00000037642	2:77428640-77465009	-	3'	77431089-77431788	77428640-77431788
ENSSSCG00000037745	2:9018577-9020501	+	3'	9020112-9020112	9020112-9020501
ENSSSCG00000037898	2:141510749-141514327	+	3'	141513267-141513267	141513267-141514327
ENSSSCG00000038110	2:137673187-137678721	-	5'	137678561-137678684	137678561-137678721
ENSSSCG00000038141	2:119758622-119777902	-	3'	119758633-119760046	119758622-119760046
ENSSSCG00000038141	2:119758622-119777902	-	5'	119777705-119777774	119777705-119777902
ENSSSCG00000038364	2:1346905-1352951	+	3'	1352904-1352948	1352904-1352951
ENSSSCG00000038508	2:5695846-5739419	+	3'	5738799-5739414	5738799-5739419
ENSSSCG00000038598	2:150033550-150035659	+	3'	150035052-150035599	150035052-150035659
ENSSSCG00000038604	2:69925855-69972350	-	5'	69972233-69972306	69972233-69972350
ENSSSCG00000038779	2:108704677-108753275	+	5'	108733368-108733543	108704677-108733543
ENSSSCG00000038911	2:61270714-61273208	-	5'	61272943-61273138	61272943-61273208
ENSSSCG00000038954	2:73969909-73997444	+	3'	73994821-73997400	73994821-73997444
ENSSSCG00000039373	2:126349256-126508728	+	5'	126349942-126349991	126349256-126349991
ENSSSCG00000039373	2:126349256-126508728	+	3'	126506396-126508068	126506396-126508728
ENSSSCG00000039684	2:59451159-59484773	-	5'	59484660-59484758	59484660-59484773
ENSSSCG00000039731	2:102424796-102437924	-	5'	102437744-102437858	102437744-102437924
ENSSSCG00000039760	2:124198244-124463892	+	3'	124462615-124463885	124462615-124463892
ENSSSCG00000039940	2:37807069-38755395	-	3'	37809497-37809497	37807069-37809497
ENSSSCG00000039940	2:37807069-38755395	-	5'	38754323-38755258	38754323-38755395
ENSSSCG00000040035	2:711596-719478	+	3'	719372-719372	719372-719478
ENSSSCG00000040151	2:151762591-151764186	+	3'	151762785-151763922	151762785-151764186
ENSSSCG00000040421	2:75092663-75100852	-	5'	75098171-75098562	75098171-75100852
[truncated: 1,880 more rows]
