# Supplementary material for: Integrated Multi-Omics Analysis Reveals Stage-Specific Molecular Modules Regulating Uterine Function and Fecundity in Large White Pigs Across Reproductive Lifespan
Source: Biology (Basel). 2025 Nov 13;14(11):1589. doi: 10.3390/biology14111589 (PMC12649833; doi:10.3390/biology14111589)
Supplement: Supplementary file 1 [file biology-14-01589-s001.zip › Supplementary Materials S10 proteomics_exp_table.xls]

#ID	Protein_Names	Gene	Description	B-1	B-2	B-3	C-1	C-2	C-3	D-1	D-2	D-3	F-1	F-2	F-3
A0A075B7H9	A0A075B7H9_PIG		Ig-like domain-containing protein	407843377.1	363963994.7	389471213.9	350853116.3	394252249.8	389303783.7	279052710.9	221511452.2	279419000	217564356.2	252694194.9	247295321.6
A0A075B7I6	A0A075B7I6_PIG		Ig-like domain-containing protein	66035375.7	67183935.6	65569953.2	56946262.3	54094503.5	53497863.1	54826050	60634423.6	56854800	41729611.9	41785981.5	40988056.9
A0A0A0MY60	A0A0A0MY60_PIG	STAT5A	Signal transducer and activator of transcription	11851704.4	11191347	10737236.5	6001082.8	7052092.5	6178958.4	4756439	5860845.7	5904930	5667359.4	4410277.1	5910005.7
A0A0B4J2K0	A0A0B4J2K0_PIG	FCGR2B	CD32	736415.6	842071.1	738309.7	802795.7	828548.6	755516.3	699374	739683.1	804834	710192.2	457821.5	645228.7
A0A0D5BWD2	A0A0D5BWD2_PIG	C1QBP	Complement component 1 Q subcomponent-binding protein, mitochondrial	6751848.6	6990124.9	7288766.2	5605566.2	5265402.3	5486399.8	7832262.3	7393957.8	7379440	6441810.2	6791794.1	6509359
A0A0E3KLW5	A0A0E3KLW5_PIG	NUDT3	diphosphoinositol-polyphosphate diphosphatase	2162017.7	2568613.4	2201391.9	1112543.8	1235537.2	1130018	831962.5	675405.4	603351	1159346.2	997827	1317982.2
A0A0H5ANC0	A0A0H5ANC0_PIG	OGN	Mimecan	193115069	180536444.6	172773435.1	29925646.9	31172630.3	34190221.5	56846614.1	56126762.6	53266000	26493116.6	27935190.6	26341231.1
A0A0K1SB73	A0A0K1SB73_PIG	LEMD3	Inner nuclear membrane protein Man1 isoform 1	1230794.9	1195666.8	1175779.8	1063560.8	991266.9	673496.4	729255.7	616943.2	742446	724875.3	931421.9	902894.6
A0A0K1TQQ0	A0A0K1TQQ0_PIG	MGST2	Microsomal glutathione S-transferase 2	24870.7	25445.9	21180.8	59322.2	40911.2	39744.6	357	16283	13372.6	34158.5	372.1	24857.9
A0A0U2ETD0	A0A0U2ETD0_PIG	EMD	Emerin	15153850.2	11001730.1	13778060.2	7709562	6143814.7	10603731.2	12409871.1	14200920.2	13843900	7910826.2	12534712.8	14793046.7
A0A140TAK8	A0A140TAK8_PIG	APOH	Beta-2-glycoprotein 1	20895361.7	21227495.2	19662460.3	15869593.8	16670197.1	15073973.6	12289823.5	12039957.1	12169500	13355912.2	12736615.4	12789754.7
A0A173G6G6	A0A173G6G6_PIG	SEPTIN11	Septin	11327472.9	11828145.2	11424703.4	5811361.3	5815342.6	5596984.2	5786142.3	5248776.6	5703960	5823586.9	5723120.9	6131647
A0A173G6H0	A0A173G6H0_PIG	SEPTIN5	Septin	1229479.8	1056535.5	1022999.5	647562.1	617018.9	503855.8	394919	349902.8	337972	490155.7	450428.3	486196.6
A0A1Z1VUJ8	A0A1Z1VUJ8_PIG	MSRB3	Peptide-methionine (R)-S-oxide reductase	1257502.6	1266190.3	1016706.8	1536250	1316558.8	1147965	1438638.4	1797542.3	1460270	1837166.8	1538329.9	1910166.1
A0A286ZHV7	A0A286ZHV7_PIG	HSPG2	Heparan sulfate proteoglycan 2	13958901	13478059	14854268.9	8295858	8635579.3	7676189.9	14222183.1	12923700.4	13097500	12383648.9	12112138.4	12301625.2
A0A286ZHY0	A0A286ZHY0_PIG	COL16A1	Collagen type XVI alpha 1 chain	2134644.8	2127753.1	3258325.1	2077138.4	1861623.6	2021125.1	1485243.3	2049675	1439930	1579551.1	1593057.8	1625732.6
A0A286ZHZ3	A0A286ZHZ3_PIG	TSN	Translin	4987619.5	4226521.1	4691263.4	5760724	5294606.4	5447109.2	4049857.1	3531468.1	3860450	5094991	5481739.2	5825160.5
A0A286ZI01	A0A286ZI01_PIG	ATXN2	Ataxin 2	869892.5	954972.3	548760.7	536015.8	564574.1	488446.7	386767	783977.2	405365	65710.9	344242.8	290858.7
A0A286ZI08	A0A286ZI08_PIG	UGP2	UTP--glucose-1-phosphate uridylyltransferase	1586373.5	1292926.7	1298961.9	995647.7	1118418.4	1360630	777618.6	777739.9	789952	697769.8	765321	700185.8
A0A286ZI16	A0A286ZI16_PIG	ALS2	Alsin Rho guanine nucleotide exchange factor ALS2	150561.2	389948.4	168486.9	128114	307132.5	329488.7	4524.9	2021.3	6746.1	3872.2	3606.2	144482
A0A286ZI44	A0A286ZI44_PIG	EXOC1	Exocyst complex component 1	4422472	3492124	3473469	3429341.3	3296260.4	3157539	3412017.7	2491006.6	2748820	3002278.7	2733690.6	2754292.3
A0A286ZI57	A0A286ZI57_PIG	NRBP1	Nuclear receptor binding protein 1	303063.4	320382.8	255789.9	333209.4	360692.1	567178.3	298328.5	272463.7	531775	348084.5	430104.4	998122.3
A0A286ZI70	A0A286ZI70_PIG	TMTC3	dolichyl-phosphate-mannose--protein mannosyltransferase	393813.1	691570.8	4214462.5	384446.6	4435732.9	354911.9	6385.6	7712.2	350.9	396728.1	14169.2	10482.1
A0A286ZI83	A0A286ZI83_PIG	LOC100520329	Amine oxidase	31556746.9	28827861	30791522.5	25190123.4	26504024.5	25184116.1	27387540.3	28879371.5	27197800	25692633.2	25889018.6	27285565.4
A0A286ZI96	A0A286ZI96_PIG	YTHDF1	YTH domain-containing family protein	43832.9	32366.2	52396.1	15136.7	14912.4	422.7	357	10588.6	10583.7	8153.8	18156.2	26715.3
A0A286ZIC1	A0A286ZIC1_PIG	GSN	Gelsolin	10185987.4	10697594.1	8988076.7	10377745.1	9855559	11198376.8	7403672	8654427.9	8334920	9508606.6	9289850.4	9812775.1
A0A286ZID6	A0A286ZID6_PIG	DAZAP1	DAZ associated protein 1	1926852.5	1998460.1	1766181.5	1700135.9	1635120.7	1866902	1163993.9	1078515.2	1067960	1413136	1031836.6	1299328.7
A0A286ZIE8	A0A286ZIE8_PIG	SLC25A4	ADP/ATP translocase	1608814.7	1642556.6	1790468.6	2790724.9	3063669.2	3033897.9	3072038.8	3139937.4	3066570	2705798.5	2777146.3	2929735.6
A0A286ZIG4	A0A286ZIG4_PIG	PDXK	Pyridoxal kinase	671597	649967.3	753054	1021311.4	974839.6	895096.4	411382.8	471972.3	497349	824554.2	792348.8	705627.1
A0A286ZIG9	A0A286ZIG9_PIG	COG1	Conserved oligomeric Golgi complex subunit 1	670459.8	941875.7	1327781.7	225702.6	7097368.6	743665.3	4303.7	4492011.6	110577	38117.4	120378	28801.9
A0A286ZIH5	A0A286ZIH5_PIG	EXOC6B	Exocyst complex component	211499.4	183011.6	302135.6	297602.2	239162.1	238684.5	169140	191230.5	89073.5	215588.6	247502.4	198147.9
A0A286ZIH7	A0A286ZIH7_PIG	ACTR3	Actin-related protein 3	11386908.9	12591379.3	12403230	12649221.5	11996323.8	12767733.2	9864576.9	10448832.2	8601450	12143157.1	10223607.3	12670991
A0A286ZII9	A0A286ZII9_PIG	THOC6	THO complex 6	211440.6	186691.7	188358.4	129388.3	127816.7	145874.8	60527.2	96134.8	80313.2	81136.2	72503.8	105686
A0A286ZIJ9	A0A286ZIJ9_PIG	PFKM	ATP-dependent 6-phosphofructokinase	1786232.9	1878508.1	2064817.8	1616545.9	2042372.6	2363417.6	1145162.7	1887261.5	1224510	1623108.5	1592697.3	1725363.3
A0A286ZIL9	A0A286ZIL9_PIG	COL18A1	Collagen type XVIII alpha 1 chain	9503219.6	9304978.3	9327458.4	10930138.7	10989886.5	10721879.8	7303890.1	7502678.4	7473880	8292199.2	8041819	8356874.5
A0A286ZIP1	A0A286ZIP1_PIG	GAPVD1	GTPase activating protein and VPS9 domains 1	1398918.5	1641475.9	1587913.1	1202863.8	1528704.7	1200532.6	1416388.9	630952.3	487097	930106.2	1173696.4	1168165.7
A0A286ZIT3	A0A286ZIT3_PIG	TMX4	Thioredoxin related transmembrane protein 4	5619185.8	5515942.3	5802583.2	3636182.3	4319296.4	4199894.2	3506936.7	3161822.2	3436790	3468468.6	3299399.5	4270958.5
A0A286ZIU2	A0A286ZIU2_PIG	CLIC5	Chloride intracellular channel protein	841913.4	737338.5	771745.3	466634.8	417224.7	385691.5	711113.2	573054.6	516869	371805.3	337130.6	448424.3
A0A286ZIU5	A0A286ZIU5_PIG	LOC100153899	Serpin domain-containing protein	160854319.5	158175896.5	152755120	85202754.4	89014415.5	87488982.1	78940868.6	85512192.8	82112400	99913784.8	97200491.5	102045099.1
A0A286ZIV3	A0A286ZIV3_PIG	XRCC5	X-ray repair cross complementing 5	2213490.7	2283277.7	2323687.3	1846697.9	1906311.6	1845703	1046408.2	1130496.5	1126590	1671412.7	1361803	1488282.8
A0A286ZIV9	A0A286ZIV9_PIG	PRPF40A	Pre-mRNA processing factor 40 homolog A	2272610	2137730.6	2013322.7	1832932.5	1750552.6	2017439.4	1376590	1188876.1	1279870	1182539.1	1123899.5	1190894.3
A0A286ZIW5	A0A286ZIW5_PIG	ILVBL	2-hydroxyacyl-CoA lyase 2	1279524.6	7322565.1	5821458.3	6229659.8	8845483.4	8080935.3	296322.3	76714.8	315357	978286.9	559439.7	975952.8
A0A286ZIZ9	A0A286ZIZ9_PIG	REXO2	Oligoribonuclease, mitochondrial	2347444.2	2121668.9	1770926.2	5191619.6	5504718.8	4782181.6	4936245.9	4548710.1	4592350	4056974.6	3776044.3	4076611
A0A286ZJ03	A0A286ZJ03_PIG	HTT	Huntingtin	63385.1	51237.9	64777	84304.7	95796.3	87745.5	67948.9	73508.5	73967.9	67683.2	68592	68922.6
A0A286ZJ07	A0A286ZJ07_PIG	TXNRD2	thioredoxin-disulfide reductase	197500.8	161324.6	180987.7	136893.8	109910	127255.8	141113.9	76800.3	112243	123926.4	372.1	120925.4
A0A286ZJ28	A0A286ZJ28_PIG	COPS7B	COP9 signalosome subunit 7B	287208.3	296485.6	299340.6	206682.3	200232.7	183441.7	178077.4	148883.3	149458	224278.4	176694.4	206130.1
A0A286ZJ43	A0A286ZJ43_PIG	FKBP5	peptidylprolyl isomerase	6496956.9	6401112.1	6645721.8	15589237.4	15905918.2	15476996.5	11476551.8	11185149	10819400	13432969.3	12988675.5	12671753.8
A0A286ZJ45	A0A286ZJ45_PIG	EFEMP1	EGF containing fibulin extracellular matrix protein 1	5578450.8	5554372	5148848.2	3184618.5	3177729.1	3245756	3403441.4	2087066.5	2578290	2751772.7	2512711.2	2139281.9
A0A286ZJ63	A0A286ZJ63_PIG	GRIPAP1	GRIP1 associated protein 1	153627.3	1280922.6	4259092.6	973308.2	2090515.2	2499055.4	170884.7	3491661.9	2645110	2604778.9	520349.8	204859.7
A0A286ZJ89	A0A286ZJ89_PIG	LOC100514282	PrdX deacylase domain-containing protein 1	584522.7	436340.8	592209.1	458530.7	427011.3	485227.1	407984.9	608645.8	451874	474960	438268.5	509438.3
A0A286ZJ91	A0A286ZJ91_PIG	VASP	Vasodilator stimulated phosphoprotein	4000553.1	3874718.1	3806934.6	3811633.5	3969399	4036878.2	5213566.1	5159169.5	5040100	4904342.4	4801495.1	5174357.6
A0A286ZJA8	A0A286ZJA8_PIG	EIF2B1	Translation initiation factor eIF2B subunit alpha	3692227.8	3637700.7	790484	2208841	2711726.1	2068449.6	4965779.7	5378077.8	156295	3194867.2	3878575.6	3403831.4
A0A286ZJB0	A0A286ZJB0_PIG	LIMS2	LIM and senescent cell antigen-like-containing domain protein	8591605.7	8756319.6	8324970.9	9237023.8	9956082.7	8443487.3	9195647.1	7398909.4	8597570	11218688.8	10271304.6	11251711
A0A286ZJC7	A0A286ZJC7_PIG	SEC16A	Protein transport protein sec16	1379113.5	1314237.7	1195025.6	1225201	1296579.1	1197626.2	838462.4	853281.9	818468	905750.3	948316.4	1001293
A0A286ZJD8	A0A286ZJD8_PIG	DPP7	Dipeptidyl peptidase 7	1190847.1	1162151.9	1100396.4	1924096.4	2034201.9	2027629.4	1271487.3	1302853.9	1227620	1120503.3	1170345.5	1251343.9
A0A286ZJF6	A0A286ZJF6_PIG	GPNMB	Glycoprotein nmb	470892.9	424951.1	603943.4	5659317.2	5208746	5345618.8	4369183.7	4105208.4	4619960	4089975.8	5157337.7	4613139.4
A0A286ZJH4	A0A286ZJH4_PIG	SCAF11	SR-related CTD associated factor 11	219836.4	278589.8	159814.4	229726.4	196631.2	141524.2	60096.6	159596.4	163451	192288.3	74283.4	129010
A0A286ZJI5	A0A286ZJI5_PIG	DOCK7	Dedicator of cytokinesis 7	767813.7	738269.7	723549.2	515871.5	606739.9	563890	491452.5	529602	468119	502094.7	458835.2	400540.7
A0A286ZJI6	A0A286ZJI6_PIG	KIF2A	Kinesin-like protein	546659.2	525205.7	546072.5	441121.4	517586.7	387381.4	259029.2	406398.6	334958	381070.6	399702.4	364177.3
A0A286ZJL5	A0A286ZJL5_PIG	ATP6V1D	V-type proton ATPase subunit D	259603.2	233131.5	230631	283457	323013.5	333417.8	226596	181983.5	210008	276248	243288.3	228549.2
A0A286ZJL8	A0A286ZJL8_PIG	DNAJC8	DnaJ heat shock protein family (Hsp40) member C8	5299443.8	5079996.8	4784779.1	3685196.6	2934933.7	3075802.2	3804319	3771242.3	3948900	3109042.3	2918573.5	3330230.6
A0A286ZJM4	A0A286ZJM4_PIG	MCM7	DNA replication licensing factor MCM7	184361.8	145383.5	69296.3	348654.3	447326.7	192986.1	302983.9	357.5	53566.4	103280.2	110508.8	133578.6
A0A286ZJM7	A0A286ZJM7_PIG	MAP7D1	MAP7 domain containing 1	1300649.2	1120829.7	1276359.2	968420	897443.9	984167.3	1568605.2	1655760.3	1560690	1379647.1	1319460.8	1171946.5
A0A286ZJN7	A0A286ZJN7_PIG	DENND10	DENN domain containing 10	2186087.7	2421245.4	2870799.3	1963757.5	1829197.7	1624570.3	1223091.9	1922289.2	1462430	1732993.4	1726860.7	1708409.5
A0A286ZJP2	A0A286ZJP2_PIG	NUMBL	Numb-like protein	678347.4	605080.4	746660.5	233872.8	400399.3	403579.4	262982.6	269210.6	268234	477093.9	460782.1	484314.9
A0A286ZJP7	A0A286ZJP7_PIG	EIF5A	Eukaryotic translation initiation factor 5A-1	31313633.8	29744043.9	30232978.8	25452446.7	25561017.9	26564584.1	24944062.7	27008880.2	25836400	26693941.9	26763752.9	27346363.7
A0A286ZJQ0	A0A286ZJQ0_PIG	H3C1	Histone H3	328745648	297085157.4	328912141.1	277824588.4	266560473.1	286351054.5	98989633.8	119729173.7	108299000	152674915.8	170925781.5	171867333.9
A0A286ZJQ4	A0A286ZJQ4_PIG	MAP1B	Microtubule associated protein 1B	4579319.2	4663473.3	4661786.8	4339165.3	4113728.8	4201544.3	4670788.1	4291320.2	4399870	4556577.6	4558766.7	4351968.4
A0A286ZJT5	A0A286ZJT5_PIG	SORBS1	Sorbin and SH3 domain containing 1	7825497.7	8282388.4	6526065.6	8209779.5	8675428.6	9813223.3	14230118.5	17447561	15885100	13366099.7	11556058.1	12198442.5
A0A286ZJU5	A0A286ZJU5_PIG	LOC100738684	Malignant T-cell-amplified sequence	2489511.6	2201429.6	2462782.1	1885781.9	2384834.2	2185176.9	1033447.2	1124699.3	1144060	1700718.3	1550355	1813346.5
A0A286ZJW8	A0A286ZJW8_PIG	PHF5A	PHD finger protein 5A	1072415.4	1245431.5	1127886.2	677046.4	876110.5	938558.1	570885.4	374464	457884	746586.8	581179.3	583167.6
A0A286ZJY1	A0A286ZJY1_PIG	RBM5	RNA binding motif protein 5	240421.1	209613.3	206628.6	140015.9	204449.2	126687.2	128080.6	156160.9	86789.2	130579.8	148111	103721.1
A0A286ZK31	A0A286ZK31_PIG	COBLL1	Cordon-bleu WH2 repeat protein like 1	407292.9	323528.5	394721.6	292712.8	297583.7	321017.5	393907.8	329905	327982	269763.8	300856	296472.2
A0A286ZK35	A0A286ZK35_PIG	RMDN1	Regulator of microtubule dynamics protein 1	838061.6	676071.7	652849.7	577027	492398.2	568858.6	369382.4	259476.5	355468	522786.3	607406.4	560494.7
A0A286ZK49	A0A286ZK49_PIG	NUMA1	Nuclear mitotic apparatus protein 1	18951814.1	25123900.2	25354506	5465688.5	5180926.2	7944984.3	4565675.2	4517727.2	5661900	15343139.8	4084698.6	4014875.7
A0A286ZK56	A0A286ZK56_PIG	SLC44A2	Choline transporter-like protein	3978187.3	3951755	4056744.7	2382440.8	1995369.3	2580888.6	2741572.1	2474623.7	2378420	2364753.2	1953481.4	2286864.8
A0A286ZK64	A0A286ZK64_PIG	COQ8A	Atypical kinase COQ8A, mitochondrial	2010946.7	2174265.4	1834668.7	352902.9	657876.4	712106.4	1107744.4	1196446.1	938936	453740.5	400227.3	888770.4
A0A286ZK86	A0A286ZK86_PIG	TBC1D4	TBC1 domain family member 4	51084.2	38271.1	49885.8	90179.4	31552.9	43524.3	357	19829.5	22590	57723.6	49511.7	382.3
A0A286ZK88	DCTN5_PIG	DCTN5	Dynactin subunit 5	16529.1	11909.4	17772.3	9969.8	10191.8	13109	10088.9	13378	350.9	8775.1	13479.2	10780.8
A0A286ZKB4	A0A286ZKB4_PIG	C5	Complement C5	3380313	3248933.6	3471081.8	3787132.4	3741462.9	3760314.9	2547166.2	2642600.1	2634100	3239844.3	2982664.9	3205038.5
A0A286ZKC5	A0A286ZKC5_PIG	HSP90AB1	Heat shock protein HSP 90-beta	71232899	72890945.5	73352201.1	54879414.9	53823288	53934491.4	33160813.1	32884132.3	32301600	39455073	37515594.1	40406986.7
A0A286ZKD3	A0A286ZKD3_PIG	RNF123	RING-type E3 ubiquitin transferase	300982.2	228052.4	300225.8	266913.3	285815.1	296088.2	93572.9	113418.5	178236	225468.4	231340.7	281017.7
A0A286ZKD4	A0A286ZKD4_PIG	SLC25A13	Solute carrier family 25 member 13	3457515	3499925.4	2815478.7	4088323.2	4297393.4	4122517.6	874453.3	232505.8	1718580	793667.4	2353129.7	2768282.4
A0A286ZKE4	A0A286ZKE4_PIG	CLP1	Polyribonucleotide 5'-hydroxyl-kinase Clp1	142946.1	174458.2	184593.7	99401.9	96954	79762.5	85732.5	43282	350.9	84267.5	86801.4	94682.5
A0A286ZKF7	A0A286ZKF7_PIG	TAGLN3	Transgelin-3	737967.5	540133.4	690325.7	235136.4	368806.5	303939	794775.2	564696	621791	375958.4	251507.6	288650.1
A0A286ZKQ1	A0A286ZKQ1_PIG	HEXB	Beta-hexosaminidase	446002.5	420644.8	476547.4	539700.6	625841.4	661624.9	284970.7	223282.2	299717	378969.2	372946	331000.8
A0A286ZKS3	A0A286ZKS3_PIG	ELMO2	Engulfment and cell motility 2	3601.3	6676.5	8610.3	6817.6	5071.8	6839.7	4421	3444.4	5143.4	4039.5	3649.5	4587
A0A286ZKS7	A0A286ZKS7_PIG	THA1	Threonine aldolase 1	68530.9	69666.3	70934.5	34587.6	32751.3	33631.2	39420.3	36414.9	39499.6	51185	32172.3	43719
A0A286ZKU8	A0A286ZKU8_PIG	UBAP2L	Ubiquitin associated protein 2 like	2014852.8	1934598.2	1866473.2	1712374.4	1440749.6	1669943.5	1927018.5	1928310.6	2091700	1746204.7	1606981	1640572.6
A0A286ZKW2	A0A286ZKW2_PIG	PSPC1	Paraspeckle component 1	23354846.1	22656468.2	22386083.9	14717391.3	14640123.5	14748760.8	10308427.5	9892391.8	11772800	11963574	10842294.4	12173164.4
A0A286ZKW5	A0A286ZKW5_PIG	GPD2	Glycerol-3-phosphate dehydrogenase	1951058.2	1794780	1749026.3	7689881.7	10969478	8157890.2	1124612.1	1418492.4	1123070	10283794.4	1404580.1	1446530.3
A0A286ZKY8	A0A286ZKY8_PIG	TRAPPC4	Trafficking protein particle complex subunit 4	282775.9	270440.5	314934.5	396075.6	316612.8	223292.3	98027.7	295202.2	211539	186936.6	260996.2	232610
A0A286ZL28	A0A286ZL28_PIG	TJP2	Tight junction protein 2	1015027.4	1466037.8	1054141.3	946418.2	819130.8	492490.2	661356.5	692183.7	605247	653929.7	517589.5	860531.9
A0A286ZL37	A0A286ZL37_PIG	ARID1B	AT-rich interaction domain 1B	145952.3	188645.8	171327.8	127077.7	131395	112587.1	90021.7	357.5	86541.7	92128.4	108974.4	101685.4
A0A286ZL51	A0A286ZL51_PIG	RPL23A	Large ribosomal subunit protein uL23	13980799.2	14135656	13254049.2	13981636	13925334.7	14300087.6	6750012.8	7040694.9	6582620	10277595.2	9369487.4	10139080.9
A0A286ZL61	A0A286ZL61_PIG	MYO1C	Myosin IC	13085624.1	12840639.1	12899573.3	10409904.4	10843082.2	10551793.5	8790476.3	8516334.1	8665610	10236086.2	10088786.4	11006229.9
A0A286ZL65	A0A286ZL65_PIG	RPL15	Ribosomal protein L15	13363077.8	12838300.1	13457716.7	11606997.6	11549259.2	11776219.6	4501693.9	4970694	4660090	7882322.6	7511421.8	7381519.9
A0A286ZLA1	A0A286ZLA1_PIG	EIF4EBP2	Eukaryotic translation initiation factor 4E binding protein 2	1279224.5	1591529.2	746601.2	1116883.8	618873.5	1080362.9	1478406.7	1014984.3	1818530	843493.4	895739	1432529.2
A0A286ZLB3	A0A286ZLB3_PIG	OPA1	Dynamin-like GTPase OPA1, mitochondrial	1035725.2	946473.7	890634.9	882040.8	972083.3	865134.6	776800.6	733529.3	743579	894010.7	792445.3	827792.4
A0A286ZLC8	A0A286ZLC8_PIG	MSI2	Musashi RNA binding protein 2	626492.9	517308.1	467677.7	377347.5	375412.9	389058.1	394264.8	397987	340803	294095.8	395825.5	417459.7
A0A286ZLF6	A0A286ZLF6_PIG	PKN2	protein kinase C	4613192.2	4077243.5	3227929.2	929160.4	285902	1606262	235966.8	73932.2	225843	1285964.7	202285.4	222867.1
A0A286ZLG5	A0A286ZLG5_PIG	NBL1	Neuroblastoma suppressor of tumorigenicity 1	888417.1	842346.5	948485	1221005.2	969274.4	1312269.7	1363222	1465216.5	1525590	1262663.3	1306629.8	1894040.4
A0A286ZLG6	A0A286ZLG6_PIG	HMGA1	High mobility group protein HMG-I/HMG-Y	6003642.4	5873696.3	5656489.9	4111562	3762373.7	3685130.5	4325946.3	4361049.7	3923890	3361130.6	3299060.2	3236004.2
A0A286ZLH2	A0A286ZLH2_PIG	GLTP	Glycolipid transfer protein	1643471.9	1605651.7	1335727.7	1434013.6	1635855.7	1828635.3	581045.7	731748.4	738518	1116655.9	994023.3	1079381.7
A0A286ZLH5	A0A286ZLH5_PIG	AMPD2	AMP deaminase	1173408.4	1142426.4	771487.3	430089.9	489597.8	547840.2	358670.7	63509.9	333800	530365.2	835559.5	484163.4
A0A286ZLI2	A0A286ZLI2_PIG	JAK1	Tyrosine-protein kinase	68948.5	50063.3	53517.6	42724.2	429.9	31576.1	357	39443.3	31099.9	24472.7	44180.7	382.3
A0A286ZLK6	A0A286ZLK6_PIG	ZFP36L1	mRNA decay activator protein ZFP36	926238.4	1258794.5	1093446.9	507421.1	709119.5	647430	772913.3	684854.1	656528	555529.6	474612	534254.4
A0A286ZLK7	A0A286ZLK7_PIG	RNPS1	RNA-binding protein with serine-rich domain 1	657688.9	588701.9	767243.7	485576.9	565295.6	533126.1	154926.5	170200.6	125108	383042	328667.5	237883.6
A0A286ZLL9	A0A286ZLL9_PIG	SYNPO	Synaptopodin	871468.5	760807.8	906783.3	687791.8	652719.1	784869.7	652845.4	719910.4	727308	722036.9	576523	688343.2
A0A286ZLN2	A0A286ZLN2_PIG	FBLN1	Fibulin-1	2735595.7	2845792.4	2597221.1	2248297.7	2074908.7	1643589.2	1932909	2086934.1	2108630	2125930.4	1705079.8	2156464.5
A0A286ZLP7	A0A286ZLP7_PIG	PSMD9	26S proteasome non-ATPase regulatory subunit 9	21522298	19821467.5	19852546.1	16948341	17414753.4	18007754.1	14333379.8	18688204.4	17520000	16348458.4	15126891.4	16433619.4
A0A286ZLQ3	A0A286ZLQ3_PIG	TUBGCP4	Gamma-tubulin complex component	121461.7	519.5	159289.5	421.9	106616.3	160602.1	44988.8	102925.4	101468	167440.4	143873.6	382.3
A0A286ZLR1	A0A286ZLR1_PIG	DDX19A	RNA helicase	2460826.6	2304535.4	2588843.7	1948032.5	1952935.2	1728373.4	1325193.4	1433174	1479620	1673168.5	1718218.3	1759532.4
A0A286ZLR2	A0A286ZLR2_PIG	DCLK1	non-specific serine/threonine protein kinase	3448601.9	3385805.9	3513487.9	3410214.1	3402002.5	3503059.5	3869470.3	4059126.2	4158890	5559381.9	5296389.6	5651667.5
A0A286ZLS4	A0A286ZLS4_PIG	PEX14	Peroxisomal membrane protein PEX14	316170.7	350643.9	293826.3	388112.2	365180.5	359497.4	338157.8	351271.1	291511	339007.8	257456.5	321689.3
A0A286ZLS5	A0A286ZLS5_PIG	PRKCI	Protein kinase C	347617.1	233639.2	241800.4	132135.4	211724.5	358971.1	163988.1	155154.3	145828	187181.5	372.1	201161.6
A0A286ZLS9	A0A286ZLS9_PIG	SNX18	Sorting nexin 18	1282569.5	1393282	1360274.2	1005086.3	1247309.5	1129936.1	1608882.2	1304820.3	1304750	1194840.1	1314158.7	1155581.1
A0A286ZLT5	A0A286ZLT5_PIG	ATG4B	Cysteine protease	34913	18777.2	19994.4	13561.9	15734.9	17651.3	25248	20983.3	350.9	17799	14070.6	15541.3
A0A286ZLV5	A0A286ZLV5_PIG	CARM1	Histone-arginine methyltransferase CARM1	11095037.4	13093007.6	10153753.2	7969949.7	12287996.8	8438006.8	5992349.5	7337534.4	6756300	7755693.2	6719177	8805201.8
A0A286ZLV6	A0A286ZLV6_PIG	PPFIBP2	PPFIA binding protein 2	435582.7	260289.8	332101.5	359693	380402.4	396016.4	336675.6	455904.1	325500	206985.5	270098.7	210040.6
A0A286ZLW3	A0A286ZLW3_PIG	ACBD5	Acyl-CoA-binding domain-containing protein 5	748182.1	711293.4	808537.7	963404.3	1019878	1099385.4	1080509.9	1165076	911802	670107.3	948574	962835.4
A0A286ZLW6	A0A286ZLW6_PIG	SAFB	Scaffold attachment factor B	2743166.6	2326947.7	2684968.9	1748501	1712859.3	1418963.6	1843066.6	1475802.3	1742480	1198763.4	1145574.3	1278474.3
A0A286ZLX7	A0A286ZLX7_PIG	TPD52	Tumor protein D52	3022972.9	3332691.3	3191468.9	3372428.4	3613854.4	3375058.2	3554904.8	3175607.1	3109500	2885901.9	2955719.8	2926684.8
A0A286ZLY2	A0A286ZLY2_PIG	LCLAT1	Lysocardiolipin acyltransferase 1	403338.5	474592.8	442281.5	530008.3	485111.9	479008.3	279320.3	307576.1	279475	647868.1	316779.2	457047.2
A0A286ZLY5	A0A286ZLY5_PIG	TPPP	Tubulin polymerization promoting protein	8795688	8135361	10272030.4	9315432.2	2136722.3	9652495.9	8411085.1	11152138.6	9777780	9357808.8	9094989	11016907.7
A0A286ZM17	A0A286ZM17_PIG	RASAL2	RAS protein activator like 2	8859.9	30469.4	11329.8	26252.9	24449	22151.3	16777.1	357.5	21104.2	13146	372.1	24212.4
A0A286ZM27	A0A286ZM27_PIG	DDX5	Probable ATP-dependent RNA helicase DDX5	13301831.9	13241737.4	13438648.8	15660047.8	16035033.5	15605154.4	7085779.8	7214733.4	6868830	10198478.9	10215770.8	10998820.8
A0A286ZM34	A0A286ZM34_PIG	SH3BGR	SH3 domain binding glutamate rich protein	516386.1	542028.3	500192.5	410765.5	385589	417355.2	583981.8	652221.7	628108	595687.1	546370.2	621399.7
A0A286ZM63	A0A286ZM63_PIG	SS18	SS18 subunit of BAF chromatin remodeling complex	193287	406067.8	332976.3	219705.9	167488.4	127218.4	286125.3	270118.3	218755	176314.4	179203.4	138252.9
A0A286ZM64	A0A286ZM64_PIG	AFDN	Afadin, adherens junction formation factor	674344.8	668508.6	713413.2	662505.6	674923.5	652726.1	660019.7	570928.3	569016	576045.6	518815.3	558782.9
A0A286ZM84	A0A286ZM84_PIG	LOC106504547	Serpin domain-containing protein	69052421.6	67783769.7	66359061.3	45145804.3	45112910.1	44682910.6	37185562	37119151.3	36753000	45061707.9	44209342.4	44906603.3
A0A286ZM89	A0A286ZM89_PIG	MPP7	MAGUK p55 subfamily member 7	1411859.9	969268	1584443.5	1506362.9	1700388.8	1513865.5	1337696.7	1629922.5	1344130	1057130.1	1678484.6	1035291
A0A286ZMB7	A0A286ZMB7_PIG	PKP4	Plakophilin 4	102105.1	144037	140080	33451.3	46020.6	30359.6	32057	41582.9	47574.6	69553.1	43189.5	52111.3
A0A286ZMD2	A0A286ZMD2_PIG	ATL2	Atlastin GTPase 2	275966.6	319573	275347.1	292320.9	275085.3	259134.4	206815.6	258407.8	149539	169136.5	209409.2	179810.3
A0A286ZMH6	A0A286ZMH6_PIG	LOC100739101	Docosahexaenoic acid omega-hydroxylase CYP4F3-like	1629385.8	1604556.2	1353802.1	1759777.7	2118849.5	2389783.9	887862	1089702.1	795784	1759188.5	1567724.5	1911909.4
A0A286ZMK3	A0A286ZMK3_PIG	MTHFR	Methylenetetrahydrofolate reductase	665581	644453.1	576066.6	491075.8	504771.9	427175.4	291396.3	352484.6	298940	368567	365986.6	328732.3
A0A286ZML4	A0A286ZML4_PIG	CEPT1	Choline/ethanolaminephosphotransferase 1	698446.5	603344	790104.4	492738.5	568653.4	434324.1	323121.4	248631	189868	334984.8	236659.7	362518.9
A0A286ZMM6	A0A286ZMM6_PIG	CUL1	Cullin 1	1248544.2	1223313.7	1245930.7	1038981.5	1103833.5	1133165.4	956702.2	861342	780385	1119560.4	995420.9	1202225.8
A0A286ZMM8	A0A286ZMM8_PIG	LYN	Tyrosine-protein kinase	3072802.1	2949253.4	2838401.7	2913122.3	2401690.3	2202027.8	1650909	1613488.5	350.9	1748599.9	1997138.6	2159907.5
A0A286ZMP2	A0A286ZMP2_PIG	RAB7A	Ras-related protein Rab-7a	8808281	8301188.8	8614280.9	7068132.4	7334896.5	7239766.4	5652747.1	6015302.1	5716160	6172814.9	5953262.2	6490204.2
A0A286ZMQ7	A0A286ZMQ7_PIG	RAB12	RAB12, member RAS onco family	637874.8	440046.1	748484.2	556534	488176.8	459319.7	378583.4	434540	317735	544404.6	378780.4	451366.1
A0A286ZMT9	A0A286ZMT9_PIG	BCLAF1	BCL2 associated transcription factor 1	6810621.1	7045578.5	7703900.5	5584106.6	6934394.3	6083948.1	4434965.8	3899718.2	3611440	4853848.9	5637365.3	4519316.1
A0A286ZMU4	A0A286ZMU4_PIG		Ig-like domain-containing protein	939615.6	919518.1	769786.6	2395496.8	2554215.3	2261999.4	1868073.1	2231823.5	1850070	1914007.1	1904691.9	1503940
A0A286ZMW4	A0A286ZMW4_PIG	HSPH1	Heat shock protein 105 kDa	3844248.9	3669528	3921875.7	2683836	2617890.9	2552848	1750629.9	1956430.6	1701760	1702333.1	1623799.2	1826780.9
A0A286ZMY6	A0A286ZMY6_PIG	FAF2	FAS-associated factor 2	1185203.6	1172882.9	1005267.6	830277.1	1161151.4	1024084.2	634641.9	527768.1	563184	688960.8	614317.2	719889.6
A0A286ZMZ3	A0A286ZMZ3_PIG	ARHGEF1	Rho guanine nucleotide exchange factor 1	836333.3	850510.6	802132.3	634652.7	627900.6	664253.1	522410.6	580430	521012	638185.5	595774.8	639308
A0A286ZN21	A0A286ZN21_PIG	POSTN	Periostin	795165.4	812693.8	760863.5	660704.7	626278.7	617673	903015.4	1019707.6	970541	829205.8	919530.4	909039.8
A0A286ZN22	A0A286ZN22_PIG	FLAD1	FAD synthase	79150.4	86810.3	117695.9	96113.1	111335.5	136246.1	49571.4	357.5	56563.9	83974.3	91012	77787
A0A286ZN26	A0A286ZN26_PIG	COG6	Conserved oligomeric Golgi complex subunit 6	2254648	2289361.9	2566928.9	2440676	2658891.7	2105511.8	1378777.4	1530554.8	1506650	1993080	1958603.2	2128048.3
A0A286ZN35	A0A286ZN35_PIG	SHMT1	Serine hydroxymethyltransferase	456324.2	461888.5	462213.9	544784.8	563739.9	687238.4	436865.5	497080.6	432714	408660.5	494321.9	536919.5
A0A286ZN39	A0A286ZN39_PIG	MED15	Mediator complex subunit 15	9143.7	146849.8	198980.7	13328	10953.9	161541.6	105075.2	112123.5	159381	10937.7	142930.9	382.3
A0A286ZN52	A0A286ZN52_PIG	PSMB3	Proteasome subunit beta	4257631.7	3979289.3	4107009.2	4207655	3889443.2	3831536.5	2767270.4	2864758.5	2690220	3474787.1	3105386.4	3328585.3
A0A286ZN79	A0A286ZN79_PIG	TOM1L1	Target of myb1 like 1 membrane trafficking protein	6145.5	519.5	8810.7	11244.7	11660.6	12659.2	13183.1	7521.1	6935.6	15604.2	10645.9	12801.7
A0A286ZN84	A0A286ZN84_PIG	STXBP6	Syntaxin binding protein 6	432172.8	317257.8	337387.4	386413.4	515047.3	417709.3	204053.5	143112.6	177339	312306.6	269729.7	218369.3
A0A286ZN89	A0A286ZN89_PIG		PDZ domain-containing protein	7737075.1	7783291.5	7695300.7	3366393.3	3393599	3358978.2	6759850.6	7549728.5	6815040	5341617.1	5336420.2	5676346.4
A0A286ZND1	A0A286ZND1_PIG	ARRB1	Beta-arrestin-1	1044363.9	838804	882834.2	425242.6	436720.6	355998.4	305643.3	426265	398181	383657.6	398400.2	250822.3
A0A286ZND5	A0A286ZND5_PIG	PRDX1	Peroxiredoxin-1	38071937.3	38546594.5	40231905.5	35534338.8	35534373.1	35208137.5	25239298.5	24782201.8	24396000	35395865.8	35512262.6	37621271
A0A286ZNF5	A0A286ZNF5_PIG	SMAD5	Mothers against decapentaplegic homolog	281097.3	265629.4	256479.4	212450.6	257085.1	179382.5	205186.8	182862.7	148152	170255	222424.7	156208
A0A286ZNH3	A0A286ZNH3_PIG	RIDA	2-iminobutanoate/2-iminopropanoate deaminase	5937103	3704419.7	8328559.1	6116964.2	6057893	6496595	5142707.5	8491668	4096030	9459294.4	2606038.1	6572695.9
A0A286ZNH4	A0A286ZNH4_PIG		Ig-like domain-containing protein	939903.7	604106.4	922606.9	768793.4	1119202.4	671033.2	456480	502035.2	492501	363232.6	504050.1	532830.4
A0A286ZNK4	A0A286ZNK4_PIG	YAP1	Yes1 associated transcriptional regulator	3530765.7	3434760.8	3457144.2	2102204.5	2077873.2	1690937.8	1968699.5	2119047.9	2895870	2227015	2031432.4	1772683.6
A0A286ZNK9	A0A286ZNK9_PIG	DNAJC13	DnaJ heat shock protein family (Hsp40) member C13	261744.8	247555.9	267645.8	218250	224452.2	257793.8	142081.4	134036.8	157864	184412.5	198239.9	170796.3
A0A286ZNN4	A0A286ZNN4_PIG	NDUFS3	NADH dehydrogenase [ubiquinone] iron-sulfur protein 3, mitochondrial	14014038.8	14157135.8	12462628.1	15127586.9	14865646.4	13633762.7	11886443.2	13626904.9	13131400	13071743.8	12840641.9	12570532.3
A0A286ZNN7	A0A286ZNN7_PIG	ITGAM	Integrin subunit alpha M	338872.8	295259.9	478737.4	98737.8	125448.8	194860.3	72857.9	85171.1	95151	102262	121572.1	76636.1
A0A286ZNP3	A0A286ZNP3_PIG	NFIB	Nuclear factor 1	455690.8	598267.9	593755.6	349456.1	400519.4	379638.9	358127.5	208571.1	153580	169177.7	298504	272114.7
A0A286ZNQ7	A0A286ZNQ7_PIG	PRKAR2B	Protein kinase cAMP-dependent type II regulatory subunit beta	4447748.5	4016830.8	4312278.1	2628413.9	2531810	2569747	1507258.8	1600977.2	1607120	1522023.9	1443486.6	1517352.6
A0A286ZNR6	A0A286ZNR6_PIG	FIP1L1	Pre-mRNA 3'-end-processing factor FIP1	885287.7	745400.5	916733.9	616917.6	574953.5	574142.7	614169.7	561800.5	536929	464584.9	467650.4	555063.1
A0A286ZNS2	A0A286ZNS2_PIG	ME2	Malic enzyme	1644195.8	1659891.4	1989865.9	2175876.2	2128649.5	2054393.2	1438872.4	1343505.7	1326760	2064674.8	1870854.1	1879559.9
A0A286ZNW9	A0A286ZNW9_PIG	DIS3L2	DIS3-like exonuclease 2	813920.7	793523.4	845690.4	1039568.2	1039019.9	992065.2	517850.8	535937.2	526766	702623	683655.4	689868.6
A0A286ZNX8	A0A286ZNX8_PIG	PPM1A	Protein phosphatase 1A	1236875.7	1258307.5	1219047.3	845908.3	953634.8	1079166.8	1250438.3	944794.3	1112530	1190992.7	996217.3	1202007.9
A0A286ZNY1	A0A286ZNY1_PIG	TUBA4A	Tubulin alpha chain	36256732.8	34934414.9	33479264.2	28763105.3	31131102.8	29813339.3	27287127.6	27153963.3	25522800	30984428.7	29510751.6	28895194.1
A0A286ZP05	A0A286ZP05_PIG	PCM1	Pericentriolar material 1	45400.2	73591.1	79488	92372.8	85169.4	97850.4	357	87535	59172	70949.4	79827.9	78308.3
A0A286ZP11	A0A286ZP11_PIG	LOC110258323	Protein S100	6035600	5990436	6961379.8	3941641	3962857.5	3822057.1	4731229	4516667.6	4368830	4151794.9	3970471	4371678.8
A0A286ZP17	A0A286ZP17_PIG	DNAJB2	DnaJ heat shock protein family (Hsp40) member B2	2213535.9	2182022.4	2155323.5	1356206.3	1505613.4	1264379.1	1289870.9	1279216.8	1096760	1548652.4	1322885.9	1269114.8
A0A286ZP30	A0A286ZP30_PIG	FRYL	FRY like transcription coactivator	67657.4	649959.9	199793.2	1577353.7	85937	608317.7	357	49656	1802190	37519.4	198187.9	36069.7
A0A286ZP57	A0A286ZP57_PIG	MARS1	Methionine--tRNA ligase, cytoplasmic	1657874.6	2034343.6	1957512.8	2315285.1	2045851.6	2323115.3	1131428.4	1164505.4	1186410	1466111.4	1256005.7	1288073.4
A0A286ZP61	A0A286ZP61_PIG	LRRFIP1	Uncharacterized protein	610622.6	618652.2	501200.7	469771.4	457985.4	431426.1	607441.9	573456	641347	546676.2	611406.3	707325.7
A0A286ZP67	A0A286ZP67_PIG	HNRNPU	Heterogeneous nuclear ribonucleoprotein U	41468432.7	39668840.9	39369105.9	27092748.3	26928855.3	27134067.8	14689249.7	14005608.3	13886400	18461296.7	17419821.5	18753650.8
A0A286ZP90	A0A286ZP90_PIG	CLASP1	Cytoplasmic linker associated protein 1	1496346.2	1098634.9	955299.6	924094.3	1152374.2	799534.4	567732.6	696241.7	485717	779024.4	587251.2	1077734.3
A0A286ZP91	A0A286ZP91_PIG	ZBTB20	Zinc finger and BTB domain containing 20	134453.3	159752.5	147008.7	101096.9	117039.2	86980.8	35840.9	90331.3	71280.1	73412.1	69084.9	88880.7
A0A286ZPB3	A0A286ZPB3_PIG	CNOT2	CCR4-NOT transcription complex subunit 2	4443148.7	2878715.2	4226902.6	4211754.6	4834042.3	4970985.7	2656165.3	3300140.1	350.9	5134234.9	3251893	3462297.9
A0A286ZPB8	A0A286ZPB8_PIG	RBMS3	RNA binding motif single stranded interacting protein 3	946857.7	844683.9	782260.8	462150.5	509295.9	486112.4	283104.8	224735.1	332604	452756.5	280337	489778
A0A286ZPC6	A0A286ZPC6_PIG	GALK2	Galactokinase 2	2356040.6	1835000.9	2196943.7	1895123.1	2059032.7	1681964.3	1091151.4	843136.3	1019770	1297572	1163792.2	1528575.2
A0A286ZPF5	A0A286ZPF5_PIG	MAPK1	Mitogen-activated protein kinase	6957831.2	6860580.3	6676696	7397226.6	7687084.6	7292800.2	5051776.5	5026383.8	4958640	6537595.1	6224992.9	6259846.4
A0A286ZPH9	A0A286ZPH9_PIG	FAM162B	Family with sequence similarity 162 member B	584966.1	694681	576962.2	1367350.8	1333243.4	1536341.3	243759.7	357.5	559952	940022.8	690326.5	668990.1
A0A286ZPJ6	A0A286ZPJ6_PIG	NUBP2	Cytosolic Fe-S cluster assembly factor NUBP2	126592.9	167812.9	187560.7	193200.7	159608	199932.4	133842.9	85043.2	112380	95461.9	146765.3	119324.8
A0A286ZPJ7	A0A286ZPJ7_PIG	RNASEL	2-5A-dependent ribonuclease	529.2	52793.5	61931.3	72973.6	111675.1	57905.2	38175.4	50177.6	45265.7	32720.4	47799.2	56897.8
A0A286ZPM4	A0A286ZPM4_PIG	ARHGEF7	Rho guanine nucleotide exchange factor 7	983537.4	918741	963336	752663.3	692780.4	799294.7	566173	616367.6	587847	380.3	685310.7	677942.1
A0A286ZPP2	A0A286ZPP2_PIG	DST	Dystonin	783181.7	784240.2	1049449.9	644629.9	796806.3	823890.4	563542.2	581592.5	430835	816209.1	631745	892407.4
A0A286ZPQ4	A0A286ZPQ4_PIG	DENND4C	DENN domain containing 4C	354127.7	279494.3	240368.1	244104.9	353502.6	330574	350400.7	298448.3	244446	294790.5	203320.3	309481.7
A0A286ZPR1	A0A286ZPR1_PIG	AP2M1	AP-2 complex subunit mu	4191514.6	4221754.4	4111086.7	3762042.2	3796428.7	3747426.8	2192781.6	2361471.1	2235520	2906374.5	2795830.8	2891262.7
A0A286ZPR8	A0A286ZPR8_PIG	UQCRB	Cytochrome b-c1 complex subunit 7	3576281.5	4293743.3	4570776.9	3546292.7	3598309.1	4034360.9	4542469.4	5407277.8	4072790	4184135	3950408	4457025.2
A0A286ZPT0	A0A286ZPT0_PIG	COPB2	Coatomer subunit beta'	4830304.8	5065163.7	5077054.5	5551791.1	5508124.3	5480244.8	3439537.1	3335055.8	3210710	4506094.9	4087222.4	4219683.1
A0A286ZPU3	A0A286ZPU3_PIG	XRN2	5'-3' exoribonuclease	1047938.2	1068341.2	1185785.3	1110578.2	1033154.6	1107370	714086.9	517341.3	738970	789425.5	718631	784055.8
A0A286ZPW3	A0A286ZPW3_PIG	STRN3	Striatin 3	679784.7	644122.9	681629.5	568343.4	538820.9	507742.7	564298	466269.8	535303	553146.4	469789.3	520188
A0A286ZPX7	A0A286ZPX7_PIG	PYM1	PYM homolog 1, exon junction complex associated factor	3398621.9	1861217.7	3744081.8	2759371.1	2423066.6	2511666.5	2177389	2743506.2	2725000	964635.6	2037805.4	1873785.2
A0A286ZQ28	A0A286ZQ28_PIG	SEC24C	SEC24 homolog C, COPII coat complex component	5523855.9	4940933.5	4748704.3	4829560.7	4032547.9	4019220.4	3587317.7	3176228.6	3663900	1612758.3	4154643.4	4001964.3
A0A286ZQ31	A0A286ZQ31_PIG	BPGM	Phosphoglycerate mutase	76503.6	130921.8	54987.7	67242.6	93562.2	82404.3	357	31758	36157.7	91285.9	93875.6	49539.9
A0A286ZQ43	A0A286ZQ43_PIG	AGO2	Protein argonaute-2	894368.2	936439.9	958921.9	778911.3	885372.8	829681.6	592895.8	612964.7	636485	789243.4	808422.5	915194.8
A0A286ZQ44	A0A286ZQ44_PIG	DCXR	L-xylulose reductase	6721911.9	6110935.7	6401501.6	4043384.4	3808899.3	4038263.4	3558343.5	3832056.9	3639030	4036426	3498364.7	3941318.6
A0A286ZQ46	A0A286ZQ46_PIG	EMC10	ER membrane protein complex subunit 10	14538.9	11986.1	12758.1	8248.1	18495.7	12277	9997.3	10322.5	10838.3	10312.7	8820.6	13351.1
A0A286ZQ50	A0A286ZQ50_PIG	NUP155	Nucleoporin 155	5425886.7	5241842.4	5469740.3	3648877.7	3343177.9	3573124.8	2378946.9	2274900.1	1791920	2161164.2	2340638.1	2455432.9
A0A286ZQ80	A0A286ZQ80_PIG	ARHGAP25	Rho GTPase activating protein 25	43276.4	48881.7	46575.5	21042.1	34106.8	21870.7	357	6365.8	38409.4	14631.4	17299.1	382.3
A0A286ZQ85	A0A286ZQ85_PIG	COL3A1	Collagen type III alpha 1 chain	50626045.6	52477193.7	47897907.5	53762196.8	55172137.9	55227272.4	29614525.3	28087833.5	30392700	50428826.4	51738483.7	53022627.3
A0A286ZQD9	A0A286ZQD9_PIG	FAM50A	Family with sequence similarity 50 member A	152073.9	109001.2	99493.7	421.9	66269.9	46213.7	104025.3	61698.3	350.9	65200.8	372.1	53444.6
A0A286ZQE1	A0A286ZQE1_PIG	CBL	E3 ubiquitin-protein ligase CBL	125905.3	128966.3	89007	58719.6	103278.1	88527.5	88893.9	97398.7	77403.5	79261.3	76472.9	110468.7
A0A286ZQE9	A0A286ZQE9_PIG	DAP	Death associated protein	2658484.2	2512997	2234204.7	1638149.7	1754644.1	2554148.9	2022018.9	1521711.3	1751850	1477870.5	1889294.7	1133691.6
A0A286ZQH3	A0A286ZQH3_PIG	TCERG1	Transcription elongation regulator 1	11195464.9	12613406.8	12901604.6	9784452.2	8813131.1	9480602.9	615276.6	774372.6	6252490	1310501.6	650431.6	6141671.1
A0A286ZQJ9	A0A286ZQJ9_PIG	LOC110258310	C1q domain-containing protein	2656312.5	2459971.2	2741935.4	3915721.3	3835873.8	4153991	2857713.1	3407953.9	2917280	3798513.6	3669536.5	2963545.1
A0A286ZQL1	A0A286ZQL1_PIG	TBL2	Transducin beta like 2	6313460.8	6417218.2	5460399.1	5082650.9	4339264	6066507.1	851596.4	2600267.2	2508940	864402.8	3712483.2	4258221.4
A0A286ZQP0	A0A286ZQP0_PIG	VWA7	von Willebrand factor A domain containing 7	883808.2	353207.8	520.3	234210.6	288134	325974	30764.9	391286.1	307272	728304.4	644095.7	252626.6
A0A286ZQQ5	A0A286ZQQ5_PIG	GET1	Guided entry of tail-anchored proteins factor 1	9784.8	11073	18956.8	9795.3	17747.6	9182.7	357	8753.9	7556.9	13143.7	372.1	4945.8
A0A286ZQS7	A0A286ZQS7_PIG	SCFD1	Sec1 family domain containing 1	1452530	1356075.1	1276213.9	1357108	1466021.4	1482645	641041	789952.7	822145	1033828.7	1075534.1	1025110
A0A286ZQV9	A0A286ZQV9_PIG	BABAM1	BRISC and BRCA1-A complex member 1	1077141.9	1117210.3	1126190	825676.2	873970.5	636333	1152141.7	611254	883967	679896.1	808439.5	782681.8
A0A286ZQW0	A0A286ZQW0_PIG	EPRS1	Glutamyl-prolyl-tRNA synthetase 1	4990997.8	5150949.5	4927580.7	4474366.4	4565815.9	4359874.8	2185487.1	2227289.7	2047170	3418961.3	3290110.3	3243304.3
A0A286ZQW5	A0A286ZQW5_PIG	SURF4	Surfeit locus protein 4	836558	883088.4	861580.8	948155.4	858573.4	823195.4	458061	434648	320239	633869.9	617880.1	627966.6
A0A286ZQY9	A0A286ZQY9_PIG	RPE	Ribulose-phosphate 3-epimerase	2759288.7	2404488	2508168.4	1399858.7	2231537.5	1826407	2438095.8	2094453.1	969427	2158682.3	1321168	2206290.7
A0A286ZQZ8	A0A286ZQZ8_PIG	DUSP23	protein-tyrosine-phosphatase	451716.9	464716	415677	426704.4	570154	344800.2	335587	357.5	464382	422498.3	355208.5	425699
A0A286ZR11	A0A286ZR11_PIG	CERS2	Ceramide synthase 2	162988.3	150595.1	178685.1	193112.9	150480.5	176658	100389.7	125856.5	350.9	380.3	158814.8	159464.7
A0A286ZR45	A0A286ZR45_PIG	ADD1	Adducin 1	11007595.1	9169171.8	10176928.3	5081412.6	6148114.4	4927913.1	4280236.6	4617838.5	4754670	4579467.2	4755558	4405608.1
A0A286ZR55	A0A286ZR55_PIG	NEO1	Neogenin 1	37948.9	36913.3	53743.6	44307.7	429.9	24949.2	357	41812.2	25215.5	40592.7	372.1	26352
A0A286ZR80	A0A286ZR80_PIG	SPARCL1	SPARC like 1	967888.8	992124.4	907073.9	565506.1	784981.4	935576.9	1530830.9	1421875	1251360	736746	482557.7	602431.3
A0A286ZRA1	A0A286ZRA1_PIG		Protein prune homolog 2	90240.8	114993.5	84345.1	79739.4	59253.8	96732.3	51856.5	66464.1	80228.6	96915.5	73695.7	83521.7
A0A286ZRA7	A0A286ZRA7_PIG	CAB39L	Calcium binding protein 39 like	76164.4	77815	61711.4	45535.3	73652.5	58932.2	47453.8	55535	43778.4	54253.4	34438.5	60297.5
A0A286ZRC3	A0A286ZRC3_PIG	CRAT	Carnitine O-acetyltransferase	889266.2	1004973.8	924531.5	1333472.4	1374121.7	1299502.1	845759.8	773286.5	754014	1362664.2	1186972.8	1386985
A0A286ZRC5	A0A286ZRC5_PIG	SMAP1	Small ArfGAP 1	283195.1	299720.2	212067.2	222523.9	352782.3	220635.2	163454	357.5	265741	230593.6	250778	217040
A0A286ZRE7	A0A286ZRE7_PIG	OTUD4	ubiquitinyl hydrolase 1	235635.7	144144.2	154804.3	130308	120822.7	152652.5	116902	231250.6	50145.2	128813.2	102771.3	87087.3
A0A286ZRF2	A0A286ZRF2_PIG	NUP214	Nucleoporin 214	18469358.2	17194898.7	20173853.3	14507965.5	10030440.3	16298580.3	14100507.8	12722682.9	12046300	2180769.9	12301952.3	672022.4
A0A286ZRF3	A0A286ZRF3_PIG		Serpin B6	4813820.8	4889314.1	4930412.7	4967478.7	5013407.1	4970829.1	3234906.7	3327659	3240490	3971691.5	4084412.3	4244558.1
A0A286ZRH9	A0A286ZRH9_PIG	CXADR	CXADR Ig-like cell adhesion molecule	61815.9	65545.8	51526.6	41298.4	44950.6	45609.9	21653.3	58271.8	41769.9	40476.2	48123.6	34265.5
A0A286ZRI2	A0A286ZRI2_PIG	UFD1	Ubiquitin recognition factor in ER associated degradation 1	2579728.8	2174339.4	2530646.6	2603323.7	2227580.7	1801281.3	1384433.8	1638226	1392390	1562535.7	460117.3	1732598.1
A0A286ZRI3	A0A286ZRI3_PIG	BIN1	Bridging integrator 1	3095379	3005521.2	2784222.8	2319120.1	2050188.1	2117544.7	2765622.3	2500991.3	2637170	2065596.1	1937246.5	2134498.6
A0A286ZRI4	A0A286ZRI4_PIG	UNC119B	Protein unc-119 homolog A	732191.3	679956.1	706333.2	713588.9	599682.7	723546.6	462952.4	331882.6	389616	220759.4	534897.6	606498.7
A0A286ZRL1	A0A286ZRL1_PIG	CLPP	ATP-dependent Clp protease proteolytic subunit	1806683.4	1603268.3	2096755.8	1547719.1	1685247.7	1382925.2	991065.3	1182640.8	973506	1366847.6	1174746.3	1151419
A0A286ZRL2	A0A286ZRL2_PIG	AFAP1	Actin filament associated protein 1	20543.1	33057.3	21207	29520.6	24932.5	19304.1	36292.8	27216.5	14691.2	38359.1	14722.1	38881.3
A0A286ZRL8	A0A286ZRL8_PIG	NOP58	NOP58 ribonucleoprotein	3814628.9	3806992.5	3918880.6	2505138.8	2500327.4	2515870.1	1395858.7	1218218.7	1278160	1726230.6	1713520.7	1765688.5
A0A286ZRP2	A0A286ZRP2_PIG	RHOT1	Mitochondrial Rho GTPase	467858.5	481398	435637.4	433983.9	389365.7	314792.7	244921.5	250978.4	262885	296903.9	304454	373082.4
A0A286ZRQ2	A0A286ZRQ2_PIG	IMPACT	Protein IMPACT	571071.5	440630.8	624538.5	309469.3	252521.9	311157.6	202396.2	244637.1	205837	239232.5	219056.8	288868
A0A286ZRT5	A0A286ZRT5_PIG	PMPCA	Mitochondrial-processing peptidase subunit alpha	97273.3	73673.7	75300.5	98944.2	93867.9	93263.6	55801	68650.8	61750.5	64522.4	58136.5	73404.3
A0A286ZRU9	A0A286ZRU9_PIG	SERPINH1	Serpin H1	63853691.8	62200072.2	65242863.4	53373160.2	53233327	51525748.8	24883225	24139007.1	24464200	38755056.5	37518987.4	39465812
A0A286ZRX0	A0A286ZRX0_PIG	TP53BP2	Apoptosis-stimulating of p53 protein 2 isoform 1	76642.8	107859.4	41067.3	101162.8	111552.5	74136.3	50066.4	57827.1	63482.8	45622.8	97506.8	78684.9
A0A286ZRY7	A0A286ZRY7_PIG	DMAC2L	ATP synthase subunit s, mitochondrial isoform X1	423478.3	261237.2	464363.8	311769.1	315445.4	324022.7	397570.2	234332.6	281926	285466.7	312248	168805.6
A0A286ZRZ8	A0A286ZRZ8_PIG	CGNL1	Cingulin like 1	331882.6	329020.5	362995.6	276194.4	302640.5	296279.7	305635.1	266468.9	312809	299605.8	323077	357696.5
A0A286ZS05	A0A286ZS05_PIG	SYNE3	Spectrin repeat containing nuclear envelope family member 3	4216760.9	3453886.8	3537478.4	2430373.1	1689535.2	2422726.8	1761474.9	1861270.8	1744040	1418479.1	2040668.6	1678882.1
A0A286ZS14	A0A286ZS14_PIG	ATP1B3	Sodium/potassium-transporting ATPase subunit beta	5347146.4	4157359.5	4385806.6	2300065	2595436.6	3001448.9	2676197	2323203.4	2241470	2539144.9	2050816.7	2491421.5
A0A286ZS27	A0A286ZS27_PIG	RAB5B	RAB5B, member RAS oncogene family	6025329.5	6669749.6	6282705.4	4953016.1	4296560.4	4821255.3	3637839.4	4278910.7	4092990	4299709.8	3838216.3	4074617.1
A0A286ZS31	A0A286ZS31_PIG	PGLS	6-phosphogluconolactonase	5485021.1	5330396.4	6063795.4	4106164.1	4457758.4	3833885.2	3471359.9	3467994.3	3198080	3832782.9	3630089.1	3407416.1
A0A286ZS32	A0A286ZS32_PIG	CORO2B	Coronin	131405.5	71175.8	130743.1	57208.7	80566.8	54194.1	42797.6	80877.8	65724	82855.3	62524.5	58491.6
A0A286ZS39	A0A286ZS39_PIG	AGRN	Agrin	2625938.4	2445227	2478662.1	1726560.5	1712148.8	1524308.4	1099005.4	1324820.1	1276220	1289725.4	1311444	1478291.4
A0A286ZS41	A0A286ZS41_PIG	LRRC75A	Leucine rich repeat containing 75A	6616.4	7085.8	6624.8	5959	5385.7	3074	11086.9	6358	7309.1	380.3	5826.5	7809.5
A0A286ZS52	A0A286ZS52_PIG	MTA1	Metastasis associated 1	200746.3	209699.2	169352.8	145409.1	137299.5	105496.3	114917.1	357.5	109374	380.3	108286.2	101595.1
A0A286ZS85	A0A286ZS85_PIG	PRRC2C	Proline rich coiled-coil 2C	8004062.2	8268650.9	8643668.5	7302985	6942638.6	6946484.7	6114320	6018450.3	6835150	6593095.7	6916148.6	6152643.1
A0A286ZSA0	A0A286ZSA0_PIG	SORT1	Sortilin 1	104805.4	519.5	48360.7	133355.7	145829.2	146714.3	90975.5	100111.3	84407.9	126104.9	120792.7	103991.4
A0A286ZSA7	A0A286ZSA7_PIG	BDH2	Dehydrogenase/reductase SDR family member 6	9840667.2	9494136.2	9947935.7	5125810.4	5110378.3	4790492.6	3919096.8	4035346.4	3631520	4264302.6	4137539	4515077.7
A0A286ZSB4	A0A286ZSB4_PIG	MAPK1IP1L	MAPK-interacting and spindle-stabilizing protein-like	5107094.9	5053779.9	4266610.1	3087395.4	3264863.5	3615860.2	3613728.2	3877415.8	3286670	2986097.7	3016439	3196441.7
A0A286ZSB5	A0A286ZSB5_PIG	VCP	Transitional endoplasmic reticulum ATPase	12656089.1	12691790.8	12552807.6	11212214.3	12572197.3	11411162.3	8122055.2	8737463.5	8444030	10165488.5	9956987.7	10023204.7
A0A286ZSH0	A0A286ZSH0_PIG	RCSD1	RCSD domain containing 1	195878	174364.9	132407	121082.2	119024.2	112767.8	177924.8	183624.8	148025	131025.2	140882.2	159733.8
A0A286ZSH4	A0A286ZSH4_PIG	SSRP1	FACT complex subunit SSRP1	1687570	1141863.8	1274271.5	857704.4	701240.2	769897.9	220597.7	571392.9	310267	415564.2	560441.8	432563.3
A0A286ZSI3	A0A286ZSI3_PIG	NCSTN	Nicastrin	2006542.9	2090093.2	1432045.7	1471679	1517667.4	1394452.2	1139841.9	1700487.4	1541200	1117598.8	1049404.4	1416207.4
A0A286ZSJ7	A0A286ZSJ7_PIG	C1QC	Complement C1q C chain	1012379.1	1186596.8	1283946.3	1177747.2	1090772.6	1146363	881796.5	361638.9	580443	590500.1	677546.4	460172.1
A0A286ZSN1	A0A286ZSN1_PIG	MICAL3	F-actin monooxygenase	529.2	25620.3	40708.2	22572.3	23088	39367.1	35955.1	52520.1	82297.8	17984.9	33748.4	13050.7
A0A286ZSN6	A0A286ZSN6_PIG	LOC100622780	Thymopoietin	21782000.7	19675357.8	20825364.1	8015297.2	7751960.8	7669264.1	8279653.3	8091242.8	7590490	6731560.1	6295308.9	6421789.8
A0A286ZSP8	A0A286ZSP8_PIG		Gamma-interferon-inducible protein 16 isoform 1	959850.4	859343.8	955361.9	477418.7	361821.5	413971.8	255231.4	274534	304649	349003.6	335143.4	313509.9
A0A286ZSR2	A0A286ZSR2_PIG	PHAX	Phosphorylated adapter RNA export protein	782248.1	1007142.5	786967	426793.4	582845	934827.7	593332.3	605493.5	461749	740788.5	412972.4	555738.7
A0A286ZSR6	A0A286ZSR6_PIG	SDF4	45 kDa calcium-binding protein	535372.2	74171.7	146004.7	357363.1	628405.3	164722.7	166789.9	170187.3	145540	197272.7	141341.3	247840.1
A0A286ZST3	A0A286ZST3_PIG	AGXT2	Alanine--glyoxylate aminotransferase 2, mitochondrial	85999.2	112398.4	139184.6	91096.5	72250.8	104660	68113.5	83505.1	88188.7	101531	90141.7	108136.8
A0A286ZST9	A0A286ZST9_PIG	CRTC3	CREB regulated transcription coactivator 3	529.2	45456.1	46114.2	23260	26851.7	21967.9	25564.4	47599.3	350.9	47261	29248	28217
A0A286ZSZ5	A0A286ZSZ5_PIG	OSBPL9	Oxysterol-binding protein	455692.3	452068	564425.7	718066	628744.6	504370.1	414044.2	240350.9	276796	210557.7	382882.1	492592.4
A0A286ZT08	A0A286ZT08_PIG	HSDL1	Inactive hydroxysteroid dehydrogenase-like protein 1	953988.3	1003558.6	787076.7	1408887.4	1117486.2	1027670	341588.4	814206.3	551049	380.3	898892.6	947209.8
A0A286ZT11	A0A286ZT11_PIG	HDAC6	Histone deacetylase 6	308409.8	256402.4	255121.2	86685.1	204813	83531.3	123947.1	51323.1	65932.1	145704	152695.2	80635.3
A0A286ZT34	A0A286ZT34_PIG	BZW2	eIF5-mimic protein 1	1465040.1	1422537.9	1265216.5	1328002.4	1408348.2	1397355	1144501.4	1179849.2	1138250	1257027.7	1279451.4	1315094.9
A0A286ZT56	A0A286ZT56_PIG	PRPF6	Pre-mRNA-processing factor 6	1851354.7	1585593	1602636.6	1291346.8	1320858.6	1129749.4	830242.2	798675	995397	1008639.4	945256	848741.6
A0A286ZT74	A0A286ZT74_PIG	NAA25	N-alpha-acetyltransferase 25, NatB auxiliary subunit	4266529.7	5313061.6	5035078.5	1337343.6	3185275.2	3283998.6	2178253.8	3523.5	2151380	380.3	1881097.7	528704.1
A0A286ZT82	A0A286ZT82_PIG	TAGLN	Transgelin	415387123	411799727.9	415886019	578353000.1	562718223.8	558471038.7	1098923987.2	1111973939.3	1082280000	889436078.4	881671548.9	867370103.7
A0A286ZTA6	A0A286ZTA6_PIG	ARSA	Arylsulfatase A	5214399.4	6370261.8	6260790.7	4431928.2	4922279.2	5211269.8	6198526.2	766853.6	6447330	6333713.6	708520	740444.5
A0A286ZTC5	A0A286ZTC5_PIG	SPAG9	Sperm associated antigen 9	2605849.9	2636042.9	3398057.5	1242476.8	2192018.9	1129074.9	926500	1881280.9	1905270	2061683.6	1761811.9	2113774.9
A0A286ZTD7	A0A286ZTD7_PIG	CPSF7	Cleavage and polyadenylation specific factor 7	2535253.6	2600662.7	2838787.2	1572112	1855082	1801136.8	1035990.6	1118351.9	970680	1255651.3	1327509.3	1414453.2
A0A286ZTD8	A0A286ZTD8_PIG	CRK	Adapter molecule crk	2433438.7	2447299.4	2334452	1929626.6	1892322.1	1903157.2	2185273.5	2079781.8	2181190	2060903.3	1904204.1	2079017.5
A0A286ZTG6	A0A286ZTG6_PIG	ELF1	E74 like ETS transcription factor 1	36154.5	50642.5	43733.7	19851.1	30605.8	30882.8	38199.9	357.5	39177.4	42132.2	372.1	24498.5
A0A286ZTH5	A0A286ZTH5_PIG	RAB27B	small monomeric GTPase	533566.9	519.5	400659.9	562290.2	672872.9	810473.6	314002.8	357.5	436846	242946.6	398811.6	382.3
A0A286ZTI5	A0A286ZTI5_PIG	CD81	CD81 molecule	28113348.1	28005679.7	28908161	11371075	10505238.9	11515423.1	21265010.3	19755950.4	18745000	16025707.3	13981115.6	15548775.7
A0A286ZTK5	A0A286ZTK5_PIG	NAAA	N-acylethanolamine-hydrolyzing acid amidase	1996951.1	2046393.5	2143817.6	1172755.6	1508541.2	1364857.8	857483.8	689488.8	604585	638557.3	863354	846001.4
A0A286ZTL8	A0A286ZTL8_PIG	LMNB2	Lamin-B2	14268297.1	13677031.6	13832639.4	6400073.8	6558220.6	6498028.3	7529254	7312552.4	7343820	5934122.1	5476394.7	6036047.7
A0A286ZTS1	A0A286ZTS1_PIG	L3HYPDH	trans-L-3-hydroxyproline dehydratase	3773622.4	1249964.3	2764072.5	2187056.8	1024869.9	2017897.1	1860412.4	1616300.5	2661910	1365070.2	1021985.3	2307599.4
A0A286ZTS7	A0A286ZTS7_PIG	NEDD4	E3 ubiquitin-protein ligase	1026542.1	1080962.6	786891.3	686717	1011940	839719.9	542277.4	645474.9	493168	724293.3	499452.2	637840.3
A0A286ZTT0	A0A286ZTT0_PIG	BAX	BCL2 associated X, apoptosis regulator	1913626	753919.8	1310863.8	1417759.7	897665.7	1046888.8	804513.3	849735.3	794298	1058097.9	923056.3	1012618
A0A286ZTT8	A0A286ZTT8_PIG	RAB23	RAB23, member RAS onco family	1863419.9	1395629.8	1432883.4	804379	665168.8	745958.6	883867.8	829773.1	826848	935624.8	876843.5	817111.3
A0A286ZTU0	A0A286ZTU0_PIG	NUP54	Nucleoporin 54	15868258.9	15222492.6	14614363.4	549513.1	6086055.8	13181957.9	10978862.9	589209.4	7951720	9288013.1	6704458.5	8833999.3
A0A286ZTU8	A0A286ZTU8_PIG	TXLNA	Taxilin alpha	894246.1	866376.9	928205.7	742799.1	873159.5	677017.1	862852.4	671511.4	690358	760698.7	710365.1	700934.3
A0A286ZTV6	A0A286ZTV6_PIG	SUMF1	Sulfatase modifying factor 1	30624.6	41110.1	51474	59480.9	35720.2	77379.3	17979.8	39414	42069.7	55546	55121	34830.3
A0A286ZTX3	A0A286ZTX3_PIG	BTD	Biotinidase	1190610.3	1033406.7	835977.1	1353585.5	1187043	1498761.1	965940.7	1193124.7	1057020	1119766.3	1340753.8	1228648
A0A286ZU15	A0A286ZU15_PIG	RASL12	small monomeric GTPase	12929.8	12541.8	11192.2	421.9	13744.3	10976.7	357	10995.8	4449.4	12316.7	15238	8995.6
A0A286ZU25	A0A286ZU25_PIG	WDR77	Methylosome protein WDR77	1016074.1	977747.3	899758.1	695383.8	833567.4	785005.8	481127.4	524220.5	460196	646833	622133.5	716369.2
A0A286ZU34	A0A286ZU34_PIG	LSS	Terpene cyclase/mutase family member	885295.2	825725.2	787097.4	1084705.4	792239.5	922759.9	556986.3	574835.5	393217	671415.4	797024.1	661819.7
A0A286ZU36	A0A286ZU36_PIG	GAMT	Guanidinoacetate N-methyltransferase	486116.2	536252	538767.1	259982.5	355869.3	400188.8	290125.6	342540.7	256294	349816.4	380713.6	402058.5
A0A286ZU54	A0A286ZU54_PIG	MTDH	Metadherin	2405658.6	2175508.9	1814978.1	1372965.2	1090547.2	1434393.1	1497187	1268417.1	1245240	1472299.8	1293979	1041152.9
A0A286ZU70	A0A286ZU70_PIG	SNX27	Sorting nexin 27	882150.7	6484100	836018.6	452815.3	433848	499496.7	394726.7	413329.8	317221	510410.6	475441.3	546270.3
A0A286ZUA7	A0A286ZUA7_PIG	PLSCR1	Phospholipid scramblase	506008.6	479350.6	407410.7	178266.8	184392.2	233681	503159.2	97845.6	188985	159704.3	22260.5	181476.3
A0A286ZUB0	A0A286ZUB0_PIG	MGLL	Monoglyceride lipase	1018499.2	935665.7	906119	1670982.2	1172741.1	1507204.6	1494450.4	1771215.4	1480730	2429487.6	2413509.6	1805142
A0A286ZUD5	A0A286ZUD5_PIG	SNAPIN	SNARE-associated protein Snapin	262550.1	206047.2	202782.4	158552.9	192027.7	180316	170506.3	167711.5	159735	114333.9	139532.3	149898.2
A0A286ZUI9	A0A286ZUI9_PIG	GYG1	glycogenin glucosyltransferase	7417061.6	7256305	6727983.6	10341883.1	11205143.9	10426719.1	24460108.1	24432229.7	24390500	23917502.3	23627052.5	22502877.3
A0A286ZUJ0	A0A286ZUJ0_PIG	INF2	Inverted formin-2	3184374.7	793323.5	1311603.7	2370322.4	777717.1	1793861.6	425390.8	337795.9	198774	464665.1	474685.2	556684.4
A0A286ZUJ1	A0A286ZUJ1_PIG	CORO1A	Coronin	5697398.3	5909224.5	5295860.7	2470454.9	2780987.7	2606484	1697513.9	1897816.7	1662830	2214746.5	1942654.6	2224813.5
A0A286ZUJ2	A0A286ZUJ2_PIG	SPIN1	Spindlin-1	538614.7	708834.6	627352.7	320510.4	300898.5	231421.4	226470.8	231384	243507	260456.2	232091.4	324693.3
A0A286ZUJ8	A0A286ZUJ8_PIG	PIP4P1	Phosphatidylinositol-4,5-bisphosphate 4-phosphatase	91445.2	81679.6	76503.4	84106.8	65422.8	57968.6	15721.2	49614.1	65404	47345.4	50621.4	382.3
A0A286ZUK6	A0A286ZUK6_PIG	GFUS	GDP-L-fucose synthase	2007990.7	2684035.5	2008622.4	2015909.6	2418031.8	1976065.1	1517066.1	1708251	1265990	1469633.7	1661433.2	1705870.8
A0A286ZUL8	A0A286ZUL8_PIG		Ig-like domain-containing protein	103006668.1	101426439.2	107457918	199198549.2	195543422.1	209969413.6	179872018.2	172497019.2	165719000	138235652.5	141758073.3	142106690.6
A0A286ZUN9	A0A286ZUN9_PIG	NDUFS8	NADH dehydrogenase [ubiquinone] iron-sulfur protein 8, mitochondrial	1291028.7	1292518.1	1171094.4	1281681	1240694.5	1320183.2	1885480	1567712	1778580	1385824.6	1290405.5	1399351.7
A0A286ZUQ0	A0A286ZUQ0_PIG	SOS1	SOS Ras/Rac guanine nucleotide exchange factor 1	529.2	392737.4	215781.5	181015.1	206640.7	422.7	146486.6	320227	350.9	293300.3	301189	240869
A0A286ZUQ1	A0A286ZUQ1_PIG	ITPR1	Inositol 1,4,5-trisphosphate receptor	9651877.5	7271952.2	9031579.9	6138616.1	9444276.8	6661803.1	6646690.4	7528088.3	6489630	7467352.3	9965980	6204539.5
A0A286ZUQ6	A0A286ZUQ6_PIG	NECAP1	Adaptin ear-binding coat-associated protein 1	176424.4	150928.1	151210.1	143210.2	131775.9	139425.9	76296.6	101016.9	98243.3	113232.7	162279.2	127714.5
A0A286ZUS4	A0A286ZUS4_PIG	CHCHD3	Coiled-coil-helix-coiled-coil-helix domain containing 3	4536910.1	5512833.6	4921664.6	3415768.3	3632903.2	3442449.5	4461956.1	4552428.9	4286410	4046559.4	4096925.2	3795163
A0A286ZUV1	A0A286ZUV1_PIG	DLGAP4	DLG associated protein 4	1093141.9	1147693.4	1094699.8	672722	833180.3	840710	864882	859051.6	935733	845364	828971.2	888361.8
A0A286ZUW1	A0A286ZUW1_PIG	GNS	N-acetylglucosamine-6-sulfatase	1419776.1	1584468	1318403.5	1718277.3	2100903.2	1967705.9	908306.7	1229364.9	931144	973082.6	1254149.9	1178189.8
A0A286ZUX3	A0A286ZUX3_PIG	CUL4B	Cullin 4B	1040424.6	904381.7	951475.7	803395.6	801928.1	741393.6	583912.6	442385.1	416201	635521.6	617503.7	634433.2
A0A286ZUX4	A0A286ZUX4_PIG	CCDC50	Coiled-coil domain containing 50	484574.8	515510.9	406369.9	267139.3	296738.4	338825.9	381023	278495.3	431835	278138.2	360294.3	331417
A0A286ZUX8	A0A286ZUX8_PIG	RBM26	RNA binding motif protein 26	860546.6	723685.3	1010170.9	331463.8	487056	428314.9	619956.4	619620.8	408689	631275.3	573940.9	869708.3
A0A286ZUY9	A0A286ZUY9_PIG	A1BG	Alpha-1-B glycoprotein	52588897.5	50961472.8	50785520.9	48513327.7	50461882.1	49904382.4	62150277	62911025.2	61303700	67577768.2	67377872.5	68889449.9
A0A286ZUZ1	A0A286ZUZ1_PIG	SNX2	Sorting nexin-2	4296149.7	4008688.9	4253013.4	4616371.9	4709092.1	4440419.1	2471882.1	2620481	2685300	3367427.4	3317871.9	3445289.7
A0A286ZV33	A0A286ZV33_PIG	UBFD1	Ubiquitin family domain containing 1	950314.4	1032216.5	1029833.4	1170502.6	1046627.2	1053788.2	662408.5	719864.6	625243	738593.8	906443.8	850517.7
A0A286ZV41	A0A286ZV41_PIG	EEF2K	Eukaryotic elongation factor 2 kinase	1222089.9	1290404.2	1604845.8	1226811.9	1292328.3	1394644.9	1129831.2	1373286.4	1435410	1503859.6	1732597.5	1476962.1
A0A286ZV43	A0A286ZV43_PIG	SLC39A11	Zinc transporter ZIP11	9596.5	9490.7	8067.3	12829	15893.3	17793.6	4599	8808.8	9910.3	380.3	10144.5	3362
A0A286ZV67	A0A286ZV67_PIG	PDPK1	3-phosphoinositide-dependent protein kinase 1	34681	22427.9	17620.2	33687.7	29806.4	422.7	357	22278.7	9365	380.3	16911.9	19484.6
A0A286ZV95	A0A286ZV95_PIG	TMED10	Transmembrane emp24 domain-containing protein 10	5970236.9	5726728.1	6048908.8	5550685.1	5803006.8	6175019.8	3681951.8	3301719.3	3194680	4903713.9	4490507.9	4777490.9
A0A286ZVC5	A0A286ZVC5_PIG	C2H5orf24	Chromosome 2 C5orf24 homolog	243730	259904.9	302463.2	171984	141458.4	99364.3	128060.3	93216.4	89041.9	102296.1	105002.9	137248.3
A0A286ZVC8	A0A286ZVC8_PIG	CAMK2G	calcium/calmodulin-dependent protein kinase	2697288.8	2774454.8	2936276.6	2535302.4	2688536.8	2595872.5	2430557.2	2556314.4	2191270	2873102.4	2906283.3	2892210.7
A0A286ZVE5	A0A286ZVE5_PIG	LGALS9	Galectin	2708796	2175479.3	2032642.6	1306242.3	847139.2	1181946.1	462266.7	1184668.3	363264	788319	753614	1038606.6
A0A286ZVE6	A0A286ZVE6_PIG	LMO7	LIM domain 7	784905.5	713228.2	865060.8	1103135.3	1364223.7	966513.1	706329.6	828636.1	880621	832334.7	1085724.6	943632.7
A0A286ZVF7	A0A286ZVF7_PIG	SEPHS1	Selenide, water dikinase 1	3437351.1	3299191.2	3000019	1974433.2	2202382.4	2028075.1	1417762.3	1255600	1394140	1164580.8	1358356.7	1400245.1
A0A286ZVG0	A0A286ZVG0_PIG	PSAP	Prosaposin	2172981.9	1818406.2	1713292.6	2220670.8	1944005	2524410	4050426.8	3855296.7	3589180	3034272	2525722.5	2254297.4
A0A286ZVG1	A0A286ZVG1_PIG	PGAM5	Serine/threonine-protein phosphatase PGAM5, mitochondrial	949029.5	965373.2	1002472.6	1257456.4	1172790.1	1199029.4	606254.7	502645.5	576495	922405.9	655197.1	886274.2
A0A286ZVG7	A0A286ZVG7_PIG	COL6A3	Collagen type VI alpha 3 chain	38738085.3	38029067.4	39517082.2	21906033.7	21390988	20589823.1	32214573.4	32227081.4	30871100	35461976.7	34760854.3	35727154.4
A0A286ZVH9	A0A286ZVH9_PIG	SETD7	Histone-lysine N-methyltransferase SETD7	4011004.6	3016194.4	3760821.8	3416633.9	3106703.5	3368650.3	5991088	5056826.8	4942900	3586698.7	3266950.9	3774363
A0A286ZVJ2	A0A286ZVJ2_PIG	RAP1B	small monomeric GTPase	25365053.8	27775042.6	28260505.3	20858904.8	21461548.1	21183396.7	21009960	21738514.4	21298100	22684805.6	23123674.6	22250422.8
A0A286ZVK9	A0A286ZVK9_PIG	CIAO2B	Cytosolic iron-sulfur assembly component 2B	414207.8	458534.1	432123.4	342438.8	313536.9	259298.2	357894.5	259432.7	275306	329091.2	378163.3	322178.5
A0A286ZVL5	A0A286ZVL5_PIG	STT3A	Dolichyl-diphosphooligosaccharide--protein glycosyltransferase subunit STT3A	6470292.9	6564127.2	7400030.2	5654376.1	4881866.4	5012179.3	2196718.7	2275419.8	2662450	3517900.1	3540229.8	3392064
A0A286ZVN4	A0A286ZVN4_PIG	GNG4	Guanine nucleotide-binding protein subunit gamma	309073.4	351995.4	472455.1	136332.3	117966.4	117112.1	348394.5	278771.4	312601	320758	298223	272221.5
A0A286ZVP6	A0A286ZVP6_PIG	MED22	Mediator of RNA polymerase II transcription subunit 22	40401.3	76090.6	520.3	42826.1	27618.4	42482.5	28001.5	41247.8	350.9	45942.2	46642.9	47800.3
A0A286ZVQ0	A0A286ZVQ0_PIG	LOC110255331	Uncharacterized protein	4062326.8	4650860.8	4096555.9	4403195.2	4282007.4	3763904.3	2189200.5	2379494.4	2185430	3485494.9	3135491.5	3533556.1
A0A286ZVR9	A0A286ZVR9_PIG	EPS8L2	EPS8 like 2	7852568.9	10571483.9	8952328.1	5217996.2	4978188.3	2655193.7	795749.8	3588329.6	2694600	71373.9	7104817.2	2414094.4
A0A286ZVS5	A0A286ZVS5_PIG	YIPF5	Yip1 domain family member 5	380555	406596.3	411575.7	511437.7	504485.3	536077.1	190799.4	177451.6	288903	429177.7	356728.1	498218.9
A0A286ZVU7	A0A286ZVU7_PIG	UBTF	Upstream binding transcription factor	875637.1	925803.7	951589.8	674068.5	793787.9	723127.5	367494.2	370624	332979	453229	383658.3	489273.5
A0A286ZVX4	A0A286ZVX4_PIG	MYO18A	Myosin XVIIIA	331789.1	690086	7637696.7	318806.9	206551.3	2033808.4	531423.3	1004250.8	408464	6196506.4	234525.1	585184.4
A0A286ZVX6	A0A286ZVX6_PIG	TP53I11	Tumor protein p53-inducible protein 11	2506236.9	2950600.5	2899682.8	1331320.5	1220501.5	1149202	918023.4	683987.1	884521	1042243.2	1115914.6	866282.7
A0A286ZVZ9	A0A286ZVZ9_PIG	CD320	CD320 molecule	113141.4	203274.5	162102.2	223224.8	198842.4	206765.5	226227.7	231702.9	233394	116937.1	148196.9	142582.8
A0A286ZW70	A0A286ZW70_PIG	PPIB	Peptidyl-prolyl cis-trans isomerase	51867551.3	50114569.8	52283669.6	37609962.4	39430370	39063113.4	21210887.2	22107640.7	21669400	28969889.7	28182690.9	30356422.8
A0A286ZW95	A0A286ZW95_PIG	PNPLA6	Patatin like phospholipase domain containing 6	212128.3	237938.1	293353.4	374553.6	272090.1	260588.2	155136.1	87485.4	101634	195765.1	199523	197910.3
A0A286ZWA5	A0A286ZWA5_PIG	UBQLN2	Ubiquilin 2	2234906.4	2110862.4	2049931.2	1488389.8	1367286.2	1366712.7	1914260.9	2000403.8	1765250	1634087.2	1585741	1604921.7
A0A286ZWG1	A0A286ZWG1_PIG	NPLOC4	NPL4 homolog, ubiquitin recognition factor	6715638.1	6808309.5	6424291.1	6320547.3	6746528	5983734.4	4793521.5	5534531.1	5329570	5137898	5795398.6	5945253.5
A0A286ZWH8	A0A286ZWH8_PIG	NOL4L	Nucleolar protein 4 like	111528.3	247203.6	98028.1	75143.1	249444.7	336761.4	277794.2	212726	92077.8	178911.2	65551.2	174792.8
A0A286ZWI1	A0A286ZWI1_PIG	ALDOC	Fructose-bisphosphate aldolase	43302036.5	41363090.9	43073702.6	35655642.2	34268578.3	32516941.5	45413401.5	40167321.7	44924500	45371562	45118328	40535883.4
A0A286ZWI2	A0A286ZWI2_PIG	NUDT21	Cleavage and polyadenylation specificity factor subunit 5	3799517.3	4122512.3	3562254.8	3513508.3	4264306.1	3756617.1	2129095.3	2350325	1957780	2751555.9	2899358.8	2596532.8
A0A286ZWJ2	A0A286ZWJ2_PIG	EEF1E1	Eukaryotic translation elongation factor 1 epsilon 1	1238887.6	1253654.7	1394375.5	1436971.1	1142946.6	1207804.1	696156.1	667704	555419	885205	824398.7	777495.4
A0A286ZWL1	A0A286ZWL1_PIG	LMOD1	Leiomodin-1	14445398.7	14307568	14956577.1	17159329.7	15861573.2	15772819.7	21768905.1	22938607.9	20859900	21891908.7	21012711.3	21417334
A0A286ZWN9	A0A286ZWN9_PIG	RDH13	Retinol dehydrogenase 13	138472.7	172436	141932.7	73064	112017.1	69617.5	101717.4	95397	98642.4	119710.5	102698.3	106917.8
A0A286ZWQ0	A0A286ZWQ0_PIG	NCF2	Neutrophil cytosolic factor 2	5128.3	4869.5	10386.7	7979.4	5588.4	5627.1	3423	4717.4	3634.7	6935.3	3168.6	3258.3
A0A286ZWQ1	A0A286ZWQ1_PIG	LTBP1	Latent transforming growth factor beta binding protein 1	590262.7	376962.9	535576.3	549430.1	748020.6	734624.3	409288.1	580629.7	434816	551920.6	612735	479111.1
A0A286ZWQ4	A0A286ZWQ4_PIG	C6H1orf174	Chromosome 6 C1orf174 homolog	222971.8	226496.6	231170.7	176788.1	209071.1	160190.2	123277.7	188494.9	156650	140798.8	144904.3	146846.3
A0A286ZWS0	A0A286ZWS0_PIG	SH3BGRL3	SH3 domain-binding glutamic acid-rich-like protein	30311621.6	30887163.1	29504366.1	17214511.3	17944689.4	18514242.9	21960879.5	26932874.6	26032400	20240329.2	18516500.2	19146006.6
A0A286ZWU9	A0A286ZWU9_PIG	MLEC	Malectin	5731391.9	5803691	5714657.4	5732003.1	5634422	5838219.8	3049941.9	3009230.3	2640360	4129046.2	4156318.9	4099437.6
A0A286ZWV8	A0A286ZWV8_PIG	OSBPL5	Oxysterol-binding protein	529.2	46658.4	83808.3	76967.2	79219.1	103194.8	37811.8	357.5	39224.8	156575.5	37257.4	382.3
A0A286ZWY2	A0A286ZWY2_PIG	ACTMAP	Actin maturation protease	11370.2	12646.8	15660	11744.8	9054.7	12701	7877.7	7545	350.9	11330.3	8662.1	8830.3
A0A286ZWZ7	A0A286ZWZ7_PIG	GEMIN5	Gem nuclear organelle associated protein 5	1240872.3	1205181	1347338.9	827395.4	1001365.8	894300.2	676022.7	493417.9	624772	706650.4	818814.5	784185.4
A0A286ZX07	A0A286ZX07_PIG	PDE5A	Phosphodiesterase	183726.9	204812.6	205779	127659.6	90156.2	91175.1	105505.6	79495.8	97089	90711.4	92645	85169
A0A286ZX14	A0A286ZX14_PIG	SART3	Spliceosome associated factor 3, U4/U6 recycling protein	8039443.3	21540587.2	8024970.5	4235017.4	2226662	2079073.2	5318475.5	5101472.5	2014300	1520745	1653851.3	3062827.2
A0A286ZX26	A0A286ZX26_PIG	CTSD	Cathepsin D	12231138.8	12474506.4	12961358.6	15955672.4	15342539.7	14645174.5	8981158.7	9094985.2	9188660	10074147.1	9486981.1	9918147.9
A0A286ZX58	A0A286ZX58_PIG	RAP1GDS1	Rap1 GTPase-GDP dissociation stimulator 1	5417652.3	6398092.2	6154108.4	4496727.5	4352555.2	5986504.8	6552758.3	8655385.6	7460810	7079498.3	8596849.5	7425190.1
A0A286ZX74	A0A286ZX74_PIG	SRSF5	Serine and arginine rich splicing factor 5	1205023.7	1201591.2	1191280.3	1209403.9	1275031.3	1117310.7	679029	658148.3	611999	922621.6	786824	787177.4
A0A286ZX83	A0A286ZX83_PIG	TCF12	Transcription factor 12	74051.9	57952.1	70011	62740.6	71358.9	61305.7	59801.3	58649.2	40906.3	42245.8	36335.9	57670.9
A0A286ZX90	A0A286ZX90_PIG	CHCHD6	Coiled-coil-helix-coiled-coil-helix domain containing 6	381177.8	446259.1	430824.5	318648.2	365484.3	394297.6	359270	426861	459480	414715.6	433539.1	324651.9
A0A286ZXA3	A0A286ZXA3_PIG	POR	NADPH--cytochrome P450 reductase	1802611.4	1259663.4	2272103.2	1997563.8	2505374.4	2352517	1339904.3	1516719	1828510	1467726.2	1357678	1436713.2
A0A286ZXC4	A0A286ZXC4_PIG	CUEDC2	CUE domain containing 2	140905.8	183953.1	141032.5	97362	115782.4	85900.9	91334.3	115363.4	221612	115313.6	143987.1	123962
A0A286ZXD9	A0A286ZXD9_PIG	MAP4	Microtubule-associated protein	20711518.8	20541061.1	19802874.7	13092598.2	13156645.9	12621628.3	18994177.5	19388658	18784000	15422256	15165490.4	15353306
A0A286ZXE4	A0A286ZXE4_PIG	ABCB7	Iron-sulfur clusters transporter ABCB7, mitochondrial	95352.7	159594.1	62570.7	1104798	249422.7	1149233.3	366084.2	59699.1	62158	231084.6	740633.5	90784.8
A0A286ZXF1	A0A286ZXF1_PIG	CYB5R1	cytochrome-b5 reductase	1497263.1	1520102.8	1684423.9	3975555.5	4434569.1	3745174.4	2239447.5	1871550.9	1819840	3226177.7	3069109.7	3270107.9
A0A286ZXF2	A0A286ZXF2_PIG	HS1BP3	HCLS1 binding protein 3	363555.2	327093.1	373586.7	299041.3	336930.7	306440.8	326586.5	313758.4	340391	348081.3	335093.6	292894
A0A286ZXF7	A0A286ZXF7_PIG	FUBP3	Far upstream element binding protein 3	2500385.3	2809287.2	2364758.9	2136070.9	2234514.2	2219023.1	1356945	1609739.2	1655550	2073778.6	1790018.8	1687882
A0A286ZXI4	A0A286ZXI4_PIG		Ig-like domain-containing protein	22505.2	519.5	13923.7	14905.4	12262.5	11713	26852.1	18151.7	30603.7	19901.9	15514.7	29973.9
A0A286ZXJ6	A0A286ZXJ6_PIG	PPP3CA	Serine/threonine-protein phosphatase	5890033.7	5710932.8	6283476.4	3213171.1	3407000.5	3036090.1	2141944.4	1386164.6	2768220	2626909.8	2256430.7	2194218.2
A0A286ZXK7	A0A286ZXK7_PIG	VPS37C	VPS37C subunit of ESCRT-I	8900.5	14853	11532.2	8348.5	8315	8091.2	10802.4	15885.3	19023.4	5522.5	8835.5	10492.9
A0A286ZXK9	A0A286ZXK9_PIG	ARMC8	Armadillo repeat-containing protein 8	111180.4	108848.7	117399	80970	125397.3	125986.2	69804.7	93072.7	68433.1	87514.3	102809.1	115798.9
A0A286ZXL2	A0A286ZXL2_PIG	PITPNM1	Phosphatidylinositol transfer protein membrane associated 1	11565.8	13865.4	14504.2	9101	7990	9866.4	3335	13513.7	5432.3	5118.3	7959.2	4991.9
A0A286ZXM0	A0A286ZXM0_PIG	AHNAK2	PDZ domain-containing protein	29227717.1	28312110.2	28237819.5	11853355.4	9712760.5	11603266.7	31568859.7	30690668.2	27282100	17094860.9	17200528.2	19303886
A0A286ZXS0	A0A286ZXS0_PIG	SPTAN1	Spectrin alpha, non-erythrocytic 1	19734089.4	19028152.8	19493577.5	9223462.8	9225001.4	9262228.5	11934767.4	12194006	12057500	9069012.7	8720292.2	9208377.1
A0A286ZXT8	A0A286ZXT8_PIG	UBE2K	E2 ubiquitin-conjugating enzyme	747242.6	612005.5	626448.3	478297.5	573167.5	471059.9	452891.8	441280.7	490781	568012.6	415682.8	363663
A0A286ZXU2	A0A286ZXU2_PIG	FLNA	Filamin A	156056907.4	154886579.2	156499009	173570939.8	181254996.7	175545039	222781918.4	223068242.2	221324000	230379026.2	225059843.3	228415171.2
A0A286ZXV3	A0A286ZXV3_PIG	PPP4R3A	SMEK homolog 1	1245971.3	1062294	1217889.3	871234.1	961962.4	1204177.4	507139.1	681156.8	582528	664421.8	798609.4	741933.9
A0A286ZXZ9	A0A286ZXZ9_PIG	EPB41L2	Erythrocyte membrane protein band 4.1 like 2	8411276.7	8184937.6	8090803.6	2636060	2721281.1	2750047.4	3050206.4	2958563.3	2819170	2916280.3	2795841.4	2844149.5
A0A286ZY29	A0A286ZY29_PIG	MFGE8	Milk fat globule EGF and factor V/VIII domain containing	1076627.7	765706.3	1248117.7	4453507.9	4236755.8	4339049.1	2132635.7	2136796.2	2159270	2526356.3	2586261.4	2574632.3
A0A286ZY30	A0A286ZY30_PIG	KHSRP	KH-type splicing regulatory protein	14590587.9	14480279.4	14489161.9	9589392.9	9284561	9165808.9	6691423.4	6841725.3	6428390	7405034.7	7076907.2	7379798.4
A0A286ZY37	A0A286ZY37_PIG	GMPS	GMP synthase (glutamine-hydrolyzing)	1292897.3	1227202.5	1334070	982460.6	1001218.8	1115207.6	691166	641738.8	567929	724241.3	784139	682424.6
A0A286ZY44	A0A286ZY44_PIG	CLPTM1	CLPTM1 regulator of GABA type A receptor forward trafficking	769511.9	981510.4	719068.4	1102067.7	1076993.7	939343.4	699337.4	625978.3	484871	806782.3	831983.8	884521.1
A0A286ZY48	A0A286ZY48_PIG	EPN1	Epsin 1	1109580.7	1069840.8	1187106.4	882435.2	725554.1	763029.9	719995.7	631299.7	749457	850249.7	850885.7	905147.8
A0A286ZY50	A0A286ZY50_PIG	VAMP2	Vesicle-associated membrane protein 2	12157692.1	11171466	11864406.5	7073650.6	7237594.6	7570170.5	10303747.7	9933114.9	9487650	7946992.1	7942235.7	8366865.9
A0A286ZY90	A0A286ZY90_PIG	OLFML1	Olfactomedin-like domain-containing protein	10911646.9	10470909.5	10704127.1	1068509.1	1083901.5	1096441.6	1609411.2	1469373.4	1385350	1485630.4	1393848.7	1460476.8
A0A286ZY95	A0A286ZY95_PIG	FN1	Fibronectin	16607401.3	16817411.8	17650398	29880924.5	30957519.9	29161950.1	28704808.5	30713184.6	28425900	26278310.4	28034763.4	27475369.4
A0A286ZYB0	A0A286ZYB0_PIG	ACSF3	Acyl-CoA synthetase family member 3	2969584.6	3122542.1	3348786.4	428196.4	1919909.2	159818	1556010.4	17458.5	76227.9	2088745.7	210470.7	122529.2
A0A286ZYD7	A0A286ZYD7_PIG	CDC42BPA	non-specific serine/threonine protein kinase	144076	153924.4	172389.4	96811.8	116110.6	96845.5	105057.9	74143.2	99680.5	105135.7	147535.2	150927.9
A0A286ZYE7	A0A286ZYE7_PIG	HNRNPDL	Heterogeneous nuclear ribonucleoprotein D-like isoform a	9149137.1	9342519.7	9346585.6	6990132.7	6742032.2	7135505.6	5570717.9	5456640.7	6146590	5745099.3	5641585.8	6674919.8
A0A286ZYH9	A0A286ZYH9_PIG	FNBP1L	Formin-binding protein 1-like	1695804.5	1588420.5	1446798.8	1233472.2	1322892.1	1351102.5	1328276	1413846.5	1357010	1291275.3	1256101.1	1419062.1
A0A286ZYI4	A0A286ZYI4_PIG	ERLEC1	Endoplasmic reticulum lectin	222567.7	234645.9	228153.3	286914.5	250579.1	298382.7	134365.8	357.5	107946	244768.4	174749.6	170484.7
A0A286ZYJ8	A0A286ZYJ8_PIG	UPF1	UPF1 RNA helicase and ATPase	2211319	2211644	2120701.8	1950172.5	2011502.6	1921043.9	1230406.6	1113176.2	1212110	1565071.8	1507906.7	1588741.6
A0A286ZYK5	A0A286ZYK5_PIG	FCSK	Fucose kinase	7054684.3	437936.6	7429521.6	6459655.5	264408.1	7593682.2	30651.9	173701.3	295608	5173327	43139.1	5093620.1
A0A286ZYL3	A0A286ZYL3_PIG	ABI3BP	ABI family member 3 binding protein	2937762.7	2666715.6	2633088.3	698478.3	727447.9	839729.5	2191489.5	2086027.3	2231550	1529057.6	1451450.3	1507993.2
A0A286ZYL7	A0A286ZYL7_PIG	ATP5F1D	ATP synthase F1 subunit delta	17178536.1	15913367.7	17394034.2	11419055.4	11241918.5	11255036	18043258	16392448.6	16286000	14606708.1	12876271.7	13627310.8
A0A286ZYM2	A0A286ZYM2_PIG	MAIP1	Matrix AAA peptidase interacting protein 1	529.2	183698.5	235985.1	80628	84876.8	129157.7	357	98566.4	142130	106514.7	98203.6	107436.8
A0A286ZYN1	A0A286ZYN1_PIG	H6PD	Hexose-6-phosphate dehydrogenase/glucose 1-dehydrogenase	5449564.6	5077421	3812257.6	2620948.1	2657495.2	2956665.9	1809331.2	1448578.8	1429300	1553280.2	2851216.1	2167098.7
A0A286ZYN3	A0A286ZYN3_PIG	IFI44	Interferon induced protein 44	727623.1	737881.8	658426.3	535165.8	545424.9	522748.2	367335.5	426829.4	381130	469705.8	528432.2	462100.6
A0A286ZYN4	A0A286ZYN4_PIG	C12H17orf49	Chromosome 12 C17orf49 homolog	1285312.8	1350033.8	1205318.7	847729.6	991707.9	1070117.5	868047	782959.4	763892	738108.3	673444.7	780468.9
A0A286ZYP0	A0A286ZYP0_PIG	PLEKHA5	Pleckstrin homology domain containing A5	5645201.3	5754484.4	5571811.3	2936144.8	3143612.8	3267424.8	3030897	2984013.9	2802370	3089480	2896665.4	3141799.5
A0A286ZYT0	A0A286ZYT0_PIG	RALY	RALY heteroous nuclear ribonucleoprotein	5282748.6	5079937.5	5155965.3	5407621.5	5296284.7	5047784.1	2410617.1	2605697.6	2373900	3366452	3367838.5	3631650.5
A0A286ZYU3	A0A286ZYU3_PIG	GATAD2A	GATA zinc finger domain containing 2A	2553607.8	3478120	3358587.2	3286566.3	2055994.6	3808868	156825.9	1616820.2	188827	1692860.8	2191650.1	2070649.5
A0A286ZYU9	A0A286ZYU9_PIG	ERBIN	Erbb2 interacting protein	1163299.3	266003.9	214479.6	836199.2	277470.3	263146.5	136582.6	37508.2	213194	108109.8	132320.4	302723.1
A0A286ZYX7	A0A286ZYX7_PIG	BRD4	Bromodomain containing 4	1446681.4	1514803.2	1286754.6	837896.7	885867.7	811402.3	969404.8	682537.3	631772	690219.1	735444.9	647634.5
A0A286ZYX8	A0A286ZYX8_PIG	ALDOA	Fructose-bisphosphate aldolase	63902404.9	64285132.2	65663365.1	72710421.9	74742160.2	74195367.8	78523448.8	79937295.2	79080800	87159806.6	86225857.6	91555327.6
A0A286ZYY3	A0A286ZYY3_PIG	CCAR1	Cell division cycle and apoptosis regulator 1	2178999.4	2014270.1	2316703.7	1655569.8	1694594.5	1664716	937558.6	981220.9	976361	1134159	1045068.4	1148008.6
A0A286ZZ05	A0A286ZZ05_PIG	NGLY1	Peptide-N(4)-(N-acetyl-beta-glucosaminyl)asparagine amidase	1006593.9	936623.5	1010781.8	1096475	1004930.5	1180454.9	673456.9	692586.1	620120	910406.2	789098.6	862069.3
A0A286ZZ23	A0A286ZZ23_PIG	SCYL1	N-terminal kinase-like protein	1717868.7	1750458.6	1701964.5	1014116.1	942325.6	1008222.2	706158.7	65641.4	156431	1053494	538922.9	1501423
A0A286ZZ30	A0A286ZZ30_PIG	MYO9B	Myosin IXB	1320626.1	837707.1	1361805.9	1435143.7	1334897.1	1142518.3	1314053.4	934974.7	856748	1052159.8	1014233.7	896953.1
A0A286ZZ34	A0A286ZZ34_PIG	DBT	Dihydrolipoamide acetyltransferase component of pyruvate dehydrogenase complex	1655175.1	1693258.2	1689213.1	1852961.4	1696946.5	1613464.9	1877585.4	1729779.1	1470120	1785730.3	1477154.7	1529250.8
A0A286ZZ41	A0A286ZZ41_PIG	WDR37	WD repeat-containing protein 37	3186908.4	2652800.3	3133909.4	2316571.4	2505582.7	2730643.1	2404401.1	2777647.5	2092670	2485475.9	2289038.4	2371524.7
A0A286ZZ49	A0A286ZZ49_PIG	PHYH	phytanoyl-CoA dioxygenase	290337.7	213201.6	221068.9	275420.2	360062.4	316697	357	151135	140606	226046.1	232838	263956
A0A286ZZ79	A0A286ZZ79_PIG	OXR1	Oxidation resistance protein 1	2924928.4	4235758.4	2211103.8	1971367.5	1998505.3	1381720.7	1755594.6	15197.8	2586040	3641126.4	1993406	1748582.2
A0A286ZZ87	A0A286ZZ87_PIG	FABP5	Fatty acid-binding protein 5	7395630.9	6663606.1	6936306.9	5037351.4	5021528.9	5055179.7	5078339.6	4535719.9	4321420	5272276.5	4621511.3	4533720.3
A0A286ZZ97	A0A286ZZ97_PIG	CAVIN1	Caveolae associated protein 1	76036494.6	63978257.6	72236299.8	49246438.2	49634638.1	46730305.7	95506421.8	98582198.8	99594400	58196094.5	62329990.5	60596370
A0A286ZZA8	A0A286ZZA8_PIG	ARHGAP17	Rho GTPase activating protein 17	1104573.6	1288216.3	1036953.5	826181.1	832954.9	816426.2	683890.9	774622.2	721837	797630.8	801928.5	814534.4
A0A286ZZB2	A0A286ZZB2_PIG	STXBP1	Syntaxin-binding protein 1	4878233.7	4335252.1	4425365.8	2249259.4	2476819.6	2491527.4	1808171.4	1586580.9	2118170	1766287.2	1870684.4	1963163
A0A286ZZG7	A0A286ZZG7_PIG	EIF4G1	Eukaryotic translation initiation factor 4 gamma 1	3642202.6	3576251.8	3507393.8	4311165.7	4241496.5	4096789.7	2798665.9	2941762.6	2835090	3441298.2	3238690.9	3518454.6
A0A286ZZI6	A0A286ZZI6_PIG	LRRFIP1	Uncharacterized protein	3499939.2	3733182.7	3436875.3	3158253.9	3234924.5	3195492.6	4827216.2	4566896.5	4575030	3676988.8	3856073.7	3865756.6
A0A286ZZJ3	A0A286ZZJ3_PIG	ZC3HAV1	Zinc finger CCCH-type antiviral protein 1 isoform 1	867826.4	814354.7	875032.1	620301.9	857854.3	714019.1	398507.2	514779.9	371589	725324	511737.1	708967.7
A0A286ZZL6	A0A286ZZL6_PIG	APIP	Methylthioribulose-1-phosphate dehydratase	1942205.4	2005328.9	1785160.4	1519130.4	1608195.1	1544941.4	841681.3	1041561.8	992923	1328004.7	1256960	1550976.9
A0A286ZZL8	A0A286ZZL8_PIG	PABPC1	Polyadenylate-binding protein	5747679.8	5426633.4	5747336.7	5053401	5055473.7	5106744	2939772.7	3286956.3	2870000	3803553.2	4290577.7	3998553.9
A0A286ZZM4	A0A286ZZM4_PIG	EXOC2	Exocyst complex component 2	844987	728259.6	846809.9	718708	848768.5	715442.8	688431.3	667679.5	630669	667377.3	650391.3	718487.3
A0A286ZZM7	A0A286ZZM7_PIG	TXNDC17	Thioredoxin domain-containing protein 17	6592513	6507119.3	6065026.1	7180948.2	7016788	7153886.1	5525557.6	6160884.4	5719010	6207506.8	6316761	6792909.9
A0A286ZZM9	A0A286ZZM9_PIG	AEBP1	AE binding protein 1	34059967.5	35378813.2	34071169.3	21554145.5	20024620.5	20833853.2	24957898.7	26695790.2	25791100	22316860.7	22442253.5	24544849.2
A0A286ZZP8	A0A286ZZP8_PIG	SRP72	Signal recognition particle subunit SRP72	46453609	76988084.8	77773993.5	45892139.2	51976474.8	61481957.3	1008027.6	781673.6	1360290	1545086.8	20247305.5	51853077.8
A0A286ZZQ8	A0A286ZZQ8_PIG	TMUB1	Transmembrane and ubiquitin-like domain-containing protein 1	720399.1	655373.5	768889.5	888126.4	860883.8	797102.5	603731.7	416185.6	391285	572818.1	597026.1	535102.1
A0A286ZZS1	A0A286ZZS1_PIG	ADK	Adenosine kinase	3636396.2	3738556.3	3656660.1	2833139	2731068.8	3602466.2	1515926.7	2031967.6	1864340	2822858.1	1811683.1	2201888.8
A0A286ZZU1	A0A286ZZU1_PIG	TP53BP1	Tumor protein p53 binding protein 1	395004.5	338022.5	425339.9	357126.3	367150.3	365033.3	182324.9	264095	218942	222852.1	257502.1	280999.1
A0A286ZZX1	A0A286ZZX1_PIG	TMOD2	Tropomodulin 2	1151903.8	1059342.3	1106810.7	347994.2	183627.8	257428.8	524276.4	584475.8	661576	275480.7	445296.9	288318.9
A0A286ZZY0	A0A286ZZY0_PIG	NRF1	Nuclear respiratory factor 1	373412.4	313126.1	315097.6	127170.3	139478.7	155654.1	156412.9	138613.4	174413	171686.7	372.1	142738.6
A0A286ZZZ5	A0A286ZZZ5_PIG	LRRFIP2	Leucine-rich repeat flightless-interacting protein 2	1498466.6	1752309	1978552.7	1283857	1443199.6	1413543.4	1850116.8	1862636.1	1728620	1577871.3	1400168.8	1428214.5
A0A287A000	A0A287A000_PIG	SH3KBP1	SH3 domain containing kinase binding protein 1	816823.9	865370.2	794448.8	392454.6	480199.6	559231.1	1097865.9	1166471.8	915504	826867	661798.2	738555.1
A0A287A012	A0A287A012_PIG	VMA21	Vacuolar ATPase assembly factor VMA21	1124648.5	1058465.9	1153613	732502.2	919425.4	844376.4	583543.3	535149.6	638279	508913.9	565383.4	823492.9
A0A287A016	A0A287A016_PIG	PLXDC2	Plexin domain containing 2	1613022.4	1487150.4	1298868.5	837694.7	761746.8	709191.5	1097072.4	1703421.7	1679200	813806.3	878743.7	1061653.3
A0A287A018	A0A287A018_PIG	C5H12orf57	Protein C10	10087.8	11320.7	8413.3	7846.6	7259.7	8990.2	10233.2	8658.4	6209.8	8619.5	5954	7305
A0A287A027	A0A287A027_PIG	LAMA2	Laminin subunit alpha 2	1576540.3	1398054.6	1570580	1320632.8	1264827	1271822.9	1206773.5	1413479.7	1179040	1274563.3	1170027.4	1320858.7
A0A287A035	A0A287A035_PIG	LOC102162880	Pre-mRNA-splicing factor ISY1 homolog	336063.2	277772.6	359358.5	201890.3	285897.1	204916.6	341315.7	255519.4	231834	258795.9	291566.8	183480
A0A287A041	A0A287A041_PIG	PTDSS2	Phosphatidylserine synthase	915228.9	940857.3	893054.7	472007.5	562301.7	618229.5	178090.6	221661.2	221213	371704.5	480489.9	281315.1
A0A287A042	A0A287A042_PIG	MGAM	Maltase-glucoamylase	5185608.9	4941747.7	4770070.5	5145490.7	5182285.9	4870880.4	6480455	6217002.2	6181820	5407977.2	5311097.6	5265555
A0A287A051	A0A287A051_PIG	TRIM16	Tripartite motif containing 16	1287014	867234	887055.6	1019663.1	1170449.2	1120277.3	669542.2	417604.8	540984	111133.4	307914.1	474988.1
A0A287A070	A0A287A070_PIG	FBXO6	F-box protein 6	853998.2	983504.4	943345.9	919209.7	808492.9	888082.6	492010.1	479552.5	576497	696951.6	706801	812808.6
A0A287A071	A0A287A071_PIG	SVIL	Supervillin	32664781.7	28741557.1	31427909.5	22408439.2	22060941.7	22244192.6	32737187.5	31832382.1	30090700	28167347.2	28465715.1	28294729.5
A0A287A088	A0A287A088_PIG	TMEM199	Transmembrane protein 199	13188.1	11696.9	520.3	15149.7	8632.8	9981.2	357	10291.7	4414	8833.2	10911.9	11201.4
A0A287A0B5	A0A287A0B5_PIG	COQ7	5-demethoxyubiquinone hydroxylase, mitochondrial	563508.2	607561.5	865662.8	703615.3	629647.4	730877.2	438922.6	460621.4	603132	376374.6	1000214	707384.6
A0A287A0E2	A0A287A0E2_PIG	SH3GLB2	Endophilin-B2	3344132.6	3606524.7	3481312.7	2384905.3	2471882.9	2309649.1	2402671.6	2505891.9	2732830	2203822	2509169.4	2434099
A0A287A0I6	A0A287A0I6_PIG	CBFB	Core-binding factor subunit beta	914417.5	938709.3	929436.4	1142210.9	1401855.7	1242276.7	688813.9	753081.9	747068	892011.2	914380	792707
A0A287A0I8	A0A287A0I8_PIG	DBN1	Drebrin 1	2834107.8	3801722.5	4000326.9	3514434	2793617.5	3261631.2	1944496.6	3980563.3	2401650	3003308.2	2845267.2	3564282.1
A0A287A0J1	A0A287A0J1_PIG	TUBB2A	Tubulin beta chain	21055979.3	21975363.3	22915121.4	19753708.9	18487610.3	19390872	18278266.4	19272306.3	18032600	18896219.5	20568186.4	20091212.7
A0A287A0K0	A0A287A0K0_PIG	LSP1	Lymphocyte specific protein 1	1574896.5	1576074.5	1528989.4	707639.2	715986.8	688188.8	609943.6	653665.4	567518	717837.2	676899.5	539338.4
A0A287A0K2	A0A287A0K2_PIG	MRPL49	Large ribosomal subunit protein mL49	114683.3	126992.2	116484.2	122791.8	98305.4	134848.9	357	153398.8	131302	86199.5	89280.5	85942.4
A0A287A0L6	A0A287A0L6_PIG	FAM241A	Family with sequence similarity 241 member A	6465.9	12384.8	12763	31926.7	429.9	13756.3	19027.2	357.5	15753.7	9879.8	15669.3	18603.1
A0A287A0R7	A0A287A0R7_PIG		E3 ubiquitin-protein ligase RNF213	891027.7	686821.9	794767.6	630179.3	558692.9	696315.5	346316	278771.4	327229	382156.6	455047.4	394090.5
A0A287A0S2	A0A287A0S2_PIG	ATF7	Cyclic AMP-dependent transcription factor ATF-7	8122.3	8175.1	7835.2	6395	6657.9	3281.1	4445.3	6183.1	4278.5	4819.4	6103.7	6252.6
A0A287A0S3	A0A287A0S3_PIG	FAM111A	FAM111 trypsin like peptidase A	342112.3	565245.9	533604.3	428629.2	452751	459997.8	501117.4	346834.1	233738	368866.1	510575.9	589982.9
A0A287A0U2	A0A287A0U2_PIG	PITRM1	Pitrilysin metalloproteinase 1	128023	127796	127215.7	172758.2	165649.7	134455	89466.7	78526.7	111938	136334.7	147988	96516.4
A0A287A0V4	A0A287A0V4_PIG	TXNL4A	Thioredoxin-like protein	279280	309459.3	247872.1	209115.6	246823.2	208890.2	282826.1	191605.4	148980	200004.9	184399.4	193573.8
A0A287A0W6	A0A287A0W6_PIG	ERGIC3	Endoplasmic reticulum-Golgi intermediate compartment protein	1084157.8	1023205.7	1067027.6	1179169.4	1203764.3	1231014.7	742928.9	540133.8	607661	906415.7	766821.4	815799.4
A0A287A0X6	A0A287A0X6_PIG		Laminin G domain-containing protein	382390.4	435523.7	385559.8	387698.6	350686.3	355897.2	358319.7	327279.4	341546	370205.7	321651.8	289981.6
A0A287A0X8	A0A287A0X8_PIG		Methyltransferase type 11 domain-containing protein	1619401.8	2147219.6	2210540.3	1722881.8	1328490.4	1334480.5	1032674	1100236.9	925244	1244488.3	1358738.4	1307587.7
A0A287A0Y0	A0A287A0Y0_PIG	EPB41	Protein 4.1	652351.5	579053.1	486376.4	847828.2	837743.5	866122.3	449227.3	553360.4	564763	604134.1	598703.6	593960.9
A0A287A0Y1	A0A287A0Y1_PIG	MYG1	MYG1 exonuclease	1093645.6	1164040.8	1048742.6	801397.5	894312.8	806685.5	588950.5	687262.7	749244	812412.6	709746.9	797461.9
A0A287A133	A0A287A133_PIG	NARS1	Asparagine--tRNA ligase, cytoplasmic	3588271.3	3696914.3	3461444.1	3304359.1	3112742.8	3148047.6	2056893.8	1857001.9	1894290	2426420.5	2520696.1	2524446.5
A0A287A140	A0A287A140_PIG	YKT6	YKT6 v-SNARE homolog	39295194.4	2186818.7	3394958.6	3110754.4	4436014.6	2931865.5	70807744.6	2196001.1	881582	1063057.3	3991096	4785139.7
A0A287A149	A0A287A149_PIG	ZFAND6	AN1-type zinc finger protein 6	42767.4	44820.7	41638.9	58980.2	58283	77227.3	64729.4	73827.5	48926.3	71017.3	45889.5	54558.2
A0A287A178	A0A287A178_PIG	PACSIN2	Protein kinase C and casein kinase substrate in neurons 2	3095394.1	2919409.7	2945439.8	2114647.5	2217400.9	2201052.1	3351993.9	3456756.4	3019340	2556691.4	2498385	2594342.7
A0A287A189	A0A287A189_PIG	COX20	Cytochrome c oxidase assembly protein COX20, mitochondrial	529.2	231639.3	167462.3	198271.6	210984.6	146185.6	99082.5	143727	116839	178440.8	95913.7	87454.5
A0A287A191	A0A287A191_PIG	DSC2	Desmocollin 2	57108.5	77042.1	50778.7	36970.5	38995.6	41099.4	30127.5	24970.9	24312	32099.9	36255.7	27632.5
A0A287A1F6	A0A287A1F6_PIG	CHMP2B	Charged multivesicular body protein 2B	706115.4	577065	677900.4	495703.1	510894.5	371075	757117.9	654879.8	432405	453249.6	450010.5	689966.6
A0A287A1G4	A0A287A1G4_PIG	PDLIM5	PDZ and LIM domain 5	14132669.5	13803215.9	13411989.4	21946668.6	21372857.9	21583649.3	19536833.4	21845187.1	20277700	21104430.8	21318428.3	21717729.8
A0A287A1G6	A0A287A1G6_PIG	HK1	Hexokinase-1	8053831	7821321.5	7699037.2	7506471.9	7799405.1	6961805.8	4713689.9	4571837.8	4749750	6390493	6165365.9	6271995.1
A0A287A1H7	A0A287A1H7_PIG	NHLRC3	NHL repeat containing 3	124037.8	132907.7	154825	171610.1	173641.6	177360.2	182106.1	203403.6	124916	122577.1	132316.2	111239
A0A287A1I3	A0A287A1I3_PIG	PRRX1	Paired mesoderm homeobox protein 1 isoform pmx-1b	554712.7	586808.6	491634.2	171071.5	208762.4	195144.5	201266.9	211347.5	90951.7	175316.3	152987.8	164478.9
A0A287A1K2	A0A287A1K2_PIG	ARSB	Arylsulfatase B	37409	37307.4	48328	30738.8	32867.1	32543.9	22259.4	357.5	19498.6	26780.5	22561	29099.3
A0A287A1K8	A0A287A1K8_PIG	POMP	Proteasome maturation protein	529.2	40590.1	50960.3	28768.5	39638.5	86199.9	65721.2	36521	350.9	45696.5	372.1	42486.9
A0A287A1M3	A0A287A1M3_PIG	OGA	O-GlcNAcase	588201	581369.8	544459.3	358680.7	519509.9	534540.2	314396.6	292424.9	198314	310143.4	419075	361431.5
A0A287A1Q3	A0A287A1Q3_PIG	GFRA1	GDNF family receptor alpha-1	17695.2	26918.2	24663.1	15801.5	429.9	19446.4	32660.2	357.5	21189.6	20805.5	17196.5	382.3
A0A287A1S0	A0A287A1S0_PIG	YLPM1	YLP motif containing 1	426725.4	399847.5	498709.7	340105.3	286104.2	349912.1	278261.2	253172	249956	293447.7	224040.8	276683.3
A0A287A1S6	A0A287A1S6_PIG	COL1A1	Collagen alpha-1(I) chain preproprotein	887055235.5	879818358.9	909649377.7	713444656.2	682565086.5	700920257.4	663429907	655107014.9	610199000	774723972.4	765950845.9	754973936
A0A287A1V6	A0A287A1V6_PIG	SGTA	Small glutamine rich tetratricopeptide repeat co-chaperone alpha	8275302.2	7887137.4	7923848.4	5131472.8	4990548.6	6171960.3	5466602	5425657.7	5196910	5234463.3	4590907.8	5788910.4
A0A287A1V9	A0A287A1V9_PIG	DHRS7B	Dehydrogenase/reductase SDR family member 7B	915132.4	1085821.1	841350.5	1290192.7	808265	241144.1	55413.2	97083.4	364913	605882.2	599791.6	628066.8
A0A287A1Y1	A0A287A1Y1_PIG	TAPBP	Tapasin	2021262.4	2078635.4	1794234.7	1419310.6	1375456.9	1130490.2	1496800.4	760045.7	546068	1032624.6	1414717.6	996834.5
A0A287A228	A0A287A228_PIG	KDELR2	ER lumen protein-retaining receptor	2347127.5	2017482.5	1855812.4	1549558.5	1947692.2	1775854.5	494060	803748.9	350.9	1321198.6	1463475.4	1633904.4
A0A287A251	A0A287A251_PIG		KH homology domain-containing protein 1 isoform 1	118114.7	119335.3	108573.4	421.9	83331.3	59673.8	60668.9	63881	350.9	93527.6	69433.5	77158.8
A0A287A266	A0A287A266_PIG	PLCB4	1-phosphatidylinositol 4,5-bisphosphate phosphodiesterase	1128025.3	1112437.6	1059986.2	640677	655864.9	629882.9	589668.8	590614.3	648014	545926.2	691881	498739.7
A0A287A2D7	A0A287A2D7_PIG	TRIP11	Thyroid hormone receptor interactor 11	120572.3	160985.6	176324.6	135930.8	118369.9	144340.3	129281.1	160722.3	156193	136587.2	139237.5	116968
A0A287A2E5	A0A287A2E5_PIG	ABI2	Abl interactor 2	819025.8	839741.1	807917.9	533243.5	537484.4	453771.8	562230.8	542524	554955	632722.2	574317.3	490287.9
A0A287A2F9	A0A287A2F9_PIG	TCEA1	Transcription elongation factor	7916816	7899350.3	7728499	3619363.3	3579909.6	3417673.1	3555332.1	3787574.3	3750810	3063545	2990713.4	3085577.5
A0A287A2G6	A0A287A2G6_PIG	GPX7	Glutathione peroxidase	3666634.5	3812987.9	3617827.5	2621224.6	2216126.9	2442335.9	937725.5	1174123.3	1000770	1263768.8	1540450.7	1796588.8
A0A287A2G7	A0A287A2G7_PIG	LRCH1	Leucine rich repeats and calponin homology domain containing 1	1556813.8	1584482.8	1314493.5	789648.2	1014713.4	1172794.4	607393.1	1044618.3	994265	907199.3	839338.8	1329651.6
A0A287A2J4	A0A287A2J4_PIG	UBL4A	Ubiquitin-like protein 4A	357391.4	483323.9	481791.8	519085	397896.6	370660.7	374436.6	337474	381247	410382.7	370783.9	308924.9
A0A287A2J9	A0A287A2J9_PIG	CUL3	Cullin 3	2439712.6	2374910.8	2658576.4	1809669.6	2070339.4	2672381.8	1542204.9	821779.3	1094770	1650235.6	1586430.2	1834941.9
A0A287A2L0	A0A287A2L0_PIG	ARL8A	ADP ribosylation factor like GTPase 8A	1449273.9	1702850.8	1617271.1	1086881.4	1308008.3	1476273.3	1191065.6	1041144.1	1165580	1154003.1	1202380.6	1074782.6
A0A287A2M4	A0A287A2M4_PIG	CRIP2	Cysteine-rich protein 2	9980909.7	9621534.3	10073152.1	15428982.2	16090158.6	15498195.6	21214956.6	20383964.4	21643100	13890868.3	13247522.2	14702938.9
A0A287A2N4	A0A287A2N4_PIG	SAMD1	Sterile alpha motif domain containing 1	22866.5	35191.8	35549.2	16934.8	14219.8	422.7	17670.8	17259.2	27724.2	14727.1	372.1	25117.2
A0A287A2N5	A0A287A2N5_PIG	DOCK1	Dedicator of cytokinesis 1	126588.5	176771.9	168495.8	143613	143766.3	148300.6	139535	118146.9	147213	190830.6	139627.7	127049.9
A0A287A2P1	A0A287A2P1_PIG	CROCC2	Ciliary rootlet coiled-coil, rootletin family member 2	1235949.7	1119993.3	1275706.8	1758936.2	1766759.4	1830261.4	1917424.9	1966843.2	2020270	1056476.6	1292218.8	1016459.9
A0A287A2P6	A0A287A2P6_PIG	ACTL6A	Actin like 6A	2959238.7	2854467.2	2840848.2	2371464.5	2664820.7	2352974.7	1255189.4	1065851	1103200	1490897.6	1483824.7	1613660.1
A0A287A2R1	A0A287A2R1_PIG	MANF	Mesencephalic astrocyte derived neurotrophic factor	6504060.3	6023625.2	7242816.5	4833768.4	5258407.6	5321420.5	4772085.9	5377150.6	5059270	5072372.4	4754381	4923177.9
A0A287A2R9	A0A287A2R9_PIG	YWHAE	14-3-3 protein epsilon	117783331	113546729.6	115728280	81753841	82195930.9	81251160.2	64820420.7	67764481.1	63781900	74156016.1	70499409	72294915.6
A0A287A2U9	A0A287A2U9_PIG	LIMA1	LIM domain and actin binding 1	15582.5	25125.8	28820.5	24151.4	26830.2	19474.8	19209.2	15976.5	17445.2	380.3	6690.9	15490.9
A0A287A2Y1	A0A287A2Y1_PIG	PNP	Purine nucleoside phosphorylase	4239790.3	3826503.4	4025266.4	3844586.2	3987284.1	4121831	2752803.7	2720256.2	2647920	3099049.8	3432873.6	3537783.7
A0A287A2Z1	A0A287A2Z1_PIG	PRUNE1	Prune exopolyphosphatase 1	1354128	1230694.7	1351048.7	1115876.4	1045721.9	1152325.2	708949.3	818391.7	971758	860831.7	1388960.2	978711.6
A0A287A310	A0A287A310_PIG	NCEH1	Neutral cholesterol ester hydrolase 1	575647.2	715373.2	593399.7	416955.7	503896.1	338600.7	321502.8	314539.8	356830	463004.7	401065	548356.8
A0A287A328	A0A287A328_PIG	RRAS2	Ras-related protein R-Ras2	1635131.8	1816526.2	1449049.6	1030876.2	1191820.5	984902.1	1159771.8	1085759.1	1051110	935442.7	1234649	1179540.9
A0A287A384	A0A287A384_PIG	MRTO4	Ribosome assembly factor mrt4	378440.6	401952.5	358067	242325.6	261202.3	245255	163766.3	185758.3	189335	133890.8	162090.4	252283.4
A0A287A3A3	A0A287A3A3_PIG	AKAP12	A-kinase anchoring protein 12	11261808.2	10704196.4	9469266.5	4878599	4814062.5	5014431.7	6636944.2	7118330.6	6663380	4972349.9	8019476.1	5128922.3
A0A287A3E4	A0A287A3E4_PIG	CASP3	Caspase-3	3307937.1	2835119.1	2774940.9	2505379.2	2658414	2642534.5	1966318.9	1935198	2022250	2413100.8	2579708.1	2626757.6
A0A287A3I8	A0A287A3I8_PIG	CEP192	Centrosomal protein 192	450172.5	682672.5	711626.6	520534.9	518668.4	570614.7	531523	458766	448212	489674.5	403219.8	521185
A0A287A3J8	A0A287A3J8_PIG	RASA1	RAS p21 protein activator 1	556156	2994537	494383.1	268139.5	154526.7	175775.1	74274.2	93232.5	85372.9	213280.2	76448.9	90276.8
A0A287A3K5	A0A287A3K5_PIG	RPS6KA3	Ribosomal protein S6 kinase	922983.8	997662.4	907239.9	800216.9	789477.2	774921.8	508360.9	515443.2	558163	631176.7	781281.2	684787.9
A0A287A3L2	A0A287A3L2_PIG	ECPAS	Ecm29 proteasome adaptor and scaffold	2331608.7	1484471	2840195.8	1973243	1992319	2191018.7	1231953	1653997.7	1923100	2075415.2	3284235.6	2214669.5
A0A287A3N0	A0A287A3N0_PIG	EFNB1	Ephrin-B1	73839.4	73147.8	69188	20458.7	35921.1	28594.2	36899.1	24541.8	37553.5	13357.3	13588.9	19044.7
A0A287A3Q5	A0A287A3Q5_PIG	KARS1	Lysine--tRNA ligase	3362079.5	2380299.2	3136993.5	2595280.8	2433540.3	3548276.2	1347198.7	1555282.1	1660270	2131175.9	1665038.6	1913489.3
A0A287A3R1	A0A287A3R1_PIG	NFYA	Nuclear transcription factor Y subunit	90005.7	157232.9	67447.4	62800.6	82944.2	422.7	56099.1	357.5	70359.6	54374	31389.7	57891.8
A0A287A3T1	A0A287A3T1_PIG	TOLLIP	Toll interacting protein	7279398.1	6067872.6	7379983.7	8893995.9	9059577.1	9464896.3	4213528.8	4493876.1	5210570	5393833.8	5538259.2	6606712.5
A0A287A3T3	A0A287A3T3_PIG	RABEP1	Rabaptin, RAB GTPase binding effector protein 1	1057498.3	1155820.5	1223224.2	1445410.6	1374697.4	1379468.3	1088597.9	1091495.2	960419	908115.1	1203515.2	990095.4
A0A287A3V6	A0A287A3V6_PIG	WTAP	Pre-mRNA-splicing regulator WTAP	2160630.2	2310101.5	2899949.7	1655629.9	934780.8	2014030.7	1388147.2	2709650.1	2118140	668285.5	1095681.9	1112150.7
A0A287A3W3	A0A287A3W3_PIG	PYCR3	Pyrroline-5-carboxylate reductase	3449717.9	2719386.1	2466681.7	2088319	2221835.4	2125602.8	1545531.6	1410351.9	1256960	1863524.4	1806741.5	1768314.4
A0A287A3W4	A0A286ZPQ0_PIG	PAAF1	Proteasomal ATPase associated factor 1	137320.5	124861.9	84569	118136.8	87722	81643.2	60830.4	357.5	39434.2	380.3	112844.9	74472.3
A0A287A3X4	A0A287A3X4_PIG	YTHDC1	YTH domain-containing family protein	2060971.9	1900535.6	2232054.7	1658972	1468630.6	1310234.1	881554.4	1661404.7	1055610	1162088.1	794705	1001289.7
A0A287A3Y1	A0A287A3Y1_PIG	GPALPP1	GPALPP motifs-containing protein 1	1748152.3	1554609.5	1936339.4	1088041.5	764533.7	856809.2	912291.7	861938	1072200	720848	1195286.4	1109688.2
A0A287A3Z0	A0A287A3Z0_PIG	MAD1L1	Mitotic arrest deficient 1 like 1	1747865.7	1306915.9	1373601	690758.9	883791.3	752680.9	654456.9	702195.8	592009	591620.7	556592.5	716295.1
A0A287A424	A0A287A424_PIG	NIT1	Deaminated glutathione amidase isoform X2	672961.9	674293.8	670719.6	656250.5	659993.2	575909.7	393523.2	387854.7	408660	453510.8	634754.5	427662.4
A0A287A440	A0A287A440_PIG	COX4I2	Cytochrome c oxidase subunit 4	177275	108646.7	128684.7	175612.3	177172.1	165726	106305.2	47269.3	60430.4	147693.8	97477.8	137616.6
A0A287A456	A0A287A456_PIG	PRMT5	Protein arginine N-methyltransferase 5	2444357.7	2319250	2247979.2	1849475	1881431.8	1764399.8	1022653.1	1155743.4	1092530	1504975.9	1350202.1	1486005.6
A0A287A477	A0A287A477_PIG	PALM2AKAP2	PALM2-AKAP2 fusion	5492275.3	5634606.4	5841949.6	4035834.5	4337132.4	4379508	6884028.6	6815510.5	6445120	5545617.8	5000640.6	5261033.2
A0A287A480	A0A287A480_PIG	ARCN1	Coatomer subunit delta	3540855.2	3636531.2	3456284.2	3804179.8	3913587.9	3617919.9	1971731.2	2025936	2029260	2971217.4	2815618.1	3006725
A0A287A481	A0A287A481_PIG	PLG	Plasminogen	2781232.2	3170534.7	5262010.1	9335509.2	9963542.9	8932824.1	7582715.9	6726209	6940930	6965310.8	5765876.7	6280450.2
A0A287A4A5	A0A287A4A5_PIG	SEC22B	SEC22 homolog B, vesicle trafficking protein	19157223.6	17713758.2	19156849.9	20891845.4	20439896.3	20561397.1	11845240.4	10612763.8	11235500	16218295.9	14857970.7	16724317.9
A0A287A4B2	A0A287A4B2_PIG	U2SURP	U2 snRNP associated SURP domain containing	839040.4	811922.5	916822.8	680042.3	755749.2	639175.6	521830.7	446528.7	399405	542849.3	471613.2	605603.1
A0A287A4F2	A0A287A4F2_PIG	SFPQ	Splicing factor proline and glutamine rich	21355497.1	22825227	21534404.8	15888468.6	15542582.6	15589134.7	9725748.9	9466913.4	9792590	11446066.8	11195942	11394881.2
A0A287A4F4	A0A287A4F4_PIG	RIMOC1	RAB7A interacting MON1-CCZ1 complex subunit 1	3789518.3	3697136.4	3414604.7	2054693	2036198.6	2023004.1	2435389.6	2430640.3	2671800	2433074.9	2342440.8	2082918.2
A0A287A4F7	A0A287A4F7_PIG	BORCS5	BLOC-1-related complex subunit 5	72625.4	71686.7	71458.2	57712.1	52076.2	40647.9	67504.5	54022	48590.4	56732.8	34199.2	53778.8
A0A287A4H2	A0A287A4H2_PIG	PURB	Purine rich element binding protein B	4402775.6	4128226.4	3446468.5	2905416.1	3120007	2913003.1	2259306.2	2385638	2864160	2274040.4	2760996.2	2304766.5
A0A287A4N1	A0A287A4N1_PIG	ARFIP1	ADP ribosylation factor interacting protein 1	3698758	3759680.8	3419705.3	2827308.3	2670247.5	3007230.5	2990874.4	2672757.8	2667230	2799058.2	2502075.3	2874047.5
A0A287A4N4	A0A287A4N4_PIG	INTS11	Integrator complex subunit 11	229867.1	302216	258175.6	200677.3	226932.9	217790.2	106973.6	93327.3	120333	82055	198496.5	153903.5
A0A287A4P0	A0A287A4P0_PIG	SLC38A10	Solute carrier family 38 member 10	35469.6	77351.2	22768.6	25395.3	32976.3	24506.5	22939.4	357.5	30065.6	35223.8	18776.2	26339.7
A0A287A4Q2	A0A287A4Q2_PIG		Uncharacterized protein	16633341.4	15647794.6	13554731.6	6294495.3	5900823.2	6396537.8	14738489.6	12920847.6	14626200	10029798.6	12056360.7	9876340.9
A0A287A4R1	A0A287A4R1_PIG	ACTBL2	Actin beta like 2	2179135123.4	2179431766.4	2315428548.5	2706401537.4	2657433966.7	2550619718.6	2371143825.1	2401267075.2	2283600000	2893715941	2804303460.7	2770516066.2
A0A287A4T8	A0A287A4T8_PIG	GLYR1	Cytokine-like nuclear factor N-PAC	2697138	2948809.3	3010442.6	1415271.1	1884188.1	1658127.5	1090256.1	1338024.3	1354650	1413114.3	1268773	1044659.2
A0A287A4W5	A0A287A4W5_PIG	IARS1	isoleucine--tRNA ligase	2644564	2444294.3	2581192.8	2440748.2	2491752.4	2418992.9	1082514.1	1329038.1	1226460	1823120.9	1696299.6	1942079.7
A0A287A4W6	A0A287A4W6_PIG	RAB21	Ras-related protein Rab-21	622086.1	778312.9	588895.2	505557.7	556365.4	465454.2	280792.4	340312.5	319605	457069.9	419202.3	469462.9
A0A287A4Y3	A0A287A4Y3_PIG		Ig-like domain-containing protein	536764214.9	573793423.4	565917367	1246095467.1	1257587232.1	1335672964.2	908593583.7	232428340.2	917817000	217890575.3	890744438.9	857278462.8
A0A287A4Z2	A0A287A4Z2_PIG	SOD2	Superoxide dismutase	11070137.9	9832320.1	9585245.5	5574368.7	5728146.9	5235552.3	7535052.9	7910755.1	7304700	8671751.4	8350929.3	8204987.8
A0A287A500	A0A287A500_PIG	PHC3	Polyhomeotic homolog 3	2046614.3	2133408	2813047	1401830.4	1739931.8	1581702.5	1118324.9	1502934	1394810	1048287.5	1379193.8	1474412.5
A0A287A526	A0A287A526_PIG	CAST	Calpastatin	10602567.5	10809374.6	10495121.7	7158995.8	6892732	6265814.3	13130665.5	11020606.1	12433000	8888703.4	9153385.9	10834491.1
A0A287A535	A0A287A535_PIG	TMEM11	Transmembrane protein 11	165059	323284.2	220628.5	348816.6	308445.7	188799.3	180666.6	233375.9	165415	291560.8	372.1	295592.9
A0A287A536	A0A287A536_PIG	ITSN1	Intersectin 1	3561818.4	3125384.4	3267918.4	2326970.6	2213346.2	2303301.4	2727888.7	2806429.8	2925060	2393614.3	2219910.1	2449080.6
A0A287A547	A0A287A547_PIG	XPOT	Exportin-T	1609282.2	1488038.6	1686410.7	1548536.6	1668085.5	1376300.5	1242197.8	953569.5	945517	1030479.8	1100602.2	1101658.1
A0A287A558	A0A287A558_PIG	UQCRC1	Ubiquinol-cytochrome c reductase core protein 1	14882474.4	15188296.8	15033530.7	13842058.8	15009094.1	15257417.6	11138078.6	10977814.8	10959700	12600839.4	12349989	13678847.6
A0A287A568	A0A286ZR39_PIG	SH3PXD2A	SH3 and PX domains 2A	14475.3	13534.1	12221.4	11377	6341.3	10938.9	9414.8	10014.3	12195.6	4960.7	12376.5	11830.3
A0A287A5A7	A0A287A5A7_PIG	CPNE3	Copine 3	18686983.7	17660021.8	18025083.4	14003997.2	14012554.9	13879599.5	10161715.1	10872262.8	9853940	12575153.7	12512020	12986640.8
A0A287A5B4	A0A287A5B4_PIG	PDCD6IP	Programmed cell death 6 interacting protein	8272542.3	8519094.9	8294456.4	7747960.7	8286490.5	7628865.4	6282071.2	6217144.8	6145430	7513478.2	7176225.4	7147108.8
A0A287A5F9	A0A287A5F9_PIG	PDP1	[Pyruvate dehydrogenase [acetyl-transferring]]-phosphatase 1, mitochondrial	82660.4	58372.1	44024.9	36950.2	48070.9	38298.6	357	32811.6	44315.6	66056.7	31089.5	45978.9
A0A287A5I9	A0A287A5I9_PIG	PRKRA	Protein activator of interferon induced protein kinase EIF2AK2	862751.5	810707.2	1274121.8	781391.4	905097.8	955227	660886.5	785389.4	436507	948852.4	978278.3	910704.7
A0A287A5M1	A0A287A5M1_PIG	DLG1	Disks large homolog 1	2105703.5	2044483.9	2241336.6	1667159.1	1874363.6	1952950.9	1549601	1723788.3	1433260	1359694.6	1457579.5	1507720.8
A0A287A5N6	A0A287A5N6_PIG	CPSF6	Cleavage and polyadenylation specificity factor subunit 6	2142185.5	1822965.7	2030136.8	1381068.1	1547508.5	1670196.5	1064852.8	1024852.8	985111	1125521.2	1104091	1368658.4
A0A287A5P3	A0A287A5P3_PIG	EFTUD2	116 kDa U5 small nuclear ribonucleoprotein component	3624889	3538369.8	3350491.5	2444643.3	2476586.9	2440974.8	1341603.3	1573234.1	1510580	1690649.9	1784960.7	1766810.7
A0A287A5S1	A0A287A5S1_PIG	STARD10	StAR related lipid transfer domain containing 10	855035.8	978962.7	980044.9	957089.1	919816.2	1013220.9	699576.4	491451.5	527786	609285.3	642059.7	541251.7
A0A287A5S7	A0A287A5S7_PIG	DDAH2	Dimethylarginine dimethylaminohydrolase 2	26891146.7	26970625.4	25445693.8	14919122.9	14368173	14619398.4	13676678.6	12677344.5	13386000	13917637.8	13618136.4	13343694.5
A0A287A5T1	A0A287A5T1_PIG	ABHD14B	Putative protein-lysine deacylase ABHD14B	17371277.2	17918341.3	17497528.7	10960855.3	10893380.8	11014294.3	9523336.4	9525211.5	9112460	8123128.8	8699433.9	8823986.1
A0A287A5U0	A0A287A5U0_PIG	ITPRID2	ITPR interacting domain containing 2	1780411.5	2262804.6	1904015.9	2043187.8	2208629.9	2052514.2	357	1394590.4	1888880	1812142.2	1939685.5	2167164.1
A0A287A5U1	A0A287A5U1_PIG	RBBP6	E3 ubiquitin-protein ligase RBBP6 isoform 2	77264	128749.2	108067	68785	131602	75675	357	93735.9	185879	61928.4	109720.9	144228.1
A0A287A5V7	A0A287A5V7_PIG	APLP2	Amyloid beta like protein 2	529.2	66876.5	109229.8	82644.4	135155.7	85342.2	70823.2	62365.8	58093	100083.2	75580.6	75959.6
A0A287A5X0	A0A287A5X0_PIG	LOC100157017	Glyoxylate reductase/hydroxypyruvate reductase	549272.8	325322.7	403884.8	1294917.4	1293136.8	1391537.3	360209	460786.4	392127	1157297.8	1094420	847880.9
A0A287A5Y1	A0A287A5Y1_PIG	HDHD3	Haloacid dehalogenase-like hydrolase domain-containing protein 3	650130	751018.3	565678.6	488423.7	533549.7	571500	443379.6	395221.9	578747	440838.1	606725.7	446284.3
A0A287A5Z8	A0A287A5Z8_PIG	LOC100517145	Complement C3	1332798.3	1494537.3	1214602.1	1690253.7	2248565	2326825.1	1529345.5	1294387.3	1490480	2676774.8	2225095.5	2053565
A0A287A608	A0A287A608_PIG	AHNAK	AHNAK nucleoprotein	288306223.2	277658644.8	286500180.1	122807427	124336495.7	122783481.6	258677172	257693574.8	252370000	190836058.3	183040995.1	187933112.8
A0A287A617	A0A287A617_PIG	HMGN5	High mobility group nucleosome-binding domain-containing protein 5	3144620	3265705.9	3267132.5	2008600.1	2112920.5	2429520.1	1800734.5	2002798.1	2113380	1724279.8	2115459.5	1770972.9
A0A287A683	A0A287A683_PIG	DNM1	dynamin GTPase	74421.9	98180.1	90780.3	50887.7	59920.6	83417.4	75285.3	67804.1	51046.6	76259.4	52836.4	66138.5
A0A287A690	A0A287A690_PIG	PRDX2	Peroxiredoxin-2	77726673.7	76509786.7	74908621	64535602.8	67681247.6	61088088.4	52387862.6	55693754.9	55878500	61137919.6	58152071	59969537.7
A0A287A699	A0A287A699_PIG	HNRNPK	Heterogeneous nuclear ribonucleoprotein K	53712013.7	52288154.2	52739312	36867234.2	37887479.7	37705892	29234849.3	29835452.5	29583200	31161410.7	30516765.1	32589288.2
A0A287A6C1	A0A287A6C1_PIG	TMT1A	Thiol methyltransferase 1A	983097	701391.4	825749.2	484764.2	539003.4	673077.2	357	321781.8	452723	553583.1	401227.2	420024.5
A0A287A6D5	A0A287A6D5_PIG	MIA2	CTAGE family member 5 isoform X2	267762.3	237670.2	212477.9	233688.9	206134.8	179937.8	177344.9	161197	195110	184615.1	127700.2	165655.7
A0A287A6F5	A0A287A6F5_PIG	PTGR3	Prostaglandin reductase 3	714288.1	688106.8	745321.6	502826.3	510233	437843.6	352671.4	395956.5	280852	414493.5	341158.1	506531.3
A0A287A6H2	A0A287A6H2_PIG	GOPC	Golgi associated PDZ and coiled-coil motif containing	1341618	1160864	1315719.7	963364.6	1198321.6	1006875.6	1069542.8	955789.6	921887	900097.3	924360.6	1062705.8
A0A287A6I5	A0A287A6I5_PIG	COMMD8	COMM domain containing 8	466175.4	487562.1	603119	420523.9	376087.9	288178.3	551673.7	526304	444287	308581.7	482678.6	401571.5
A0A287A6K7	A0A287A6K7_PIG	APMAP	Adipocyte plasma membrane-associated protein	7079779.9	6757030.5	7021623.1	5074535.9	5082754.5	5181675.4	3048141.1	3112102.7	3132310	3698415.2	3687330.2	3646305.3
A0A287A6L4	A0A287A6L4_PIG	RFC5	Replication factor C subunit 5	529.2	15899.3	26226.8	14975.3	12042.1	7618.6	3547.1	6823.7	350.9	10352.4	8225.5	7512
A0A287A6M5	A0A287A6M5_PIG	RILPL1	RILP-like protein 1	297545.1	226407.8	271662.5	124055.3	246192.4	157533.1	269360.4	228409	285989	209201.9	217835.3	192109.5
A0A287A6N0	A0A287A6N0_PIG	GALNT2	Polypeptide N-acetylgalactosaminyltransferase	980604	944370.1	916259.4	1191160.3	1235194.2	1135274.4	470219.4	499068.4	578381	885147.5	793537.5	921185.3
A0A287A6Q0	A0A287A6Q0_PIG	PROS1	Vitamin K-dependent protein S	1922871	1980636.8	2157755.2	2181755.1	2149695.1	2324223.4	1985740.1	2058742.7	1944440	2272024.5	2025557.7	2104252
A0A287A6Q6	A0A287A6Q6_PIG	SERPINA6	Serpin family A member 6	968210.1	713909.2	760657.4	1493751.7	2006798.6	1674327.9	1902286.7	1769809.4	1762490	1170270.7	1182805.4	1844813.4
A0A287A6V6	A0A287A6V6_PIG	SSBP1	Single-stranded DNA-binding protein	1414526.3	1346855.5	1650958.7	1282594.7	1172703.2	1265186.1	924608.7	1001883	1023460	1198026.4	1175774.9	1204208.9
A0A287A6V9	A0A287A6V9_PIG	CMBL	Carboxymethylenebutenolidase homolog	2369221.8	2306726.3	1977173.7	3379798	3351654.9	3543301.6	2930748.8	2948252.6	3165120	4173795.7	3981955.2	4480974
A0A287A6X5	A0A287A6X5_PIG	HTRA2	HtrA serine peptidase 2	531767.7	486053.6	449730.8	369272.2	347076.2	373576.7	306010.5	266061.3	341052	266162.3	349968	358019
A0A287A6X6	A0A287A6X6_PIG	RHEB	Ras homolog, mTORC1 binding	1593446.7	1957854.4	1573397.2	1564069.2	1652797.4	1806773.8	1326800.8	1570799.1	1492670	1781882.9	1961201.2	1697252.3
A0A287A6Y8	A0A287A6Y8_PIG	GULP1	GULP PTB domain containing engulfment adaptor 1	273583.7	285618.4	204051.6	96156.6	109018.2	71095.2	84353.4	102956	72377.2	62950	91915.4	54533.4
A0A287A6Y9	A0A287A6Y9_PIG	TUBB2B	Tubulin beta chain	304437.4	247362	354598.9	119916.1	103372.2	123810.9	141097.7	94405.6	69210.8	380.3	121179.7	115937.3
A0A287A6Z5	A0A287A6Z5_PIG	UACA	Uveal autoantigen with coiled-coil domains and ankyrin repeats	29014163.7	19187733.6	22147661.2	25752038.5	15372184.8	22733698	4443450.5	8755568.3	9271230	20560370.8	5887209.1	13556488.4
A0A287A718	A0A287A718_PIG	CP	ferroxidase	37423434.5	36550058.9	36737856.2	34737871.6	35661405.8	35984071.1	32305830	33445717.8	32115900	39037490.8	38289589.2	39662807.2
A0A287A722	A0A287A722_PIG	BPNT1	3'(2'),5'-bisphosphate nucleotidase 1	2815256	2772515.5	2956945.8	2886541.4	2066100.9	2787663.7	1486362.4	1678317.4	1628020	2644781.4	2146084.2	2474391.5
A0A287A725	A0A287A725_PIG	ATP5MG	ATP synthase subunit	11130313	10737089.6	10025601	8655248.1	8937187.1	8623281.8	5447384.3	6561268.8	6658130	9269155.2	8929776.7	8325832.5
A0A287A728	A0A287A728_PIG	MEIS1	Homeobox protein Meis1	1474277.5	1343489.2	1486331.4	511007.3	705540	690764	725143.5	919926.4	898514	624240.5	669481.9	802735.4
A0A287A7C2	A0A287A7C2_PIG	DNPEP	Aspartyl aminopeptidase	4170747.4	3862520.1	3848792	2812316.6	2767108.4	2832663.5	1700657.6	1975146.8	1723000	2506967.4	2411759.9	2600161.1
A0A287A7F8	A0A287A7F8_PIG	GABPA	GA binding protein transcription factor subunit alpha	775695.2	755884.2	759837.5	625228.6	539563.2	656149.3	452976.3	382685.1	294173	324403.9	682976.7	519349
A0A287A7H6	A0A287A7H6_PIG	DDX47	RNA helicase	1035259.2	1216126.6	1066514.6	513536.8	486977.6	458440.4	519536.6	439643.4	506180	529013.7	540951.4	437589.5
A0A287A7K4	A0A287A7K4_PIG	RBKS	Ribokinase	680615.7	728249.2	753623.4	672851.9	770707.7	817765.6	678102.2	672091.1	624899	521480.3	429829.8	528781.5
A0A287A7L8	A0A287A7L8_PIG	PTPRF	Receptor-type tyrosine-protein phosphatase F	789242.9	823399.6	707372.6	233578.3	833208.5	1065918.6	690461	61681.3	515712	508984.3	806387.6	118947.8
A0A287A7Q1	A0A286ZQK4_PIG	CELF2	CUGBP Elav-like family member 2	1382443.5	1334454.7	1358066.5	490655	611739.1	555423.7	559758.6	522251.1	503949	567268.1	552480.3	687719.9
A0A287A7Q7	A0A287A7Q7_PIG	EIF5	Eukaryotic translation initiation factor 5	5514761.8	4585947.8	5319999.6	3583946.1	3876041.6	3813878.6	4567964.3	5105690.5	5038620	4815385.4	4183433.6	3911006.6
A0A287A7S9	A0A287A7S9_PIG	ACOX1	Acyl-coenzyme A oxidase	389478.7	321057.8	210210.8	319059.3	511847.6	380161.7	124636.9	91677.3	47487.7	301346.3	589735.7	562219.5
A0A287A7V2	A0A287A7V2_PIG	ACOT7	Acyl-CoA thioesterase 7	397030	439464.3	653106.2	944281.9	707932.4	776349.1	346217.3	504729	369276	497665.3	301916.4	486681.4
A0A287A7V3	A0A287A7V3_PIG	HEXA	Beta-hexosaminidase	4530666.4	4109944.2	4194994.3	5670305.4	6423592.9	6374242.7	2856583.8	2799888.9	2937290	3750306.8	3171969.7	3576365.5
A0A287A7V4	A0A287A7V4_PIG	DAAM1	Dishevelled associated activator of morphosis 1	80425.5	94953.8	66864.8	98654.7	70594.2	88435.5	97200.4	84606.7	91405.2	62184	110381.5	110385.9
A0A287A7Y8	A0A287A7Y8_PIG	CYRIB	CYFIP related Rac1 interactor B	3151859.1	2930630.7	2738777.1	1679674.2	1810871.7	1821805.8	1568696.7	1529821.3	1684410	1773570.3	1583641.3	1720231.4
A0A287A829	A0A287A829_PIG	MAN2C1	alpha-mannosidase	1137206.9	972024.3	1404822.8	1599185.9	1219977.2	1680928.5	1115974.8	834647.3	942085	1485294.4	1217459.7	1328976.1
A0A287A836	A0A287A836_PIG	LBH	Protein LBH	34804.5	30676.1	32529.1	19678.2	25884.1	20733	31355.5	18871.7	19223.2	19957.8	34401	23575.5
A0A287A837	A0A287A837_PIG	LZIC	Protein LZIC	6249485.2	6267718.6	6238371.8	2763903.5	2876060.1	3254645.2	4174228.5	4288640.6	4250910	3076398.7	3116022.3	2857485.9
A0A287A853	A0A287A853_PIG	GNA13	G protein subunit alpha 13	4964831.5	4835385.2	5209047	3505032.7	3742087.6	3584290.5	2793538.5	3116972.8	3010030	3874313.5	3426256.6	3942299.2
A0A287A892	A0A287A892_PIG	USP19	ubiquitinyl hydrolase 1	1800726.2	232329.1	167606.1	142183.5	10634574.6	148547.6	29631	18219.7	19589.7	5473.1	19716.9	15935.5
A0A287A8C3	A0A287A8C3_PIG	ILK	Integrin-linked protein kinase	13563766.7	12626493	13144134.5	13158960.5	14095120	13648216.6	12587195.7	13054621.5	12990700	16218295.9	15800359.4	16335448.7
A0A287A8D4	A0A287A8D4_PIG	FUBP1	Far upstream element binding protein 1	6314184.7	6289509.2	6013886.8	4248073.5	4203742	4090586.5	3897803.6	3763916.8	3869330	3651151.4	3085058.3	3449223
A0A287A8D8	A0A287A8D8_PIG	KDSR	3-dehydrosphinganine reductase	682217.3	576989.5	680602	603345.8	486559.8	280774.3	273303.7	357.5	251974	387270.9	312840.8	721314.8
A0A287A8E1	A0A287A8E1_PIG	AP1M1	AP-1 complex subunit mu-1	1988475.3	2227350.4	2083025.7	1670092.5	1858585.5	1701910.7	1194290.6	1242304.2	1192900	1247891.4	1244616.8	1361336.4
A0A287A8E3	A0A287A8E3_PIG	ADGRL2	Adhesion G protein-coupled receptor L2	529.2	602127.1	668219.7	421.9	239703.5	283479.5	357	290413.7	286087	261773	372.1	381699.8
A0A287A8E9	A0A287A8E9_PIG	KRT8	Keratin, type II cytoskeletal 8	5991984.4	5923332.1	6351756.1	4360312.3	4287764.9	4147559	1764476.1	1999374.8	2217000	2619464.2	3045600.3	2780147.9
A0A287A8H7	A0A287A8H7_PIG	NUDT4	diphosphoinositol-polyphosphate diphosphatase	15324.9	11647.8	14619.1	11299	11618.6	9914.8	8131	7860.1	6858.7	6854.2	7498.7	7992.5
A0A287A8I6	A0A287A8I6_PIG	ZMYND10	Zinc finger MYND domain-containing protein 10 isoform 1	509533.1	375296	455746.2	597602.9	714761.8	492879.2	412240.5	294997.4	413151	282760.5	242831.3	300070
A0A287A8J7	A0A287A8J7_PIG	RRM1	Ribonucleoside-diphosphate reductase	1645447.5	1709112.7	1792588.9	2846808.2	2362992.4	2585574.1	942752.2	963329	925452	2131696.1	1687137.6	2074365
A0A287A8M1	A0A287A8M1_PIG	IDH1	Isocitrate dehydrogenase [NADP]	6972701.5	6807080.8	6831314.9	6129130.6	6018876.7	5874679.7	3901811.9	4169089.7	4082880	5475421.1	5399737.5	5382259.3
A0A287A8N7	A0A287A8N7_PIG	DAB2	DAB adaptor protein 2	965340.1	760568	931073.3	876795.6	920022	957321.6	872597.6	806569	760787	758461.8	709078.8	829825.5
A0A287A8P0	A0A287A8P0_PIG	OS9	Endoplasmic reticulum lectin	737518	564849.2	723661.9	738429.1	678641.4	587316.2	676729.8	499824.3	520430	575717.3	585286.2	382040.8
A0A287A8Q1	A0A287A8Q1_PIG	OAS2	2'-5' oligoadenylate synthase	4694360.6	422262.8	695583.4	4452906.8	8983847.4	3812433.2	191734.4	190171.9	30995.4	221656.7	19972870.8	222876.9
A0A287A8T0	A0A287A8T0_PIG	RPL7	Large ribosomal subunit protein uL30	15366348	16074428.8	17096895.5	13385337.5	13126265.8	14236008.6	5091046.3	5124100.9	4990390	9467357.7	8938440.2	8434583
A0A287A8V1	A0A287A8V1_PIG	EIF4A1	Eukaryotic initiation factor 4A-I	18572666.2	18660732.2	17391068.8	18516028.9	18492142.8	17852736.1	11553870.6	11291108.6	11214300	15781422.3	15130284.7	15072740.6
A0A287A8X8	A0A287A8X8_PIG	ANP32B	Acidic leucine-rich nuclear phosphoprotein 32 family member	10940543	10001389.8	9501100.7	7173999.4	6424842.4	6277774.9	6850344.1	6309421.3	6258420	5440208.9	5298362	5331147.4
A0A287A8Y0	A0A287A8Y0_PIG	TSSC4	U5 small nuclear ribonucleoprotein TSSC4	560606.5	431042.7	486106.5	346233	509125.6	257684.2	416986.4	188819.9	353886	295602.3	311521.6	295028.5
A0A287A905	A0A287A905_PIG	ANO6	Anoctamin	3657193.5	3837842.8	3368818.1	3307328.5	3124037.3	3265485.6	3498848.7	3103208.2	3231750	3448223.5	3538437.7	3406468.1
A0A287A929	A0A287A929_PIG	EPHX2	Epoxide hydrolase 2	785641.5	889792.9	687255	910939.7	839169.4	888038.1	397214.2	317960.1	363815	434224.8	436324.8	456891.4
A0A287A935	A0A287A935_PIG	HSPA12B	Heat shock protein family A (Hsp70) member 12B	4078539.3	4188476.3	3753378.5	1599450.4	1569203.3	1467010.7	1086624.2	1000813.2	1033140	1174443.3	1241562.9	1251267.6
A0A287A947	A0A287A947_PIG	C14H1orf198	Chromosome 14 C1orf198 homolog	306429.6	335494.1	386714.8	355647.5	258014.9	280135.9	412141.8	380734	364106	381032.7	257862.6	272945
A0A287A976	A0A287A976_PIG	COPS5	COP9 signalosome subunit 5	2787913.3	3011013.2	2448829.6	2666956.9	2305429.6	2692966.6	1983827.5	2112608.9	1779100	2016132.1	2347138.4	2078352.8
A0A287A9A8	A0A287A9A8_PIG	EPB41L3	Erythrocyte membrane protein band 4.1 like 3	606194.7	507456.4	480639.7	270754.4	255232.9	211807.5	335846.4	307555.7	299571	151126.2	232464.7	278768.8
A0A287A9E8	A0A287A9E8_PIG	DTNA	Dystrobrevin	2224877.2	1915487	1976121	2244186.1	2196245.1	2160436.7	2434870.8	2487644.5	2667470	2638105.3	2387773.4	2624611.1
A0A287A9G0	A0A287A9G0_PIG	LANCL2	LanC like glutathione S-transferase 2	2045121.3	2200200.9	2247964.4	1556026.4	1490631.6	1538533.5	984879.8	983843.4	1062680	1273121.9	1337222.7	1233169.7
A0A287A9G3	A0A287A9G3_PIG	GNAO1	Guanine nucleotide-binding protein G(o) subunit alpha	2928382	2766934.6	2952408.6	1981706.6	1885082.3	2145476.9	1857370.6	1976970.5	2012380	2405806.9	2017583.4	2402719.2
A0A287A9H4	A0A287A9H4_PIG	HNRNPH2	Heterogeneous nuclear ribonucleoprotein H2	2088797.2	2603727.1	1903437.7	1907770.4	1604630.3	1438488.4	1367108.3	1812641.5	987964	1964717.4	1656714.4	1631256.8
A0A287A9I0	A0A287A9I0_PIG	DYNLT1	Dynein light chain Tctex-type 1	314505.7	351986.6	368821.3	381750	391780.2	387833.1	226478	238968.3	203622	274700.4	212457.9	253405.7
A0A287A9J8	A0A287A9J8_PIG	BST2	Bone marrow stromal cell antigen 2	521637.5	726794	824115.2	237701.9	210708.9	203744.6	164923	173527.1	206289	154943.3	276871.6	252761.7
A0A287A9K0	A0A287A9K0_PIG	KDM1A	Lysine-specific histone demethylase	23805027.7	23686933.4	22496843.7	22406395.4	19705630	20975019.6	11820925.7	13228741.6	12090200	14066874.9	10761066.8	14552577.6
A0A287A9K5	A0A287A9K5_PIG	TRIM2	Tripartite motif-containing protein 2	24595	25725.8	21840.7	24911	27114.9	20241.8	22143	357.5	10790.8	27878.4	372.1	12317
A0A287A9L5	A0A287A9L5_PIG	VPS16	Vacuolar protein sorting-associated protein 16 homolog	200290.8	137917.6	173158.9	159958.3	136339.1	170493.4	76149.6	116626.8	92848.2	134511.8	110557.6	111207.4
A0A287A9L8	A0A287A9L8_PIG	CNP	2',3'-cyclic-nucleotide 3'-phosphodiesterase	4978751.6	5458016.6	5826484.7	2325203.3	1751250.9	2986886.6	1282952.9	1577839.3	1806810	2240844	1903705.7	2242802.4
A0A287A9M0	A0A287A9M0_PIG	MYLK	Myosin light chain kinase, smooth muscle	97715187.3	94738555.5	93567867.3	89810963.3	91485734.9	94617646.2	125784464.5	129694463.7	122212000	133079005	129037364.1	133371570.2
A0A287A9P1	A0A287A9P1_PIG	LRRC45	Leucine rich repeat containing 45	7845.2	4883.7	11250	5384.6	11423.5	13925.4	12022.1	17244	12467.4	3180	372.1	9348.2
A0A287A9P4	A0A287A9P4_PIG	PPP2R5C	Protein phosphatase 2 regulatory subunit B'gamma	41312.5	44411.9	38484.1	54799.7	43480.1	50024.5	42487.8	30382	28030.7	23974.7	33247.8	382.3
A0A287A9S9	A0A287A9S9_PIG	GOLGA5	Golgin subfamily A member 5	365410.2	334417.9	409225.6	463275.8	434889.2	484589.9	407454.8	329024.7	368049	403874.5	393117.2	346129.6
A0A287A9U8	A0A287A9U8_PIG	NUP88	Nucleoporin 88	13379878.5	12570462.1	12049302.7	8128642	7879397.7	8465348.8	6309234.6	8099862.2	7397500	6381952.8	6785654.3	7619101.7
A0A287A9X1	A0A287A9X1_PIG	IDH3G	Isocitrate dehydrogenase [NAD] subunit, mitochondrial	465192.1	579469.1	485381.5	358071.2	313952.1	312810.1	281005	310304.5	314475	449060.8	334133.9	436067.4
A0A287A9X8	A0A287A9X8_PIG	IGF2BP3	Insulin like growth factor 2 mRNA binding protein 3	21954.7	23889.3	20788	25969.2	28855.7	17984.1	9052.9	357.5	12208.3	17518.7	10803.5	11964.1
A0A287A9Y6	A0A287A9Y6_PIG	RPS7	40S ribosomal protein S7	13564143.8	13303038.3	13599243.1	11183721.8	11753062.9	10993010.9	6375952.5	6779800.1	6753940	8600330	8447713.1	8598564
A0A287AA07	A0A287AA07_PIG	EXOC8	Exocyst complex component 8	304615.3	225504.8	218858.1	317200.7	248440.2	257933.5	233267.8	264951.8	228173	199966.9	264012	218825.8
A0A287AA08	A0A287AA08_PIG	TSPAN14	Tetraspanin 14	254653.5	341245.2	158441.4	421.9	169536.6	263784.9	357	166280	158280	117750	154887	103412.1
A0A287AA21	A0A287AA21_PIG	ECHS1	Enoyl-CoA hydratase, mitochondrial	4928515.3	5088168.2	5352589.9	5771507.9	5547655.1	5443748.7	4127023.3	3831965.2	4229560	5710288.1	5761974.4	5873592.1
A0A287AA27	A0A287AA27_PIG	ANTXR2	ANTXR cell adhesion molecule 2	4297552.3	5095969.6	3922335.4	3380146.7	1878589.8	2916700.9	4870647	5499992.4	4001100	3787209.7	3876083.7	933270.9
A0A287AA42	A0A287AA42_PIG		Ig-like domain-containing protein	13396211.7	13532047.1	12868599.1	5825908.1	4970323.8	5752219.1	3863295	3578171.8	2825050	3760602.8	3691550.7	3873536.1
A0A287AA45	A0A287AA45_PIG	HNMT	Histamine N-methyltransferase	1247435.8	1262443.5	1410347.5	764194.9	727760.3	1025918.6	634358	588568.5	527202	532915.4	688416.7	657889.6
A0A287AA47	A0A287AA47_PIG	GCLM	GCS light chain	371552.9	532632.5	569517.4	536755.2	523868.5	581863.5	337751.9	305480.3	312797	451095	416807.9	414353.3
A0A287AA72	A0A287AA72_PIG	DOCK6	Dedicator of cytokinesis 6	357794	175448.5	216740.8	218199.6	159426.7	245915.1	111292.3	67814.9	200857	125347.3	189270.9	136785.2
A0A287AAA2	A0A287AAA2_PIG	NRDC	Nardilysin convertase	118025.1	169688.5	125569.4	122069.3	124808.1	130468.1	95942.9	84273.6	88993.9	147339.4	120796.9	90088.3
A0A287AAD2	A0A287AAD2_PIG	MAP7	Microtubule associated protein 7	260533.7	327985.8	245621.4	513664.2	514406.6	553771.1	388138.3	387688.6	366955	275271.6	272650.1	314674.6
A0A287AAD3	A0A287AAD3_PIG	G3BP1	G3BP stress granule assembly factor 1	2887420.8	2849981.7	2968333.1	2081262	2311223.9	2293111.4	1986147.1	2147005	1972770	2123047.5	2106043	2410934.6
A0A287AAG0	A0A287AAG0_PIG	UAP1L1	UDP-N-acetylglucosamine pyrophosphorylase 1 like 1	1024507.7	994426.3	926985.4	536910.3	761691.7	745269.6	432436.9	381841.5	445770	627895	681816.7	655283.3
A0A287AAG7	A0A287AAG7_PIG	PDPR	Pyruvate dehydrogenase phosphatase regulatory subunit	378956.4	462344.5	472501	230547.5	327662.4	313059.5	239980.3	258314	179310	296963.5	240485.7	248881.7
A0A287AAK0	A0A287AAK0_PIG	LRBA	LPS responsive beige-like anchor protein	3080448.4	3122542.1	2744218.8	7389640.7	7438997.2	7167882.3	2407290.4	2451597.9	2098860	3377300.7	3343650.5	3186341.4
A0A287AAK1	A0A287AAK1_PIG	GPS1	G protein pathway suppressor 1	2892096	3296348.9	2864705.3	2981083.5	3090852	2843251	2124354.4	2225466	1721820	2657862.7	2345728	3196180.2
A0A287AAL6	A0A287AAL6_PIG	FHL1	Four and a half LIM domains 1	44763882.4	43539043.9	48611248.1	41958733.3	38324805.5	32194860.4	45155400.9	42239951.2	41284900	41370554	41191408.2	43137460.9
A0A287AAM0	A0A287AAM0_PIG	DYNLRB1	Dynein light chain roadblock	5159910.1	5511693.7	5682482.2	5134478.4	5088144.5	5011661.4	6664219.4	5620837.2	5962410	5105254.5	5074954.3	4919473.3
A0A287AAM6	A0A287AAM6_PIG	VPS25	Vacuolar protein-sorting-associated protein 25	2048605.1	2287259.8	1188928.7	2434448.6	2526175	2669214	1696445.7	2390701.7	2394630	2037385.1	1722714.5	1795662.7
A0A287AAP0	A0A287AAP0_PIG	LOC100522130	Fumarylacetoacetase-like C-terminal domain-containing protein	3850718.8	3642067.7	3776761.1	2574879.3	2976865.5	2811091.1	2128016.9	2208879.2	2221730	2617578.4	2546655	2660599.8
A0A287AAP1	A0A287AAP1_PIG	CD74	CD74 molecule	4085054.5	4030242.7	3869935.7	1196206	1381239	1317159.9	1475547.9	1668730.1	1558950	1203239.4	1049331.3	1029770.1
A0A287AAP2	A0A287AAP2_PIG	HACD2	Very-long-chain (3R)-3-hydroxyacyl-CoA dehydratase	1021550.2	1006606.6	1176731.7	988547.4	899011.9	1029797.1	409494.6	423750.5	463456	719951.7	762713.4	814092.1
A0A287AAV0	A0A287AAV0_PIG	GTPBP1	GTP-binding protein 1	782028	1126416.5	848986.5	850760.4	862825.4	673508.4	528590	491684.8	556432	769547.8	819123.1	694758.6
A0A287AAW2	A0A287AAW2_PIG	SCAF8	SR-related CTD associated factor 8	1142553.3	1112560.5	881969.8	578473.2	616222.6	561141.4	477228.9	307362.1	476547	408382	408772.1	521913.9
A0A287AAX8	A0A287AAX8_PIG	CC2D1A	Coiled-coil and C2 domain containing 1A	731025.5	736813	731916.2	530789.8	638836.2	597957.9	516512	508998	389742	554393.8	420778.1	504461.1
A0A287AAY2	A0A287AAY2_PIG	CAMLG	Guided entry of tail-anchored proteins factor	482228.2	364140.2	336665.3	325811	277862.3	262120.3	200543.6	318357.4	285336	154006.9	251402.6	260852.9
A0A287AAZ9	A0A287AAZ9_PIG	CFB	Complement factor B	23436286	23326026.3	24141337.7	21958450.3	19500442.1	25376232.5	19016152.3	21020434.8	20231000	25197452	23020496.5	24813756.3
A0A287AB10	A0A287AB10_PIG	PLLP	Plasmolipin	6899.1	11231.8	6598.7	4267.7	6335.3	8128.6	357	3538.1	3685.7	3454.2	372.1	2805.4
A0A287AB21	A0A287AB21_PIG	PPP4R1	Protein phosphatase 4 regulatory subunit 1	294557.5	504011.6	467133.6	409807.3	412836.8	284239.6	277358.8	365757	281040	269735.6	359456.5	438551.6
A0A287AB49	A0A287AB49_PIG	MVD	Diphosphomevalonate decarboxylase	510670.3	474438.9	433330.3	829892.4	671666.2	754893.5	293422.8	286962.9	230556	419685.9	492290.2	478649.1
A0A287AB52	A0A287AB52_PIG	MFAP4	Microfibril associated protein 4	2310434.3	2036593.7	2417974	7579939.2	8226575.6	6630305.6	7973745.6	7462373	7498690	7227207.3	7111667.5	5068189.4
A0A287AB56	A0A287AB56_PIG	RBM22	Pre-mRNA-splicing factor RBM22	1271373	1410220	1602992.4	880331.3	1010784.8	984144.5	519964.9	533538.8	572859	940518.1	909282.6	528171.3
A0A287AB58	A0A287AB58_PIG	ISG15	ISG15 ubiquitin like modifier	3218971.6	3177684.8	3474907.3	996175.5	1096433.3	1016167.1	422169.8	456909.7	421609	1066576.3	962411.4	1038753.7
A0A287AB80	A0A287AB80_PIG	UBE2H	E2 ubiquitin-conjugating enzyme	1350991.1	1203946.4	1001167.8	1461965.1	1664435	1593590.8	1810460.4	1895177.9	1825290	1748686.6	1762130	1845619.7
A0A287ABA8	A0A287ABA8_PIG	AGFG2	Arf-GAP domain and FG repeat-containing protein 2 isoform X1	85306.3	519.5	7328.1	183001.1	301218.2	91606.5	6640	5234	3395.9	99380.2	79736.7	370663.5
A0A287ABB8	A0A287ABB8_PIG	NIPSNAP2	Nipsnap homolog 2	1592270.3	1819486.9	1809699.6	2223399.8	2335944.4	2267106.4	1756276.2	1461528.3	1408480	1998759.1	1864459.8	2151670.3
A0A287ABD1	A0A287ABD1_PIG	ABHD10	Abhydrolase domain containing 10, depalmitoylase	25265817.8	24925682.6	22552742.6	15245163.5	15769453	15143593.2	13841795	20930165.4	460674	14703381.7	19541494.9	20084675.2
A0A287ABE4	A0A287ABE4_PIG	BRDT	Bromodomain testis associated	11943987.8	11006437.6	11572249.7	3819952.8	4331595.4	2843540.1	3072242.2	357.5	4145720	380.3	3530018	4535463.6
A0A287ABH0	A0A287ABH0_PIG	CLYBL	Citramalyl-CoA lyase	1878320.3	1514803.2	1434312.8	1129949.5	1054191.5	814271.4	25714.5	552364	780959	1026667.1	1076817.2	922985.3
A0A287ABI3	A0A287ABI3_PIG	MBD1	Methyl-CpG binding domain protein 1	54004.4	50299.3	34878.2	21315.1	27571.9	24664.5	11513.6	357.5	23915	11918.7	12603.7	26065.5
A0A287ABR7	A0A287ABR7_PIG	TRIM3	RING-type E3 ubiquitin transferase	438427.1	517892.8	464010.9	370069.3	314568.3	334511.5	248874	387616.3	400028	446300.4	354578.6	412118.6
A0A287ABS5	A0A287ABS5_PIG	USP47	Ubiquitin carboxyl-terminal hydrolase 47	159177.3	145095.8	135660.7	139896.9	132626.1	146237.3	112767.4	63737.8	92287.9	116634.7	138148.4	94665.2
A0A287ABT2	A0A287ABT2_PIG	EIF2AK2	Eukaryotic translation initiation factor 2 alpha kinase 2	4880842.8	4961806.3	5282605.2	3475277.9	4117563.1	3925282.1	1657328.5	1717064	1650360	2555965.3	2806572.7	2759446
A0A287ABU0	A0A287ABU0_PIG	CCDC9	Coiled-coil domain containing 9	953057.7	1421245.6	1329890.2	1254931.7	943451.3	821324.9	1066653.6	898649.9	1199550	748677.4	729698.5	840415.1
A0A287AC08	A0A287AC08_PIG	AGAP3	ArfGAP with GTPase domain, ankyrin repeat and PH domain 3	369664.7	466039.4	362587.9	257563.7	309074.2	355637	209425.1	178986	113898	557139	274555.7	353412.3
A0A287AC10	A0A287AC10_PIG	PXK	PX domain containing serine/threonine kinase like	452801.2	424625.4	574377.8	357361.9	523323.4	430629.9	198892.4	245920.9	208000	381490	296921.9	331290.6
A0A287AC15	A0A287AC15_PIG	CHERP	Calcium homeostasis endoplasmic reticulum protein	2163420.2	2126021.1	2221987	1610546.8	1521808	1434646.1	1012172.3	672251.1	993446	683593.9	1191394.7	1216390.3
A0A287AC42	A0A287AC42_PIG	VAPA	Vesicle-associated membrane protein-associated protein A	12381561.3	12229184.3	12959104.8	10349829.7	10352064.6	10003593.2	8107222.2	7942257.6	7677970	9007128.6	8563881.3	9009627.8
A0A287AC66	A0A287AC66_PIG	RNASEH2A	Ribonuclease	926760.2	967032.6	637957.2	653165.6	864224.3	478469.9	569336	619235.6	350.9	610803.7	742843.4	708898
A0A287AC85	A0A287AC85_PIG	THOC2	THO complex subunit 2	860413.8	818194.7	814702.9	688294.3	767089	655549.5	359068.5	350555.9	415292	488487.8	522578.7	454231.7
A0A287ACD4	A0A287ACD4_PIG	MARK2	non-specific serine/threonine protein kinase	211244.5	430203.3	176766.4	120773.3	305703	454938.9	173995.8	303968.3	238138	151842.6	153351.6	426966.2
A0A287ACH8	A0A287ACH8_PIG	SCO1	Synthesis of cytochrome C oxidase 1	964842.4	871457.4	724256.4	405870.1	319781.9	489489.8	530150.6	584115.1	544568	618983	516469.7	509521.1
A0A287ACI8	A0A287ACI8_PIG	DCAF8	DDB1 and CUL4 associated factor 8	502174.9	393535.3	612114.7	634418.3	593302.9	551353.7	431728.9	363826.3	320738	228870.4	595052.6	693895.6
A0A287ACN2	A0A287ACN2_PIG	ADIRF	Adipogenesis regulatory factor	11026462	10448023.4	9737996.2	7715452.8	7409584.9	8724410.9	14046893.3	12593290	13161600	8764924.4	8594612.1	8240693.2
A0A287ACN7	A0A287ACN7_PIG	FOCAD	Focadhesin	108651.4	92468	103826.7	89110.9	130043.8	81505.5	69461.8	77195.9	63157	83513.4	95242.9	73312.9
A0A287ACP7	A0A287ACP7_PIG	SF3A1	Splicing factor 3a subunit 1	5648881.2	5385509.5	5525342.6	3756463.9	3298514.4	3247550.7	4253826.1	3627921.8	3631640	3514616.2	2815830.1	3820059.8
A0A287ACS0	A0A287ACS0_PIG	LUC7L3	Luc7-like protein	1771845.2	1683310.3	1665993.5	1030304	1092877.1	1060692.3	862296.9	893667.8	793253	924312.3	857572.6	758390.8
A0A287ACV7	A0A287ACV7_PIG	PRXL2A	Peroxiredoxin-like 2A	8201026.1	7833223.4	8145783.2	8387466.8	8398627.2	8334950.5	4948332.1	5101187.2	4941870	6208298	6338499.5	6351174.5
A0A287ACW6	A0A287ACW6_PIG	USP9X	ubiquitinyl hydrolase 1	1606658	1188738.8	1066922.4	1321438.3	1310421.6	1261428.1	589246.6	850953.8	747483	971503.5	754288.4	1219310.4
A0A287ACX4	A0A287ACX4_PIG	FKBP2	peptidylprolyl isomerase	9570633.7	10385538.2	9723598.9	7135696.9	7153424.7	6942738.7	5566048.3	5413645.5	6311100	6736534.6	6364829.5	5958960.3
A0A287ACY5	A0A287ACY5_PIG	SYNGR2	Synaptogyrin	3105830.5	3070152.8	2966361.1	2534941.7	2534554	2677260	2017115.3	1759702.5	1842670	1960469	2037614.6	2158491.1
A0A287ACY9	A0A287ACY9_PIG	POM121C	Nuclear envelope pore membrane protein POM 121C	198529.3	230872.5	230049.7	141378	124031.5	218270.8	357	134088.7	118558	150937.6	102232.9	123996.9
A0A287AD21	A0A287AD21_PIG	SUMO3	Small ubiquitin-related modifier	40351047.4	41096333.5	43684141.8	28812997.2	27305911	27374845.7	31704371.1	29369536.3	26725900	26590115.3	26165150	23384343.2
A0A287AD24	A0A286ZT20_PIG	ZNF207	Zinc finger protein 207	20828701.7	18197237.5	20694290.9	14190340.4	14133585.1	14008721	11329239.1	11807457.5	11321800	9697542.8	10303551.8	12385304.6
A0A287AD30	A0A287AD30_PIG	SVEP1	Sushi, von Willebrand factor type A, EGF and pentraxin domain containing 1	14415.5	15529.1	4690.5	16741.6	16449.6	15790.6	8817.2	18113.5	7379.2	11215.5	11514.6	382.3
A0A287AD92	A0A287AD92_PIG	GRPEL1	GrpE protein homolog	1948931.7	1913192.5	1799335.3	1034914.4	1105660	1020543	1170118.3	1431217.8	1251840	1098925.2	1114472.4	1100579.4
A0A287ADD0	A0A287ADD0_PIG	SRRM2	Serine/arginine repetitive matrix 2	1487063.5	1420638.7	1440753.8	1219839.1	1185751.9	1168372.7	716510.3	649486.1	671924	865676.3	804684.5	811301.7
A0A287ADD9	A0A287ADD9_PIG	TBC1D15	TBC1 domain family member 15	154286.3	149311.6	175071.7	140514.8	139233.7	140007.7	126195.5	92032.9	79037.2	108959.4	122408.7	97430.8
A0A287ADE5	A0A286ZPI7_PIG	VPS26C	Down syndrome critical region protein 3 isoform 1	227160	327722.3	290622.2	294815.5	291724.5	208147	183307.6	234971.4	194841	193711.3	147870.3	236068.3
A0A287ADE6	A0A287ADE6_PIG	RPS15A	Small ribosomal subunit protein uS8	13078400.1	11974935.8	12617513.9	11059400.8	11122995.2	10571679.7	5936079.8	5500562.9	6149790	7671851.7	8774829.2	7968299.5
A0A287ADE7	A0A287ADE7_PIG		Ig-like domain-containing protein	5977415.7	6077109.9	5783752.5	6247500.7	7095090.1	5956115.4	3162176.2	3295056.1	3386790	5339861.3	5264683.3	5647363.7
A0A287ADG1	A0A287ADG1_PIG	DBNL	Drebrin like	4423934.9	4336732.4	4159379.1	3433777.5	3497295.5	3722891.3	3328523.5	3067161.6	2979190	3170395.3	2742969.2	2782610.3
A0A287ADH9	A0A287ADH9_PIG	CLIC4	Chloride intracellular channel protein	11024245.1	10884131.8	10661261.5	10838818.5	10843572.2	10636372.9	13576367.7	13149883.2	13110300	13419313.6	12820494	12993832
A0A287ADJ2	A0A287ADJ2_PIG	HSPA9	Stress-70 protein, mitochondrial	11971149.6	11778302.1	11604410.1	8711127	8914500.1	8829948.5	7599736.2	8036133.7	7562270	7763171.4	7743673.4	7850974.1
A0A287ADK3	A0A287ADK3_PIG	ALDH7A1	Aldehyde dehydrogenase 7 family member A1	9422217.1	9028968.7	10279814.8	6719369.9	7100541.4	8553830.8	5771156.7	6799973.2	4816940	9006521.7	9827490.1	8901040.8
A0A287ADK4	A0A287ADK4_PIG	TTC7B	Tetratricopeptide repeat domain 7B	212407.3	187356.4	211156.8	200430.8	245660.7	207832.6	198878.2	202210.5	104413	158298.7	171106.1	227818.1
A0A287ADL8	A0A287ADL8_PIG	PSMD4	26S proteasome non-ATPase regulatory subunit 4	1656472.1	1386263.7	1278704.9	1391154.7	1622270.4	1226425.6	357	1243445.3	1521550	819215.5	1275580.9	382.3
A0A287ADM4	A0A287ADM4_PIG	PEX5	Peroxisomal targeting signal 1 receptor	1590068.4	43579.8	1200296.7	974616.2	1334627.6	395288.9	730608.8	326959.5	459378	267930	1717656.3	314757.4
A0A287ADR1	A0A287ADR1_PIG		Glutathione S-transferase	9810670.2	8766696.7	8369497.3	8451520.8	8330541.5	8381335.5	5401237.1	5032772	5444160	6557601.8	6121920.8	7444475.5
A0A287ADR4	A0A287ADR4_PIG	POLR2D	RNA polymerase II subunit D	2860440	2962132.4	3425265.5	2240579.4	1417327.5	1808809.4	2064320.4	1527090.8	2107860	1886446.5	1799170.2	2348055.3
A0A287ADU8	A0A287ADU8_PIG	CLPX	ATP-dependent Clp protease ATP-binding subunit clpX-like, mitochondrial	203041.7	844581.8	623463.5	359571.6	344146	288646.8	360197.8	91221.4	290026	241441.2	80219.7	147447.8
A0A287AE16	A0A287AE16_PIG	SCIN	Scinderin	1534327.3	1606229	1554640.6	1301986.4	1254929	1227557.8	867732.6	772436.8	813882	934383.9	948407.6	979323.9
A0A287AE28	A0A287AE28_PIG	CNOT3	CCR4-NOT transcription complex subunit 3	739732	692004.6	982476.5	701976.7	970172.3	898688.2	628903	618696.7	787987	688805.9	181628.5	231510.7
A0A287AE29	A0A287A9C0_PIG	SNX4	Sorting nexin 4	818644.2	882893	827436.5	761671.5	604378.1	799937.9	625417.5	517255.7	576547	713723.2	685571.6	684054.6
A0A287AE36	A0A287AE36_PIG	RPL38	Large ribosomal subunit protein eL38	7153045.6	7836702.2	7588277.4	5365784.5	5438923.9	6302948.8	3813994	3691609.6	3387690	4002178.4	4884843.5	4612474.8
A0A287AE39	A0A286ZMT3_PIG	RNF214	Ring finger protein 214	764565.1	616373.9	865587.1	411739.3	759827.2	681267.8	452976.3	357.5	433126	336437.1	649462.4	689877.3
A0A287AE55	A0A287AE55_PIG	MIPEP	Mitochondrial intermediate peptidase	7879.3	5489.5	520.3	10246	12492.3	8646.9	357	4842.7	7504.1	380.3	5471.2	10817.2
A0A287AE58	A0A287AE58_PIG	CD5L	CD5 molecule like	6268171.2	5642881.5	6295901.7	9188754.9	8770047.8	9657458.4	11245917.9	10539611	10977400	7103970.2	7651746.2	6929335.5
A0A287AE62	A0A287AE62_PIG	TBCE	Tubulin-specific chaperone E	265635.8	235585.9	287991.8	202886.9	211557.9	190005	183236.4	113615.1	155213	140799.9	143701.8	170696
A0A287AE68	A0A287AE68_PIG	TMEM123	Transmembrane protein 123	360629.4	224173.9	283782.3	195577.5	208782	181008.6	455548.1	373076.4	414901	290109.7	372.1	424094.1
A0A287AE86	A0A287AE86_PIG	SMAD2	Mothers against decapentaplegic homolog	2201908.1	3629055.5	4687556.6	2213746	2970226	2289630.4	357	1560845	1237150	1627411.1	1751844	1535450.5
A0A287AE88	A0A287AE88_PIG	NDUFA9	NADH dehydrogenase [ubiquinone] 1 alpha subcomplex subunit 9, mitochondrial	1611393.6	1590744.6	1568578.3	1852216	2123651.5	1909011	1412258.4	1499816.4	1229150	1754354.8	1557767.3	1921933.5
A0A287AEA2	A0A287AEA2_PIG	PPIC	Peptidyl-prolyl cis-trans isomerase	1034191.5	1076694.8	993245.6	902585.5	1256497	954977.7	560748.5	431786.1	644503	905343.9	584980.8	541822.6
A0A287AEA5	A0A287AEA5_PIG	ALDH16A1	Aldehyde dehydrogenase 16 family member A1	1495507.7	1593971.8	877873	918184.2	1070166.8	1059602.2	577512.4	417030.2	318764	856217	564718.5	800142.3
A0A287AEC1	A0A287AEC1_PIG	MOB1A	MOB kinase activator 1B	3718937	3115776.9	3086714.2	2894668.3	2965068.8	2982863.6	2081493.4	2223988.6	2128530	2882141.1	2982198.3	2918480.3
A0A287AEF3	A0A287AEF3_PIG	BAD	BCL2 associated agonist of cell death	78606.1	77243	56679.4	52728.7	54417	65613.5	60378.9	81969.6	76476.3	52186.5	75477.3	67799.2
A0A287AEG0	A0A287AEG0_PIG	CDC42BPB	non-specific serine/threonine protein kinase	835737.6	962337	1351506.9	1419875.6	1047805.6	452550.4	463815.1	406209.1	689669	197231.5	895068.8	1215486
A0A287AEG1	A0A287AEG1_PIG	MACF1	Microtubule actin crosslinking factor 1	2183192	2189068.8	2091447.6	2297143.6	2198535.9	2237186.9	2436071.3	2459259.5	2391590	2359486	2356183.7	2357948.6
A0A287AEG2	A0A287AEG2_PIG	DCAF1	DDB1 and CUL4 associated factor 1	378098.2	335769.4	229725	205129.1	303286	152017.7	220694.3	5996.9	350.9	4432.1	47736.1	7567.5
A0A287AEH0	A0A287AEH0_PIG	PSMD7	Proteasome 26S subunit, non-ATPase 7	2930161.6	3024913.6	2933666.9	2696483.3	2775340.4	2718164.5	1761413.9	1992202.2	2064890	2408180.4	2375143.9	2583076.5
A0A287AEI6	A0A287AEI6_PIG	KPNA6	Importin subunit alpha	1345751.8	1279557.8	1140105.4	1041505	1062220.2	999708.9	747009.5	858966	647949	855980.7	982397	852128
A0A287AEK2	A0A287AEK2_PIG	PRKAR2A	cAMP-dependent protein kinase type II-alpha regulatory subunit	5971579.2	6352394.1	5697176	5447450.9	6473965	5659545.5	4821142.7	4441701.2	4652730	5562904.2	4607927.4	4444473.3
A0A287AEL2	A0A287AEL2_PIG	LOC110255312	IF rod domain-containing protein	842985.7	650817	612089.5	390272.5	613625.6	366605.1	254168.3	348907.4	202706	383234.9	285644.4	558609.7
A0A287AEL3	A0A287AEL3_PIG	MAX	Protein max	87458.6	92193.1	88493.7	68284.7	65257.8	51633.1	85744.6	70922	60724.8	38053.1	61627	98601.2
A0A287AEM6	A0A287AEM6_PIG	NUP133	Nucleoporin 133	8902238.5	8875116.9	9386663.7	5735874.2	6375548.3	6845825.3	4918432.1	4592785.2	3955170	4824532.5	5249371	5392425
A0A287AEP6	A0A287AEP6_PIG	C2H11orf58	Small acidic protein	1627922.9	1237752.9	1552179.3	902485.7	924631.6	1035282.4	769961	1268131.8	869158	566731.6	736943.3	797341
A0A287AEQ0	A0A287AEQ0_PIG	PTMA	Prothymosin alpha	117800373	112838090.5	107319876	60085004.3	61092328.4	57101100.2	79235697.4	77968179.9	69233900	55085415.7	56862397.3	51472162.5
A0A287AEQ6	A0A287AEQ6_PIG	NAP1L4	Nucleosome assembly protein 1 like 4	10502140	10919748.8	9991261	8490713	7793206.6	8308427.6	9586890.5	9354504.6	9255270	8976229.9	7833267.7	8397014.4
A0A287AES5	A0A287AES5_PIG	PCK2	phosphoenolpyruvate carboxykinase (GTP)	582011.6	533202.5	571778.6	250956.3	233306.6	232175.4	148713.6	166518.5	166896	172261.1	211873.6	187211.8
A0A287AEU6	A0A287AEU6_PIG	MAT2B	Methionine adenosyltransferase 2 subunit beta	1765722.2	9890023.8	3241703.8	4516660.3	4658254.5	1210526.3	1166038.7	837347.2	981175	918258.2	1072989.1	1212467.8
A0A287AF07	A0A287AF07_PIG	SIRT5	NAD-dependent protein deacylase sirtuin-5, mitochondrial	140481.4	175011.8	202032.1	200463.3	175258.6	167032.9	110091.8	112655.4	111200	77844.4	125842.3	165582.7
A0A287AF08	A0A287AF08_PIG	SELENOH	Selenoprotein H	1555697.8	1506054.3	1556835.1	975319.5	977757.5	1066160.7	944348.4	839456.2	1002480	910466.9	838916.8	958167.6
A0A287AF66	A0A286ZIB3_PIG	LTN1	E3 ubiquitin-protein ligase listerin	6662.3	5509.7	4769.3	7135.5	6865.6	4858.1	3324.4	5054.7	3230.7	4673.1	2708.7	2509.3
A0A287AF73	A0A287AF73_PIG	DOHH	Deoxyhypusine hydroxylase	249181.9	193825.5	168833.8	123694.7	125261.4	422.7	162503.8	199880.4	268793	380.3	123884.8	149681.4
A0A287AF76	A0A287AF76_PIG	EIF4G3	Eukaryotic translation initiation factor 4 gamma 3	888874.1	832700.6	890497	814839.4	877542.6	819891.5	793426.2	763577	700983	859704.6	791539.7	845173.3
A0A287AF82	A0A287AF82_PIG	MRPL1	Large ribosomal subunit protein uL1m	86969.5	66295.4	520.3	49365.9	429.9	63176.8	102859.4	44031.1	27691.1	47969.8	372.1	96683.7
A0A287AF88	A0A287AF88_PIG	ASCC3	Activating signal cointegrator 1 complex subunit 3	495608.4	519.5	387705.3	334088.2	341644.5	411011.1	147429.7	357.5	215988	441240.2	366943	448142.1
A0A287AFB4	A0A287AFB4_PIG	FZD2	Frizzled-2	207668.7	195801.7	174374.8	80752.4	78498.8	74692.1	49217.7	67872.1	90428.5	54132.8	372.1	61533.8
A0A287AFB6	A0A287AFB6_PIG	BRCC3	Lys-63-specific deubiquitinase	330293	188249	266523.4	138754.8	173358.6	162168	222658.8	129771.9	134102	152055	157740.6	124777
A0A287AFE3	A0A287AFE3_PIG	LOC110258312	Complement C1q and tumor necrosis factor-related protein 9A	1986650.5	2140395.2	2076798.3	3031516.4	3229497.7	3382381.5	2004764.6	2196592	2444180	2665535.9	3229316.8	3260192.7
A0A287AFL3	A0A287AFL3_PIG	RABEP2	Rab GTPase-binding effector protein 2	6407584.2	7387966.5	6114905	5148147.5	5219795.5	5652137.8	5128220.4	4218218.3	4971880	4874896	4620684.2	4750927
A0A287AFP0	A0A287AFP0_PIG	PTPN23	Protein tyrosine phosphatase non-receptor type 23	4976383.9	5113171.2	724553	3401245.5	1008894.6	5985842.3	244958.2	2895547.9	303534	2511638.5	4544504.1	275385.6
A0A287AFQ4	A0A287AFQ4_PIG	C8G	Complement C8 gamma chain	2167341.4	1795416.6	2193919	2786144.4	2987670.1	2809958.8	2658810.5	2524842.4	2700800	2823345.8	2809064.7	2568280.1
A0A287AFQ5	A0A287AFQ5_PIG	PLEKHO2	Pleckstrin homology domain containing O2	9898806.2	8977719.3	39229581.1	1701073.6	787667.8	707476.3	798391.9	440986.2	667006	386095	820058.4	3236189.4
A0A287AFT5	A0A287AFT5_PIG	COL15A1	Collagen type XV alpha 1 chain	4727268.3	4778910.2	4745738.9	2914108.2	3149688.8	2851513.8	3212260.5	3497795.4	3352070	3191041.4	2902508.3	3222547.9
A0A287AFV8	A0A287AFV8_PIG	PLEKHG3	Pleckstrin homology and RhoGEF domain containing G3	2362.9	4455.5	1877.5	2879.9	3162.4	4249.7	2995.8	5112.2	3607.6	3936.9	3866.7	3939.8
A0A287AFZ0	A0A287AFZ0_PIG	NUP58	Nucleoporin 58	1460119	1212948.3	1256265.3	797366.5	746725.8	758275.7	923176.3	732348.5	825991	1069175.3	612428.6	774721.4
A0A287AG10	A0A287AG10_PIG	MLKL	Mixed lineage kinase domain like pseudokinase	2685359.4	2773981	2465717.9	1552888.6	1719731.6	1295310.4	1241302.5	1372410.2	1302890	1190526.6	1166135.7	1143247.1
A0A287AG13	A0A287AG13_PIG	APOB	Apolipoprotein B	18702517.6	18472284.8	18640860.5	10436605.6	10571131.8	10265522	8907227.7	8736353	8912580	8501770.6	8286954.6	8644740.1
A0A287AG15	A0A287AG15_PIG	PEF1	Peflin	2713818.1	2423362.3	2612196.6	2068037.6	2208923.9	2311287.2	2125778.7	2513859.3	2117440	2293158.3	2513358.1	2120029.1
A0A287AG39	A0A287AG39_PIG	SNRPB	Small nuclear ribonucleoprotein-associated protein	5872629.7	5919794.1	6029944.7	4278874.2	4494533	4778869.3	2554043.5	2548988.9	2676860	3101954.3	3390997.9	3574404.3
A0A287AG43	A0A287AG43_PIG	GMEB2	Glucocorticoid modulatory element binding protein 2	212482.7	219783.2	269287.2	162293	143049.6	105628.5	189774.9	133741.3	106158	72335.7	92129	100072.1
A0A287AG48	A0A287AG48_PIG	KRT7	Keratin, type II cytoskeletal 7	12894919.1	12381215.3	12613273.3	8197372.6	7979296.7	8082513.1	4569876.9	4379826.9	4301090	3965329.7	4286060.4	4328346.4
A0A287AGA5	A0A287AGA5_PIG	PEA15	Astrocytic phosphoprotein PEA-15	8367962.7	7337679.3	7955252.6	6781849	6410656.9	6889006.3	8636225.3	9302696.5	8746350	8161949.9	7672509.1	8618666.6
A0A287AGC0	A0A287AGC0_PIG	RAB8B	Ras-related protein Rab-8B	2416200.6	2619315	2640887.4	1642285.3	1511370.9	1563586.9	880373.2	1109671.4	776913	1040155.8	1029500.5	1164025.3
A0A287AGD7	A0A287AGD7_PIG	NUP205	Nucleoporin 205	1958448.1	1923081.1	1983312.2	1316461.1	1292438.5	1206659.9	737475.9	825644.8	774229	841372.4	948890	847048.4
A0A287AGE8	A0A287AGE8_PIG	PHKB	Phosphorylase b kinase regulatory subunit	379475.2	393086.7	398566.3	337089	434689.6	497977.8	350726.2	296084.5	274191	295621.8	307447.5	453051.7
A0A287AGH0	A0A287AGH0_PIG	RPL22L1	60S ribosomal protein L22-like 1	11390.6	172709.9	125408	396230.7	324239.7	569846.3	172408.7	154303.6	163995	380.3	9314.4	497300.4
A0A287AGL2	A0A287AGL2_PIG	PRKACB	cAMP-dependent protein kinase	9755653	9489413.9	9006284.6	6833376	7116699.1	7014779.4	4687727	4928921.5	4806330	5381955.5	5382792.1	5971697.4
A0A287AGM8	A0A287AGM8_PIG	DDOST	Dolichyl-diphosphooligosaccharide--protein glycosyltransferase 48 kDa subunit	10409253.3	10633761.8	10244703.8	8000906.7	8457574.3	8179185.7	4423978.4	4325135.5	4149000	6060003.7	6045624.2	6351425.1
A0A287AGN3	A0A286ZIK8_PIG	HSPA4L	Heat shock protein family A (Hsp70) member 4 like	7747948.9	8591291.2	7762468.3	6181583.3	5822937.6	5770671.9	4825181.5	3590785.1	3744380	3901386.4	3552254.9	3463115.1
A0A287AGR3	A0A287AGR3_PIG	SORBS1	Sorbin and SH3 domain containing 1	3947571.9	3169868.6	3460643.4	4242218.7	4064716.5	4330689.9	8548122.5	9296563.1	7592970	6421175	6379601.1	7410916.6
A0A287AGX6	A0A287AGX6_PIG		Glutathione S-transferase	234515.2	249726.1	500217.7	2581647.7	2190683.6	2541128.3	901078.4	708125.5	1000890	1278714.2	1077623.1	1521972.4
A0A287AGX7	A0A287AGX7_PIG	ZC3H7B	Zinc finger CCCH domain-containing protein 7B	141624	92762.6	129630.6	78600.7	91268.2	131531.7	102240.9	115026.2	350.9	92118	129770.1	382.3
A0A287AGZ8	A0A287AGZ8_PIG	RECK	Reversion inducing cysteine rich protein with kazal motifs	2145684.4	1657271.2	1687626.5	560022.8	611097.2	487161.5	436469.7	357.5	193024	438015.9	401714	539716.5
A0A287AH53	A0A287AH53_PIG	FHL2	Four and a half LIM domains 2	904605.5	1071993.2	744977.6	940736.6	1030125.2	1019012.1	1244273.2	1111902.6	1102500	1407608.7	1052260.1	1203293.6
A0A287AH57	A0A287AH57_PIG	UBE2J1	E2 ubiquitin-conjugating enzyme	248221.2	187686.5	209585.1	224020.7	315112.2	259599.3	185352.5	174225	121207	150056.5	175481.3	239918.9
A0A287AH70	A0A287AH70_PIG	TTC38	Tetratricopeptide repeat protein 38	1630939.2	1603993.7	1670530.7	1593559.5	1636590.7	1538557.6	866095.7	810522.1	704563	1270141.5	1207226.7	1125389
A0A287AH83	A0A287AH83_PIG	FZD1	Frizzled-1	695410.6	668880.2	919964.7	696409.3	619510.5	683182.9	402861.5	396479.2	430464	519675.8	468496.6	472892.9
A0A287AH85	A0A287AH85_PIG	AK2	Adenylate kinase 2, mitochondrial	2658393.7	3265261.8	2632361.7	1486418.2	1646390.7	1735720.8	1344818.1	1473367.3	1584110	1496750	1620098.3	1616874.4
A0A287AHB5	A0A287AHB5_PIG	CSAD	Cysteine sulfinic acid decarboxylase	1119100.1	1036114.2	1204848.7	581952.4	980539.5	1025340.5	604529.3	636739.3	125120	636499.2	784824.1	564016.2
A0A287AHC2	A0A287AHC2_PIG	GNPDA1	Glucosamine-6-phosphate isomerase	3366438.1	3357042.9	3262980.9	2561618.8	2490551.9	2543645.7	2040850.1	1838509.9	1847100	2634301.2	2399289.5	2639701.7
A0A287AHC3	A0A287AHC3_PIG	MYOF	Myoferlin	4804093.3	4675434.4	4813158.5	5677362.4	5840920.6	5824235.6	3220511.2	3330766.5	3267230	3427783.4	3460189.8	3635943.5
A0A287AHC5	A0A287AHC5_PIG	GNG7	Guanine nucleotide-binding protein subunit gamma	4246938.9	4193983.2	4141586.4	1337006.9	1231813.2	1592844	2133083.3	2512473.6	2110450	1882544.8	1718504.6	1977534.5
A0A287AHI1	A0A287AHI1_PIG	KPNA2	Importin subunit alpha	24420.2	14130.8	24978.6	18524.8	19549.3	422.7	17926.1	19144.8	11051.9	14221	21078.9	15469
A0A287AHI7	A0A287AHI7_PIG	ADIPOQ	Adiponectin, C1Q and collagen domain containing	52268114.8	48907499.9	47575710.6	41022689	48230295.6	49077257.9	36808327.6	33108786.9	33922100	32253648.9	26587300.2	34810713.1
A0A287AHK1	A0A287AHK1_PIG	GC	Vitamin D-binding protein	45245885.8	43720829.8	44073358	44749193.7	45764366.2	45812483	59936619.3	62221065.7	59304600	59806381.8	59007717.9	61575352.9
A0A287AHK8	A0A287AHK8_PIG	SNAP23	Synaptosomal-associated protein	1080494.6	907423.8	989816	917877.6	943535.9	896424.9	1098751	1212941.1	1214050	947567	922381.8	1026394.6
A0A287AHM1	A0A287AHM1_PIG	ATP5F1C	ATP synthase subunit gamma	11748155.1	11543016.7	11281205	9285016.2	11226422.2	10634795.1	5964992.9	7215090	6931280	8871774.7	7564866.6	9124970.2
A0A287AHQ0	A0A287AHQ0_PIG	ACAT2	acetyl-CoA C-acetyltransferase	22445283.3	28179767.8	25424787.4	20388718.6	21428228	19869537.1	10427152.5	11379340.2	11652600	17837795.3	16385495	16895163.2
A0A287AHQ1	A0A287AHQ1_PIG	UBAC2	UBA domain containing 2	77015.6	51302.7	65198.4	123600.9	92626.7	89906.2	28289.1	31511	350.9	47358.6	48852.8	74931
A0A287AHT1	A0A287AHT1_PIG	PDK3	Protein-serine/threonine kinase	2165999.2	519.5	2384182.7	1882559.9	2465145.4	3020504	1562816.4	1861464.4	1586670	2508896.5	2601573.8	2357948.6
A0A287AHU1	A0A287AHU1_PIG	PAIP1	Poly(A) binding protein interacting protein 1	1386880.4	1153644.4	1110785.9	956813.8	1257268.7	1125766.2	1048310.7	1013692.4	1011500	910468	1048169	1065573.5
A0A287AHU4	A0A287AE82_PIG	CRNKL1	Crooked neck pre-mRNA splicing factor 1	393007.7	309653.3	379227	224778.1	285980.4	230224.1	177532.1	157956.1	129926	152430	168336.3	148305.3
A0A287AHV7	A0A287AHV7_PIG	SNX9	Sorting nexin	1786670.3	1723679.2	1609649.9	980588.8	1084810.5	1148943	899093.5	1018808	807325	992903.9	957275.8	1001150.3
A0A287AHZ7	A0A287AHZ7_PIG	SSNA1	SS nuclear autoantigen 1	4625.3	519.5	3387.9	421.9	2845.3	2307.8	357	2058.8	183494	167400.3	372.1	3643.3
A0A287AI24	A0A287AI24_PIG	AGFG1	ArfGAP with FG repeats 1	1162133.5	1202759.1	1061279.1	958603.9	792540.9	1125771	746240.4	920564.2	835704	725670.8	838250.8	580512.3
A0A287AI37	A0A287AI37_PIG	ADD1	Adducin 1	5906578.1	6650253.5	6335965	4113677.9	3991375.6	3266401	4100846.8	3788959.9	4206490	3303950.1	3531704.1	3753682.9
A0A287AI68	A0A287AI68_PIG	PAICS	PurE domain-containing protein	5296125.9	5335192.7	5373837.4	2820046.9	3455326.9	2790590.6	1783398.9	2095135.7	1643880	2555531.8	2363256.7	2499168.4
A0A287AI92	A0A287AI92_PIG	CA1	Carbonic anhydrase	2861752.1	2991413.5	2832411.4	12601493.6	10500485.9	12063105.5	6396482.7	7235212.1	6967750	12311360.5	8187466.7	8251872.2
A0A287AI94	A0A287AI94_PIG	FAM120A	Constitutive coactivator of PPAR-gamma-like protein 1 isoform b	2745821	2412274.6	2498160	2253887.9	2454144.9	2268792.7	1007917.7	1052983	1071480	1663468.6	1690435.5	1729165.9
A0A287AIA1	A0A287AIA1_PIG	CEP170	Centrosomal protein 170	36940.2	34058.9	211662.4	36613.6	23489.5	21922.6	23139.2	42613.7	242370	33401.4	42389.8	367211.7
A0A287AIB9	A0A287AIB9_PIG	IFI44L	Interferon induced protein 44 like	2958288.6	2987120.5	2456124.6	4292819.9	3564045.8	1992470.3	3237328	368140.1	466672	262499.2	4226274.3	1470337.5
A0A287AIC1	A0A287AIC1_PIG	PIK3R1	Phosphoinositide-3-kinase regulatory subunit 1	1900595.7	2924206	3014950.1	1612602.6	2196943.4	1864408.7	1945737.8	2636802.9	2259110	1995670.3	1853081.6	1610478.6
A0A287AIC8	A0A287AIC8_PIG	MAGI1	Membrane associated guanylate kinase, WW and PDZ domain containing 1	2494714.7	2165279.7	2269182.3	1038253	1151992	1284927.7	1717586.3	1571339.1	1600860	1321567	1614064.6	1491682.2
A0A287AIF1	A0A287AD00_PIG	PI4KA	1-phosphatidylinositol 4-kinase	7919425	7923598.2	7634597.8	7756063.7	7026551.2	7100153.7	5209567.9	5540644.2	4945180	5795148.4	6202925.8	6712640.9
A0A287AIG2	A0A287AIG2_PIG	TMEM165	GDT1 family protein	158442.8	237288.3	223641.4	517374.3	490701.6	359820.2	183683	165388.6	203902	330899	333149.8	332457.6
A0A287AII2	A0A287AII2_PIG	TOM1	Target of myb1 membrane trafficking protein	1773217.6	1813861.6	1911103.4	2499235.9	2547367.5	2421522.3	2334600.5	2263784.6	2345340	2176293.8	1940565.6	2192812.7
A0A287AIJ3	A0A287AIJ3_PIG	GPX3	glutathione peroxidase	4441414.3	4004736.4	4530950.9	6039697.9	5642948	5334778.3	5206424.3	5093759.8	5334920	6166127.9	5522056	5606352.1
A0A287AIJ6	A0A287AIJ6_PIG	CASTOR1	Cytosolic arginine sensor for mTORC1 subunit 1	328584.3	388781.9	294214.8	421.9	230719.4	147376.8	112063.4	150614.3	122465	168420.1	198219.7	159067
A0A287AIP7	A0A287AIP7_PIG	ACSL1	Long-chain-fatty-acid--CoA ligase	129451.6	137515.5	123769.9	115835.3	100028.3	128738.5	81978.2	82033.4	90068.1	104424.5	102376.7	113754.9
A0A287AIR5	A0A286ZYP6_PIG	HSCB	HscB mitochondrial iron-sulfur cluster cochaperone	159893.6	232335.1	520.3	272076.8	10567.2	422.7	145340	4628	283642	8370.9	372.1	11539.9
A0A287AIR8	A0A287AIR8_PIG	NISCH	Nischarin	34566.7	48186	39170	33745.9	25246.2	30821.1	10425.7	9657.1	19868.8	380.3	25049.9	20587.9
A0A287AIT2	A0A287AIT2_PIG	RTN4	Reticulon	1862726.1	2184183.7	1874420.7	1956412	1830631	1989194.1	2281525.2	2602152.1	2241070	1665993.8	1766509.5	1911484.5
A0A287AIW3	A0A287AIW3_PIG	DYNC1LI1	Dynein light intermediate chain	1708880.1	1508867	1806452.4	1968229.7	1548402.7	1121116.8	2036211	1633406.9	2057580	970063.2	1012589	1494961.9
A0A287AIZ5	A0A287AIZ5_PIG	DIDO1	Death inducer-obliterator 1	260520.1	226093.9	251976.3	152062.1	158376.9	176073.8	133487.9	127038.3	145279	151686.5	170830.3	165047.7
A0A287AJ02	A0A287AJ02_PIG	CYP20A1	Cytochrome P450 family 20 subfamily A member 1	1795583.5	1771908.7	1759820.6	1276042.6	1293602.3	1199989.4	791107.7	769184.7	668785	1240304.9	1205561.8	1002616.8
A0A287AJ51	A0A287AJ51_PIG	AGT	Angiotensinogen	6933414.3	6647766.5	6806671.9	4562993.6	4543226.8	4526624.6	4528633.4	4779345.3	4500730	4758194.1	4617481.7	4758368.8
A0A287AJ64	A0A287AJ64_PIG	LAMB2	Laminin subunit beta 2	10541276.4	10467830.4	10256135.6	3702748.9	3892015.7	3985904.2	4895328	5091059.9	5323810	5785773.7	5287259.5	5348700.4
A0A287AJ70	A0A287AJ70_PIG	BNIP3L	BCL2 interacting protein 3 like	1966335.7	1558932.1	1232476.4	1744990.5	2148629.3	1670557.8	1504847.7	1693345.3	1600100	1596913.4	1227809.3	2136917.5
A0A287AJ85	A0A287AJ85_PIG	SNRNP70	U1 small nuclear ribonucleoprotein 70 kDa	6377134.7	6089396.8	6583447.2	3975699.7	4455308.4	4394660.5	3710325.8	3819372.4	3733710	3438447.8	3418208.1	3351226.7
A0A287AJ95	A0A287AJ95_PIG	XPO4	Exportin-4	1376689.9	731998.9	1604282.4	1001400.3	693166.3	829189	1093338.7	789063.3	766653	1049674.7	842968.6	1342029.2
A0A287AJ97	A0A287AJ97_PIG	FNTA	Protein farnesyltransferase/geranylgeranyltransferase type-1 subunit alpha	870203.2	757767.2	892712.2	761934.8	816530.1	842183.1	763101	674593.4	715326	832314.1	816383	707276.7
A0A287AJB4	A0A287AJB4_PIG	U2AF1	Splicing factor U2AF 35 kDa subunit isoform X1	3665051	4120898.7	4240825.4	2492010.6	2820616.5	2622130.4	2214186.7	2008422.1	1852190	2375872.8	2140973	2328083.4
A0A287AJG5	A0A287AJG5_PIG	PPP6R3	Protein phosphatase 6 regulatory subunit 3	3153895.1	5465225.8	3614728.6	6219813.7	3928312.5	4287569.1	5165659	2783882.9	3154940	3004999	4684128.6	2650695.5
A0A287AJI4	A0A287AJI4_PIG	SERPINF2	Serpin family F member 2	7427482.9	6903717.4	7189379	5015627.4	5067797.2	5401591.5	5210971.8	5159138.9	5143200	5904112.1	6072198.1	6062350
A0A287AJI7	A0A287AJI7_PIG	RELCH	LisH domain and HEAT repeat-containing protein KIAA1468 isoform b	766539.3	852451.3	857899.2	774909.1	872196.6	826303	784649.5	841167.9	821084	1009626.7	701769.4	651523.2
A0A287AJM0	A0A287AJM0_PIG	GGA1	ADP-ribosylation factor-binding protein GGA1 isoform 1	2983052.3	3398684.9	2897102.9	3617788.4	2889265.6	3247863.9	2731195.1	3130992	2748090	2971846	2653735.5	2871497.8
A0A287AJQ2	A0A287AJQ2_PIG	PGAM1	Phosphoglycerate mutase	37262666.2	35774064.2	37739290.9	27563415.3	28067739.8	28444314	27142358.3	26758347.1	27107500	28707722.2	29382017.6	29567461.7
A0A287AJS8	A0A287AJS8_PIG	SLA-2	MHC class I antigen 2	4485195.8	4929623.7	4850982.9	3521010.2	3078785.7	2862089.2	3828186.1	3775929	3678600	2723778.5	2744019	2893997.6
A0A287AJT7	A0A287AJT7_PIG	RPL28	Large ribosomal subunit protein eL28	14361108.4	11419097.4	13050915.4	11127289.9	12734387.6	12500817.8	5045875.9	4970439.3	5184720	8429503.9	8928631.4	8235822.8
A0A287AJT8	A0A287AJT8_PIG	BICD2	BICD cargo adaptor 2	280153.2	226295.3	246643	189075.9	172228	214440.5	214841.5	238808.3	249275	191562.2	204898.2	222113.1
A0A287AJU1	A0A287AJU1_PIG	COTL1	Coactosin like F-actin binding protein 1	13120779	14047812.6	14193090.7	16889312.3	18140934.7	17319146.2	18104400.8	17648986	17296200	19539770.8	18383842.5	19256816.4
A0A287AJV9	A0A287AJV9_PIG	CFH	Complement factor H	10711199.2	9835147.5	9691824	9582396	9333793.8	9338123.5	7130543.3	7132716.6	6670530	7445980.1	7986783.6	7774333.4
A0A287AJX7	A0A287AJX7_PIG	HNRNPL	Heterogeneous nuclear ribonucleoprotein L	15047993.5	14459377	15483538.8	11098016	11434488.8	11443804	6081011.8	6069372	5789030	7227088.1	7095952.2	7742332.6
A0A287AJY0	A0A287AJY0_PIG	HNRNPC	Heterogeneous nuclear ribonucleoproteins C1/C2 isoform X2	19490825.4	18811875	18877355.6	12696468.5	12820382.8	12785680.1	7744993.8	8144579.2	7643380	9312073.1	8783662.4	9691167.7
A0A287AJY4	A0A287AJY4_PIG	NCKAP1	Nck-associated protein 1	71352042.5	77154179.1	74181046.2	60383874.8	62596263.6	61666003.6	36846783.5	39061063.5	42497300	49072253.1	48116220.4	50973028.4
A0A287AJZ2	A0A287AJZ2_PIG	CADM1	Cell adhesion molecule 1	453300.4	507509.7	481946	123025	148554.8	121594.6	169841.9	145878.8	142290	71480.5	50923.6	93769.3
A0A287AK10	A0A287AK10_PIG	CKAP5	Cytoskeleton associated protein 5	2253064.4	1043502.6	2016866.4	1950148.4	1517336.7	1818963.2	1921158.6	807439.1	785200	2028844.9	1196421.1	1756024
A0A287AK28	A0A287AK28_PIG	PPM1H	Protein phosphatase 1H	195234	410815.3	239546.6	764710.7	518664.7	819513.3	212516.8	129806.5	262665	417217	492161.9	349679.4
A0A287AK42	A0A287AK42_PIG	PDCL3	Phosducin-like protein 3	1189795.9	1285753	1172670.6	1238629.7	1411913	1431803.5	1695306.3	1815076.5	1779000	1523779.6	1403519.7	1567734.6
A0A287AK56	A0A287AK56_PIG	ATG7	Ubiquitin-like modifier-activating enzyme ATG7	2362812.2	2858168	2533434.1	2098417.6	2730578.8	2637704.5	2030188.3	1543524.7	1373170	1845598.6	1758832.1	1803257
A0A287AK86	A0A287AK86_PIG	ITGB2	Integrin beta	1131414.1	1149447.6	1160507.7	468893.8	485644.8	379365.5	434144.1	476164.8	431336	478510.4	494171.3	513736.6
A0A287AK89	A0A287AK89_PIG	TRIOBP	PH domain-containing protein	3301075	3155006	3373725.9	2307386.5	2378942	2515569	2913901.5	3025654	2895910	2743091.5	2635051	2704542.3
A0A287AK91	A0A287AK91_PIG	PDS5B	PDS5 cohesin associated factor B	9449755.8	9337456.9	9049995.4	5049301.5	4926383	4752201.8	3489428	4081449	4144100	4015259.7	3808037	4086330.1
A0A287AKA3	A0A287AKA3_PIG	MACROH2A2	Core histone macro-H2A	5415797.2	5688579.7	5455046.5	2957051.3	3188166.2	2968650.6	1597131.8	1941871.4	1741350	2577630.1	2511799.3	2270684.6
A0A287AKG8	A0A287AKG8_PIG	IRF2BP2	Interferon regulatory factor 2 binding protein 2	1131890.7	1033183.1	1272932.6	506726.3	682936.3	798979.1	324830.5	290462.6	677248	826909.3	366378.9	518589.6
A0A287AKM2	A0A287AKM2_PIG	ATP2B4	Calcium-transporting ATPase	9714616.4	9313090.5	9470971.6	5655794.7	6059914.3	5834967.6	5816022	5696751.1	5667910	5958193	6074329.5	6310696.8
A0A287AKP3	A0A287AKP3_PIG	RFX1	Regulatory factor X1	404445.5	456060.4	298565.1	103884	207522.7	230374.7	1096787.5	18038	6930.9	216090.4	105839.2	206229.3
A0A287AKR8	A0A287AKR8_PIG	LAGE3	L antigen family member 3	982778.8	777451.3	814888.2	569255.8	580518.7	600138	639353.2	583260.3	483750	471049.7	436821.1	463387.4
A0A287AKU6	A0A287AKU6_PIG	PDCD6	Programmed cell death 6	3063828.6	3114755.5	2593143.6	2762484.9	2976951.3	3342019	2608126	2340197.7	2429720	2467181.6	2874958.8	2938354.2
A0A287AKU7	A0A287AKU7_PIG	TNC	Tenascin C	602956.7	626159	546062.2	893840.6	904436.3	835350	1856027.7	1831561.4	1784700	1323604.6	1339481.3	1350538.7
A0A287AKV0	A0A287AJF0_PIG	SEC31A	Protein transport protein Sec31A	3147123.5	3089648.9	2982730.4	3165671.6	3072807.7	3236770.5	1963449.9	1846568.9	1914820	2451932.8	2457909.1	2609073.8
A0A287AKW8	A0A287AKW8_PIG	EIF2B4	Translation initiation factor eIF2B subunit delta	291028.4	319789.1	265251.2	180399.5	264882.2	182131.2	172493.2	156576.6	158727	184378.9	158416.1	161634
A0A287AKZ5	A0A287AKZ5_PIG	EIF1AX	Eukaryotic translation initiation factor 4C	5079676.8	5660083.1	5933448.8	3915925.6	3616769.9	4309984.7	2863450.9	2862883.8	2533950	3155959.3	2492701.2	2563900
A0A287AKZ8	A0A287AKZ8_PIG	IPO9	Importin 9	2141687.9	1724848.7	2707195	2118650.8	2278001.8	1681819.8	2146685.3	2373259.1	1778960	1713907.9	1872667.4	2025868
A0A287AL10	A0A287AL10_PIG	FTH1	Ferritin	8908979.9	8491619.8	9697072.9	7345170.7	7683507.6	7791375.4	5158954.6	4737797	4889410	5866873.3	5007978.6	5279327.2
A0A287AL22	A0A287AL22_PIG	GTF2B	Transcription initiation factor IIB	307349.6	350373	306358.4	240319.1	275259.2	208958.8	169442.1	165531.2	251009	164140.3	175853.5	159405.9
A0A287AL32	A0A287AL32_PIG	CROCC	Ciliary rootlet coiled-coil, rootletin	2139697.1	3079701	2453618.8	1889821.3	2147024.6	1874116.9	2018437.8	1864419	2273390	1786705.8	1296714.9	1742022.9
A0A287AL38	A0A287AL38_PIG	TPP2	Tripeptidyl-peptidase 2	1111057.1	999999.8	911722.2	1144499.9	1244247	1103089.2	659636.2	664976.5	654336	801382.9	826844	967054.2
A0A287AL47	A0A287AL47_PIG	ZMPSTE24	CAAX prenyl protease	500426.9	530677	393400.4	448118.3	397432.4	317198.1	257004.6	180062.9	211887	292756.3	258838.2	320035.3
A0A287AL69	A0A287AL69_PIG	OCLN	Occludin	255185.8	257600	228527	301823.2	272619.3	220052.2	177413.1	180993.1	171689	162512.4	163462.6	171401
A0A287AL82	A0A287AL82_PIG	SEMA4B	Semaphorin 4B	7950.1	13315.6	131590.7	5084.5	196415.6	3021.4	7576.3	357.5	4909.9	2867.6	5259.4	382.3
A0A287AL89	A0A287AL89_PIG	FBLN1	Fibulin-1	11477126.2	11768946.3	11722717	6181943.9	6505704.8	6602951.6	7292648.3	7167438.8	7553580	6163960.4	5860444.3	6398385.8
A0A287AL92	A0A287AL92_PIG	C4BPB	Complement component 4 binding protein beta	641628.6	507865	534382.7	491163.6	509631.5	566376.1	551172.2	615175.6	308054	515478.3	692940.4	518387
A0A287AL94	A0A287AL94_PIG	PYGL	Alpha-1,4 glucan phosphorylase	16480415.4	16016843.5	16392303	22943544.9	23261811.3	23431098.8	15045424.9	14855627.9	14301300	19581713.3	18940559.1	19328510.4
A0A287ALA0	A0A287ALA0_PIG	BASP1	Brain abundant membrane attached signal protein 1	41121106.7	38182874.8	37447786.5	13949176.2	13496339	14397892.3	20686950.6	20765826.3	19435800	15724848.7	15113530.2	14556064.2
A0A287ALB0	A0A287ALB0_PIG	STAB1	Stabilin 1	843771.4	612483.6	945706.4	695375.4	608213.6	589987.8	577942.8	235390.1	488774	297857.6	454447.2	618261.7
A0A287ALB3	A0A287ALB3_PIG	FGD4	FYVE, RhoGEF and PH domain containing 4	1554611.9	2260273.2	520.3	590353.5	1520668.7	723032.3	856324	851335.9	1061900	961351.7	607091.5	1047564
A0A287ALC1	A0A287ALC1_PIG	IGHM	Immunoglobulin heavy constant mu	66018936.9	68490632.5	67423956.7	109447937.1	110133330.5	106128612.6	101694774.5	91178276.7	89782200	76490488.3	77201428.5	71489937.9
A0A287ALQ1	A0A287ALQ1_PIG	NUP210	Nucleoporin 210	623917	634333.4	596246.6	534913.4	533321.8	517696.6	205693.4	221553.2	134863	260548.3	262253.8	205242.1
A0A287ALS5	A0A287ALS5_PIG	GOLIM4	Golgi integral membrane protein 4	246105.3	233961.9	275938.7	279482.4	210816.7	226454.1	239441.1	243673.3	215437	222058.8	211094.2	137257
A0A287AM09	A0A287AM09_PIG	CTBP1	C-terminal binding protein 1	2927748.6	2685782.3	3074437.2	2233907.1	2349774.7	2112124.5	1321276.6	1501426.2	1473760	1797879.6	1761048.4	1840400.6
A0A287AM26	A0A287AM26_PIG	RNPEP	Aminopeptidase B isoform a	4440102.2	4173080.8	4034874.4	4359819.3	4348966	4044141.3	2588389.3	2695101	2809660	3538838.8	3496710.5	3651807.7
A0A287AM27	A0A287AM27_PIG	AP3M1	AP-3 complex subunit mu-1	1217349.7	1256267.5	1085962.1	1275802.2	1193077.4	1038006.9	740092.5	562502.5	743501	716200.7	858562	801956.4
A0A287AM28	A0A287AM28_PIG	NDRG4	NDRG family member 4	644678.1	600482.5	806476.7	3779702.7	3766232.4	3941410.2	6669906.4	7289873	7261770	9269480.3	8723993	8932355.2
A0A287AM29	A0A287AM29_PIG	FILIP1L	Filamin A interacting protein 1 like	3080810.3	2974522.8	2271154.3	2632729.8	2929286.4	2835048.4	2637059.5	2712207.4	2960700	2488803.1	2256197.4	2434829
A0A287AM44	A0A287AM44_PIG	NDRG3	Protein NDRG3	1391908.6	906051.5	949494.7	821921.7	1089884.4	934722.9	745364.4	852312	722521	850398.2	610299.2	1100808.2
A0A287AM97	A0A287AM97_PIG	LDB3	LIM domain binding 3	664353.4	836664.9	617305.8	1707721.8	1641257.9	1544050	1790937.4	1846130.8	1874960	1579399.4	2146805.3	1440014.6
A0A287AMA6	A0A287AMA6_PIG	SORBS2	Sorbin and SH3 domain containing 2	3592117	3289287.7	4270717.2	5981594.9	5499230.8	5938216.7	4461905.3	4359582.6	4643150	4319553.9	3924523.3	4149111.3
A0A287AMM4	A0A287AMM4_PIG	RBM47	RNA-binding protein 47	447399	357346.9	436012.6	556654.2	577174.5	579803.8	223689.4	296659.2	395984	327377.8	384508.8	360362.7
A0A287AMM5	A0A287A4C7_PIG	RABL6	RAB, member RAS onco family like 6	156102.2	124346.4	133508.9	159267	147655.6	138930.9	102887.9	113569.3	89581	98170.3	137127.3	117045.4
A0A287AMM6	A0A287AMM6_PIG	IMMT	MICOS complex subunit MIC60	4466132.8	5068672.2	6754494.7	5810026.8	3957602.3	4025146.5	3565983.8	3252387	3577280	3473497.4	5449990.4	5435986.2
A0A287AMP7	A0A287AMP7_PIG	GSPT1	G1 to S phase transition 1	1731276.1	1607620.5	1650350.8	1599462.4	1496560.7	1789272.5	1077396.8	1264402.8	1170410	1353820.5	1429881.5	1448077.5
A0A287AMQ0	A0A287AMQ0_PIG	TLE1	TLE family member 1, transcriptional corepressor	1839862.6	1773655.5	1793656.5	1258658.6	1270841.8	1451761.9	778940.1	843435.8	1309040	898580	1260035.2	998107.1
A0A287AMQ3	A0A287AMQ3_PIG	FNDC3B	Fibronectin type III domain containing 3B	51588.5	54308.2	50354.3	75429.4	53501.8	64310.7	38754.5	45791.1	51926.1	45325.2	34292.9	43460.8
A0A287AMS2	A0A287AMS2_PIG	IRAG1	Inositol 1,4,5-triphosphate receptor associated 1	6252139.6	6171037.5	7073666.8	4724427	4566869.4	4859088.4	5324182.8	5918053.7	6182900	5712802.5	6602160.5	5842778.9
A0A287AMS8	A0A287AMS8_PIG	PRPF31	U4/U6 small nuclear ribonucleoprotein Prp31	1848579.7	1609322.9	1875888.6	1250507.6	1239592	1207491	909880.5	707092.4	891236	1032768.8	820509.1	946295.6
A0A287AMV5	A0A287AMV5_PIG	PNPT1	polyribonucleotide nucleotidyltransferase	70933.4	87652.8	48301.4	68577.3	70790.4	63034.8	74245.3	41319.5	34618.6	55975.2	49056.4	66847.8
A0A287AN24	A0A287AN24_PIG	NEXN	Nexilin F-actin binding protein	2230955	1810368	2069977.7	2221680.6	2139772.5	2135612.1	2845372.6	3033152.7	3010100	2635623.5	2639441.1	2477594.8
A0A287AN25	A0A287AN25_PIG	SF3A2	Splicing factor 3A subunit 2	3508022.8	3526423.5	3602466.4	2634917.9	2756328.4	2453610	1681806	1893873.8	1702690	2068630.7	1794218.1	2143084.5
A0A287AN33	A0A287AN33_PIG	TPM2	Tropomyosin beta chain	6106920.2	5964337.6	5681399.8	4058724.7	4628707.5	4283726.8	10210761.6	10567832.9	11919100	7766303.5	8043642.9	8127824.1
A0A287AN60	A0A287AN60_PIG	MRTFB	Myocardin related transcription factor B	735911.9	636432.6	622441.9	475145.3	509464.9	546877.8	523907.1	504744.3	561185	478075.8	497697.2	468153.2
A0A287AN76	A0A287AN76_PIG	SLC25A11	Mitochondrial 2-oxoglutarate/malate carrier protein	2761928	2724093.6	3163727.1	2584761.5	2831972.3	2730137.2	1598820.6	1706172.6	1404870	2047832.8	1739702.3	1987133.6
A0A287AN93	A0A287AN93_PIG	LIPA	Lipase	1224320.4	1080232.8	1061801	1556038.4	1448846.8	1718075	677813.2	632773	551174	740563.1	831125.9	900444.1
A0A287AND2	A0A287AND2_PIG	ERG28	Ergosterol biosynthesis 28 homolog	28663.8	31480.3	20175.8	44402.6	52102.4	39542.4	21153	15398.7	350.9	380.3	27811.4	27057.3
A0A287ANF5	A0A287ANF5_PIG	AVEN	Apoptosis and caspase activation inhibitor	72538.4	76670.4	73449	74104.8	42933.8	72805.9	72408.3	78801.5	46207	62577.4	71612.7	93065.5
A0A287ANG0	A0A286ZXB6_PIG	POGZ	Pogo transposable element derived with ZNF domain	1253322	1172776.3	1299018.3	992653	804701.5	823662.8	685794.4	693608	587999	769711.5	423405.8	554164.2
A0A287ANH5	A0A287ANH5_PIG	TNS3	Tensin 3	961340.5	904716.2	950701.7	507311.7	480601.4	494322.2	400152.3	365628.6	322967	296549.5	226905	490719.4
A0A287ANM8	A0A287ANM8_PIG	GATD3	Glutamine amidotransferase class 1 domain containing 3	9123860.5	8698082.9	8733121.5	6561819.7	7184466.3	7287669	5873217.6	5806847.1	6226110	6023783.6	6149385.5	6802825
A0A287ANP4	A0A287ANP4_PIG	SEC23B	Protein transport protein SEC23	533687.6	503027.2	451047.4	702801.5	562474.4	765145	245059.9	357936.4	302330	427988.7	431782	475373.8
A0A287ANT4	A0A287ANT4_PIG	SPATS2L	Spermatosis associated serine rich 2 like	504340.6	603637.1	489773.3	349376.8	376747	397806.3	189210.3	235000.9	226807	293188.7	285040	321686
A0A287ANV7	A0A287ANV7_PIG	LCP1	Lymphocyte cytosolic protein 1	10755010.8	10578219.4	10321079.1	5542798.5	5657219.3	5748087.7	4567608.2	4620222.6	4358360	4495549.7	4263441.8	4405063.3
A0A287AP21	A0A287AP21_PIG	PPIF	Peptidyl-prolyl cis-trans isomerase	20679.8	27459.9	28794.6	21828.4	20259.5	22972.1	18803.3	7469.9	20022.3	380.3	17330.4	24983.6
A0A287AP28	A0A287AP28_PIG		Ig-like domain-containing protein	10181463	9806029.2	8490695.5	12135274.7	12754232.6	12054553.6	6188556.2	6933584	6406240	6249145.8	5944831.9	5130850.8
A0A287AP46	A0A287AP46_PIG	ZC3H14	Zinc finger CCCH domain-containing protein 14	1660981.4	1683295.5	1640194.1	1263996.4	1313447.3	1386297.8	1037313.1	1156772.4	1048890	1191838	1325855	848212.1
A0A287AP52	A0A287AP52_PIG	CAPZB	F-actin-capping protein subunit beta	14741176.3	15181487.2	16138163.3	13012530.7	13343213.7	12640297.9	11090568.2	9381065.8	10651800	11794395.2	12866834.1	11891400.4
A0A287AP68	A0A287AP68_PIG	XPC	XPC complex subunit, DNA damage recognition and repair factor	1238916.2	1225041.2	1195258.4	680350.1	724467.5	671050.1	471499.2	473101.1	453552	653278.3	469894.3	460722.3
A0A287APA5	A0A287APA5_PIG	EPB41L3	Erythrocyte membrane protein band 4.1 like 3	6687239.7	6813594.3	7077240.2	3861140.7	3487409.7	4005477.1	5649003.2	5264823.3	5082660	4019118	4101188	4417735.1
A0A287APB2	A0A287APB2_PIG	EPN2	Epsin 2	2368784.5	2776645.7	2263503.4	1712939.5	1719670.3	1665896.4	1955728.2	1894230.4	1723630	1886663.2	1638072.3	1654050.7
A0A287APE0	A0A287APE0_PIG	RRP1	Ribosomal RNA processing 1	12462.9	14025.1	10201.8	6984	8756.5	12637.4	9023.2	4425.7	350.9	380.3	8917	10324.5
A0A287APG0	A0A287APG0_PIG	SLK	non-specific serine/threonine protein kinase	1717024.1	1667781.6	1754838.6	1203621.2	1380773.5	1238205.5	1086858.2	1154541.1	1198290	1198189	1223429.8	1128951.9
A0A287APG4	A0A287APG4_PIG		Ig-like domain-containing protein	200794.5	251544	253215.9	134274.2	121199.4	122501.6	149789.9	126436.2	142753	94399.8	97772.9	85943.9
A0A287APJ6	A0A287APJ6_PIG	BCL2	Apoptosis regulator Bcl-2	480006.7	436958.1	457396.5	233098.6	182128.4	191503.4	184603.7	178396.1	207078	142325.9	178913.9	241086.9
A0A287APK0	A0A287APK0_PIG	PGLS	6-phosphogluconolactonase	5771915.7	5599300.3	5776531.6	4613378.4	4742657.2	4582862.3	3380561.1	3316441.6	3145870	4118446.8	3745090.9	4027493
A0A287APN6	A0A287A7Z8_PIG	PBRM1	Polybromo 1	293889.4	267820.3	238694.1	271202.8	224939.8	268419.8	111473.4	196354.2	238394	212848.8	372.1	155374.4
A0A287APP7	A0A287APP7_PIG	RPL27A	Large ribosomal subunit protein uL15	12478233.5	11941790.9	11408675.2	12482474.3	12990658.1	11910159.1	5442501	5775874.3	5948730	8961273.7	9373601.8	8419241.8
A0A287APR1	A0A287APR1_PIG	RPL18A	Large ribosomal subunit protein eL20	14015712.8	14152635.5	12680796.7	11691609.4	12198975.9	12442881.7	5291759.8	5197885.5	4843010	9041614.6	8855325.1	9038512.4
A0A287APR7	A0A287APR7_PIG	OSBPL8	Oxysterol-binding protein	137805	519.5	212943.5	223621.5	248976.8	214887.4	45084.4	135838.1	101279	143275.3	123336.6	187729.4
A0A287APR9	A0A287APR9_PIG	HNRNPUL2	Heteroous nuclear ribonucleoprotein U like 2	7631655.7	7874524.9	7631914	4935716.2	5267411.3	5091687.8	3329744.4	3155199.7	3194790	3904616.1	3746914.8	4306707.4
A0A287AQ12	A0A287AQ12_PIG	PACSIN3	Protein kinase C and casein kinase substrate in neurons 3	1618557.3	1678736.1	1558970.2	1189444.7	1193206	1129447.1	1613114.4	1935106.3	1900330	1545108.5	1614181.2	1509496.8
A0A287AQ20	A0A287AQ20_PIG	CFI	Complement factor I	8807647.6	8643976.5	9828946.7	6495613.8	6839187.1	6547761.8	5897288.1	6039418.1	6138190	6273227.5	6469598.3	6891320.3
A0A287AQ27	A0A287AQ27_PIG	LOC100739508	glutathione transferase	46457379.4	45079782.6	41367823.7	27599481.8	27979539.7	26851253.1	21932088.5	19834299.4	21660100	22249015.8	21046644.5	20598845.5
A0A287AQ40	A0A287AQ40_PIG	ZFP91	ZFP91 zinc finger protein, atypical E3 ubiquitin ligase	202904.4	157789.5	203686.8	121794	113639.9	101574.3	217751.1	86172.8	98651.1	94801.6	372.1	89295.8
A0A287AQ42	A0A287AQ42_PIG	NFIA	Nuclear factor 1	4807818.4	5132371.2	4423215.8	2288619.9	2838121.8	2507788	1859791.9	2071692.2	1706660	2308949.1	1993681.7	2137702
A0A287AQH0	A0A287AQH0_PIG	GATAD2B	GATA zinc finger domain containing 2B	264945	310007.1	260808.9	220195.2	198260.5	221359.1	194535.1	183852	159524	195295.8	176426.1	180470.6
A0A287AQK8	A0A287AQK8_PIG	COX19	Cytochrome c oxidase assembly protein COX19	244461.4	289280.8	347773.9	311138	354455.6	422.7	328005.7	239542.9	300552	413022.8	238526	344883.1
A0A287AQM9	A0A287AQM9_PIG	NQO2	N-ribosyldihydronicotinamide:quinone reductase 2	5012232.5	4989133.4	5159612.8	4149071.1	4375487.3	4213613.3	2819338.5	3006805.4	2911360	3644236.8	3791982.3	3553931.2
A0A287AQP0	A0A287AQP0_PIG	AKT2	non-specific serine/threonine protein kinase	714628.9	654208.5	636514.5	393802.2	441701.5	437887	357912.8	358984.8	362983	465216.7	411066.8	450531.5
A0A287AQQ0	A0A287AQQ0_PIG	PBX1	Uncharacterized protein	1931542.8	2309272.5	1817172.5	708290.8	743790.7	639351.5	866536.2	912762.9	885233	909509.9	694729.3	880744.6
A0A287AQQ6	A0A287AQQ6_PIG	CREBBP	histone acetyltransferase	21477.7	16787.4	22693.9	15506.3	12232.4	17585.8	17649.6	12090.6	10330.1	10139.4	6630.6	13791
A0A287AQR2	A0A287AQR2_PIG	ACSS3	Acyl-CoA synthetase short-chain family member 3, mitochondrial	18753.8	21236.4	17429.6	10587.2	11993.9	19414	357	9853.1	9350.1	5941.3	7685.4	12858.3
A0A287AQR8	A0A287AQR8_PIG	HSPB6	Heat shock protein family B (small) member 6	40257693.2	39708514	39210009.1	30201915.8	29730680.3	30680091.6	46498408.1	47401708.5	41039100	36259425.5	34920764.5	34868133.7
A0A287AQU0	A0A287AQU0_PIG	IKBIP	IKBKB interacting protein	2190762.9	2134029.7	2206833.5	1354871.8	1621265.9	1589086	1250997.9	1134694.1	1225050	1282117.3	1108205.4	1322972.5
A0A287AQV3	A0A287AQV3_PIG	PLD3	5'-3' exonuclease PLD3	2889848.9	2530435.4	2414400.7	1979590.7	1998578.8	1875225.1	938305.4	958912.3	874950	1020370.3	882026.8	1150808.8
A0A287AQW0	A0A287AQW0_PIG	MPRIP	Myosin phosphatase Rho interacting protein	10162264.3	9072579.6	9218952.3	11819152.4	9864942.5	7900141	9287066.5	11577912.5	7650870	12111835.7	11147269	14030235.5
A0A287AQW4	A0A287AQW4_PIG	ADAM9	ADAM metallopeptidase domain 9	209585.5	126159.7	197926.4	81017.4	138958.1	191957.4	105455.7	87856.5	72233.4	156433.5	65094	130765.3
A0A287AQY0	A0A287AQY0_PIG	PRCP	Prolylcarboxypeptidase	274108.5	185778.3	238230	100934.9	93862.1	98306.4	78947.8	64763	64056.2	380.3	49974.5	63721.7
A0A287AQY2	A0A287AQY2_PIG	THOC5	THO complex subunit 5	640293.9	633396.4	557729.7	442387.3	491361.8	544498.9	357	196299.2	226722	361311.1	318677.3	428251.9
A0A287AR08	A0A287AR08_PIG	ZDHHC5	Palmitoyltransferase	14063.3	10824.5	12741.1	8298.7	10494.5	9021.2	8457.3	15495.7	17588.6	10908.4	372.1	8940.4
A0A287AR13	A0A287AR13_PIG	HNRNPM	Heteroous nuclear ribonucleoprotein M	138046.5	104664.8	171796.3	138634.6	102848.1	111285.8	41296.9	59603.7	350.9	113121.1	136701	68807.6
A0A287AR35	A0A287AR35_PIG	TEX10	Testis expressed 10	100025.2	74527.6	65246.6	117693.8	906039.8	170085.1	59860.4	48831.9	65905.4	54067.4	54660.2	59331.3
A0A287AR42	A0A287AR42_PIG	PSME3IP1	Proteasome activator subunit 3 interacting protein 1	458639.2	679782.9	443799.9	386181.4	428357.5	289106.9	478406	452119.1	393971	387979.7	415574.6	384843.2
A0A287AR56	A0A287AR56_PIG	QSOX2	Sulfhydryl oxidase	163121.1	172637.3	145735.6	150677.2	152006.8	130192.3	83281.2	182773.1	95486.2	138270.3	94871.8	105885.1
A0A287AR71	A0A287AR71_PIG	HNRNPLL	Heteroous nuclear ribonucleoprotein L like	950094.2	970945.2	1105928.5	745802.3	463316.6	629167.5	310851.1	226886.9	272047	375724.3	252087.6	332442.3
A0A287ARA5	A0A287ARA5_PIG	KLC1	Kinesin light chain	846537.4	863647.1	883863.2	920016.4	846553.7	801264.1	926082.9	926919.7	851653	874890.6	792374.2	869488.2
A0A287ARA7	A0A287ARA7_PIG	ECPAS	Ecm29 proteasome adaptor and scaffold	37019.3	36874.8	36482.7	29780.3	22050.4	23033.7	16628.2	17344.3	23832.1	20899.3	24886.5	34724.6
A0A287ARB3	A0A287ARB3_PIG	PAWR	Pro-apoptotic WT1 regulator	4723347.1	4454241.9	5026938.3	3595848	3311964.9	3540832.4	5709688.3	6670835	6109730	4956570	4997204.8	4656362.9
A0A287ARB4	A0A287ARB4_PIG	MYO5C	Myosin VC	174972.1	100788.1	121609.4	197445.7	160632.1	169481.6	87093.1	97379.4	50975.8	135042.8	372.1	140006
A0A287ARC4	A0A287ARC4_PIG	GGPS1	Geranylgeranyl diphosphate synthase 1	125464.9	134397.2	137987.9	177866.5	224277.1	152785	139440.4	146437.1	133827	231965.7	229943	186477.4
A0A287ARC6	A0A287ARC6_PIG	RAD23A	UV excision repair protein RAD23	12981999.4	12418682.7	12559702.3	8037995	8517660.6	8813061.5	9660363.7	9590886	9611710	7635479.8	8287495.4	8755430
A0A287ARE6	A0A287ARE6_PIG	GIGYF2	GRB10 interacting GYF protein 2	195516	195763.2	333799.2	142752.2	134191.6	148510.2	107054	140013.3	160082	348574.4	155627.2	157629.9
A0A287ARG2	A0A287ARG2_PIG		UBC core domain-containing protein	21848057.5	21517642	20243096.7	16481761.5	17844116.7	17430682.1	15362228.5	16260712.4	15730500	15686591.1	16028984.3	15549102.6
A0A287ARI1	A0A287ARI1_PIG	EIF3F	Eukaryotic translation initiation factor 3 subunit F	3291000.6	3246254.2	3342143.8	2927945.7	2909245.4	2946295.3	1937873.7	1925305	1759660	2426138.7	2150251.6	2564292.3
A0A287ARK5	A0A287ARK5_PIG	EPB41L1	Erythrocyte membrane protein band 4.1 like 1	1597895.7	1532374.8	1460883.3	1046476.1	983452.6	1139537.1	940619.8	1004054.2	827599	987831.8	1067400.7	1012138.6
A0A287ARL7	A0A287ARL7_PIG	CGGBP1	CGG triplet repeat-binding protein 1	714782.7	624640.2	662490.4	292143	253782.5	339575.1	319130.3	284044.9	283371	272850.4	235331	326851.7
A0A287ARM5	A0A287ARM5_PIG	PLD4	Phospholipase D family member 4	2708313.4	2831714.3	2028357.5	865101.6	1002756.2	641220.8	934242.1	674717.7	350.9	550234.2	1831587	882206.8
A0A287ARS0	A0A287ARS0_PIG	SGPL1	sphinganine-1-phosphate aldolase	149616.4	166168.3	142637.9	217138	230048.1	208737.2	357	63075.7	92159.6	145089.5	144636	143729.1
A0A287ARU4	A0A287ARU4_PIG	SKP1	S-phase kinase-associated protein 1	10589099.7	10352186.2	10178648.2	6927809.9	6743845.2	6766027.7	8630202.5	9041913.8	8923460	7437992.6	7666252.7	7343657.2
A0A287ARV5	A0A287ARV5_PIG	URM1	Ubiquitin-related modifier 1	464462.2	432746.6	542712.7	448013.7	503801.7	322508.7	746062.3	607510.8	354542	457607.5	437102.1	525085.7
A0A287ARX4	A0A287ARX4_PIG	REEP3	Receptor expression-enhancing protein	776871.6	887252.6	675507.3	849975.4	946435.5	917263.8	459481.2	606905.6	560920	773614.2	643016.2	754915.1
A0A287ARY3	A0A287ARY3_PIG	NDUFS1	NADH-ubiquinone oxidoreductase 75 kDa subunit, mitochondrial	2224349.3	2269140.4	2224878.3	2646531.2	2353131.2	2533299.1	2134863.7	2336947.6	2180010	2290947.4	2377529.8	2328911.4
A0A287ARZ0	A0A287ARZ0_PIG	UBE2D1	E2 ubiquitin-conjugating enzyme	706103.4	463148.3	612611.4	547940.6	592632.8	557295.5	412948.5	539663.1	383774	561882.7	584914	597082.6
A0A287ARZ1	A0A287ARZ1_PIG	TXNDC5	Thioredoxin domain containing 5	7987668.7	7435219	7719454.3	7300352.2	7421283.7	7375151.3	6883652.2	7338359.6	7540350	6947753.4	6891600.1	7108014.9
A0A287ARZ5	A0A287ARZ5_PIG	PDXDC1	Pyridoxal dependent decarboxylase domain containing 1	629195.5	638368.9	615674.8	997727.5	983230.8	1040476.1	519898.7	547770	541596	770044.2	728941.4	758293.9
A0A287AS02	A0A287AS02_PIG	MZT1	Mitotic spindle organizing protein 1	11083.4	14015.5	17911.1	10087.4	11875	14180	13030.7	11211.9	6424.8	8108.7	372.1	13695
A0A287AS25	A0A287AP73_PIG	ITIH3	Inter-alpha-trypsin inhibitor heavy chain H3	2866261.5	2730503.4	2807635	2367701.6	2339790.9	2470701.7	2094912.2	1961789.7	2092650	2206325.5	2197440	2284751
A0A287AS29	A0A287AS29_PIG	NME1	Nucleoside diphosphate kinase	25925028.4	24118156.7	22864708.6	4400478.2	14777323.7	14241549.3	16415595.4	11128705.2	6667190	14350934.9	12740008.7	5205704.6
A0A287AS72	A0A287AS72_PIG	NAGK	N-acetyl-D-glucosamine kinase	75614.2	64035.1	62576.3	51125.7	48435.4	49480	35424.5	36929.6	34191	42692.1	48825	33267.4
A0A287AS86	A0A287AS86_PIG	MTMR12	Myotubularin-related protein 12	143253.4	295744	236293.5	170884	218406.9	310633.6	206124.8	231781.4	218903	147993	372.1	206682.5
A0A287ASA9	A0A287ASA9_PIG	PLEKHF2	Pleckstrin homology and FYVE domain containing 2	1765345.1	2611276.8	2665041.1	1552143.2	429.9	1995349	2389588.4	357.5	1657980	2336043.7	1737104.2	382.3
A0A287ASD0	A0A287ASD0_PIG	RPL5	Large ribosomal subunit protein uL18	14391784.1	14036014.3	14533347.2	12779782	14894188.9	12225471	6486884.7	7515413.9	6130550	8998458.3	8610348.6	8424569.8
A0A287ASF7	A0A287ASF7_PIG	RER1	Protein RER1	1705411.4	1778392.6	1617582.5	1642345.4	2038587.4	1681663.2	864548.3	888228.2	1129540	1528721.6	1359936.7	1493523.6
A0A287ASH3	A0A287ASH3_PIG	NIF3L1	NIF3-like protein 1	737555.7	696605.5	753240.8	496419.7	673927.6	579679.7	462617.7	391275.9	409957	426261.2	407586.5	657994.2
A0A287ASH4	A0A287ASH4_PIG	RRAGC	Ras-related GTP-binding protein	1065337.7	866991.2	759732.2	513334.8	639753.7	618428.2	551489.6	585476.3	651835	540610.2	569262.3	658004
A0A287ASK1	A0A287ASK1_PIG	MYH11	Myosin-11	21265762.4	21728738.6	21942155.1	28459305.7	26307044.2	25473916.8	60656701.5	63240009.2	59833900	40709770.5	38774409.8	39535435.9
A0A287ASP9	A0A287ASP9_PIG	FTO	Alpha-ketoglutarate-dependent dioxygenase FTO	784612.9	763143.8	701902.8	355110.2	425935.7	389555.5	377093	332703.8	309609	369593.3	338703.2	410886.2
A0A287ASR3	A0A287ASR3_PIG	PABPN1	Poly(A)-binding protein nuclear 1	2628849.2	2628863.2	2902485.2	2012074.5	1801880.2	2284896.8	1572430.4	1777236.8	1202070	1646171.4	2234755.9	1800958
A0A287ASS9	A0A287ASS9_PIG	NSDHL	NAD(P) dependent steroid dehydrogenase-like	413738.7	332204.8	448276.2	426738.1	453849.8	440175.5	224409.7	391688.6	253137	476660.4	416677.5	409542.8
A0A287ASU4	A0A287ASU4_PIG	RPS2	Small ribosomal subunit protein uS5	16422502.6	15914848	16807763.4	15097411.4	16365049	15873997	7080448.9	7372338	7191660	10558252.1	10962545.2	11284834.1
A0A287ASV9	A0A287ASV9_PIG	ESYT1	Extended synaptotagmin 1	5122508.1	4841780.3	5388457.1	3765648.8	3912644.7	3712255.7	4364982.1	4580712	4336040	4459546.4	4316918.4	4713042.5
A0A287ASX8	A0A287ASX8_PIG	COQ6	Ubiquinone biosynthesis monooxygenase COQ6, mitochondrial	469393.8	438844.1	471019.8	446913.7	343097.4	279363.8	297301	333939.6	328847	341865.8	418750.6	279556.5
A0A287ASZ5	A0A287ASZ5_PIG	SRSF7	Serine and arginine rich splicing factor 7	30987421.8	31987796.5	29944736.4	19258877.3	20176888.3	19895433.6	13809138	14121756.2	13510300	13053211.1	12829931.7	13459298.3
A0A287AT01	A0A287AT01_PIG	CAMKK2	Calcium/calmodulin dependent protein kinase kinase 2	8838579.7	289874.4	5823430.3	7579999.3	8154986.5	8911058.9	2749802.5	4539122.8	4755340	495446.7	7225492.2	6595195.7
A0A287AT18	A0A287AT18_PIG	PSMA7	Proteasome subunit alpha type	9476525.4	9292617.4	9762372.2	8688345	9268072.4	8712679.1	5414391.5	5332372.5	5338120	6983431.6	7137955.1	7574298.4
A0A287AT21	A0A287AT21_PIG	SORD	Sorbitol dehydrogenase	6784379.3	6849537	6553169.9	11156299.3	11136396.8	10902035.6	3163234.3	2890800.1	3359520	5744037.1	6414159.9	5802606.3
A0A287AT24	A0A287AT24_PIG	CYP2B6A	Cytochrome P450 family 2 subfamily B member 6B	823290.8	1136830.7	906387.4	1324155.3	1341022.1	1638723.1	1380639.1	1327458.9	1365200	1161773.8	1127091.3	1316151.8
A0A287AT36	A0A287AT36_PIG	C8B	Complement component C8 beta chain	26453331.9	27006597.7	29284625.7	43380833	42382870.2	41247097.8	32222712.3	33166045.8	30290100	35865036.2	31982361.3	31828220.3
A0A287AT41	A0A287AT41_PIG	SPCS2	Signal peptidase complex subunit 2	4732652.4	1930172	2515685.8	2068999.4	2401665.8	2950836.2	1057843.3	1692611.8	1549730	1737653.7	1794281.7	1757462.2
A0A287AT82	A0A287AT82_PIG	ASPH	Aspartate beta-hydroxylase	13309659.2	12433264.1	13892615.8	9105152.9	9057911.1	9345651.6	7270144.5	6359038.9	7202300	7201402.4	7390640.9	6954788
A0A287AT83	A0A287AT83_PIG	EIF4B	Eukaryotic translation initiation factor 4B	3780514.6	3913651	3852632.3	2935868.2	2839187.5	2918351.1	3743806.9	3380669.3	3210670	3024095.2	3008846.4	3233737.9
A0A287AT92	A0A287AT92_PIG	MBNL1	Muscleblind like splicing regulator 1	3908103.8	3404650.6	3988227.8	2511197.9	2840094	2630537.7	1815913.4	1596810.1	1813160	2603250.8	2130602.1	2724154.7
A0A287AT99	A0A287AT99_PIG	ENPP1	Ectonucleotide pyrophosphatase/phosphodiesterase 1	2397469.4	2162837.1	2528274.2	1589303.7	1522788	1653899.7	1056449.5	1128377.3	944953	907398.7	984684.3	899654.2
A0A287ATD2	A0A287ATD2_PIG	RAD50	RAD50 double strand break repair protein	2917176.5	2648107.7	2656055.7	1856231.4	1823305.5	1923874.5	1143687.5	1344799.6	1278110	1524549.1	1559251.9	1554572.5
A0A287ATH4	A0A287ATH4_PIG	GPC1	Glypican-1	1590385.1	1094675	1083276.9	1522232.1	792929.2	1220174.2	666494.2	1046859.8	632523	3005215.7	569515.8	9021743.9
A0A287ATJ5	A0A287ATJ5_PIG	BRI3BP	BRI3 binding protein	1021084.2	1059588	1002254.7	595378.8	564864.4	622471.7	384763.8	367345.4	350.9	442228.6	338687.3	356939.2
A0A287ATL1	A0A287ATL1_PIG	YIPF4	Protein YIPF	1871096.3	2541064.2	2644653.5	4268499.1	4431347.4	3935688.9	1661133.4	953013.2	1618690	2472687.3	2405970.1	3094054.4
A0A287ATM6	A0A287ATM6_PIG	C6H1orf50	Chromosome 6 C1orf50 homolog	995159.1	814704.1	527652.6	571944	613754.3	543651	571768.5	390612.7	571732	543251.4	628658.2	507964.1
A0A287ATN9	A0A287ATN9_PIG	CCDC93	Coiled-coil domain-containing protein 93	30241794.5	27062406.5	28552602.8	22320797.8	24236545.5	19596599.2	22949339.4	24004825.7	19191100	17201071.8	21130417.1	23045812.4
A0A287ATP1	A0A287ATP1_PIG	MGMT	Methylated-DNA--protein-cysteine methyltransferase	2301189.4	1888248.7	1834461.1	956094.8	874767.9	829269.7	706360.2	604147.6	634958	661259.3	559736.7	719433.1
A0A287ATP9	A0A287ATP9_PIG	UBA5	Ubiquitin-like modifier-activating enzyme 5	2158669.6	2197403.1	2325081.1	1637680.8	1761124.4	1646624.6	1209561.1	1138412.9	1103090	1297452.8	1304933.1	1394503.1
A0A287ATT0	A0A287ATT0_PIG	LEMD2	LEM domain nuclear envelope protein 2	2727798.6	2568643	2488551.9	2013937.9	2026986.6	1966176.2	3172777	3255086.9	3100680	2417121.6	2517514.9	2463670
A0A287ATT2	A0A287ATT2_PIG		Ig-like domain-containing protein	823358692.5	582616254.6	695810299	2551760669.2	2574538069.6	2272623019.1	1288416092.1	1532898168.7	1579110000	1714243908.5	1408355143.9	1698908453.9
A0A287ATT3	A0A287ATT3_PIG	CSNK1E	non-specific serine/threonine protein kinase	529.2	216452.5	119205.1	128836.5	139331.7	98826.4	67747.5	357.5	117835	216570.5	130917.5	169948.6
A0A287ATU4	A0A287ATU4_PIG	TNPO1	Transportin 1	4322150.2	4097035.7	4179129.1	2612364.3	3005971.6	2823172.1	2128535.7	2040291.5	2111980	2345353.4	2179996.2	2429936.8
A0A287ATV4	A0A287ATV4_PIG	RAC3	Rac family small GTPase 3	80003.7	78661	73237.9	64173.6	64338.8	66781.6	75264.9	357.5	77556.5	61375.3	59182.3	52611
A0A287ATX4	A0A287ATX4_PIG	WASL	Neural Wiskott-Aldrich syndrome protein	1816486.4	2304046.9	1550726.2	2387910.8	1711769	1820119.6	1592889.4	1744440.3	1691160	1615673.7	1347020.9	1471917.4
A0A287ATY5	A0A287ATY5_PIG	ABCB1	ATP-binding cassette, sub-family B (MDR/TAP), member 1	258914	177608.3	233666.1	153245.1	145388.2	170393.4	103012	69119.4	66176.6	96947.1	145331.7	120705.3
A0A287AU19	A0A287AU19_PIG	ERI3	ERI1 exoribonuclease family member 3	938848	884730.1	729990.2	513926.3	357193.5	504517	289975	347212.1	350.9	488842.2	372.1	662645.6
A0A287AU22	A0A287AU22_PIG	PLVAP	Plasmalemma vesicle associated protein	151107.2	166831.4	213652.3	125205.8	146505.4	102559	139230.8	150424.8	164913	160549.7	126388.5	151459.6
A0A287AU28	A0A287AU28_PIG	NCAM1	Neural cell adhesion molecule 1	4088990.8	4033825.1	3708614.9	993005.2	1354656.4	1158613.9	1219175.1	1014870.2	934595	1164537.5	1464493.4	1190360.4
A0A287AU52	A0A287AU52_PIG	NPNT	Nephronectin	771469.4	1014095.6	689480.5	227831.7	452531.7	422.7	328272.2	406403.7	411839	409569.8	424249.9	412986.9
A0A287AU89	A0A287AU89_PIG	PCDH1	Protocadherin 1	67816	63809.2	79562.5	52853.9	60211.3	74475.9	78958	61587.2	60637.5	63471.2	49237.2	55625
A0A287AUE4	A0A287AUE4_PIG	UBE2K	E2 ubiquitin-conjugating enzyme	3932264.3	4002930.4	3872293.3	3177898.1	3267252.3	3494953.3	3042372.8	2958777.2	2967990	3215469.9	3103838.2	3152259.5
A0A287AUH4	A0A287AUH4_PIG	EIF2A	Eukaryotic translation initiation factor 2A	3287667.6	3209778.6	1293498.1	3658663.7	4310280.4	1804726.1	464982	467713.5	1130360	1912836.6	1483241.5	1789953.3
A0A287AUH9	A0A287AUH9_PIG	SYNPO2	Synaptopodin 2	14328321.3	13175284.9	14541442.9	12740830.2	14460048.2	13860809.4	22194158.5	22121700.7	20673200	21070291.5	20379220.9	22619352.8
A0A287AUI3	A0A286ZKS6_PIG	HGS	Hepatocyte growth factor-regulated tyrosine kinase substrate	3464980.3	2374081.8	2484074.1	2862400.9	2173349.9	2979382.7	2764401.5	3572170.8	3262280	2262877.4	2088535.6	2373900
A0A287AUI7	A0A287AUI7_PIG	CLCC1	Chloride channel CLIC-like protein 1	3529046.4	3923480.5	4455687.6	3569735.9	3548145.3	3610584.5	7169965.8	783727.6	7270210	4995618.8	3864026.8	5973440.7
A0A287AUL3	A0A287AUL3_PIG	CTTN	Cortactin	6032598.8	6091942.9	6246956.8	5950156.9	5991975.6	6098883.8	6313019.1	6356624.2	6584880	6164816.5	5843149	5991255.3
A0A287AUN4	A0A287AUN4_PIG	VAMP5	Vesicle associated membrane protein 5	111787.7	101993	130185.3	84449.7	73660.6	139051.3	109510.9	112744	64499	79038.8	60034.8	73822.4
A0A287AUR4	A0A287AUR4_PIG		Ig-like domain-containing protein	24101076.7	24599267.4	25189774.9	36731624.3	37424183.9	33889821.2	38071167.5	37869222.5	41484000	25189757.1	24147927.2	24107711.9
A0A287AUX6	A0A287AUX6_PIG	CNN3	Calponin	489093.2	1017516.7	653201.1	561425.8	429.9	365218.8	357	378430.4	187041	418508.9	614487.9	432417.3
A0A287AUX9	A0A287AUX9_PIG	ASRGL1	Isoaspartyl peptidase/L-asparaginase	2116170	2380536.1	2180366.8	1959068.9	1588337.8	1760232.2	1426420	1396006.6	1432330	1738076.3	1643522.8	1503820.1
A0A287AUY3	A0A287AUY3_PIG	CNOT7	CCR4-NOT transcription complex subunit 7	134954.8	163875.2	181677.2	138966.4	148363.7	168871	88258.2	101116.4	97913.6	111641.7	121737.5	101293.4
A0A287AUY5	A0A287AUY5_PIG	HDGFL3	HDGF like 3	16117253.8	14947149.3	13879315.7	5999147.2	6018545.9	5658762.5	10647104.2	10383728.2	9273520	6315278.4	5876223.2	5779115.1
A0A287AUZ6	A0A287AUZ6_PIG	SEC61A2	SEC61 translocon subunit alpha 2	376860	394148.1	247537	421.9	201721.1	139676.5	136286.6	118096	350.9	136362.9	137735.9	382.3
A0A287AUZ8	A0A287AUZ8_PIG	PRP4K	Serine/threonine-protein kinase PRP4 homolog	785836	752121.2	707534.2	485937.6	438754.1	484281.6	369151.5	254924.4	207082	448009.5	271459.3	255860.5
A0A287AV00	A0A287AV00_PIG	UBA6	Ubiquitin like modifier activating enzyme 6	1280862.3	1153286.2	1212323.2	1022171	1134579.9	1022646	626429.8	757527.1	645487	920992.6	742226.2	844454.2
A0A287AV20	A0A287AV20_PIG	NAGA	Alpha-galactosidase	16018168.6	16700761	16705455.2	20847604	20988819.8	19989504.4	12834208.9	13225379.4	13063700	11785724.9	10593426.1	10858843.1
A0A287AV35	A0A287AV35_PIG	SF3B1	Splicing factor 3b subunit 1	3465975.7	4004277.5	3830673.1	2891891.2	2960658.8	2909221	2622358.7	1807924.3	1487310	2249481.8	2855139.6	2581104.4
A0A287AV43	A0A287AV43_PIG	CHTOP	Chromatin target of PRMT1	2166195.2	2159432.4	2548172.4	2391769.9	1893449.1	1808520.3	1253754.9	1102040.2	1032720	1429230.2	1102436.7	1429957.8
A0A287AV47	A0A287AV47_PIG	SRRM1	Serine and arginine repetitive matrix 1	3383736.5	3655361.2	3668937.1	2612676.9	3381863.5	2818522.8	1575004.3	843150.5	984017	1252887.6	1653130.2	1209874.6
A0A287AV56	A0A287AV56_PIG	ARHGEF12	Rho guanine nucleotide exchange factor 12	269519.2	403779.2	244270.6	475473.5	373254.5	311559.9	357	183767.4	295961	422868.9	303209.1	322530.5
A0A287AV57	A0A287AV57_PIG	ATXN2L	Ataxin 2 like	3309581	2089456.7	790418.7	2051242.7	1750172.9	3486028	1138753.3	1244861.5	485841	1484969.3	1803221	1163567.7
A0A287AV68	A0A287AV68_PIG	PTPRA	Receptor-type tyrosine-protein phosphatase alpha	309267.9	606303.2	753962.9	152192	168556.6	297949.1	100623.3	38089.6	204656	57994.6	161566.6	316682.7
A0A287AV76	A0A287AV76_PIG	BAG2	BAG cochaperone 2	3463230.9	3096887.8	3471422.9	2215597.4	2338149.4	2203930.9	3598132.2	3565314	3918080	3978952.9	4072397.8	3753988
A0A287AVA3	A0A287AVA3_PIG	DENND1A	DENN domain containing 1A	12455.3	3880.1	16404.6	6515.7	8072.9	7863.6	7893.2	1948.1	350.9	6273.3	372.1	5522.4
A0A287AVA5	A0A287AVA5_PIG	ASPSCR1	ASPSCR1 tether for SLC2A4, UBX domain containing	1272730.4	1301478.6	1143156.8	1429108.6	1204975.8	1286373.1	809724.2	879679.1	764174	1205114.4	1236335	1301813
A0A287AVD8	A0A287AVD8_PIG	ILKAP	ILK associated serine/threonine phosphatase	1723916.4	1581048.4	1732241.8	1070663.5	1121231	859300.1	704518.7	640511.1	526883	737130.7	844518.9	1061222.9
A0A287AVI7	A0A287AVI7_PIG	RBSN	Rabenosyn, RAB effector	204201.4	270507.1	160674.4	201747.2	150592	225825.3	126970.7	179703.3	184417	188241.5	161375.7	135213
A0A287AVQ1	A0A287AVQ1_PIG	DDX3X	RNA helicase	6285756.1	6459585.6	6512973.1	6594135.2	6641398.3	6493776.5	4589827.2	4935931.1	4212240	5877526.9	5884070.3	6258015.9
A0A287AVR0	A0A287AVR0_PIG	EIF3C	Eukaryotic translation initiation factor 3 subunit C	3594876.9	3346695.3	3520219.4	3228222.8	2991002.1	3179509	1773428.8	1875361.4	1786780	2215646.1	2230196.1	2349951.1
A0A287AVR3	A0A287AVR3_PIG	NFKB1	Nuclear factor NF-kappa-B p105 subunit	1376806	1305783.5	1201600.1	766007.9	905541.2	568293.7	627329.1	655437.1	452102	703629.9	620039.1	710130.3
A0A287AVS5	A0A287AVS5_PIG	OTULINL	Inactive ubiquitin thioesterase FAM105A	17366.5	17926.9	22060	11092.2	9761.3	11137.1	5401.4	6305.7	8052.1	5645.7	8756.2	7919.4
A0A287AVS8	A0A287AVS8_PIG	ACTA2	Actin, aortic smooth muscle	435558574.7	414895120.5	423095044.1	566856221.6	538827006.4	566111130	679861169.7	695465369.4	661826000	792256357.2	760433519.3	719094241.2
A0A287AW32	A0A287AW32_PIG	HNRNPA2B1	Heterogeneous nuclear ribonucleoproteins A2/B1	122644990.2	124129242	126263806.1	84902080.5	85512624.3	84627109.7	74194511.5	75246038.9	76079900	72242811	69285766.8	72780648
A0A287AW67	A0A287AW67_PIG	LGMN	Legumain	2822736.4	2765469.1	2871955.8	3524328.3	4103598	3684492.1	2175140.7	2174259	2403010	2518780.6	2451801.1	2342879.8
A0A287AWB5	A0A287AWB5_PIG	ABHD16A	Phosphatidylserine lipase ABHD16A	4124130.6	4745809.8	4754309.1	4502161.6	5144678.4	4420027.1	2908855.4	1872019.6	2199820	3694936.3	2819022	3034073.3
A0A287AWG8	A0A287A686_PIG	DOCK9	Dedicator of cytokinesis 9	679345.8	730678.5	706788.4	916441	923458.1	893736.5	635788.4	577925.7	560751	778414.3	780108.4	777433.3
A0A287AWH5	A0A287AWH5_PIG	NUCKS1	Nuclear casein kinase and cyclin dependent kinase substrate 1	40818874.3	43563025.4	40186682.3	18050411.2	17748811.5	19319927.5	25079472.4	22276666.5	19145100	16951367.8	17376450.6	17437771.4
A0A287AWH6	A0A287AWH6_PIG	NDUFV3	NADH:ubiquinone oxidoreductase subunit V3	3657389.6	3495854.4	3420461.5	3518004.6	3361700	2967169.1	4203009.4	4185105.9	3862350	3617998.4	3159276.6	3504192.1
A0A287AWK4	A0A287AWK4_PIG	FKBP8	peptidylprolyl isomerase	1079425.3	1129688	1458567.3	1650953.3	1326334.4	1446016.5	811039.6	632661.9	980823	1068658.3	956273.7	1365890.8
A0A287AWM5	A0A287AWM5_PIG	SYNGR1	Synaptogyrin 1	386430.7	388704.9	388649.8	438391.2	432128.1	351276.8	170725	306044.7	237256	268856.6	225029.1	293582.6
A0A287AWN1	A0A287AWN1_PIG	MCRIP1	MAPK regulated corepressor interacting protein 1	680039.6	718563.4	851228.4	673526.3	834861	657746.5	832996.1	793906.9	883415	589467.2	837609.3	866451.6
A0A287AWN6	A0A287AWN6_PIG	GET4	Guided entry of tail-anchored proteins factor 4	84837.6	78799.6	89383.5	103319.5	99805.7	120675.6	70913	59217.7	61063.3	95312.8	372.1	93115.8
A0A287AWP1	A0A287AWP1_PIG	FYCO1	FYVE and coiled-coil domain autophagy adaptor 1	4476388.2	5060633.9	3601487.8	4172586.4	2888101.9	3526149.6	3016603.2	3532201.7	2975240	3813534.8	4113753.9	3291114.9
A0A287AWQ5	A0A287AWQ5_PIG	SZRD1	SUZ RNA-binding domain-containing	400026.7	852833.2	625877.4	618472.1	584729.1	710806.7	715117.5	472697.7	934205	589372.9	659378.3	902295.3
A0A287AWQ7	A0A287AWQ7_PIG	SEC24A	Protein transport protein Sec24A isoform 1	1082052.5	825928	918028.3	1694822.1	897964.6	1228376.8	456115.8	136119.3	232533	811853.4	238635.2	1647164.6
A0A287AWR7	A0A287AWR7_PIG	PON1	Paraoxonase	2430693.9	2329153.4	2683901.4	3004598.9	2844234.5	2805381.8	3406483.3	3449054	3141310	2923368.3	2374147.1	2703768.7
A0A287AWW1	A0A287AWW1_PIG	SEPTIN8	Septin	20003745.9	19269892.5	21225700.8	11830212.8	12185402.9	11445153	8732446.5	8931338.9	8648680	9737198.5	8900201.8	9715694
A0A287AWX3	A0A287AWX3_PIG	FDPS	Farnesyl pyrophosphate synthase	12725991.7	11903642.6	11424540.3	20130002	21821943.7	18059306.4	13561921.3	15614257.3	13775900	11868959.6	12578295.8	11333538.1
A0A287AWY5	A0A287AWY5_PIG	PCDHGA4	Protocadherin gamma subfamily A, 4	403264.6	417050.5	427648.5	452448.7	377747.8	309939.8	389131.3	385422.7	335238	416412.8	303135.9	377843.8
A0A287AX25	A0A287AX25_PIG	SUGP2	SURP and G-patch domain containing 2	853426.6	1365934.2	1286535.2	1332294.3	517701.8	593348.3	366220.5	395237.2	308062	485876.9	270520.8	361881.5
A0A287AX76	A0A287AX76_PIG	SYAP1	Synapse-associated protein 1	1207872.6	1434707.8	681106.1	694878.9	523660.3	979348.2	721975.5	543361.5	609847	1017962.1	528741.9	498017.4
A0A287AX77	A0A287AX77_PIG	PPP1R2	Protein phosphatase inhibitor 2	1913339.5	2685205	1847123.6	2389341.5	1866744.1	2676669.8	4721523.5	4035264.9	3499910	2452583.1	1605464.6	2723206.7
A0A287AXD3	A0A287AXD3_PIG	MATN2	Matrilin 2	334027.2	590667.8	306936.6	293431.7	299297.4	224854.5	467207	207454.5	234263	299025.9	457978.4	326533.6
A0A287AXD6	A0A287AXD6_PIG	WDFY1	WD repeat and FYVE domain containing 1	480410.8	538084.6	494854.6	352117.8	319035.9	371532.7	170447.3	176721.1	312025	277835.8	236211.1	324034.1
A0A287AXF5	A0A287AXF5_PIG	CANX	Calnexin	28660503.5	27647437.2	28633263.2	15884260.8	15541847.6	15813651.9	16894158.1	17242977.6	17109100	16073610.6	14926579.4	16071989.5
A0A287AXI2	A0A287AXI2_PIG	ATP6V1C1	V-type proton ATPase subunit C	956102.7	844226.5	931884.4	1444268.5	1307640.8	1132959.4	962800.2	991334.9	876140	1239058.5	987341.7	1124157.8
A0A287AXJ7	A0A287AXJ7_PIG	ISYNA1	Inositol-3-phosphate synthase 1	2974712.3	2843986.4	3019828.3	4841618.9	4810020	4520445.6	2729638.6	2242490.8	2364040	2900023.6	3042440.3	3075477.1
A0A287AXL7	A0A286ZV99_PIG	CADPS2	Calcium dependent secretion activator 2	284246.3	428267	71036.9	471826	515266.5	493246.6	313495.2	377138.5	373540	307579.2	420921.2	336183.9
A0A287AXN7	A0A287AXN7_PIG	UBXN6	UBX domain protein 6	3892026.9	3671541.3	3359595.5	2495869.7	2629957.2	2634054.9	1237792.6	2330202.9	1876460	2845194.9	2172329.4	2993595.6
A0A287AXP9	A0A287AXP9_PIG	COLGALT1	procollagen galactosyltransferase	1257632.3	1041653.7	1172289.5	1141347.7	1133112.3	977283.7	660951.6	447385.6	562725	733681	703677.1	962857.2
A0A287AXU6	A0A286ZZA4_PIG	RBM39	RNA binding motif protein 39	6200214.1	6484336.9	6320885.7	3888491.1	3950497.3	3867321.9	2242876	2103704.2	2046330	2562283.7	2751897.9	2646958.3
A0A287AXZ5	A0A287AXZ5_PIG	CGN	Cingulin	1129572.6	1042612.9	1101951.8	809214.3	768503.9	939462.6	629377.1	831453.2	756979	719893.1	953979	763956.4
A0A287AY26	A0A287AY26_PIG	VTA1	Vesicle trafficking 1	1770156.1	1790279.8	1955451.8	1646577.2	1484494.4	1421095.5	941193.6	482387.9	950505	1293811.3	1030502.6	790307.8
A0A287AY28	A0A287AY28_PIG	DYNC1I2	Cytoplasmic dynein 1 intermediate chain 2	6410479.8	5902933	6295397.6	5355337.2	5582187.9	5116127	4199214.6	4118290.3	4173880	4797990.7	4734540.7	5005005
A0A287AY31	A0A287AY31_PIG		Uncharacterized protein	3134862.3	2307377.6	3215845	2566487.8	1941787.7	2003672.1	1642800.7	902862.8	1749920	2187261.7	1565391.6	1200362.7
A0A287AY43	A0A287AY43_PIG	SGCE	Epsilon-sarcoglycan	1482682.4	1515173.2	1508957.8	1273109.2	960531.6	1134206.1	906193.6	869529.4	1154560	911792.4	891145.3	810026.9
A0A287AY47	A0A287AY47_PIG	RANGRF	RAN guanine nucleotide release factor	53514.9	519.5	89133	51537.6	34201.6	36741.9	75799.2	44228.5	80116.4	45271.7	37522.8	53461.2
A0A287AY88	A0A287AY88_PIG	TRAM1	Translocating chain-associated membrane protein 1	970146.5	914924.6	892517.9	1083795.3	1243328.2	1138762.7	668588.9	600981.1	760498	811103.4	794377.3	863107.7
A0A287AYC8	A0A287AYC8_PIG	STX2	Syntaxin 2	167606.3	199480.4	207862.2	421.9	120269.1	162976.2	121805.6	249515.3	132518	380.3	128481.7	87025.2
A0A287AYD5	A0A287AYD5_PIG	MAP1A	Microtubule associated protein 1A	2678437	2478031.3	2721577.5	2666235.5	2507530.5	2587296.5	3365463.6	3428157.6	3235460	3287715	2911277.9	3031883.2
A0A287AYE6	A0A287AYE6_PIG	LOC100153925	Mitotic-spindle organizing protein 2A isoform X4	133480.1	132119.4	126904.9	81266.2	68554.8	82586.3	107406	111338	99085.4	92602.9	84471.8	78641
A0A287AYH6	A0A287AYH6_PIG	SUPT6H	Transcription elongation factor spt6	624196	565459.1	581883.4	456390.7	337203.9	431014.1	349584.8	294684.7	460982	443238.7	333389.5	372027.7
A0A287AYH8	A0A287AYH8_PIG	COMMD10	COMM domain containing 10	155296.8	162381.5	128191.4	98234.5	89290.2	80866.3	101810.5	112111.3	101961	95817.7	91647.9	126669.6
A0A287AYI3	A0A287AYI3_PIG	STAT5B	Signal transducer and activator of transcription	766727.8	712286.7	680561.9	375546.6	559278.4	422.7	188401.5	147043.3	341566	218185.4	372.1	277747.8
A0A287AYJ8	A0A287AYJ8_PIG	SERPINF1	Serpin family F member 1	11202824.6	11610194.6	12722046.2	7405762.4	8296633.5	7707398.3	6614450.5	7005442.9	6919120	7174546.2	7349443.8	6899023.6
A0A287AYL9	A0A287AYL9_PIG	NSF	Vesicle-fusing ATPase	4176583.9	4242790	4094791.5	3823944.2	3689608.5	3644491	3373439.7	3524876.2	3548930	4628508.4	4463403.8	4331353.6
A0A287AYN4	A0A287AYN4_PIG	GLG1	Golgi apparatus protein 1	3469308.7	3369344.5	3310205.8	3168508.8	3100921.5	2801346.7	2665148.6	2544944.1	2389250	2702753.1	2629102.1	2558245.1
A0A287AYP1	A0A287AYP1_PIG	NIPSNAP3A	Nipsnap homolog 3A	3331705.5	2070375.1	3266005.7	1761773.4	1319609.1	1817337.2	703411.9	1068265.6	569388	1343058.5	984614.3	1838101.6
A0A287AYP3	A0A287AYP3_PIG	COMMD1	COMM domain-containing protein 1	946132.3	1187440.6	1248648.5	1050118.9	833235.5	946981.1	864609.4	865182	1043890	416864.8	971878.7	640999
A0A287AYR8	A0A287AYR8_PIG		LIM zinc-binding domain-containing protein	138348.1	519.5	211502.3	344345.5	255295.4	371230.4	367537	286372.9	318869	271132.6	297650.4	242912
A0A287AYR9	A0A287AYR9_PIG	SLMAP	Sarcolemma associated protein	9295563	8457572	7446884.4	7378916.9	7415256.7	7180409	12698290.6	14664696.9	13246300	11484216	10640603.9	10378090.1
A0A287AYS3	A0A287AYS3_PIG	PTK2	Focal adhesion kinase 1	5481220.6	5331195.8	6904650.6	1001409.9	1100893.5	5028211.1	1108507.4	11059118.3	1112060	6650590.5	1370074.3	1048807.2
A0A287AYT7	A0A287AYT7_PIG	SEC61A1	Protein transport protein Sec61 subunit alpha isoform 1	6735364.6	6890942.1	6722675.4	5871928.8	5714414.6	5443182.6	3168361.7	3230940.4	2757730	4440114.1	3940122	4665580.7
A0A287AYW3	A0A287AYW3_PIG	PUF60	Poly(U)-binding-splicing factor PUF60	86440.4	100386.2	91608.7	66862.4	57185.4	63218.1	357	29661.2	46106.1	57914.5	53191.7	35192.7
A0A287AYY7	A0A287AYY7_PIG	LRRC47	Leucine rich repeat containing 47	2432971.2	2484722.5	2274787	2778041.5	2809432.2	2847526.9	1675366.2	1731327.8	1713690	2467777.7	1972993	2236493.7
A0A287AZ17	A0A287AZ17_PIG	HAGH	Hydroxyacylglutathione hydrolase, mitochondrial	1668748.4	1999274.3	1736897.6	2022281.3	1807319.2	2366103.6	1116280	1339837.9	1174390	1487797.9	1482711.3	1558505.9
A0A287AZ25	A0A287AZ25_PIG	SF1	Splicing factor 1	1441363.7	1218797.2	1450701.4	762467.4	857614.2	706116.4	992071.4	847472.5	703297	813460.6	778563.4	762772
A0A287AZ33	A0A287AZ33_PIG	WIZ	WIZ zinc finger	562196.1	446703.2	443381.7	388496.9	371255.3	354013.4	168324	212800.4	349700	311047.3	352247.8	340047.5
A0A287AZ54	A0A287AZ54_PIG	PDXP	Pyridoxal phosphatase	401672	426048	384854	126867.3	106173.5	113961.9	123178	122997.6	72992.1	90961.8	111419.7	158188.8
A0A287AZ57	A0A287AZ57_PIG	NUP62	Nucleoporin 62	41959485	36132898.8	39786642.2	20788935.9	23420694.1	23824726.7	26835728.2	26850552.2	26547100	19490133.5	21913849.9	22054735.2
A0A287AZ60	A0A287AZ60_PIG	MTMR3	protein-tyrosine-phosphatase	21101.4	15840.5	14804.7	15098.6	12157	14612.2	357	15833.9	7567.5	7955.9	5817.9	21832.9
A0A287AZ66	A0A287AZ66_PIG	ITGB5	Integrin beta	1121271.8	914874.3	983042.9	447994.5	447728.5	360944	392358.3	426403.6	416169	380.3	287252	361301.9
A0A287AZ76	A0A287AZ76_PIG	SRP14	Signal recognition particle 14 kDa protein	1206275.4	1140234	1217422.3	942821.2	679671.6	866817.3	454253	678285.7	420915	600431.9	579553.6	666575.7
A0A287AZ96	A0A287AZ96_PIG	PDLIM7	PDZ and LIM domain 7	10210178.1	9961642.7	9916902.2	8100221.6	8030134.3	8352548.2	9468287.5	8874793.2	10184000	10627018.2	10880681.3	10862787.4
A0A287AZC9	A0A287AZC9_PIG	FSTL1	Follistatin-related protein 1	466541.9	519.5	500804.8	375995	441806.8	270148.2	395729.8	421681.2	338158	309485.6	340899.3	382.3
A0A287AZF9	A0A287AZF9_PIG	CYC1	Cytochrome c1	2895579.8	2850115	2562050.8	2535086	2489927.2	2450454.2	2630141.5	2452932.5	3032910	2712138.7	2393287.5	2879691.5
A0A287AZG0	A0A287AZG0_PIG	ARHGAP1	Rho GTPase activating protein 1	10277290.5	9502026.4	10701903	9661754.2	11301073.8	9357612.2	8557085.4	8882373.4	8797800	11042465.4	12128892.9	10708318.4
A0A287AZM3	A0A287AZM3_PIG	UBXN1	UBX domain protein 1	1086892.1	1513811.3	1315065.9	1125996.6	1292622.3	1274183.7	1159405.6	1213481.1	1042530	1179547.9	1046330.3	1037984.4
A0A287AZP4	A0A287AZP4_PIG	PPP4R2	Protein phosphatase 4 regulatory subunit 2	149682	170991.2	235787.9	101872.3	197051.4	163739.8	85180.1	251472.5	151920	380.3	66008.6	158400.2
A0A287AZS0	A0A287AZS0_PIG	PML	PML nuclear body scaffold	2550259.7	2557792.1	2657345.7	1495567	1238440.4	1634459.2	1091090.4	1042224	985916	1169100.2	1010402.5	1044103.5
A0A287AZS7	A0A287AZS7_PIG	CAMK1	Calcium/calmodulin dependent protein kinase I	1097773.4	730154.4	1154028.2	994553.7	968120.4	1071913.4	1164461.8	988605.5	942840	1137377.8	1222199.7	1191624.3
A0A287AZV4	A0A287AZV4_PIG	ADH5	S-(hydroxymethyl)glutathione dehydrogenase	15469354.3	17592962.4	16007238.4	13515417.1	13606589.2	11322403.3	10153342.2	9405446.7	9094100	12387008.7	12252218.9	12243877.8
A0A287AZY0	A0A287AZY0_PIG	MICU2	Calcium uptake protein 2, mitochondrial	178799.7	251327.8	167886.4	111058.4	97046.9	127257	94289.3	62510	128503	94910.4	128598.4	108726.6
A0A287AZY1	A0A287AZY1_PIG	GGA3	Golgi associated, gamma adaptin ear containing, ARF binding protein 3	465805.9	478175.2	476741.6	374190.5	368578.7	415449.7	382513.4	322937.1	410221	324826.5	393623	471487.3
A0A287B030	A0A287B030_PIG	NMRAL1	NmrA-like family domain-containing protein 1	385338.8	422270.2	415961.6	291610.4	341578.4	330399.3	285400	278317	246328	324594.6	253897.8	236245.9
A0A287B044	A0A287B044_PIG	FBLIM1	Filamin binding LIM protein 1	922909.9	921541.8	843466.3	1563600.4	1596827.1	1633604	1352214.3	1339970.3	1169700	1048637.5	1132022.2	1220617.8
A0A287B084	A0A287B084_PIG	EML1	EMAP like 1	1294741.8	1734026.8	1470979.2	1571799.5	1594658.8	1877513.6	1591251.5	1734374.1	1597940	2152689	1889570.4	1789582.9
A0A287B088	A0A287B088_PIG	PSMB4	Proteasome subunit beta	6389637.2	6656071.2	6843858.8	7830745.2	7320821.2	6750971.6	3962639.4	4451410.8	3971880	6711770.2	5717193.2	6007141.3
A0A287B0C4	A0A287B0C4_PIG	STK24	non-specific serine/threonine protein kinase	1946051.2	1292232.4	1373270.4	1786346.7	974290.8	4063497.5	1106737.3	1109457.4	1965750	876459.9	2462150.7	1158860.8
A0A287B0E7	A0A287B0E7_PIG	RPAP3	RNA polymerase II-associated protein 3	372480.4	395177	321756.5	255070.3	252435	236065.9	344707.6	190577.4	229742	219157.5	270476.3	232274.4
A0A287B0F5	A0A287B0F5_PIG	ADGRE5	Adhesion G protein-coupled receptor E5	9336	11505.2	10683.1	8653.4	12871.3	14950.5	17769.7	13345.3	12637.2	18486.4	6900.1	10179
A0A287B0L6	A0A287B0L6_PIG	H2AC11	Histone H2A	430429370.4	419370190.8	391504034.5	224867033.8	222210494.4	205829575.4	182227189.6	231294369.5	223040000	182130016	184359088	186171270.5
A0A287B0S3	A0A287B0S3_PIG	SDC1	Syndecan	1572558.8	1050597.9	1497377.7	849840.7	926000	1264186.4	925725.8	805426.9	711595	689705.4	600703.6	729083.5
A0A287B0V1	A0A287B0V1_PIG	NANS	N-acetylneuraminate synthase	3724984.7	3954093.9	3871403.7	2496795.4	2656245.7	3070466.3	1786308.5	1684257.3	1489360	1955895.4	1939685.5	1612428.9
A0A287B0Y8	A0A287B0Y8_PIG	PLEC	Plectin	21137419.2	20720478.4	20878445.8	18345074	18631548.1	18250338.8	20254982.6	20188143.1	19753900	20371792.3	19937665.1	20564088.1
A0A287B0Y9	A0A287B0Y9_PIG	RAB35	RAB35, member RAS oncogene family	4853062.8	4710888.6	4908735.2	3160369.8	3316999.6	2862366.3	2541509.7	2638045.9	2756200	3348591.2	3003968.5	2939977.6
A0A287B0Z8	A0A287B0Z8_PIG	INMT	Indolethylamine N-methyltransferase	1327869.7	1414123.7	1117642.1	1626247.8	1589648.6	1737587.8	1728217.6	2313891.2	2769180	3591619.1	2488120.2	2658747.5
A0A287B150	A0A287B150_PIG	LLGL2	LLGL scribble cell polarity complex component 2	57922	43855.4	90046.8	129309	93289.9	117348.3	62676.8	53527.8	68436.4	78813.3	80563	50360.9
A0A287B186	A0A287B186_PIG	VAPB	VAMP associated protein B and C	719714.4	688630.9	658725.8	498678.6	710997.4	708500.1	357	217324	322132	370401.8	341386	292419
A0A287B1D3	A0A287B1D3_PIG	PDE2A	Phosphodiesterase	149111.3	298857.1	205365.3	178710.4	153571.2	150589.2	108439.6	142174.3	350.9	380.3	111192.7	216231.5
A0A287B1F1	A0A287B1F1_PIG	STK25	non-specific serine/threonine protein kinase	2115114.3	3393740.5	520.3	2493465.3	3133384.1	2562447.8	357	1655729.7	1460780	2440477.2	372.1	2063284
A0A287B1M9	A0A287B1M9_PIG	SORBS1	Sorbin and SH3 domain containing 1	1717159.9	1633008.4	1197896.2	1720549.5	1562269.8	1661439.8	2407320.9	2031346.1	2576870	2310130.4	1975644.1	2137342.4
A0A287B1N9	A0A287B1N9_PIG	RBFOX2	RNA binding fox-1 homolog 2	336485.5	321284.3	359499.3	177445.7	150244.1	183127.3	155663.1	179403.7	234373	168771.3	268301.3	184459.5
A0A287B1U5	A0A287B1U5_PIG	COMMD7	COMM domain containing 7	350095	306507.5	353581.8	268860.9	233721.8	276415.2	218903.8	182353.3	210044	187867.6	210918.2	222178.4
A0A287B1U9	A0A287B1U9_PIG	NNT	proton-translocating NAD(P)(+) transhydrogenase	4106334.5	4350736.5	4287991	4228032.6	4055982.2	3973750.8	3464604.6	3622308	3599480	3913947.5	4072716	4090590.3
A0A287B1V1	A0A287B1V1_PIG	ACADSB	Short/branched chain specific acyl-CoA dehydrogenase, mitochondrial	11024516.5	5855843.4	2474777.4	1964250.4	7139557.7	1755016.8	1428780.2	1302813.2	1446920	10041091.7	1756308.3	8342176.1
A0A287B1V5	A0A287B1V5_PIG	ACOT11	Acyl-CoA thioesterase 11	553653.9	507782.1	317097.8	667289.2	252563.6	544861.5	220240.6	212837	268651	412669.4	427108.7	502644.8
A0A287B1X5	A0A287B1X5_PIG	TPD52L2	TPD52 like 2	6766357	6249895.3	5352575.1	4391678	4973557.8	4394829.1	5562263.7	7430299.9	6287110	4734296.6	4852575.2	5069682.1
A0A287B226	A0A287B226_PIG	ARL2	ADP-ribosylation factor-like protein 2	2148972.2	2542515	2225931.1	2217869.6	2169907.6	1855025.7	1639392.6	1776299.4	1582740	1914505.6	1863876.6	2019701
A0A287B231	A0A287B231_PIG	UBQLN1	Ubiquilin 1	1603249.6	1425759.2	1283645.4	1441647.7	1046795	1195579.7	1545633.4	1431014	1437560	1278129	1402512.3	1363417.5
A0A287B267	A0A287B267_PIG	TUBG1	Tubulin gamma chain	4343973	4431651.9	4656508.3	3446533	3429405.8	3702728.1	2038662.8	2247860.1	2415210	3030988.1	2923377.2	3004447.8
A0A287B272	A0A287B272_PIG	TLN2	Talin 2	4503715.8	4750991	5454082.7	4340319.4	3968480.3	3683191.3	4624386.7	4076415.9	3857760	4832975.2	4714986.6	4709991.7
A0A287B287	A0A287B287_PIG	AARS2	Alanine--tRNA ligase	529.2	4219726.3	4362883.6	3525446.3	4123541.1	3252103.7	357	2980865.7	2572720	380.3	2499106.1	4214104.5
A0A287B2B8	A0A287B2B8_PIG	MXRA7	Matrix remodeling associated 7	1869920	2098131.4	1554655.5	1884916.3	1886442.1	1827442.9	3973942.2	3501830	3790090	2412136.2	2346735.4	2303437.2
A0A287B2C5	A0A287B2C5_PIG	UBA2	SUMO-activating enzyme subunit 2	6606719.8	6309419.8	6461048	5123502.1	5068336.2	4790576.9	2694712.8	3074711.2	3197800	3694426.9	3573791.8	3663912.8
A0A287B2C6	A0A287B2C6_PIG	IFT20	Intraflagellar transport 20	17837.6	29589.5	30999.4	30159.5	26152.2	21201.2	26546.7	27320.4	19889.9	18027.9	19585.1	14854.7
A0A287B2C9	A0A287B2C9_PIG		Sulfotransferase	4270089	4013455.6	4711443.4	3509264.5	3252417.5	2744037	6952964.4	5822241.8	5146190	5512259	5495004.9	4552166.8
A0A287B2G4	A0A287B2G4_PIG	GCN1	GCN1 activator of EIF2AK4	2558705.3	2515232.3	2387355.7	2052144.3	2047811.6	2003587.7	1217028.5	1302375.1	1207320	1531333.6	1397072.4	1544755.4
A0A287B2H0	A0A287B2H0_PIG	PATZ1	POZ/BTB and AT hook containing zinc finger 1	1649866.4	1960163.7	1261930.8	1039002	889512.1	422.7	449891.7	621998.7	350.9	563941.9	372.1	842399.2
A0A287B2K4	A0A287B2K4_PIG	NRP2	Neuropilin	4114900.7	4031871.1	3620170.2	1718421.6	1207803.1	1364713.3	1820206.7	2154361	2358710	2338438.9	2150506.1	2229564
A0A287B2K8	A0A287B2K8_PIG	KANK2	KN motif and ankyrin repeat domain-containing protein 2	4968918.5	6653495.4	4266343.2	3915901.6	3531558.8	3764169.3	4241251.6	4600925.8	3911220	4668771	4622306.6	4912412.9
A0A287B2M4	A0A287B2M4_PIG	GOLM1	Golgi membrane protein 1	51399	51026.9	520.3	62489.7	53334	47267.5	99012.1	92909.6	80479.9	74606.8	295147.8	81051.6
A0A287B2P9	A0A287B2P9_PIG	THY1	Thy-1 membrane glycoprotein	30729227.2	31264502	30376210.3	7223674.9	6299291.9	6512000.4	10332233.5	12018969	10292000	9849792.8	9564921.4	9753327.9
A0A287B2T9	A0A287B2T9_PIG	CSDE1	Cold shock domain containing E1	846846.6	913189.7	1020610.8	1067825.1	1088443.8	1026602.8	642351.4	660337.7	637126	897460.4	951074.5	916709.3
A0A287B2V5	A0A287B2V5_PIG	DPF2	Double PHD fingers 2	411545.9	424003.7	444904.5	337595.1	273567.5	401749.8	162886.3	282930.3	235285	303502	253153.4	227266.8
A0A287B2Y3	A0A287B2Y3_PIG	SYNRG	Synergin gamma	814689.9	463941.8	658727.3	484599.5	503027.5	653258.5	527491.2	357.5	868993	562022.6	659625.4	382.3
A0A287B300	A0A287B300_PIG	VPS53	Vacuolar protein sorting-associated protein 53 homolog	902928.5	1086830.7	747140.9	706939.5	875705.1	568072	3631.9	10490.5	238529	119836.2	956659.7	868813.8
A0A287B310	A0A287B310_PIG	STOM	Stomatin	13123161.9	13793830.5	13637230.6	8792721.3	8632676.1	7950537	7474785	7125340.2	7163490	7496722.9	7623730.1	7530410.3
A0A287B341	A0A287B341_PIG	NUDT16	U8 snoRNA-decapping enzyme	418156.1	401693.4	348055.6	247199.4	192270.2	217326.4	138384.4	182323.7	123604	185995.9	214430.3	147232
A0A287B386	A0A287B386_PIG	RPL17	Large ribosomal subunit protein uL22	9822071.8	10261396.9	10440068	9962464.1	10204427.4	10336020.9	5867469.5	5433278.6	5474420	7689571.5	7601928.1	7912556.8
A0A287B3J0	A0A287B3J0_PIG	HMBS	hydroxymethylbilane synthase	791900.3	789832.9	858212	668716.3	850319.3	679598.3	586535.3	528426.3	478755	777092	695096.2	771318.6
A0A287B3M2	A0A287B3M2_PIG	DNAJC7	DnaJ heat shock protein family (Hsp40) member C7	399358.5	388903.3	472354.2	434396.2	447358.5	414303	320583.1	268116.3	380370	364622	305065.9	298242.7
A0A287B3P5	A0A287B3P5_PIG	NUB1	Negative regulator of ubiquitin like proteins 1	625541.2	394478.3	731278.6	325682.3	267012.5	440666.9	201814.3	263548.9	72690.1	253452.8	277483.5	390099.3
A0A287B3S3	A0A287B3S3_PIG	ITIH1	Inter-alpha-trypsin inhibitor heavy chain H1	10504100.6	9918401.9	10285004.3	13156195.4	12958563	13382626.2	11215906	10990244.6	11028900	12546541.8	12203758.1	13014316
A0A287B3T2	A0A287B3T2_PIG	FECH	Ferrochelatase	1860343.2	1163713.7	2337758.4	1081237	859443.2	1576944.7	794757.9	447362.2	399188	732490	578252.5	1068459.8
A0A287B3V9	A0A287B3V9_PIG	ARFIP1	ADP ribosylation factor interacting protein 1	140293.2	160378.6	147144.5	247045.5	330125.8	178410.5	106421.2	160937.2	187986	152635.9	128878.3	233824.9
A0A287B3X9	A0A287B3X9_PIG	SEC24B	Protein transport protein Sec24B isoform b	303561.1	346420.5	329139	269261.2	323231.5	314806	238462.4	316875	255510	322276.4	302227.1	331491.1
A0A287B3Y5	A0A287B3Y5_PIG	CTPS1	CTP synthase	529.2	377146.4	396113.8	472502.8	299212.9	456834.8	328457.4	383923	373563	324321.5	273242.9	315356.7
A0A287B401	A0A287B401_PIG	RBM14	RNA binding motif protein 14	4890796.6	4511175.8	4733002.3	3111235.3	3214001.5	3031440.8	2113204.2	2249235.5	2005490	2419473.4	2181162.6	2386353.8
A0A287B433	A0A287B433_PIG	SURF6	Surfeit 6	389029.3	406954.6	387724.6	175973	183295.9	220967.6	156904.3	159732	161144	165503.7	156291	186942.7
A0A287B462	A0A287B462_PIG	MTARC2	Mitochondrial amidoxime reducing component 2	2759077.6	3405686.9	3032075.6	3591399.8	3666897	3692068.4	1701064.5	1798286	1640640	2621989.4	2583239.3	2929387
A0A287B475	A0A287B475_PIG	PDE5A	Phosphodiesterase	1062624.5	1039858	1007359.7	520995.3	560602.6	523673.3	400492.1	415291.1	390703	420901.9	400612.2	424838.3
A0A287B496	A0A287B496_PIG	CSNK2A2	Casein kinase II subunit alpha	704610.3	594712.1	627693.8	824085.7	726068.6	751328.2	682448.3	663115.1	664339	637908.1	688968.1	566502.6
A0A287B4A4	A0A287B4A4_PIG	RAB3GAP2	RAB3 GTPase activating non-catalytic protein subunit 2	1551203.5	1909521.2	1831644	1874384.9	1551281.5	1676327.3	1638639.7	1926435.9	1453550	1103823.9	1455872.2	1595180.9
A0A287B4E8	A0A287B4E8_PIG	FBLN5	Fibulin-5	21435278	20951855.7	22084200.5	12918036.7	12955133	11335110.7	11273589.9	10828554.5	10998700	9527453.6	9423950.1	9697748.7
A0A287B4G2	A0A287B4G2_PIG	STAM2	Signal transducing adaptor molecule 2	1689998.2	696485.6	647034.5	381989.3	510997.4	572152.9	712171.3	293324.5	249768	1383180.2	929436.8	891896.4
A0A287B4G4	A0A287B4G4_PIG	RAC1	Ras-related C3 botulinum toxin substrate 1	18699953.7	18375174.5	17968443.2	14766081	13650811.7	13277233.2	10979676.8	10415210.4	11160100	11536237.7	11998144.1	11969087
A0A287B4H7	A0A287B4H7_PIG	SURF1	SURF1-like protein	909709.1	965059.3	854647.6	862650.3	600276.8	747000.5	451846	383285.2	407027	630562.2	542703.2	670441.5
A0A287B4M9	A0A287B4M9_PIG	HIF1AN	Hypoxia inducible factor 1 subunit alpha inhibitor	127316.3	109288.8	110998.2	66800	66461.6	72432.8	73898.7	75348.3	63796.3	51094.2	104382.7	53604.9
A0A287B4N8	A0A287B4N8_PIG	MARCKSL1	MARCKS-related protein	5547564	5622512.1	5645517.7	3924052.6	4280574.1	4530924.6	4057059.9	3878587.4	3951510	3952714.5	3489414.8	3928047.5
A0A287B4Q8	A0A287AAC0_PIG	TBC1D13	TBC1 domain family member 13	195611.1	204107.9	235172.6	235037.8	210375.7	186879.3	159483.3	127920.7	172643	265909.8	216362.3	180922.8
A0A287B4R5	A0A287B4R5_PIG	ITPK1	Inositol-tetrakisphosphate 1-kinase	511614.4	715376.2	470672.8	698455.4	623776	499735.2	706146.5	750515.4	603943	709112.7	429596.5	481454.7
A0A287B4T1	A0A287B4T1_PIG	SIRT2	NAD-dependent protein deacetylase sirtuin-2	1076428.6	1037530.9	1020008.8	886899	821758.4	851502.2	633235.9	519731.5	588567	768132.4	698331.5	683232
A0A287B4U2	A0A287B4U2_PIG	CLUH	Clustered mitochondria protein homolog	2169181.4	2209660.3	1585970.7	2341914.1	2086570.7	2329619.6	1666515.2	2048370.9	1516080	2010398.9	1223875.2	1969231.9
A0A287B4V4	A0A287B4V4_PIG	ASAP2	Arf-GAP with SH3 domain, ANK repeat and PH domain-containing protein 2 isoform a	402420.1	551086.5	484318.4	582014.9	466349.8	576623.9	713317.8	101862.5	311635	629002.6	270490	774137.4
A0A287B4Y1	A0A287B4Y1_PIG	ERP44	Endoplasmic reticulum protein 44	4297929.3	4543906.1	4264593.5	4032732.8	3967292	3759459.7	3250289.1	3362381.1	3241730	3730343.5	3194302	3199209.2
A0A287B4Y9	A0A287B4Y9_PIG	MAP2K4	mitogen-activated protein kinase kinase	1047092.1	828306.9	912131.5	1024110.1	993081.1	1317003.3	497883.2	499733.7	817710	1017499.3	738097	639850.6
A0A287B501	A0A287B501_PIG	RBX1	E3 ubiquitin-protein ligase RBX1	247210.8	153462.5	154011	112798.4	96045.3	123095.4	75087.3	121055.7	118945	123431.2	70287	94760.2
A0A287B510	A0A287B510_PIG	RHOG	Ras homolog family member G	3988216.5	3713212.9	3745356.9	2384328.2	2830269.5	2402346.8	2015813.1	1870797	1739860	2133137.5	2123995.8	2295614
A0A287B571	A0A287B571_PIG	LOC100155195	GB1/RHD3-type G domain-containing protein	750720.4	705343.9	826658.1	251969.8	314138.3	323226.6	293630.4	189226.4	330174	338444.3	308300.1	378779.7
A0A287B5D6	A0A287B5D6_PIG	ANKFY1	Ankyrin repeat and FYVE domain containing 1	3935280.6	4446188.8	4297050.5	2871682	3013456.3	3068213.9	2343573.6	2172700.1	1728480	2369543.5	2269113.2	2533991.2
A0A287B5G7	A0A287B5G7_PIG	ASAH1	ceramidase	6690436.9	6648669.5	7093194.4	8849237.4	9187357.1	8804702.3	5413333.5	5684117.4	5387070	4773052.8	4658710.5	4753302.3
A0A287B5G9	A0A287B5G9_PIG	AP1B1	AP complex subunit beta	13804662.9	13594043.7	14087401.8	13540423.2	14072457.5	13654720.9	9134850.2	9180965.3	8696510	10231263.4	10093643.1	10831266
A0A287B5H3	A0A287B5H3_PIG	STRBP	Spermatid perinuclear RNA-binding protein	494278.2	521167.3	196805.5	1954536.5	831758.1	2722645.2	350020.2	182390	209180	330993.3	367884.7	562033.1
A0A287B5J0	A0A287B5J0_PIG	TBC1D9B	TBC1 domain family member 9B	851426.8	889289.6	845417.6	593070.5	852290.4	707319.7	565355.1	761111.4	526538	792348.5	893596.9	783140.5
A0A287B5K7	A0A287B5K7_PIG	SRR	L-serine ammonia-lyase	123092	140854.3	156516.8	61902.6	89945.3	73881.8	61451.6	121270.7	46676	75859.1	82398.8	50174.2
A0A287B5N2	A0A287B5N2_PIG	EPS15L1	Epidermal growth factor receptor pathway substrate 15 like 1	5647312.7	5408380.8	5382481.7	4111333.6	4336924.2	4016630.7	4486291.2	4294560.1	4190320	4153323	4335231.7	3798148.4
A0A287B5N7	A0A287B5N7_PIG	TPM1	Tropomyosin 1	521388667.2	506204022.4	511364826.6	595696148.4	599347013.8	594839463.1	1453847806.8	1451451969.1	1428830000	1051289566.7	1033840752.9	1042143333.3
A0A287B5Q1	A0A287B5Q1_PIG	FBLN2	Fibulin 2	239431.7	273244.3	230865.2	476398	505684.6	471911.4	397600.7	430267	434370	399744.2	345997.8	353553.9
A0A287B5Q4	A0A287B5Q4_PIG	RTN4	Reticulon	13971071.7	12735460.9	12775824.8	10160276.5	9835677.2	10486558.3	14646520.9	13916154	14188900	10597745.2	11520852.4	11359143.1
A0A287B5Q7	A0A287B5Q7_PIG	PSMD8	26S proteasome non-ATPase regulatory subunit 8	12378545	11418238.8	11391208.6	12036092	11676108.2	11215938.2	7494318.1	7799456.8	6728490	10703630.9	9918547.8	9358237.2
A0A287B5S4	A0A287B5S4_PIG	MAP4K4	non-specific serine/threonine protein kinase	196977.4	145843.6	167202.8	123730.7	137916.9	162096.9	93769.9	111614.1	126040	120807.3	83851.5	124161.4
A0A287B5T1	A0A287B5T1_PIG	ARPIN	Arpin	3636833.6	3449031.3	3655933.6	2966849.3	2929788.7	3033934.1	3383145.2	3084349.4	3253220	2932201.1	3118588.5	3167110.4
A0A287B5V2	A0A287B5V2_PIG	JCHAIN	Joining chain of multimeric IgA and IgM	14352180.2	14558056.5	14958504.7	23355183.2	23938502.5	22657092.4	29915051.2	29851244.6	29908200	15725065.5	15439713.1	15160124.4
A0A287B5W1	A0A287B5W1_PIG	GYS2	Glycogen [starch] synthase	279859.1	301409.2	170921.5	231948.1	208189.1	422.7	227704.9	242408.9	284905	380.3	373298.1	297268.7
A0A287B5W2	A0A287B5W2_PIG	LOC100302368	Trypsinogen isoform X1	5810690176.5	6693760691.8	6032228116.4	4820736412.4	4510519255.8	5059274944.1	7978374526.1	8578452913	9177190000	7513066367.6	7981036154.3	7583853944.3
A0A287B5X4	A0A287B5X4_PIG		Junctophilin-2	1585770.2	932120.3	1162542	846507	947818.5	881276	1517534.1	1359634	892792	380.3	1474365.8	1213775.3
A0A287B600	A0A287B600_PIG	SYNM	Synemin	6970801.3	6882593	6939643	11761073.4	11724569.3	11803368.9	20562121.4	20271484.3	20194200	17220471.6	16531301.8	16972958.8
A0A287B636	A0A287B636_PIG	GLA	Alpha-galactosidase	317792	296697.3	289138	284965.7	305894.1	282696.6	184415.5	150784.5	124480	127262.3	147974.2	144066.8
A0A287B639	A0A287B639_PIG	SSH3	protein-serine/threonine phosphatase	581307.3	486707.9	548611	365851.9	420689	349444.7	211394.7	348373.5	224798	254255.9	349182.2	285884.8
A0A287B642	A0A287B642_PIG	TOR1AIP1	Torsin-1A-interacting protein 1	3031343.1	3145975.9	3110423	2320827.3	2400146.8	2199426.1	2275512.7	2327900.3	2267520	2015687.8	1965814	2142561.5
A0A287B646	A0A287B646_PIG	HNRNPK	Heterogeneous nuclear ribonucleoprotein K	7165774.4	7072979.6	6762961.1	4707151.2	4938963.8	4794515.6	3659936.3	4226083.7	3728760	3196883	3140486.1	3808717.3
A0A287B654	A0A287B654_PIG	NENF	Neudesin neurotrophic factor	1028632.4	941264.3	870871.6	638058.6	805043.3	526714.6	833350.2	1007959.4	1060270	639768.9	831130.2	883402.1
A0A287B676	A0A287B676_PIG	STAU1	Double-stranded RNA-binding protein Staufen homolog 1 isoform b	2077667.1	1694220.5	1964259.2	2167448.7	2336213.9	2383207.4	1328906.7	1389190.6	1183550	1357852.2	1610745.5	1632782.2
A0A287B6A3	A0A287B6A3_PIG	ABCD4	ATP binding cassette subfamily D member 4	4320.9	6585.5	9363.6	11448.3	11793.9	15590	14354.3	357.5	5011.7	6613.2	12592.1	8227.5
A0A287B6H6	A0A287B6H6_PIG	D2HGDH	D-2-hydroxyglutarate dehydrogenase, mitochondrial	1186137.2	595712.8	648300.7	932318.7	826471	585592.6	15287.2	547291.2	609064	482949.6	593951.9	665560.2
A0A287B6I5	A0A287A966_PIG	NFIX	Nuclear factor 1	721549.8	820239.1	731280.1	228837.9	212301.5	219135.6	181082.7	158254.6	233533	240083.2	236745.6	294126.3
A0A287B6J4	A0A287B6J4_PIG	RO60	Ro60, Y RNA binding protein	2915261.1	2931859.4	2806908.5	3013098.5	3139864.3	3166416.1	1667196.8	1914698.9	1670100	2670564.7	2491142.4	2712387.3
A0A287B6T0	A0A287B6T0_PIG	STRN	Striatin	353972.4	270940.9	292511.2	269368.2	206757.1	259412.6	201808.2	183214.2	258564	198610	233927	263959.3
A0A287B6T3	A0A287B6T3_PIG	COQ3	Ubiquinone biosynthesis O-methyltransferase, mitochondrial	97251.1	113023.1	81199.7	62339.3	63358.9	63061	46883.7	62450.4	41042.9	69254.9	78242.4	57328.6
A0A287B6W0	A0A287B6W0_PIG	GNG5	Guanine nucleotide-binding protein subunit gamma	3116689.1	2894569.6	3982801	3727887.2	2475974.4	3186278.2	4172641.4	4167113.2	3234740	3287184	2868511.4	2554638.6
A0A287B6W1	A0A287B6W1_PIG	TGFB1I1	Transforming growth factor beta-1-induced transcript 1 protein	11326975.2	10047961.3	9930943.6	8786638.1	8422649.4	8378926.5	11039090.2	11403486.8	10470200	12271043.7	12179262.5	12065078.6
A0A287B6W3	A0A287B6W3_PIG	KIFAP3	Kinesin associated protein 3	8864.8	11290	9702.8	6907.9	8526.6	10313.1	5862.5	5037.4	8893.2	6871.5	6945.5	10312.3
A0A287B6X3	A0A287B6X3_PIG	CRYL1	L-gulonate 3-dehydrogenase	1776535.6	1558769.3	1592880.2	1509729.1	1671025.5	1723435	1109789.3	998485.2	1042840	1591234.3	1300394.5	1377015.4
A0A287B6Z8	A0A287B6Z8_PIG	VPS26B	VPS26, retromer complex component B	1811192.8	2026838.2	2313308.2	1821511.5	1547778	1284542.3	1143850.3	1197648.3	935920	1229683.8	1057402.1	1044360.6
A0A287B747	A0A287B747_PIG	UQCC2	Mitochondrial nucleoid factor 1	318031.8	11087.4	274189.1	170667.6	11566.8	194137.6	357	15948.4	14133.6	7871.7	372.1	190127.5
A0A287B749	A0A287B749_PIG	TUBB6	Tubulin beta chain	81741810.6	79935147.3	81961959.7	78343278.3	79451191	76894633.9	69365952.4	71523089.7	70045800	79801342.1	77775747.9	81243810.6
A0A287B756	A0A287B756_PIG	RPRD2	Regulation of nuclear pre-mRNA domain containing 2	173714.3	208957.5	279958.4	67778.9	9586.6	155842	49343.6	235532.8	48074.3	53232.8	70730.5	54424.5
A0A287B758	A0A287B758_PIG	TMEM87A	Transmembrane protein 87A	1261672.6	949768.9	986030.6	629283.6	622558.4	1401004.6	296946.9	252659.5	444625	700401.3	36841	134717.2
A0A287B770	A0A287B770_PIG	SRSF10	Serine and arginine rich splicing factor 10	3424501.7	3582261.9	3727252.8	2156075.8	2274253.3	2289389.5	1532265.3	1612979.1	1537650	1620149.7	1555201.1	1673575.8
A0A287B771	A0A287B771_PIG	RPS4X	40S ribosomal protein S4	10680991	10353340.8	10464295.8	11070653.6	11878172.3	11420906.6	6026868.3	5646318.4	5391070	7983808.2	8066038.8	8191226.5
A0A287B773	A0A287B773_PIG	MCCC2	methylcrotonoyl-CoA carboxylase	1209151.5	1302927.9	1319776.5	1251733.9	1466364.4	1520116.8	885194.5	819370.8	691822	1061135.8	1340170.6	1079310.9
A0A287B778	A0A287B778_PIG	UBE2O	Ubiquitin conjugating enzyme E2 O	385622.4	523664.6	369481.1	565049.3	433447.4	439462.4	345037.2	370979.6	486104	344947	371672.5	545080.4
A0A287B789	A0A287AJY3_PIG	RABGAP1L	RAB GTPase activating protein 1 like	29444.9	29113.1	26750.9	22340.6	20988.6	19305.6	17547.8	20464	26722.1	25763.2	19025.6	16378.7
A0A287B795	A0A287B795_PIG	SHOC2	Leucine-rich repeat protein SHOC-2 isoform 1	492598.2	471309.4	367924.2	453730.2	554825.5	412913	685882.9	365324	265747	345079.2	381006.2	589358.6
A0A287B7C6	A0A287B7C6_PIG	TRA2B	Transformer 2 beta homolog	13366757.6	13917971.9	14707108.1	8985123.7	9446200	9746795.5	7101457.2	6431397	5937030	6621642.6	6744510.3	6593234.4
A0A287B7K9	A0A287B7K9_PIG	PARVA	Parvin alpha	18734942.7	18042097.8	18822346.4	15509049.7	16119558.6	14810792.1	26148201.3	24961518	25848700	20896019	20868919.4	21577174.6
A0A287B7U5	A0A287AF75_PIG	CLIP1	CAP-Gly domain containing linker protein 1	1340259.1	1026272.9	1088608.8	1150614.4	1063636.3	907888.1	1685936.5	1508425.6	1614030	1227050.2	1188542.2	1191864
A0A287B836	A0A287B836_PIG	LAMP2	Lysosomal associated membrane protein 2	778803.5	840823.2	722155.4	768216.4	1146208.8	942489.5	1222878.2	1287275.8	1050240	967955.2	713164.6	778496.8
A0A287B842	A0A287B842_PIG	EHMT1	Euchromatic histone lysine methyltransferase 1	23916.2	22572.2	24393.3	17862.4	22751	26389.3	17558	8277.9	350.9	12693.1	10081.9	14908.3
A0A287B850	A0A287B850_PIG	RARRES2	Retinoic acid receptor responder protein 2	608381.5	287123.9	397303	343327.3	400287.8	344350.9	357	296822.2	339074	379491.5	372.1	283306.9
A0A287B859	A0A287B859_PIG	SREK1	Splicing regulatory glutamic acid and lysine rich protein 1	6087208.7	7411089.4	5537649.3	3435412.5	3695047.6	3038764.1	357	1960669	2739880	4814626.8	3225202.4	3342826.1
A0A287B874	A0A287B874_PIG	ITGA11	Integrin subunit alpha 11	161573.7	157444.6	202825.4	159863.3	429.9	167786.9	129854.9	234598.5	167223	172666.4	372.1	186075.4
A0A287B883	A0A287B883_PIG	PTMS	Parathymosin	24939907.5	27920856.2	26163630.9	15483562.7	14324685.4	13601121	22227425.9	22086856.3	23418800	15883731.6	17101167.5	16608931.9
A0A287B8B1	A0A287B8B1_PIG	ST13	ST13 Hsp70 interacting protein	50261828.3	43810834.5	48985933.5	25384160.9	25020301.9	23975167.7	23889983.6	25870222.8	25980000	20021729.9	22540023.6	24547573.2
A0A287B8B6	A0A287B8B6_PIG	CAPG	Capping actin protein, gelsolin like	5407653.3	5506408.9	5748448.7	3780592.3	4099237	3996804.8	3025087.9	2677271.3	2922950	2884005.2	3112067	2979333.1
A0A287B8F2	A0A287B8F2_PIG	RPRD1B	Regulation of nuclear pre-mRNA domain-containing protein	7437466.9	7803246.5	7827011.4	4315445.6	3751348.7	3805435.2	2872179.8	2858604.7	2868930	2770598	3076034.2	2828285.3
A0A287B8F3	A0A287B8F3_PIG	ALDOA	Fructose-bisphosphate aldolase	785569.1	1043213.9	739657.5	953496.9	696245.9	669789	1063235.3	587016.8	795804	848814.7	1042902	1529327
A0A287B8I0	A0A287B8I0_PIG	MAP1LC3B	Microtubule associated protein 1 light chain 3 beta	3380478.9	3288710.4	2707862.3	2346121.9	2457844.4	2544693.6	2251727	2141757.9	1899180	2223362.6	2086308.7	2521918.7
A0A287B8J2	DCTN1_PIG	DCTN1	Dynactin subunit 1	2341079.8	2277311.9	2286100.2	1924132.5	2000355.1	2011308.5	1705815.5	1881362.4	1778480	1833893.7	1929219.2	1819818.6
A0A287B8J6	A0A287A9P7_PIG	EXOC7	Exocyst complex component 7	531692.3	563321.5	531504.7	644700.8	610473.7	649001.8	449083.9	618651.8	469841	463741.7	528861.7	479537.1
A0A287B8M8	A0A287B8M8_PIG	IGFBP7	Insulin like growth factor binding protein 7	1401123.4	1389783.9	1551349	1756195.1	1724839.8	1456086	1150676.7	1022489.1	884083	1369752.1	956084.9	1101658.1
A0A287B8N2	A0A287B8N2_PIG	SPTBN1	Spectrin beta chain	117040.7	118020.8	104583.1	421.9	77883.8	38331.5	38939.7	37338.1	32600.3	60561.6	63462.3	41997.3
A0A287B8Q1	A0A287B8Q1_PIG	IPO9	Importin 9	293065.9	341069	368969.5	236831.5	202352	294581.3	138154.5	130036.8	192893	212112.9	238515.4	227096.8
A0A287B8Q8	A0A287B8Q8_PIG	TSNAX	Translin-associated protein X	1641978.8	1992227.9	1474075.1	1254511	1694606.8	1444944.5	1248759.7	1163934.9	1580800	1611750.4	1203780.4	1820483.2
A0A287B8R2	A0A287B8R2_PIG	NUDC	Nuclear migration protein nudC	28032059.1	38799732.8	49655385.3	50111792.3	7384950.1	51883121.5	4515662.2	4396912.9	4848990	3891274.7	3865087.2	4052640.4
A0A287B8U9	A0A287B8U9_PIG	PPP1R12B	Protein phosphatase 1 regulatory subunit	8470109.5	10189008.2	8871237.7	6268058.6	6663154.3	6379434.1	11707592.6	13420080	11643400	8999878.1	9609193.6	9461071.3
A0A287B8W3	A0A287B8W3_PIG	NAP1L1	Nucleosome assembly protein 1 like 1	6430553.2	6183161.5	5590775.4	4925533.5	5179603.2	4932574.5	5674284.4	5269204.4	5667790	5449410.3	4913708	4894674.6
A0A287B8W9	A0A287B8W9_PIG	PRKCD	Protein kinase C delta type	183191.5	207526	215481.9	257812.5	130074.4	160317.9	173784.2	78477	350.9	121638.6	90982.4	107541.9
A0A287B8X7	A0A287B8X7_PIG	DNM2	dynamin GTPase	7693504.8	7701251	7681303.7	6186103.6	6307340.2	6179705.2	4691908.3	4644552.6	4564540	5342939.3	4827316.1	5356774.2
A0A287B8Y8	A0A287B8Y8_PIG	SLTM	SAFB like transcription modulator	77591.4	75810.6	86893.8	98850.5	101430.7	77047.2	66652.2	71546.1	73452	77273.2	69374.8	79375.2
A0A287B947	A0A287B947_PIG	TAF6	Transcription initiation factor TFIID subunit 6	35438.3	46106.3	38022.5	32663.9	40286.8	39579.6	22109.3	357.5	38352.2	23024	372.1	23384.9
A0A287B956	A0A287B956_PIG	ACSF2	Medium-chain acyl-CoA ligase ACSF2, mitochondrial	2100711.5	2190312.3	2023568.3	1640746.5	1649979.9	1586616.8	1197098.5	1360927.9	1237480	1533858.8	1503495.4	1633512.2
A0A287B9A0	A0A287B9A0_PIG	DNAJC5	DnaJ homolog subfamily C member 5	875548.1	703219.6	649973.2	404052.3	663011.6	576251.7	798679.8	622203.5	577402	622929.1	657290.4	562678.2
A0A287B9B9	A0A287B9B9_PIG	IL1RAP	Interleukin 1 receptor accessory protein	135120.5	194026.8	156180.2	209029.1	187843.1	262557.5	166645.4	264515.7	285299	184791.8	165576	382.3
A0A287B9L7	A0A287B9L7_PIG	CLPTM1L	Lipid scramblase CLPTM1L	1302130.2	922589.8	804623.3	769443.8	1025113.7	991462.9	842948.9	1312614.4	986582	1144877.6	372.1	826924
A0A287B9Q1	A0A287B9Q1_PIG	TENT4B	Terminal nucleotidyltransferase 4B	343347.5	290596.8	294996.2	422559.2	401292.3	385772.2	154786.1	139678.1	111740	203116.4	276768.7	219522.1
A0A287B9Q3	A0A287B9Q3_PIG	CNTN1	Contactin-1	4039176.7	3755106.5	4456221.4	1060257.1	1137235.7	1062000.4	1151551.6	1299685.3	957947	1572582.4	1590544.6	1709008.8
A0A287B9R5	A0A287B9R5_PIG	SERPINA3-2	Alpha-1-antichymotrypsin 2	86215725.4	93530449.3	86765258.1	48865696.9	48478726	44889721.8	65660855.8	68307931.2	70189100	65262804.1	60826431.5	70273536.7
A0A287B9U2	A0A287B9U2_PIG	FCGRT	IgG receptor FcRn large subunit p51	2999310.1	2822713.9	2978712.2	2160463.9	2313747.4	1875465.9	1385766.6	1485542.4	1257770	1526088	1398970.5	1462045.8
A0A287BA08	A0A287BA08_PIG	MMUT	Methylmalonyl-CoA mutase, mitochondrial	2454975	2026260.9	2471367.1	3199237.4	3055620.9	3295128.1	2443874.4	1951081.7	2176340	2462315.4	1948561.1	2294775.1
A0A287BA12	A0A287BA12_PIG	VPS4B	Vacuolar protein sorting 4 homolog B	3665518.5	3477468.6	3596075.8	3303709.9	3175573.1	3314243.4	3165584.3	2949342.7	2946890	3320607.9	3242105.4	3174225.3
A0A287BA17	A0A287BA17_PIG	NEGR1	Neuronal growth regulator 1	731117.5	1042929.7	825433.4	297277.6	544179	278170.1	721736.4	771025.7	876589	691001.6	561418.5	717565.6
A0A287BA23	A0A287BA23_PIG	ACSS1	Acetyl-coenzyme A synthetase	83250.4	63831.1	81288.5	49845.9	62051.1	40135.5	49683.7	34045.1	26152.4	64537.6	72694.8	77037.5
A0A287BA60	A0A287BA60_PIG	RANBP1	RAN binding protein 1	10688124.6	11142214.5	11270054.9	8560910.3	8487219.3	8409364	8553392.4	8823484.3	8412040	8886774.3	7985362.6	8290214.3
A0A287BA70	A0A287BA70_PIG	STON1	Stonin-1	906320.3	1116434.6	1063439.4	1206650.8	1255529.2	1252213.7	1455384	1406072.8	1294070	2042413.9	2028590.5	2159035.8
A0A287BAA7	A0A287BAA7_PIG	MLF2	Myeloid leukemia factor 2	129937	119930.1	139851.7	111266.8	95845.9	111273.2	100475.1	100938.6	86096.4	107448.3	141593.7	120676.9
A0A287BAB5	A0A287BAB5_PIG		BolA-like protein 2	1904592.2	1842417.4	1825905.8	1841287.9	2029032.4	2035470.6	1763814.8	1553713.1	1298440	1568030.5	1609674.5	1542837.8
A0A287BAK1	A0A287BAK1_PIG	TLN1	Talin 1	27138181	26431485.3	26655451.9	24778966	24773954	24561875.6	37494837.2	38856785.7	37578100	35902101.7	35304952	36819017.2
A0A287BAK2	A0A287BAK2_PIG	CPQ	Carboxypeptidase Q	544347.2	505486.1	528738	836790.7	1027936.1	932868	542742.4	472869.9	545643	714482.9	711637.6	752925.5
A0A287BAM0	A0A287BAM0_PIG	DAG1	Dystroglycan 1	14982947.1	13928541.5	15273584.5	12678796	11507633.7	8558781.2	11231776.7	13176882.5	9826220	11328259.4	11784577	11789634.1
A0A287BAN6	A0A287BAN6_PIG	CFAP418	Cilia- and flagella-associated protein 418	378641.1	320147.4	363625.8	221044	276215.9	205456.2	241460.5	184297.2	454728	380.3	280652	190867.3
A0A287BAQ6	A0A287BAQ6_PIG	PTPN1	Tyrosine-protein phosphatase non-receptor type	224754.5	659329	578129.1	690091.6	970144.1	462993.4	12038.6	150805.9	164014	274505.3	246209.8	102525.9
A0A287BAW0	A0A287BAW0_PIG	NDUFA5	NADH dehydrogenase [ubiquinone] 1 alpha subcomplex subunit 5	3179533.6	2985151.7	3382681.6	3158867	3217235.5	3011169.2	3277594.9	2381990.6	2724130	2713320	3420678.9	3381277.2
A0A287BAY9	A0A286ZT13_PIG	ALB	Albumin	2403894110.1	2445700669	2412740008.3	1977390606.2	1998591047.3	1986833257.7	2871599941.5	2758371065.2	2813790000	2626497989.6	2545446148	2688067948.7
A0A287BAZ8	A0A287BAZ8_PIG	AASS	Aminoadipate-semialdehyde synthase	470930.6	3932362.5	289149.8	209913.9	482503.9	1446799.4	186083	63621.3	2846040	215794.5	3029185.2	177551.6
A0A287BB12	A0A287BB12_PIG	MCCC1	Methylcrotonyl-CoA carboxylase subunit 1	1055349.2	1190991.9	1477199.2	1257480.4	1133967.4	1209105	678796	948038.2	725329	996194.3	1022604.6	988165.8
A0A287BB19	A0A287BB19_PIG	RANBP3	RAN binding protein 3	1633141.1	1543655	1637851.4	1147227.7	1092517	1038915.1	815284	886229.2	819010	863736.3	873544.5	1033201.2
A0A287BB26	A0A287BB26_PIG	SMC1A	Structural maintenance of chromosomes protein 1A	1468478.7	1517882.3	1195835.2	833720.2	748884.3	657547.7	447706.4	588476.8	283470	582859.4	600772.5	764796.5
A0A287BB27	A0A287BB27_PIG	ABL1	Tyrosine-protein kinase	59922.3	63485.6	65593.4	27087.3	39578.8	35718	44879.4	61765.4	36461.5	49902	26866.2	58166.8
A0A287BB68	A0A287BB68_PIG	MYH11	Myosin-11	211362126.5	206417243.1	209230759	203332965.3	204852213.6	204462477.3	306081736.1	300113045.9	295962000	278682225.8	270482615.7	277872056.4
A0A287BB89	A0A287BB89_PIG	PNPO	pyridoxal 5'-phosphate synthase	1898755.7	2034595.2	2167615.4	2614299.9	2770746.7	2406466.1	2013066.2	2098660.9	1884920	2237809.5	2210896.6	2456260.9
A0A287BBA7	A0A287BBA7_PIG	SKIC3	SKI3 subunit of superkiller complex	713620	642459	676310.9	520062.4	550408.2	552820.8	354147.6	358950.1	366070	380917.8	471284.5	462935.2
A0A287BBB0	A0A287BBB0_PIG	MSRA	peptide-methionine (S)-S-oxide reductase	4648648.7	4997956.3	5244395.2	4774066.4	3878859.1	3471501.9	2640935.6	2106241.1	2341320	3669532.4	2782215.1	3888648.5
A0A287BBB4	A0A287BBB4_PIG	OAT	ornithine aminotransferase	3420173.3	3320256.4	3137527.3	11081870.2	11325010.4	11528275	3406768.1	3192988.5	3320430	6776222.8	7272595.7	6862065.2
A0A287BBB9	A0A287BBB9_PIG	DERL1	Derlin	531515.9	532343.9	411317.7	842841.4	956469.4	796693	411133.6	373298.5	266414	397782.6	403569.7	579719.1
A0A287BBC4	A0A286ZLT0_PIG	NT5C2	Cytosolic purine 5'-nucleotidase	1088389.7	920686.1	936639.5	974880.7	1242740.2	1197190.1	717872.5	701141.3	684213	841300.9	852393.6	837754.4
A0A287BBE6	A0A287BBE6_PIG	ACACA	Acetyl-CoA carboxylase 1	743200.7	604483.8	551158.3	412809.2	584915.3	571790.3	43884.8	51343.1	83177.1	261211.6	67629.8	58556
A0A287BBF8	A0A287BBF8_PIG	MED6	Mediator of RNA polymerase II transcription subunit 6	141466.8	147880.9	147869.2	93870.6	90752.7	84142.7	86419.7	93482.7	71943.6	79429.5	92386.6	87399.1
A0A287BBG3	A0A287BBG3_PIG	CLASP2	Cytoplasmic linker associated protein 2	630616.1	488952.1	495225.3	369926.3	391249.8	370131.9	395834.6	279211.5	351695	310011.2	283236.2	378513.9
A0A287BBJ7	A0A287BBJ7_PIG	ALDH3A2	Aldehyde dehydrogenase family 3 member A2	18181000.7	17440783.4	15655683.5	18251782.1	18463110.3	18868604.4	10724626.4	12440361.9	12165900	17232284.8	17483870.4	17946711.7
A0A287BBK0	A0A287BBK0_PIG	DDAH1	Dimethylarginine dimethylaminohydrolase 1	1222151.7	1179701.4	1175413.6	2100569.5	1924086.4	2059548.4	2812980.1	3153457.5	2801040	2328695.6	2753636.9	2778480.9
A0A287BBS8	A0A287BBS8_PIG	IDE	Insulin degrading enzyme	14932002	11640896.9	15036347.9	16714630.5	15821025.6	16890226.7	12244856.5	11256366.1	10908100	14370659.8	12927171.5	13120222.7
A0A287BBT8	A0A287BBT8_PIG	ABCF2	ATP binding cassette subfamily F member 2	529.2	742197	759887.9	679752.6	429.9	928327.1	357	769866.3	794929	794226.7	372.1	665414.2
A0A287BBU5	A0A287BBU5_PIG	SCUBE1	Signal peptide, CUB domain and EGF like domain containing 1	529.2	464757.4	487621.9	799828.6	1013963.7	930534.9	1114184.3	1072035.3	1010890	1441975.5	1393244.3	1460967.1
A0A287BBV4	A0A287BBV4_PIG	MTMR6	phosphatidylinositol-3-phosphatase	91905.1	132433.4	136662.8	116007.6	112051.6	121935.5	108800.8	91322.4	350.9	107421.8	112272.2	124544.9
A0A287BBW9	A0A287BBW9_PIG	FOLH1B	Folate hydrolase 1B	2668679.3	2576799.7	2811964.6	743705.6	866468.5	649948.6	597849.3	681607.1	554581	618446.6	477382.9	724438.6
A0A287BBX3	A0A287BBX3_PIG	NADK2	NAD kinase 2, mitochondrial	181978.9	122031.9	157575.5	75535.3	91340.2	75017.7	97585.2	77061.4	66435.5	66829.1	69443.2	86713.9
A0A287BC09	A0A287BC09_PIG	CASKIN2	CASK interacting protein 2	852140.1	1024686	759686.2	668073.1	254692.7	359728.7	508214.4	599434.5	258479	387596.1	492277.4	585947.1
A0A287BC33	A0A287BC33_PIG	ATP6V0A1	V-type proton ATPase subunit a	216010.2	747917	682299.7	616230	477383.3	521801.5	320572.9	417661.9	366671	367824.6	251593.5	290247.4
A0A287BC34	A0A287BC34_PIG	SF1	Splicing factor 1	10587576.5	10570314.4	10695275.2	6780250.1	6919486	7074413.8	7341817	7140286.6	8015340	6555726.8	6592531.9	6500707.7
A0A287BC43	A0A287A0Q3_PIG	EYA3	Eyes absent homolog	2834.2	2335.7	2200.2	3935.2	1546	3036.1	357	2042.1	977.7	2990.4	1573.5	1221.2
A0A287BCC7	A0A287BCC7_PIG	CNOT9	CCR4-NOT transcription complex subunit 9	576172.1	650999.1	617480.7	629765.7	629521.3	532190.2	342242.5	418712.3	372830	445660.9	428950.7	527588.4
A0A287BCD1	A0A287BCD1_PIG	ADRM1	ADRM1 26S proteasome ubiquitin receptor	1637514.7	1531649.4	1636605.9	2107350	1760181.1	2256663.5	1163220.7	1154113.2	1358930	1254112.3	1419765.2	1323212.2
A0A287BCE5	A0A287BCE5_PIG	TMEM205	Transmembrane protein 205	1244166.1	1059491.8	1022479.1	909105.1	1082505	906321	352132.2	349629.8	338957	484634.9	526886.1	459630.5
A0A287BCF9	A0A287BCF9_PIG	SIGMAR1	Sigma non-opioid intracellular receptor 1	1539274.1	1316511.5	1236270.7	645679.4	1119529.5	625597.4	649024.2	291628.1	350.9	1278280.7	415471.8	775857.8
A0A287BCJ5	A0A287BCJ5_PIG	ESYT2	Extended synaptotagmin 2	2906574.2	2938446.9	2936009.7	2105222.1	2141291.6	2107282.4	2009118.9	2072018.2	2071990	2063558.5	2113412.9	2216794.2
A0A287BCK2	A0A287BCK2_PIG	TRIM56	RING-type E3 ubiquitin transferase	456401.2	504241.1	334721.5	211784.5	406450.8	331589.4	224126.9	281308.3	237850	249866.6	336138.1	282319.7
A0A287BCK3	A0A287BCK3_PIG	INPP5B	phosphoinositide 5-phosphatase	40629.8	36358.5	37990.3	18717.8	18744.4	31284.3	357	12700.3	14226.8	27851.7	22051.5	24429.1
A0A287BCK9	A0A287BCK9_PIG	MYEF2	Myelin expression factor 2	2867287	2161238.4	1652263.5	1082109.8	1357094.2	1035302.8	694882.4	891030	721201	808430.8	744375.7	975835.1
A0A287BCM2	A0A287BCM2_PIG	CUTA	CutA divalent cation tolerance homolog	4702760.9	4357531.2	4206930.2	3545847.9	3307505.9	3522728.9	3905647.4	3767554.1	3635450	3456687.9	3188618.2	3360771.4
A0A287BCM3	A0A287BCM3_PIG	IKBIP	IKBKB interacting protein	7239613.2	6336584.1	6665545.9	4392062.7	4187976.2	3689948.5	2151721.2	3671558.8	3582370	3346683.7	3276727.9	3437161.5
A0A287BCR9	A0A287BCR9_PIG	JCAD	Junctional cadherin 5 associated	479702	454109.3	401414.6	350451.6	290535	357165.5	223287.5	235332	242884	305773.6	461417.3	329771.8
A0A287BCT2	A0A287BCT2_PIG	LOC110255332	Acyl-coenzyme A thioesterase 4	725940	695218.4	654388.8	2585001.9	3010234.6	2994474.9	346379.1	470225	401357	668419.9	783448.7	631042.4
A0A287BCW8	A0A287BCW8_PIG	ITPKB	Inositol-trisphosphate 3-kinase B	7819238.9	5704434.1	8221847.2	83216.3	11418906.8	346127.6	1078119.1	880246.6	602919	1111367	13428216.5	1267992.6
A0A287BCX9	A0A287BCX9_PIG	TMED1	Transmembrane emp24 domain-containing protein 1	1183540.1	1240251.7	1438977.5	751669.1	822641.6	637632.6	705188.2	774057.8	858985	673540.8	676331.1	722019.7
A0A287BCY0	A0A287BCY0_PIG	SPINT1	Serine peptidase inhibitor, Kunitz type 1	18300.9	519.5	28019.4	421.9	27271	17142.4	7759.6	357.5	15958	380.3	23819.9	11023.1
A0A287BDA1	A0A287BDA1_PIG	NUFIP2	Nuclear FMR1 interacting protein 2	17425.9	18724.4	27030.1	30457.5	23690.7	29704.2	23468.5	31905.9	23319	24815.4	15742.4	29685.6
A0A287BDG8	A0A287BDG8_PIG	ABI1	Abl interactor 1	638380.1	721839.3	659854.1	500753.7	508851.2	420990.3	447257.7	415250.3	460917	383977.3	417846	455407.4
A0A287BDH4	A0A287BDH4_PIG	STK10	non-specific serine/threonine protein kinase	40811.6	26499.3	44688.1	26116.8	26152.9	23189.7	357	25617.7	21463.7	380.3	20460.9	20418.8
A0A287BDI0	A0A287BDI0_PIG	PARS2	proline--tRNA ligase	20849.4	30677.5	25122.8	21279.3	27241.7	17031	357	17562.6	18342.6	380.3	21076.3	24262.4
A0A287BDJ6	A0A287BDJ6_PIG	LTBP2	Latent-transforming growth factor beta-binding protein 2	56661.8	88169.7	105616.1	421.9	48002.7	72643.1	110271.9	357.5	56302.7	92091.1	372.1	44421.1
A0A287BDJ8	A0A287BDJ8_PIG	STAG1	Cohesin subunit SA	1494136.8	1520991	1797882.2	850260.3	605375.2	699632.7	355560.7	702928.4	451532	694639.9	430898.6	611698.1
A0A287BDL0	A0A287BDL0_PIG	TRIP12	E3 ubiquitin-protein ligase	212897.4	199094	201618.4	196724.4	224018.6	258565.8	159874.9	167496.5	127853	170472.8	154332.4	180054.4
A0A287BDN2	A0A287BDN2_PIG	SPTBN1	Spectrin beta chain	15822562.1	15060543.4	13708624	7099991.1	6307977.2	7671588.7	8659919.4	8448662.7	8535810	5754528.2	6277568.2	7455643.7
A0A287BDP6	A0A287BDP6_PIG	BCAT1	Branched-chain-amino-acid aminotransferase	1833935.6	1860270.3	1942448.2	1384662.7	1461194.8	1436079.4	545004	792129	625428	761135.5	621396.5	767143.4
A0A287BDR2	A0A287BDR2_PIG	UTRN	Utrophin	5099508.9	5150697.8	5011770	3193779.3	3244173.3	3053579.3	3128532.4	3321240.3	3107640	2926641.3	2806890.9	2883319.7
A0A287BDR5	A0A287BDR5_PIG	PACS2	Phosphofurin acidic cluster sorting protein 2	1132525.6	956622.9	1122575.1	1047306.9	756219.6	841500.1	436649.8	758916.8	254113	427544.4	915471.1	604819.6
A0A287BDR8	A0A287BDR8_PIG	DDRGK1	DDRGK domain-containing protein 1	1146387	1249113.1	1193080.3	735055.7	724151.5	753469.8	944450.2	1136436.3	1016410	1025368.7	818179.3	960995.1
A0A287BDT8	A0A287BDT8_PIG	PGP	Glycerol-3-phosphate phosphatase	235993.2	204005.8	235091	300556.1	275450.3	264713.6	181015.5	203827.4	209422	255085	249820.5	249298
A0A287BDU1	A0A287BDU1_PIG	CAPRIN1	Cell cycle associated protein 1	3661356	3928794.9	3713522.7	3337023.2	2913055.2	2852597.8	2941197	3199753.6	2687200	2619084.9	3350914.3	3179847.5
A0A287BDU4	A0A287BDU4_PIG	DIP2C	Disco interacting C	129675.1	78020.6	84822.7	67040.3	67463.4	94070.9	66689.3	76377.7	76863.9	70797.3	88155.1	89912.5
A0A287BDU7	A0A287BDU7_PIG	PZP	Alpha-2-macroglobulin	681710.6	446010.4	477699.5	1358586.7	1349915.6	1568212.1	544828	553911.6	367438	734979.4	798340.1	691060.6
A0A287BDX0	A0A287BDX0_PIG	RASA4B	Ras GTPase-activating protein 4B	197086	198874.9	123537.7	289070.1	165366.7	195692.6	183634.2	96716.2	110835	142389.8	156025.9	201683.5
A0A287BEA5	A0A287BEA5_PIG	DDX17	RNA helicase	18691658.9	18358890.7	19358649.3	13354560.8	13920067.2	13205686.4	7240173.3	7354905.6	7038060	8930765.1	8493332.1	8804493.6
A0A287BEC7	A0A287BEC7_PIG	VAMP3	Vesicle-associated membrane protein 3	3748481.6	3150787	3331586.7	2004115.8	1938149.4	2293063.2	3014934.8	2727347.3	2829950	2327937	2377890.4	2254101.2
A0A287BED1	A0A287BED1_PIG	PFDN1	Prefoldin subunit 1	3091669	2327865.5	2409151.8	2153599.2	2195387.6	2150873	2990070.7	2863984.2	2932720	2552107	2522021.6	2426842.4
A0A287BEE7	A0A287BEE7_PIG	EEF1AKMT1	EEF1A lysine methyltransferase 1	432560.4	438031.4	456374.9	323613.3	477656.5	334713.8	249053	186071	294467	365386.1	604110.7	477412.4
A0A287BEJ2	A0A287BEJ2_PIG	BABAM2	BRISC and BRCA1-A complex member 2	1398722.4	999647.5	970954.3	907621.6	969276.8	915137.9	468331.2	695186.2	338920	720269.2	595862.8	862719.8
A0A287BEJ3	A0A287BEJ3_PIG	NIBAN2	Niban apoptosis regulator 2	2995042.1	3421659.8	3768457.8	6006973.6	5728771.7	9081193.4	5661709.9	5819480.7	3662110	4703495.5	4899127.3	3347249.7
A0A287BEJ4	A0A287BEJ4_PIG	VPS33B	Vacuolar protein sorting-associated protein 33B	19786.7	19329.1	18007.7	20265.6	25799.9	21023.8	8252.5	10627.7	11846.4	24982	12411	17221.7
A0A287BEK8	A0A287BEK8_PIG	S100A13	S100 calcium binding protein A13	9199795.7	8492744.9	10002841.1	7692178	7337309.8	7756662	11532811.4	11606949.5	9954170	5739767	5482534.5	5593179.2
A0A287BEN4	A0A287BEN4_PIG	HERC4	HECT and RLD domain containing E3 ubiquitin protein ligase 4	116862758.7	122295395.8	121318462.4	107651828.4	102718392.3	95197368.1	89552772.4	93895017.9	88331600	99144947.9	120082180	85309667.5
A0A287BER7	A0A287BER7_PIG	ITGA8	Integrin subunit alpha 8	1773896.3	2566304	1879832.6	1633160.5	1406964	1715136.1	4171023.8	4196038.1	3817930	3032147.8	2980353.2	2629176.4
A0A287BET5	A0A287BET5_PIG	ALYREF	Aly/REF export factor	8806124.4	9210295.7	9163691	4333863.5	4653440.3	5162524	5794759.3	5725940.9	4890600	3989931.6	4190527.8	4451555.5
A0A287BEZ5	A0A287BEZ5_PIG	ACSS2	Propionate--CoA ligase	1155396.6	335088.5	551953	1308105.7	557227.8	1328915.8	162044.9	900223	851034	223329	643097.8	287909.2
A0A287BF16	A0A287BF16_PIG	NFATC2IP	NFATC2-interacting protein	17547	28016.9	31588.2	11398.4	14978.8	18037.7	17204	10914.3	350.9	11807.8	23772.4	9750.1
A0A287BF30	A0A287BF30_PIG	AARSD1	Alanyl-tRNA editing protein Aarsd1	2717301.9	1992849.6	2135973.9	3039451.1	2436088.3	2583755.3	1844073.8	1736483.1	1534030	2260222.1	1874427.7	1818685.4
A0A287BF49	A0A287BF49_PIG	RPRD1A	Regulation of nuclear pre-mRNA domain-containing protein	260830.8	353465.4	230143.2	176559.6	212330.9	165058.7	198838.5	121484.6	350.9	169127.9	304324.6	200677.9
A0A287BF71	A0A287BF71_PIG	TJP1	Tight junction protein 1	17989164.6	18182138	17694731.5	12877161.4	12824425.3	12025151.9	12385352.9	12478059	12146400	11829076.3	11393602.9	11790178.9
A0A287BF77	A0A287BF77_PIG	CTCF	CCCTC-binding factor	1496941.9	1345891.8	1525386.4	1001283.7	1054971.9	1055965.9	877709.8	808810.5	899716	875734.9	689287.3	643582.4
A0A287BFJ2	A0A287BFJ2_PIG	CLTA	Clathrin light chain	12282596.8	11544615.5	12622377.2	10307439.6	10203055.4	9818053.3	9558180.8	8441011.2	10214700	9539754.6	8657886.9	8704743
A0A287BFK9	A0A287BFK9_PIG	ZER1	Protein zer-1 homolog isoform X1	156746.1	71259.2	75763	84047.9	77546.3	55552	357	57860.1	40919.6	75636.8	372.1	71178.8
A0A287BFP9	A0A287ADN1_PIG	FAM120B	Family with sequence similarity 120B	5683.5	5110.4	8721.2	14003.8	10426.2	16332.1	357	3351.8	8489.1	18974	11981	12632
A0A287BFS1	A0A287BFS1_PIG	ECI1	Enoyl-CoA delta isomerase 1	1987857	1706122.4	2051354.6	2297997.2	2485112.9	2248003.2	1330097	1415018.2	1122040	1577773.7	1935539.3	1540506.1
A0A287BFZ3	A0A287BFZ3_PIG	WFS1	Wolframin ER transmembrane glycoprotein	434807.5	392858.8	367694.4	409290.4	434873.3	408641.9	269994.2	357015.4	280439	382002.7	431646.2	444523.6
A0A287BG02	A0A287BG02_PIG	LIMS1	LIM and senescent cell antigen-like-containing domain protein	3223842.9	3184982.9	3397182.7	2100317.1	2219899.9	2353853.9	1472628.1	1683055	1748910	2065205.9	1718239.5	1941426
A0A287BG16	A0A287AIG3_PIG	B4GALT1	Beta-1,4-galactosyltransferase	200072.1	192664.9	201889.8	488556	405842	365332	183150.9	357.5	134200	270486.6	257779.9	245945.3
A0A287BG40	A0A287BG40_PIG	NDUFV2	NADH dehydrogenase [ubiquinone] flavoprotein 2, mitochondrial	2316436.7	2418521.6	2174762.1	2560019.9	2592312.9	2427797.7	2786935.9	3006662.8	2860500	2521132.4	2558924	2771562.1
A0A287BG47	A0A287BG47_PIG	CLTB	Clathrin light chain	8384778.6	7669971.4	8364441.1	5911085	5757204	6279063.8	8885405.5	8605910.7	8496610	6493376.7	7312764.2	7119030.5
A0A287BG82	A0A287BG82_PIG	ATG16L1	Autophagy related 16 like 1	86721.3	74646.2	74830	421.9	51342.5	95046.3	53835.3	357.5	55516.2	380.3	75065.5	90648.6
A0A287BG84	A0A287BG84_PIG	ANK3	Ankyrin-3	1360282.8	1297840	1380940.5	1854031.4	1826698.7	1784671.4	1066887.6	959207.8	1025060	1211519.5	1231064.8	1206181
A0A287BG93	A0A287BG93_PIG	LOC100626015	Nodal modulator 1	36992708	34376770.5	37672568.1	30093476	30449389	31103109.1	16792219.4	17247460.5	16495400	23427956.7	23200342.5	21883236.2
A0A287BGB1	A0A287BGB1_PIG	PPP2R5D	Serine/threonine-protein phosphatase 2A 56 kDa regulatory subunit	1724941.9	1751672.5	1653494.1	1893307.7	1966287.7	1865155.5	864065.1	1113940.3	1057700	1594171.4	1523272.1	1409299.5
A0A287BGB4	A0A287BGB4_PIG	RNF31	RBR-type E3 ubiquitin transferase	71345.9	46166.5	85667.1	74836.7	64374.6	46156	24163.9	79428.5	44549.6	64528.1	45187.1	36629.3
A0A287BGD0	A0A287BGD0_PIG	RBCK1	RanBP-type and C3HC4-type zinc finger-containing protein 1	1088273.6	747644.6	1003992.4	778062.5	902718.8	525236.7	746024.7	384003.4	927788	624974.2	563352.7	607909.7
A0A287BGF1	A0A287BGF1_PIG	SYNE2	Spectrin repeat containing nuclear envelope protein 2	2385630.5	2350914.4	2436493.3	2956462.2	2966955.3	2926469.3	1654683.4	1607956.2	1456960	1739506.9	1829413.2	1899575.4
A0A287BGG6	A0A287BGG6_PIG	STUB1	E3 ubiquitin-protein ligase CHIP	1850645.9	2163370.1	2654246.8	1903490.5	2408146	1717304.1	1935330.3	2233596.3	1801730	1717614.5	2107792.7	2326318.3
A0A287BGH9	A0A287BGH9_PIG	HBS1L	HBS1 like translational GTPase	3703267.4	200870.4	276904	281314.6	278510.4	3830476.5	174844.3	3209453	4175330	216813.3	6715592.8	109909.8
A0A287BGJ9	A0A287BGJ9_PIG	RECQL	ATP-dependent DNA helicase	465594.8	454519.4	386209.2	319736.2	359861.5	299665.5	190460.6	155671.9	191403	211916.8	291859.5	219692
A0A287BGK6	A0A287BGK6_PIG	LRRC40	Leucine-rich repeat-containing protein 40	677988.5	593652.2	558425.1	592372	665695.6	608944.1	452320.1	465910.2	409174	564734.2	581403	661057
A0A287BGM2	A0A287BGM2_PIG	EPB41L3	Erythrocyte membrane protein band 4.1 like 3	207312.8	243901	208074.2	95438.4	108490.1	101874.3	157087.4	183467.9	222813	85456	130110.5	173408
A0A287BGP7	A0A287AB71_PIG	SLC25A3	Solute carrier family 25 member 3	15208143.5	14264001.6	15379303	17085273.3	18013779.5	17327939	14751308.2	13780750	13885500	15945724	15776075.9	16667660
A0A287BGU4	A0A287BGU4_PIG	LOC100516390	AAA+ ATPase domain-containing protein	10905	23615.7	20125.1	23846.3	26107.7	21235.6	17989.5	21618.4	9924.7	15247.2	11286.3	28450.2
A0A287BGV1	A0A287BGV1_PIG	LTBP4	Latent transforming growth factor beta binding protein 4	1935162.4	1735270.3	1904297.6	852002.3	934646	760089.7	796259.5	781006.3	763901	767414.9	884629	889905.8
A0A287BGW4	A0A287BGW4_PIG	ALAD	Delta-aminolevulinic acid dehydratase	1724972.1	1579079.5	1697486.7	1069491.3	1214523.5	1120005.1	852966.8	676020.8	849588	979896.3	876103.3	1110102.3
A0A287BGW5	A0A287BGW5_PIG	ARMCX3	Armadillo repeat containing X-linked 3	359926.6	514054.3	361271.2	338339.3	387696	360748.9	301587.1	240686.1	230532	271944.3	291582.7	291213.9
A0A287BGY4	A0A287BGY4_PIG	MRE11	Double-strand break repair protein	1802656.7	2196662.9	2082121.2	1529193	1191400.4	1365893.7	1469616.8	1215162.2	1265150	1211389.5	1384368.6	1263045.9
A0A287BH14	A0A287BH14_PIG	EMILIN1	Elastin microfibril interfacer 1	11450899.5	11275489.5	11622795.9	6621834.3	6564639.7	6628414.5	10207913	10405327.6	10297400	9401181.9	9652310	9628876.7
A0A287BH21	A0A287BH21_PIG	LOC100156325	Serpin domain-containing protein	34700627.9	35958366.6	38141999.9	17471544.8	17734479	17750715.6	31469667.8	30758013.6	30519100	22988915.6	24097133.4	24867908.1
A0A287BH25	A0A287BH25_PIG	TSC22D3	TSC22 domain family protein 3	307710	180268.5	520.3	10371.2	10834.3	422.7	251432.6	192375.6	662659	380.3	301000.2	299653.7
A0A287BH28	A0A287BH28_PIG		Ig-like domain-containing protein	2196991.6	1803943.3	2181212	5259208.1	5538296.1	5080437.9	3826924.6	4749411.7	4364280	4733451.3	3736384.9	4491673.6
A0A287BH66	A0A287BH66_PIG	CCDC51	Coiled-coil domain containing 51	103390.2	64196	141892.8	156087.1	118034.7	140897.8	357	54212	208762	68216	372.1	82943.1
A0A287BH90	A0A287BH90_PIG	C9	Complement component C9	6522670.8	6350158.8	6397602	5320809.6	5277983.1	5137193.5	3365138.1	3169860.8	3140840	4499613.9	4346578.1	4370371.3
A0A287BHA3	A0A287BHA3_PIG	RCC1	Regulator of chromosome condensation	3657842	3205648.4	3834869.2	1604920.5	2898967.6	1423709.3	1135223.1	1368936	1553760	1587820.4	922643.8	1460258.9
A0A287BHC3	A0A287BHC3_PIG	GNE	Glucosamine (UDP-N-acetyl)-2-epimerase/N-acetylmannosamine kinase	443765.9	506212.9	451060.8	456175.5	465602.5	450404	246427.2	226546.6	250810	381976.7	272718	411100.9
A0A287BHC7	A0A287BHC7_PIG	ZNF326	DBIRD complex subunit ZNF326	509871	579596.4	566980.5	1608755.5	1857617.8	2954919.4	429644.3	385906.6	271759	1272319.9	428145.8	400564.7
A0A287BHE7	A0A287BHE7_PIG	RPS14	Small ribosomal subunit protein uS11	25482085.9	25827358.2	23709715.5	21220050	21596910.8	20964781.4	12073534.3	12269807.8	11201100	15681822.5	15296875.5	14905926.7
A0A287BHF8	A0A287BHF8_PIG	DMPK	non-specific serine/threonine protein kinase	529.2	321001.5	376951.1	405621.2	613323.1	427610.2	633561.5	865763.7	982083	637112.6	427767.2	693191.8
A0A287BHJ6	A0A287BHJ6_PIG	ABCD3	ATP binding cassette subfamily D member 3	222107.7	112535.7	153739.7	164595.2	383992.9	399774.4	357	110764.4	171834	183010	192370.5	215581.1
A0A287BHJ8	A0A287BHJ8_PIG	MICAL1	Molecule interacting with CasL protein 1	1698851	1569457.3	1675572	1245386.2	1552273.8	1754173.6	1307806.8	1394030.1	1545720	1707643.7	1261116.9	1419759.4
A0A287BHK1	A0A287BHK1_PIG	CTNND1	Catenin delta 1	3827704.5	3812262.5	3740641.8	2953204.2	2835733	2859222.6	2426111.4	2413136.6	2398750	2447337.5	2275751.4	2417875.2
A0A287BHL0	A0A287BHL0_PIG	PCBP2	Poly(rC) binding protein 2	12730003.3	12922398.3	12409798.5	11306888.7	10681908.7	10578942.8	5996378.3	6642888.2	5685710	7933954.1	8359964	8279340.4
A0A287BHL7	A0A287BHL7_PIG	ECM1	Extracellular matrix protein 1	1707583.1	1549946.4	1703165.5	1291527.2	1162184.1	1508071.9	1559225.2	1339297.9	1720620	1188467.4	1377698.6	1333051.1
A0A287BHM1	A0A287BHM1_PIG	TPM1	Tropomyosin alpha-1 chain	95985645.5	91449978.4	95614625.5	79134696.2	84187171.9	80004149.8	173662097.6	172673278.8	171124000	156365202.7	155517986.8	155444174.5
A0A287BHP5	A0A287BHP5_PIG	MAN2B1	Alpha-mannosidase	322550.2	273923.7	478689.9	313065.1	414401.1	682381.9	191542.1	183827.6	237286	281143.5	184225.5	387294.8
A0A287BHQ2	A0A287BHQ2_PIG	HMGB3	High mobility group box 3	1738394.6	1713790.6	1920607.7	1359296	1369699.4	1327217.4	1198695.8	1012729.6	874380	896117.6	788080.6	777614.2
A0A287BHR8	A0A287BHR8_PIG	PIK3R4	non-specific serine/threonine protein kinase	74698.5	46542.2	89141.8	421.9	89055.9	41959.2	43559.3	31543.8	32856	380.3	30650.5	58659.7
A0A287BHS7	A0A287BHS7_PIG	EMC7	Endoplasmic reticulum membrane protein complex subunit 7	356587.5	403116	392297.3	376831.8	414802.9	425033.8	239502.1	250317.2	282922	327197.8	221683.5	290503.5
A0A287BHU5	A0A287BHU5_PIG	PUM1	Pumilio homolog 1	944633.2	1128372	930802	879114.6	1181205.9	825964.6	357	726024.5	847065	828050.5	826042.3	712000
A0A287BHZ5	A0A287BHZ5_PIG	IWS1	Interacts with SUPT6H, CTD assembly factor 1	730876.2	729867.2	661586	450984.4	391380.8	422432.1	387039.6	419583.4	548710	311244.5	321996.4	420668.4
A0A287BIA5	A0A287BIA5_PIG	LOC110259265	Uncharacterized protein	1535187	1486454.6	1511330.2	985439.7	1148965.1	1081987.7	1228667	1361559.6	1266950	1197668.8	1126592.9	972231.9
A0A287BIC8	A0A287BIC8_PIG	GOSR2	Golgi SNAP receptor complex member 2	279225.7	234521.5	229416.6	224062.8	188883.1	197608.9	168116.5	164061	188149	121970.2	115702.7	186233.4
A0A287BIE8	A0A286ZZ18_PIG	IST1	IST1 homolog	5188127.5	5559716	4959978.3	5153773.9	4809162.5	4698433.3	3647565.3	3349452	3176900	3792455.2	3844016.8	4023102
A0A287BIF8	A0A287A0V6_PIG	PYCR1	Pyrroline-5-carboxylate reductase	1527058.1	1493811.9	1399353	2636564.9	2696327.8	2204436.7	999652.8	951074.4	1000090	2046684	1982886.7	1902037.9
A0A287BIH3	A0A287AU97_PIG	ACTN2	Actinin alpha 2	28006873	34040141	31444071.3	31177873.6	29648115.1	30426907.4	38084189.6	39173237.9	36104400	38592922.3	39561023.9	35716258.6
A0A287BIL5	A0A287BIL5_PIG	SUN2	Sad1 and UNC84 domain containing 2	16636960.9	15030048.3	15459518.6	9832949.5	11490275.4	10845785.9	11413272.5	8925276.8	8811700	11618388.6	12331113.6	11700071
A0A287BIL8	A0A287BIL8_PIG	HSPA5	78 kDa glucose-regulated protein	178808796.7	173189513.1	175919784.6	121676143	123171518.6	124222849.3	121706915.1	121333849.3	116931000	109195641.9	108729403	111005870.3
A0A287BIN3	A0A287BIN3_PIG	CACNA2D1	Calcium voltage-gated channel auxiliary subunit alpha2delta 1	8019641.3	7919231.2	8009550.1	2872920.3	2529788.7	2680861.4	4170637.2	4300265.6	4029680	3482904.6	3450699.2	3497829
A0A287BIR3	A0A287BIR3_PIG	DCAF7	DDB1 and CUL4 associated factor 7	301386.4	242417.7	212498.7	211486.4	169681.2	200533.4	164804	169944.8	170076	166864.9	232270.6	201455.8
A0A287BIU2	A0A287BIU2_PIG	EFEMP2	EGF containing fibulin extracellular matrix protein 2	6646580.1	7235861.5	6846794.6	3923283.2	3695010.8	4028760	3430472.4	3284011.8	3145080	3191344.9	3252380.8	3578697.2
A0A287BIV6	A0A287BIV6_PIG	MRPL37	Large ribosomal subunit protein mL37	14689.4	10610.4	11989.6	12456.4	11390.2	13706	4790.4	12912.9	11457.3	13575.1	12596.6	12815.9
A0A287BIX3	A0A287BIX3_PIG	SSBP3	Single stranded DNA binding protein 3	527600.7	600873.3	470193.9	240404.5	383888.7	422.7	340588.3	357.5	377167	207913.3	396882.7	241775.5
A0A287BIY5	A0A287BIY5_PIG	EMC2	ER membrane protein complex subunit 2	359721.5	313365.9	260897.9	237948.3	288016.4	278649.5	169676.1	304543	130551	177610.6	214070.8	239428.6
A0A287BIY9	A0A287BIY9_PIG	ZNF638	Zinc finger protein 638	142900.7	133631.4	147175.9	100396.5	96790.6	67321.3	81571.5	70037.5	74675	97222.5	85526.1	90995.1
A0A287BJ18	A0A287BJ18_PIG	TACC1	Transforming acidic coiled-coil-containing protein 1 isoform 10	676730.7	646802.4	671302.3	456449.6	576151.6	622966.8	618438.5	545269.8	694688	497677.2	491524.6	598568.8
A0A287BJ19	A0A287BJ19_PIG	WDR5	WD repeat domain 5	1271982.3	1128570.4	1334448.1	764919.9	733146.7	812975.3	535415.4	775847.9	597224	628667.7	570141.4	543467.9
A0A287BJ40	A0A287BJ40_PIG	SCRN2	Secernin-2	11737130.6	11773254.1	10458068.4	8056449	14723668.6	7352265.9	3597979.6	5161533.2	4043460	7373789.2	7317748.1	10469886.7
A0A287BJ42	A0A287BJ42_PIG	PPM1G	Protein phosphatase 1G	1716360.5	1270172.4	1450513.1	1660847.5	1708804.5	1345802.7	966035.3	1149976.7	960875	1185747.1	826059.3	1423387.7
A0A287BJ57	A0A287BJ57_PIG	COX7B	Cytochrome c oxidase subunit 7B, mitochondrial	1182421.1	1217205.8	1392946.2	2408805.3	1879067.6	2207375.7	825830.9	955479.9	344472	1144444.1	907543.5	1104480.1
A0A287BJ64	A0A287BJ64_PIG	AZGP1	Alpha-2-glycoprotein 1, zinc-binding	2153345.8	2574904.8	1919821.8	2085589.9	2341383.4	2337713.8	2156228.1	1482404.4	1601520	1846671.6	2301211.9	1785845.6
A0A287BJ65	A0A287BJ65_PIG	LCN2	Lipocalin 2	475253	500632	477961.9	255619.7	193342.1	251406.3	468781.9	422695	364125	406936.2	388458.8	315820.9
A0A287BJ85	A0A287BJ85_PIG	IRGQ	Immunity related GTPase Q	1500416.7	1516979.3	1438866.3	1373951	1292181.3	1245408.4	1416073.5	1656605.9	1664050	1683323.5	1657721.8	1541290.6
A0A287BJ88	A0A287BJ88_PIG	BTF3	Transcription factor BTF3	1595889.9	1541730.5	1217729.2	1074556.3	1076713.2	1070837.7	1134917.9	1161866.6	1029540	868690.3	1006933.8	1158849.9
A0A287BJF3	A0A287BJF3_PIG	BZW1	Basic leucine zipper and W2 domains 1	1920548.4	2456921.7	2014286.4	1666714.3	1710764.5	1664137.9	1133320.7	1266033	1267100	1537641.2	1433539.9	1510106.9
A0A287BJF7	A0A287BJF7_PIG	SMPD4	Sphingomyelin phosphodiesterase 4	580989.1	808331.2	717658.3	293247.8	149531.1	631077.8	66500.3	15117.6	45030.8	99788.8	724199.2	404108
A0A287BJH4	A0A287BJH4_PIG	STT3A	Dolichyl-diphosphooligosaccharide--protein glycosyltransferase subunit STT3A	3162732.8	2659476.7	3112409.8	1539676.3	1914286.4	1918671.1	641828.5	357.5	604571	935305.1	372.1	1063275.6
A0A287BJI6	A0A287BJI6_PIG	SARS1	serine--tRNA ligase	4474246.7	4547414.5	4531721.9	3844345.8	3843432.1	3641744.7	2750148.4	2697159.1	2724810	3376791.3	3233866	3453439.7
A0A287BJI7	A0A287BJI7_PIG	CYP1B1	Cytochrome P450 1B1	313098.6	340585	305639.2	560562.6	629370.6	604528.4	340913.9	336836.2	308994	228324.2	224005.8	284218.8
A0A287BJK2	A0A287BJK2_PIG	XRCC6	X-ray repair cross complementing 6	1007889.4	853768.8	960225.2	903763.6	881689.2	925389.3	522441.1	484638.5	473988	732773.9	713318.3	670638.7
A0A287BJL3	A0A287BJL3_PIG	RAB11FIP2	Rab11 family-interacting protein 2	54543.9	72630.1	54619.6	27598.9	39778	33483.4	49331.8	39641.9	69250.3	380.3	34811.4	54347.3
A0A287BJM3	A0A287BJM3_PIG	HSPBP1	HSPA (Hsp70) binding protein 1	2788969	2556119.3	2542879.1	2134940.8	2195240.6	1803437.3	1045706.3	1426052.2	1472660	1799494.4	1980850.7	2065768.3
A0A287BJM4	A0A287BJM4_PIG	MEF2D	Myocyte enhancer factor 2D	14584.9	15358.7	16479.6	6518.5	13093.9	9660.6	12489.1	10958.9	6272.5	10997.6	9286.5	8824.1
A0A287BJX5	A0A287BJX5_PIG	EPS8	Epidermal growth factor receptor pathway substrate 8	491652.6	496953.4	450541.8	459838.7	503702.5	435657.4	367493.2	364277.7	607445	447775.4	392000.6	374153.4
A0A287BK04	A0A286ZPD7_PIG	TMED7	Transmembrane emp24 domain-containing protein 7	5337735.6	5214308.1	5084245.8	4239874.4	4153725.1	4469893	2811036.9	2632646	2399610	3392170.2	3690352.4	3395637.8
A0A287BK25	A0A287BK25_PIG	NONO	Non-POU domain containing octamer binding	12325473.4	11709066.6	11116948.4	8861596.2	9202963.6	9094683.7	5108727.9	5088227.5	5149530	6359529.3	5964290.5	6282476.8
A0A287BK32	A0A287BK32_PIG	VPS36	Vacuolar protein-sorting-associated protein 36	2230608.1	2115525.5	2210154.8	1934423.5	2083177.4	1654947.6	1408026.2	1689962.8	1599140	1589077.6	1412458.9	1953411.3
A0A287BK40	A0A287BK40_PIG	UQCC3	Ubiquinol-cytochrome-c reductase complex assembly factor 3	42639.2	519.5	32259.9	17358.1	23137.5	23234.5	23311.8	28337.6	23700.1	23459.9	24603.8	34867.2
A0A287BK50	A0A287BK50_PIG	NCDN	Neurochondrin	216391.8	225871.9	144899.8	178432.7	145260.8	184941.3	164259.7	161694.2	146588	151648.6	141756	146491.1
A0A287BK71	A0A287BK71_PIG	SON	SON DNA and RNA binding protein	1464613.3	1065855.7	1446586.8	1058203.7	867840.5	831400.4	582904.4	919862.2	745474	961548.9	877124.5	578338.6
A0A287BK74	A0A287BK74_PIG	EIF3L	Eukaryotic translation initiation factor 3 subunit L	3816785.5	3173554.6	5111186.9	5120929.4	2562312.5	2867172.2	1942695.9	1734771.4	1394200	3142509.6	2026416.6	2162882
A0A287BK75	A0A287BK75_PIG	MAP2K1	Dual specificity mitogen-activated protein kinase kinase 1	1369916.8	1395600.2	1673184.8	1571246.4	1363954.2	1629942.3	1074232.8	1166217.1	994834	1354611.6	1088555.9	1122926.6
A0A287BK80	A0A287BK80_PIG	LMF2	Lipase maturation factor	2320176.9	2389817.8	2528155.6	1456519.1	1593250.1	1799703.4	494134.3	627937.6	382139	1107151.1	1151851.9	1093889.4
A0A287BKD5	A0A287BKD5_PIG	PTPN12	protein-tyrosine-phosphatase	57856.4	52662.4	59748.8	40475	33849.6	35795.4	57335.5	16762.3	52136.1	29338.9	34725.4	30966.1
A0A287BKE2	A0A287BKE2_PIG	NDRG1	Protein NDRG1	8560718.9	7769524.4	7712648.6	2635026.1	2751109.9	2576335.6	3523651.8	4076436.3	3737750	2635233.3	2837303.5	2799411.6
A0A287BKF0	A0A287BKF0_PIG	TOM1L2	TOM1-like protein 2 isoform 10	1798991.9	1502205.4	1653612.8	2157879.1	2361448.9	2172373.2	2225011.3	2524139.4	2274540	2497039.9	2089235.5	2310464.9
A0A287BKF4	A0A287BKF4_PIG	SORBS2	Sorbin and SH3 domain containing 2	4604595.7	4263677.6	4456265.8	6540793	6568890.4	6790924.6	5143867.3	5144365.7	5298170	4929161.1	4754328	5153187.1
A0A287BKP7	A0A287BKP7_PIG	SYNC	Syncoilin isoform 1	551441.5	582289.1	478265.9	663467.4	592675.7	612634.6	740250.2	913621.8	841444	1031271	946324.9	989993
A0A287BKP9	A0A287BKP9_PIG	VWA1	von Willebrand factor A domain-containing protein 1	7696370.3	7277592.3	7685544.3	2484773.3	2454144.9	2341351.3	3474442.4	3392844.5	3252780	2780243.7	2856825.7	2950317.7
A0A287BKR2	A0A287BKR2_PIG	SHMT2	Serine hydroxymethyltransferase	2911943.2	2417218.9	2837171	3371490.7	3528067.5	3582122.4	1718573.1	1753141.2	1641050	2414325.5	2476317.9	2519238.3
A0A287BKR6	A0A287BKR6_PIG	CLINT1	Clathrin interactor 1	2593332.3	2642941.3	2592698.7	2395508.8	2304951.8	2262493.2	2690389.1	2690394	2236370	1980909.1	2054305.5	2151626.7
A0A287BKT5	A0A287BKT5_PIG	PTBP3	Polypyrimidine tract binding protein 3	1456396.9	1473069.4	1267464.3	1486177.7	1504425.2	1544953.4	826475.9	826390.6	671654	882742.6	1034649.8	858263.4
A0A287BKY6	A0A287B0V6_PIG	BCAR1	BCAR1 scaffold protein, Cas family member	63248	68143.3	82569.1	81205.4	119425.8	98589.1	65581.5	82532.8	85611.7	100740.9	80078.8	99486.2
A0A287BKY7	A0A287BKY7_PIG	SMARCD1	SWI/SNF related, matrix associated, actin dependent regulator of chromatin, subfamily d, member 1	372760.9	310301.6	254891.4	288301.9	328097.2	300087.1	151477.7	357.5	445224	265064.5	333252.7	249288.2
A0A287BL11	A0A287BL11_PIG	ITPR3	Inositol 1,4,5-trisphosphate receptor	1494129.2	1714649.2	1487013.4	1863552.9	2127632.8	2214349.7	1467165	1416495.5	1165900	1347404.5	1321009	1392171.4
A0A287BL58	A0A287BL58_PIG	PBXIP1	PBX homeobox interacting protein 1	1096986.1	1242453	1123556.7	1588486.2	1447793.3	1548988.5	1987785	2136735	2054070	1895431	1665102.2	1792982.3
A0A287BL66	A0A287BL66_PIG	PTPRG	protein-tyrosine-phosphatase	67529.3	63021.7	55168.8	44114.3	33822.9	28626.9	57817.1	46878.8	45154.2	45925.1	43425.6	37266.5
A0A287BL81	A0A287BL81_PIG	COL6A3	Collagen type VI alpha 3 chain	7676824.7	7797251.1	8799399.5	2771092.7	3592980.4	3127474.9	4972250	3621187.3	4371840	5423171.9	5159140.4	5370372
A0A287BL83	A0A287BA90_PIG	LOC100622246	Carbonyl reductase (NADPH)	11796611.8	12831238.9	12752101.1	8422799.9	8894054.8	8364412.4	6559249	7281813.9	6415630	6978988.1	6120796.8	6407047.9
A0A287BL93	A0A287BL93_PIG	HNRNPM	Heteroous nuclear ribonucleoprotein M	28756874	28328394	28713923.6	21858546.2	22378829.7	21574736.1	12298674.5	11948159.5	11988500	14532360.4	14294997.7	15067946.4
A0A287BLE1	A0A287BLE1_PIG	SQSTM1	Sequestosome 1	349257.9	573566.9	451014.8	419994.9	500731.9	500302.5	542897	516165.5	600099	441585.9	441971.5	434400.4
A0A287BLL9	A0A287BLL9_PIG	ARID1A	AT-rich interaction domain 1A	418703.5	454993.1	423445	324174.8	350801.4	382618.9	285794.7	350923.7	324151	321165.5	348807.9	352280.2
A0A287BLN4	A0A287BLN4_PIG	RAB3D	Ras-related protein Rab-3	1855049.6	1801574.8	2010431.3	2226104.8	2185060.9	1944844.7	1719732.9	1421752.7	1346750	1952405.6	2345123.6	1610097.2
A0A287BM29	A0A287BM29_PIG	APOA4	Apolipoprotein A-IV	3631132.8	3656308.6	3523807.6	2088162.7	1802284.4	2279946.3	3665562.3	3207374.6	3524900	2275015.8	2444526.7	2402806.4
A0A287BM32	A0A287BM32_PIG	NUP43	Nucleoporin 43	113645.9	121906.1	110699.8	56525.4	87231.2	82165.5	30522	54199.2	47632.3	56963.4	48662.1	64039.9
A0A287BM53	A0A287BM53_PIG	RPL7A	60S ribosomal protein L7a	17931100.9	18412479.1	20292175	18063515.3	17156523	18981344.8	7640369.3	8313095.6	6967370	9846444	10758203.7	10584934.9
A0A287BM57	A0A287BM57_PIG	ARF2	ADP-ribosylation factor	28019692.3	28425800.4	27675569	28600445.7	28084889.8	26350907.3	16491490	16188170.8	17094500	20327790.6	19601726.4	18410543.7
A0A287BM68	A0A287BM68_PIG	NELFB	Negative elongation factor complex member B	489734.2	481292.8	552372.6	417679.4	329530.5	346959.9	312359.8	278193.7	222293	274127.1	315596.8	250035.6
A0A287BM87	A0A287BM87_PIG	MAST4	non-specific serine/threonine protein kinase	19118.3	10806.3	17667	13928.6	11885.6	19805.7	21759.9	13364	12525	16442.1	16308.6	382.3
A0A287BM94	A0A287BM94_PIG	BLVRA	Biliverdin reductase A	986425.5	1998682.2	1472550.9	2491421.5	1712491.8	1539003.2	683152.3	806590.4	593198	1663284.4	1139455.7	1599866.1
A0A287BM95	A0A287BM95_PIG	IFT43	Intraflagellar transport 43	171087.1	296571.5	214696.1	130201	111163.2	135783.6	231300.2	109978.9	228817	103825.3	151705.8	40591.8
A0A287BM99	A0A287BM99_PIG	HOOK2	Hook microtubule tethering protein 2	72591.6	46132.9	58707	71444.9	41442.3	64339.1	27721.9	65549.2	86214.9	44581.9	72713	36122.2
A0A287BMB6	A0A287BMB6_PIG	HNRNPAB	Heteroous nuclear ribonucleoprotein A/B	22053617.8	22530343.1	21588079.6	19872487.7	19933847.9	19139133.3	15504454.4	15619249.7	15172100	16333610.6	15596548.1	16293500.1
A0A287BMC4	A0A287BMC4_PIG	PACS1	Phosphofurin acidic cluster sorting protein 1	3628191.9	2914687.4	2578953.9	2132320	1713435	2204677.6	1913640.3	1538878.8	1272450	2345169.2	1758757.9	2446389.4
A0A287BMH8	A0A287BMH8_PIG	NHP2	H/ACA ribonucleoprotein complex subunit 2	2581282.2	2297962.7	2561101.8	1692117.1	1458867.3	1712076.6	950518.7	1114195	956317	1256930.1	1139699.6	1223625.1
A0A287BMI6	A0A287BMI6_PIG	MAP4K5	Mitogen-activated protein kinase kinase kinase kinase	14596.7	23805.8	18750.4	16474.8	9132.4	9028.5	8677.8	9664	7835.8	12433.9	9711.8	10701.9
A0A287BMM8	A0A286ZZF2_PIG	ABLIM1	Actin binding LIM protein 1	264700.7	218200.8	175638.1	75265.6	51653.1	422.7	118437.1	86782.7	64592.3	61007.1	102026.9	76475.7
A0A287BMT4	A0A287BMT4_PIG		Ig-like domain-containing protein	3242227.2	3298850.7	3900583.7	1867868.9	1841803	2231092.1	1473258.9	1585908.5	1281230	599285.2	663232.9	600910.3
A0A287BMT8	A0A287BMT8_PIG	HSBP1	Heat shock factor-binding protein 1	1140818.9	1210415.5	1226800.5	968659.2	1262230	1043008	1761810.6	1592266.1	1176840	984269.4	894879	884259.6
A0A287BMW6	A0A287BMW6_PIG	NDUFB11	NADH dehydrogenase [ubiquinone] 1 beta subcomplex subunit 11, mitochondrial	2539129.6	2540990.2	2483866.5	2820491.7	3339735.7	2842191	1982820.3	1968473.3	1838040	2725382.5	2302357.2	2441933
A0A287BMW9	A0A287BMW9_PIG	DNM1L	Dynamin-1-like protein	1179183.1	1190069.7	1261579.4	1287091	1221568.5	1284975.9	780729.7	929456.6	827969	1142027.3	1084505.1	1089009.2
A0A287BMX9	A0A287BMX9_PIG	NID1	Nidogen 1	9717693	9534342.3	9114212.4	8692685	9145168	8863493.6	9618438.6	9618792.1	9442730	10679744.3	10866577.8	11200283.1
A0A287BMZ8	A0A287BMZ8_PIG	PDS5A	PDS5 cohesin associated factor A	1354345.2	1368529.2	1337412.1	1000034.6	990661.7	1068809.4	541978.3	739387.6	618547	775980.1	799665.6	918409.1
A0A287BN06	A0A287BN06_PIG	PZP	Pregnancy zone protein	198189980	159688804.9	156294392.5	156932289.3	148175038	145043694	107338843.6	109205558.5	109787000	116051663.8	148578647	113836585.4
A0A287BN49	A0A287BN49_PIG	PLIN3	Perilipin	1880808.8	2039865.2	1873575.5	1704199.4	1707971.5	1663607.9	1409654	1464890.5	1467160	1564529.9	1293501.9	1533805.2
A0A287BN59	A0A287BN59_PIG	ARPC1A	Actin-related protein 2/3 complex subunit	3696737.1	3587768.8	3572396.7	3466994.6	3480819.2	3458601.7	2375905	2438882.7	2393870	3049445	3300682.6	3095917.6
A0A287BN69	A0A287BN69_PIG	DDX39A	RNA helicase	529.2	76996.7	109411.9	186086	149084	201976.4	87176.2	69529.5	350.9	144430.6	91562.8	146325.5
A0A287BN92	A0A287BN92_PIG	SERPINB9	Serpin peptidase inhibitor, clade B (ovalbumin), member 9	3383706.4	3153096.3	3744230	3108842.9	2929506.9	2934840.5	2241624.7	2034932.4	2525400	2966557.1	2716130.2	2977764.1
A0A287BNA2	A0A287BNA2_PIG	TPD52L1	TPD52 like 1	964717.2	1144091.8	940497.5	5189515.8	4645698.2	5509417.6	2971371.7	3695949.9	2986410	3885422.3	3557450.9	3761549.6
A0A287BNB4	A0A287BNB4_PIG	COL4A6	Collagen type IV alpha 6 chain	1124876.3	908035.1	1171604.5	528453.9	547093.3	547839	831937.1	662351	720307	1048682	1136476	1086016.1
A0A287BND7	A0A287BND7_PIG	RBM15	RNA binding motif protein 15	231916.6	210214.3	184463.3	192508.2	185658.9	164451.7	100862.1	122235.5	115724	112429.7	126563.4	114083.9
A0A287BNE4	A0A287BNE4_PIG	UBE2M	Ubiquitin conjugating enzyme E2 M	3331494.3	3215152.2	3065674.3	2550137.7	2505300.9	2660903	1791914.1	1985151.8	1573120	2276608.9	2228913	2264234.3
A0A287BNE9	A0A287BNE9_PIG	TRIM28	Tripartite motif containing 28	11878051.7	11787391.4	11904217.8	8996677	8726891	8908228.4	6397042.3	6149290	6349350	6619182.4	6695042	6581521.5
A0A287BNF6	A0A287BNF6_PIG	IPO7	Importin 7	2395161.9	2006379.9	2145819.3	2537418.2	2605689.9	2761574.4	1883913.3	1764756	1827730	2497061.6	2288593	2328334
A0A287BNI0	A0A287BNI0_PIG	PLEKHA2	Pleckstrin homology domain containing A2	374110.7	348547.7	297502	347649.2	328076.4	288165	292795.1	254542.3	236186	263396.5	256467.1	246306
A0A287BNL3	A0A287BNL3_PIG	UBLCP1	Ubiquitin-like domain-containing CTD phosphatase 1	698567.2	1123122.7	862297	1627750.5	1074574.4	1197413	425164.9	243525.6	539290	609999.5	576378.8	762545.4
A0A287BNQ2	A0A287BNQ2_PIG	UROD	Uroporphyrinogen decarboxylase	1056012.8	989570.8	1070669.2	1559500.8	1422619.5	1382045.9	812835.3	785656.3	780161	1114921.8	1397029.9	1364583.4
A0A287BNS2	A0A287BNS2_PIG	PRPF3	U4/U6 small nuclear ribonucleoprotein Prp3	4415202.8	4287496.3	3917071.7	2608385	1336269.1	2601184.3	928222.4	1644563.2	1010320	1584233.1	1432352.3	1925049.7
A0A287BNW6	A0A287BNW6_PIG	EDF1	Endothelial differentiation related factor 1	3775386.9	3447624.9	3612697.2	1857181.2	1781483.9	1810459.5	2354276.1	2931920.5	2638580	2300939.9	2122786.9	2732903.9
A0A287BNX8	A0A287BNX8_PIG	TMEM245	Transmembrane protein 245	13536.8	6150.9	13593.9	11685	15610.2	10955.3	4302.3	5213.3	8806.3	15388.6	6303.8	10080
A0A287BNZ0	A0A287BNZ0_PIG	GID8	GID complex subunit 8 homolog	107792.9	91566.5	84431	72343	97283.8	50793.3	153574.5	113191.3	114361	61393.4	89027.7	53989.8
A0A287BNZ1	A0A287BNZ1_PIG	GIPC2	GIPC PDZ domain containing family member 2	75458.4	61244.4	53229.9	25221.5	39144.6	31646.1	37027.5	43818.2	36230.8	23031.4	39091	33699.2
A0A287BNZ5	A0A287BNZ5_PIG	MPI	Mannose-6-phosphate isomerase	480622	688546.5	648855.3	498251.8	509278.7	520112.8	406210.6	362256.3	304355	393987.2	473505	500375.2
A0A287BP44	A0A287BP44_PIG	SPART	Spartin	1839817.4	1550864.3	1533244.9	859374.3	709722.2	982931.5	620835.4	1212462.3	772742	973846.6	744835.9	686106.3
A0A287BP50	A0A287BP50_PIG	TXNL1	Thioredoxin like 1	3320560.3	3406841.6	3345776.5	4010948.7	3743337.1	4081625.1	3124981.8	2886541.3	3059800	3250226.9	3302803.4	3540529.4
A0A287BPB6	A0A287BPB6_PIG	KIAA1143	KIAA1143	59612.8	74440.1	49671.3	30751.8	34328	22502.3	33343.1	43392.9	31834.4	31120.2	22632.3	10617.1
A0A287BPB8	A0A287BPB8_PIG	RAB14	RAB14, member RAS onco family	1331830.1	1333591.7	1378092.2	1067660.4	1075038.6	1003281.4	672671.5	457243.9	658212	742832.5	518074.1	851931.9
A0A287BPE4	A0A287BPE4_PIG	TRADD	Tumor necrosis factor receptor type 1-associated DEATH domain protein	82235.7	112129.9	115182.8	100456.2	125038.4	133427.6	114653.6	119565.1	99505.1	118147.7	111345.4	126026.7
A0A287BPE6	A0A287BPE6_PIG	IAH1	Isoamyl acetate-hydrolyzing esterase 1 homolog	3115241.3	2995528.9	3013378.4	2517906.3	2800722.5	2660890.9	1919225.6	2114738.2	2029660	2209468.5	2311254	2103358.6
A0A287BPF4	A0A287BPF4_PIG	COL6A3	Collagen type VI alpha 3 chain	10704442.7	10746993.1	10495047.6	7377822.9	7014656.5	6955277.5	9697751.4	8697066.5	9229970	11960214.2	10659585.3	11747794.4
A0A287BPH4	A0A287BPH4_PIG	RETREG3	Reticulophagy regulator 3	120926	111272.5	90658.5	125736	148216.7	113948.8	67499.2	94937.9	95388	94889.6	110450.5	163411.1
A0A287BPJ1	A0A287BPJ1_PIG	GDI1	Rab GDP dissociation inhibitor	14426546.8	14332793	13705050.6	9471996.6	9593077.8	9667684.5	7467490.5	7044984.2	7274170	8364270.9	8622797.8	8591274.7
A0A287BPL7	A0A287BPL7_PIG	MAT2A	S-adenosylmethionine synthase	5878179.7	5584289.7	5641380.9	4692484.2	4745609.4	4629367.7	2375752.4	2328022.6	2407410	3097803.4	3177123.3	3155441
A0A287BPL8	A0A287BPL8_PIG	CDH1	Cadherin-1	2917809.9	2929372.4	2801007.2	2639895	2671007	2550824.5	1752308.6	2085823.5	1764900	1669678.7	1622038.9	1711928.9
A0A287BPP9	A0A287BPP9_PIG	PSMB1	Proteasome subunit beta	7663598.3	8544334.7	8729355.4	7519227.4	9015097.3	7773826	6797777.5	6892249.6	7232670	7623634.1	6352868.1	7215305.3
A0A287BPW4	A0A287BPW4_PIG	VARS1	Valine--tRNA ligase	3841473.9	3777296.8	3693550.4	2706990.6	2723314.6	2830688.1	1201564.7	1371401.6	1256080	1861757.8	1771769.1	1699387.9
A0A287BPX7	A0A287BPX7_PIG	YWHAB	14-3-3 protein beta/alpha	31549809.4	27913158.4	29414067.9	23046935.4	23373409	22500267.5	21533184.5	23758877.3	22028000	21938619.8	21650973.7	22138414.6
A0A287BQ02	A0A287BQ02_PIG	PABPC4	Polyadenylate-binding protein	1318979.2	1411029.8	1442869.6	1357312.3	1552420.8	1349705.3	706843.4	859998.1	753675	988799.6	1017998.2	1049456.6
A0A287BQ14	A0A287BQ14_PIG	PDAP1	PDGFA associated protein 1	3702799.9	3640232.1	3490609.4	2262904.6	2384332	2319682.5	3750694.4	3945983.8	3639110	2997542.5	2514015.5	3021499.6
A0A287BQ70	A0A287BQ70_PIG	FBXO22	F-box only protein 22 isoform a	314552.5	231171.5	421087.4	266827.9	289470.5	336677.1	276417.8	369310.7	305999	282803.9	371207	277066.9
A0A287BQ79	A0A287BQ79_PIG	HID1	HID1 domain containing	221091.2	171228.1	233264.3	502940.5	566574.5	466832.1	170754.5	217981.2	237351	328459.4	312312.7	340311.2
A0A287BQ89	A0A287BQ89_PIG	CIAO2A	Cytosolic iron-sulfur assembly component 2A	146583.3	71247.3	158262	156156.9	159111.9	180036.6	107855.7	98787.1	139783	151806.8	372.1	80645.1
A0A287BQE3	A0A287BQE3_PIG	SPCS3	Signal peptidase complex subunit 3	3391186.8	3484722.3	3507675.6	3933598.2	3375236.2	3294128.4	2152647	2455275.9	2160240	3035995.2	2738282.2	2436517.8
A0A287BQE8	A0A287BQE8_PIG	MFSD10	Major facilitator superfamily domain containing 10	17025760.9	18861466.4	20509246.4	10191101.3	12676812.5	13982222.2	6787573.4	8320176.6	6759960	10573565.9	5162077.8	8576216.8
A0A287BQG2	A0A287BQG2_PIG	CNPY4	Canopy FGF signaling regulator 4	7423908.6	7588463.9	7763758.3	6090407.3	5806044.8	6192292.2	5719505.7	4179176.3	5853760	4464651	5140233.3	5287825.9
A0A287BQG4	A0A287BQG4_PIG	NLRX1	NLR family member X1	4814	4299.7	2997.4	4199.9	5455.1	5231.3	5235.5	4015.4	350.9	5145.5	372.1	3855
A0A287BQH1	A0A287BQH1_PIG	VPS52	Vacuolar protein sorting-associated protein 52 homolog	451517.8	538216.4	380211.6	453839.6	366543.9	383693.3	439566.5	357.5	258902	354362.9	323446	390771.6
A0A287BQI0	A0A287BQI0_PIG	CTNNBL1	Catenin beta like 1	1900354.3	1590196.9	1483024.9	1202851.8	1155877.8	1262692.8	959827.5	924433.7	983698	1074712.3	670425.7	1149610.3
A0A287BQN8	A0A287BQN8_PIG	B3GAT3	Galactosylgalactosylxylosylprotein 3-beta-glucuronosyltransferase	40722.8	33263.4	48021	26771.9	30646.2	37062.3	23569.2	357.5	28402.6	16923.3	16054.2	28514.3
A0A287BQP9	A0A287BQP9_PIG	ERC1	ELKS/RAB6-interacting/CAST family member 1	2436394.7	2984189.4	1706961.3	1697971.9	1817560.2	1553806.4	1903833.1	2858788.1	2047650	2083478.5	2839498.6	2832709
A0A287BQQ1	A0A287BQQ1_PIG	WASHC1	WASH complex subunit 1	480986.9	466428.7	472360.2	325611.4	369997.2	385813.2	293953.9	392712.5	298918	396906.9	369683.2	402768.9
A0A287BQT2	A0A287BQT2_PIG	ACO1	Cytoplasmic aconitate hydratase	5014932.1	4748237.6	4936225	6466039.3	6786303.8	6695059.1	3158625.6	3154394.8	2997440	4407709	4217557.7	4282747.7
A0A287BQU7	A0A287BQU7_PIG	SNRPD2	Small nuclear ribonucleoprotein Sm D2	10385967.5	11553305.1	10571675	8159226.3	8433576.5	9164014.3	4754292.4	4180205.3	4548320	7249836.7	5995021.3	5876904.4
A0A287BQW1	A0A287BQW1_PIG	METAP1	Methionine aminopeptidase	426315.1	460642.1	440448.9	309595.5	213152.8	351936.8	315964.3	178216.8	245715	255992.1	172907.7	281557
A0A287BQW3	A0A287BQW3_PIG	H1-0	Histone H1.0	95648574.9	115397599.8	126318222.3	58369684.4	62616966.1	57791635.4	58391565.9	57659100.4	67199700	68907030.1	62500080.7	64122451.7
A0A287BQX1	A0A287BQX1_PIG	YES1	Tyrosine-protein kinase	141732.8	162529.6	146440	108808.2	176003.4	119269.5	161005.2	90603.8	87362.2	133523.4	110367.7	95254
A0A287BR14	A0A287BR14_PIG	SCYL2	SCY1 like pseudokinase 2	372620.6	320627	376568.5	394816.9	366246.3	362024.5	264205.5	216286.8	280169	245495.7	280667.9	271948
A0A287BR43	A0A287BR43_PIG	RP2	Protein XRP2	241697	290460.6	322748.4	142107.8	147104.4	188427.1	179420.3	155641.3	122202	158709.4	126601.6	166718
A0A287BR87	A0A287BR87_PIG	CCDC8	Coiled-coil domain containing 8	22019.7	18946.6	26584.6	11139.9	9881.6	18162.8	19284.8	9457.7	12128.6	380.3	13061.4	12214.1
A0A287BR94	A0A287BR94_PIG	RABEPK	Rab9 effector protein with kelch motifs	68540.6	89998.4	88989.9	60081.2	67021	61595.7	71099.6	357.5	81810.8	64623	58524	64088.6
A0A287BRC0	A0A287BRC0_PIG	CYFIP2	Cytoplasmic FMR1-interacting protein	3349697.7	3979555.8	3730307.2	3037503.5	2818472.8	2516737.4	1981528.3	1883512.1	1793810	2068208	2278370.6	2076162.8
A0A287BRL8	A0A287BRL8_PIG	MARCKS	Myristoylated alanine-rich C-kinase substrate	26010540.3	24992297.9	26304490.1	9246918	9120827.2	9325512.5	10240366.6	10444960.6	10598900	8635921.5	8621748	9143024.4
A0A287BRP6	A0A287BRP6_PIG	ERLIN2	Erlin	5942155.3	5721872.5	5805163.1	5565941.2	5715308.9	5623868.4	2243801.8	2271252.7	2227190	3546978	3520866.7	3543656.5
A0A287BRS3	A0A287BRS3_PIG	CCNY	Cyclin Y	123004.4	157309.9	142964.2	106579.5	92580.8	101615.3	65889.5	137348	110268	97727.1	90313	119107.9
A0A287BRT1	A0A287BRT1_PIG	RIPK1	Receptor interacting serine/threonine kinase 1	957591.2	515272.6	376188.9	220723	202099.6	290570.4	178159.8	125829	171906	186064.2	203916.3	246539.2
A0A287BRT6	A0A287BRT6_PIG	RFC2	Replication factor C subunit 2	40088.5	43035.3	51740	28278.1	25880.4	28466.5	11201.5	16864	24040.2	28682.1	19892.3	29483
A0A287BRV0	A0A287BRV0_PIG	PSMB10	Proteasome subunit beta	1247111.5	1158363.7	1291450.4	559303.9	640063.6	627294.5	206912.2	364504.9	405679	365446.8	421276.5	344259.8
A0A287BRV6	A0A287BRV6_PIG	CDC37L1	Hsp90 co-chaperone Cdc37-like 1	17280	24284	21794.9	13456.7	27116.5	13291.7	17054.5	16634.4	10906.4	19334	14809.3	15442
A0A287BS35	A0A287BS35_PIG	CMAS	N-acylneuraminate cytidylyltransferase	1500737.9	1788192.5	1719816.6	1307396.4	1505160.2	1449907	915717.1	944224.7	888254	904906	878173.2	981859.3
A0A287BS38	A0A287BS38_PIG	IDS	Iduronate 2-sulfatase	11868.1	16481.2	11413.2	7715.4	10362.3	11329.8	6022.3	8915.8	350.9	9108	9271.1	7557
A0A287BS45	A0A287BS45_PIG	JMY	Junction mediating and regulatory protein, p53 cofactor	217924.1	217311.1	190913.1	124021.7	119319.6	127654.4	157874.8	153196.1	103341	143088.8	126131.8	97312.9
A0A287BS84	A0A287BS84_PIG	CCDC91	Coiled-coil domain containing 91	86622.2	58266.1	64228.2	101989.9	142116.2	88184.6	92548.4	70625.2	86608.8	82729.9	81427.4	70433.3
A0A287BS98	A0A287BS98_PIG	PRKAG2	Protein kinase AMP-activated non-catalytic subunit gamma 2	550888	1877841.9	4234538.6	3851535	808982.9	4372413.5	3056280	4627364.7	2274130	440278.9	823652.1	4026588.7
A0A287BSC3	A0A287BSC3_PIG	ALPL	Alkaline phosphatase	1213997.1	1410838.8	1310027.5	7260198.2	7041961.7	6427842.6	2518171.6	2607175	2784850	3683242.2	3706460.1	3973319.4
A0A287BSC9	A0A287BSC9_PIG	TM9SF4	Transmembrane 9 superfamily member	2716321.6	2545031.5	2971832.4	2457026.2	2489731.2	2972396.6	421113.8	1338941.3	338340	2423689.4	1840059.7	1836815.9
A0A287BSF6	A0A287BSF6_PIG	GBP1	Guanylate binding protein 1, interferon-inducible	2752170.2	2484189.5	2583001.7	1085177.8	1118119.5	1059366.2	821794.1	818561.8	783452	971543.6	1061589.6	1055838.2
A0A287BSI6	A0A287BSI6_PIG	ARMC6	Armadillo repeat containing 6	252606.9	387944	663362.3	184711.9	746524.9	747396.8	1381015.5	866081.6	267928	362962.7	963362.6	836095
A0A287BSJ6	A0A287BSJ6_PIG	RANBP2	RAN binding protein 2	4087739	4092372.6	4245822.2	2889102.1	3088291.7	3219582.4	1790937.4	1767272.5	1616450	2288649.8	2131089.9	2375000.5
A0A287BSM8	A0A287BSM8_PIG	KLC2	Kinesin light chain	8662.5	21750.6	520.3	13061	18875.2	14218.8	11380.1	11635.9	12815	19050.7	18117.9	12499.6
A0A287BST6	A0A287BST6_PIG	NUDCD3	NudC domain containing 3	1088193.6	987602	953366.1	683529.9	755483.3	735754.2	626369.8	669394.2	614786	713896.6	664402.6	664924.9
A0A287BSU8	A0A287BSU8_PIG	SRSF4	Serine and arginine rich splicing factor 4	15859511.7	15026199.5	15177800.2	11636355.7	11946956.2	11561314.2	4796675.3	4739620.7	4873110	6359095.8	6708127.5	7142598
A0A287BSZ9	A0A287BSZ9_PIG	DYNC1LI2	Dynein light intermediate chain	3332746.1	3321988.4	3696634.5	3138321.2	3037062.1	3116995.8	2838993.8	3192947.8	3247470	3067771.8	2825289	3121195.7
A0A287BT03	A0A287BT03_PIG	PTPA	Serine/threonine-protein phosphatase 2A activator	3891830.9	3798332.5	4039678.5	2971934.7	3107120	2922253.6	2479380	2376091.5	2383350	3120812.2	3012557.9	2860024.6
A0A287BT04	A0A287BT04_PIG	P3H1	procollagen-proline 3-dioxygenase	2691769	2573365.3	2673388.8	2784665.7	2701080.8	2623166.3	999446.2	1094979.7	1119880	1783497.7	1775035.2	1950338.7
A0A287BT35	A0A287BG55_PIG	KANK1	KN motif and ankyrin repeat domains 1	2282744.7	2115362.6	2028135.1	2454958.3	2415765.5	2004286.3	2675525.6	2997584.9	2644590	3891274.7	3049926.8	3449114.1
A0A287BT99	A0A287BT99_PIG	ABR	Active breakpoint cluster region-related protein	1935132.2	179081.3	2002394.9	1308322.1	422170	1367844.9	901982.8	664738.1	960548	903498.2	1697211.5	1169200.8
A0A287BTA1	A0A287BTA1_PIG	NELFA	Negative elongation factor complex member A	89795.3	80924.6	66898.3	62103.5	50588.9	71852.1	49476.2	63254	67393.3	41476.7	57291.4	42758.7
A0A287BTB9	A0A287BTB9_PIG	TSC2	TSC complex subunit 2	832449.8	1094623.2	1351452	2051952	1802921.5	260197.9	640452	357.5	560756	4407058.7	545677.7	7219.1
A0A287BTH4	A0A287BTH4_PIG	C4BPA	Complement component 4 binding protein alpha	4622029.9	5681400	5604120	4252533.7	5279722.6	3684275.3	3475470	3798740.8	3929040	4164366.8	5193900.8	5551459.4
A0A287BTI4	A0A287BTI4_PIG	GOLGA3	Golgin A3	7931761.7	7645708.7	7617650.2	7638487.1	9362679.4	6991906.1	8960801.5	8397435.3	8088740	8260368.4	8156120.9	7936876.1
A0A288CFT0	A0A288CFT0_PIG	TPI1	Triosephosphate isomerase	79204355.1	79286758	78931114.7	57237318.5	59784638.6	57505327.7	58760661.4	57171584.7	57873400	55683990	54260462.9	56256376.1
A0A288CFU2	A0A288CFU2_PIG	GHDC	GH3 domain containing	330832.9	280360.3	314025.5	209115.6	264952	219721	137551.2	152954.6	139977	151202.1	246558.6	211396
A0A288CFV0	A0A288CFV0_PIG	SRSF6	Serine and arginine rich splicing factor 6	6332342.8	5892600.2	5982675.3	5342581.7	5992943.4	5576098.3	2115422.1	2116174.8	2111500	3124150.2	2816699.7	2910188.6
A0A288CFV1	A0A288CFV1_PIG	UBE2D3	Ubiquitin conjugating enzyme E2 D3	8328057.2	7849462.8	6778396.3	8916020.4	7840663.2	7813971.7	6817860	5797494.1	5662140	7728728.7	7277516	7480224.5
A0A288CFW7	A0A288CFW7_PIG	ZBP1	Z-DNA binding protein 1	19683.1	17895	23636	25380.8	18319.1	24966.8	5383.4	12410.1	7673.2	3648.9	10160.6	6977.3
A0A288CG19	A0A288CG19_PIG	TRA2A	Transformer 2 alpha homolog	1746810	1579420	1285780.5	1356158.2	1162467	1180057.4	581296	744441.1	671456	797100.9	372.1	961720.7
A0A288CG47	A0A288CG47_PIG	PSMD4	26S proteasome non-ATPase regulatory subunit 4	2785666.2	2928321.4	2548943.4	2757195.1	2672256.5	2711539.8	2106967.9	2107025.6	2207390	2055711.9	2021072.1	2288292.1
A0A288CG53	A0A288CG53_PIG	SELL	L-selectin	7062	519.5	6326.3	8004.7	9639.5	8813.2	357	4344.8	8440.6	6752.7	4586.6	5980.8
A0A288CG57	A0A288CG57_PIG	EEF1A1	Elongation factor 1-alpha	194074249.8	188385211.6	189403715.9	175298522.3	182054923.1	179048905.5	125865852.7	127227848.1	122426000	152344361.5	150039895.5	154741398.8
A0A2C9F3B0	A0A2C9F3B0_PIG	CTSS	Cathepsin S	726748.4	858793.1	661157.5	793198.4	680107.7	809127	547333.7	399838.3	499864	456754.6	657705	350309.2
A0A480C3S1	A0A287A120_PIG	NCS1	Neuronal calcium sensor 1	278519.9	519.5	259004.5	264674.8	378537.9	222598.5	461755	325426.2	381127	293892.1	290647.4	261862.9
A0A480DP04	A0A480DP04_PIG	DEPTOR	DEP domain containing MTOR interacting protein	264996.3	214005.5	236379.5	107477.7	101211.9	107900.1	151373.9	152733.5	160884	117022.7	165327.9	115475.3
A0A480EEK4	A0A480EEK4_PIG	KATNAL2	Katanin p60 ATPase-containing subunit A-like 2	9074755.3	8793653.7	9259416	8511956.1	8589960.2	8554324.6	6361872.4	6033702.4	6502350	7825109.7	7289085.1	382.3
A0A480EGQ0	A0A480EGQ0_PIG	PPP1R21	Protein phosphatase 1 regulatory subunit 21	242997	260738.3	291442.1	172652.4	229897.4	201547.6	212024.4	223799.8	165706	199054.4	177429.3	199095.8
A0A480EHX7	A0A480EHX7_PIG	ZC3H18	Zinc finger CCCH domain-containing protein 18 isoform X1	909406	1091396.1	1211885.8	904452.5	647477.3	1212694.4	325780.7	457154.2	349399	423864.9	593305.1	269336.3
A0A480EKD7	A0A480EKD7_PIG	KIRREL1	Kin of IRRE-like protein 1 isoform X1	110819.6	106258.4	96076.8	46057.2	54849.2	65975.4	91842.1	86623.6	62086.6	81253.5	76405.2	65390.1
A0A480F3U9	A0A480F3U9_PIG	FBXO3	F-box only protein 3	747269.7	619090.4	765127.8	586845.4	663642.5	583068	466080.8	543895.4	610501	736336.3	645311.9	385896.9
A0A480HEF9	A0A480HEF9_PIG	FKBP10	peptidylprolyl isomerase	3031463.8	2852202.3	3093786.8	3558795.8	3289645.3	3632506.3	2355771.6	2340218.1	2290930	2874717.2	2739491	2646511.6
A0A480HIS3	A0A480HIS3_PIG	ASAP2	Arf-GAP with SH3 domain, ANK repeat and PH domain-containing protein 2 isoform X2	306829.3	245797.3	25794.3	18344.7	20713.8	13232.2	12150.3	17626.4	19850.9	21225.5	17518.8	20692.8
A0A480HW11	A0A287AEN4_PIG	SLC12A2	Solute carrier family 12 member 2	50895.4	55254.8	50497.6	56039.4	53189.7	49374.9	47896.7	357.5	37425.2	53566.2	54347.7	47151.8
A0A480HZP7	A0A480HZP7_PIG	FLII	FLII actin remodeling protein	5716295.3	4086614.1	4161380.8	5686030.4	4822858.1	5608547.3	2874499.4	3141170.2	2851940	3201608.3	3925870	5439374.8
A0A480I0B7	A0A480I0B7_PIG	MIA3	MIA SH3 domain ER export factor 3	146097.6	127013.2	106706.3	114918.5	126051.5	136524.3	154671.2	71347	124181	109155.5	96872.3	108663.8
A0A480I421	A0A480I421_PIG	PIP4K2B	Phosphatidylinositol 5-phosphate 4-kinase type-2 beta	868333.1	748762.3	806899.3	358321.3	384845.5	384275	494923.8	422133.6	506813	401857.6	422649.7	399204.9
A0A480I6I0	A0A480I6I0_PIG	COL14A1	Collagen alpha-1(XIV) chain	51312855.2	51096923.9	51143451.5	16093326	15894525.7	15466758.3	17931349.2	18144143	18164600	14406858.2	14083127.3	14886968.1
A0A480IRX4	A0A480IRX4_PIG	CARMIL1	Capping protein regulator and myosin 1 linker 1	976621	904088.5	1018629.9	1557805.7	1457826.1	1305596.8	816547.6	945564.5	858398	1138765.1	999401.7	897399.9
A0A480IT56	A0A480IT56_PIG	MEPCE	RNA methyltransferase	1240922.1	1206418.6	1007902.4	872857.1	934644.8	967874.2	1019987.6	881356.1	729869	817050.1	792927.7	842243.4
A0A480J3V8	A0A480J3V8_PIG	KRT19	Keratin, type I cytoskeletal 19	104872847.8	106101947.7	106143182.8	104004309.2	106714104.4	104776450.2	54407816.3	54352144.2	52175300	62215526.7	61383678.3	61084172.6
A0A480JH42	A0A287BSY5_PIG	RNASEH2B	Ribonuclease H2 subunit B	853802.1	519.5	649137	419268.7	507614	751890.7	357	505457.5	341098	568992.4	372.1	699318.5
A0A480JMD7	A0A480JMD7_PIG	ALDH1A3	Aldehyde dehydrogenase 1 family member A3	2165260.2	2129721.9	2060399.3	3465600.1	3535662.5	3609428.2	1110277.6	1210434.8	1187260	1629687	1600661	1716973.6
A0A480JQY8	A0A480JQY8_PIG	DYM	Dymeclin	82882	97076.2	105856.3	227069.5	177921.8	130807.8	82405.5	357.5	90315	82987.9	167805	110176.7
A0A480JRT9	A0A480JRT9_PIG	PSMD2	26S proteasome non-ATPase regulatory subunit 2	4197260.6	4094193.4	4189582.3	3769315.6	4031482.2	3765879.6	2877785.4	3255097.1	3154660	3470235.2	3369376.1	3613520
A0A480JRW3	A0A480JRW3_PIG	NDUFC2	NADH dehydrogenase [ubiquinone] 1 subunit C2	1185746.6	1441911.2	1181908	1176014.8	1423709.8	1641553.6	958663.6	766128.1	1330240	1365883	1094780.5	1584535.8
A0A480JST9	A0A480JST9_PIG	ELP1	Elongator complex protein 1	237246.4	160081.1	161538.8	148235.5	111048.9	140431.7	73768	148337.2	94361.1	134355.7	131128.5	110850.1
A0A480JTC0	A0A480JTC0_PIG	TIMM44	Mitochondrial import inner membrane translocase subunit TIM44	2936541.1	3033573.6	2876552.3	2776346.4	2623268.7	2453224.5	2273946	2618280.3	2903320	2643318.3	2559422.4	2600869.3
A0A480JTN7	A0A480JTN7_PIG	AGR2	Anterior gradient 2, protein disulphide isomerase family member	2113395	1683310.3	1850919.4	4048998.8	3611918.9	3536532.4	3961418.6	4504176.6	3928640	2070310.5	1964647.6	1907344.1
A0A480K104	A0A480K104_PIG	PFKL	ATP-dependent 6-phosphofructokinase	2829643.7	2666671.1	2733053.8	2609286.6	2499592.4	2361092.9	1395278.8	1383556.4	1272400	1820758.3	1790411.2	1731802.7
A0A480K1E2	A0A480K1E2_PIG	ABCF1	ATP binding cassette subfamily F member 1	1690465.7	921121.3	1377393.8	1701085.6	1605671.6	1163710.1	741521.9	764533.7	932341	1300075.6	1107547.9	1333127.3
A0A480K1R7	A0A480K1R7_PIG	SERF1A	Small EDRK-rich factor 1 isoform 2	3831278.8	4257282.5	4235369	2493958.2	2457182.9	2040806.5	1994235	2496335.2	2748000	2358391.3	2093943.7	2321382.5
A0A480K3A8	A0A480K3A8_PIG	HOOK3	Hook microtubule tethering protein 3	6330457.6	6522870.1	7284095.6	5455734.2	5139031.1	5404940	5465442.3	6128739.9	5157020	6125009.1	5373821	5211708.2
A0A480K409	A0A480K409_PIG	WDR73	WD repeat domain 73	255458.8	247341.3	183044.3	187942.2	142146.8	130581.4	122643.9	109422.6	117108	143876.8	125814.8	109508.8
A0A480K9S0	A0A480K9S0_PIG	PLCB1	1-phosphatidylinositol 4,5-bisphosphate phosphodiesterase	483401.5	443212.6	509914.7	319156.7	300308.1	260854.4	233598.4	224756.5	222123	279070.2	258880.6	187210.7
A0A480KE10	A0A480KE10_PIG	NAGK	N-acetyl-D-glucosamine kinase	3369484.5	3518385.2	3136756.2	3401029.1	3064943.2	2946379.6	2451524.9	2159241.2	1928480	2526713.9	2389459.5	2757114.3
A0A480KEC7	A0A480KEC7_PIG	TJAP1	Tight junction associated protein 1	15999.8	8991.8	17035.1	21861.1	16468.3	17167.3	12844.9	20934.1	11519.6	19319.4	11992.1	18707.1
A0A480KKH4	A0A480KKH4_PIG	UAP1	UDP-N-acetylglucosamine pyrophosphorylase 1	860162	967260.6	857445.5	1086441.4	1098341.8	947264.1	691857.8	929985.4	791108	973588.7	853776.3	858720
A0A480KLG8	A0A480KLG8_PIG	PCID2	PCI domain-containing protein 2	23078.9	24049.3	18497.8	16846.3	17009.9	13147.4	357	34693.8	19110.1	16054.2	10235.9	27403.5
A0A480LAQ9	A0A480LAQ9_PIG	MACROH2A1	Core histone macro-H2A	17308085.9	17052193.9	16739706.2	15528525.5	15831193.1	15157685.7	8502840.2	7908269.1	8231970	10655315.8	10459485.4	10328122.2
A0A480LAY6	A0A480LAY6_PIG	CTSA	Carboxypeptidase	725486.1	622366.4	546702.7	777140.4	917246.1	828180.8	584938.1	511384.1	726936	749567.2	568316.5	808026.4
A0A480LB97	A0A480LB97_PIG	SNX1	Sorting nexin-1	8968189.7	9648224.9	9090296	6688569.2	6695972.1	6565708.7	6380306.8	6187435.4	6008770	6018809.1	5872723.9	6094863
A0A480LC98	A0A480LC98_PIG	TIMM50	Mitochondrial import inner membrane translocase subunit TIM50	1242258.3	936077.2	1107743.4	1117733.8	1231702.9	1186830.3	807273.4	883775.8	910592	1105135.2	1057566.4	996154.6
A0A480LCB3	A0A480LCB3_PIG	FMNL1	Formin like 1	716753.9	779551.9	720047	38598.8	1341267.1	34831.4	77948	279228.8	229962	4034.9	372.1	13800.2
A0A480LMF4	A0A480LMF4_PIG	PTPN11	Tyrosine-protein phosphatase non-receptor type	2303723.1	2267438	3020287.9	2034724.2	2382347.5	1615657.1	1379143.6	2188054.1	1776620	2519181.6	1897937	2435330.2
A0A480M0G4	A0A480M0G4_PIG	ATXN10	Ataxin-10	2831151.8	2730355.4	2606977.4	1202779.7	1110128.8	1207334.4	598567.6	692172.5	570390	1031015.2	901606.2	822225.8
A0A480M1B4	A0A480M1B4_PIG	HNRNPD	Heterogeneous nuclear ribonucleoprotein D0 isoform c	47723317.1	47104296.7	47524853	28250360.8	28539120.7	27570696.1	21170905.2	21170408.3	22373500	23194401.1	23112434.3	25455842.7
A0A480M2T4	A0A480M2T4_PIG	MYCT1	MYC target 1	35756	42951.9	33456.1	19145.5	15640	24896.8	30244.6	15112.1	31850.2	21307	372.1	25047.1
A0A480M3Z7	A0A480M3Z7_PIG	PAPOLA	Poly(A) polymerase	428538.2	411861.9	439062.5	528603	317717.8	409346.5	123249.2	147176.8	251090	361807.4	262840.2	248773.9
A0A480M584	A0A480M584_PIG	PLOD1	Procollagen-lysine,2-oxoglutarate 5-dioxygenase 1	952605.3	1129141.8	1068394.7	1278326.8	1249085.7	1146817.1	484028.9	543326.8	580120	842249.2	913865.7	1042782.9
A0A480MBN4	A0A480MBN4_PIG	CNEP1R1	Nuclear envelope phosphatase-regulatory subunit 1	27446	14833.3	23739.5	24781.4	18804.5	21072	357	18562.4	24319.2	16029.9	11486.7	20947.4
A0A480MVX6	A0A286ZRR3_PIG	SELENBP1	Methanethiol oxidase	14999717.7	14833607.1	15504000.4	5380102.8	5246868.1	5274854.9	4004554.4	3807309.3	3767360	3685464	3827474.3	3819395.2
A0A480NH74	A0A480NH74_PIG	MAPK3	Mitogen-activated protein kinase	93050793.6	120088503.7	83992704.4	96302080.7	93610991.2	124344503	75800097.5	3207782.1	2694380	94281680.9	146205443.6	56269668.9
A0A480P2S5	A0A480P2S5_PIG	SERPINC1	Antithrombin-III	50474326.1	49754847	48723787.1	46135347.2	46529992.6	44404070.7	41395265.5	42333277.1	41634200	47890385.9	47176482.8	47691992.1
A0A480P3R5	A0A480P3R5_PIG	CDC42EP1	CDC42 effector protein 1	660046.1	597610.6	572312.4	295332.4	377828.6	95869.6	257024	188169.9	246307	159263.2	360383.3	231543.3
A0A480PGC6	A0A287ACN4_PIG	NUP93	Nuclear pore complex protein Nup93	2735113.1	2702909.9	2742439.5	1966702.9	1997366	1835609.3	1448476.2	1306440.2	1220660	1324211.5	1516241.5	1389000.7
A0A480PI53	A0A480PI53_PIG	ARVCF	ARVCF delta catenin family member	52171.3	47526.3	43886.7	62151.4	65542.5	61096.5	42751.3	40372.6	46559.6	40383.2	55474.6	59726.7
A0A480PLY3	A0A480PLY3_PIG	YWHAZ	14-3-3 protein zeta/delta	80362007.9	82858228.3	82853079.4	57457203.5	54705779.6	52478140.4	53945734.8	53865749.2	53893600	54499846.8	54216031.6	54424583.1
A0A480PU90	A0A480PU90_PIG	GTF2A2	Transcription initiation factor IIA subunit 2	418575.3	239975.1	346285.3	385014	279979.1	342085.3	215245.4	357.5	234153	248087	246245.8	314830.4
A0A480PZV2	A0A480PZV2_PIG	KIF5C	Kinesin-like protein	1815702.1	1444316.7	2043777.9	2003406.5	2005598.1	2225708.1	1696059.1	1435680.3	1751730	1562687.5	1420030.3	1864349.5
A0A480QAW8	A0A480QAW8_PIG	DNAJB6	DnaJ heat shock protein family (Hsp40) member B6	3027693.4	2733182.9	2729065.3	1919900.7	2242158.2	2382328.1	2157784.6	2007545.9	2091270	1141940.6	2052598.2	1491616.9
A0A480QBL1	A0A480QBL1_PIG	NUP35	Nucleoporin NUP53	1082842.7	954014.5	1075649.7	678336.4	561737	617523.7	363266.1	337129.6	354433	390633.9	413401.8	446782.3
A0A480QG80	A0A480QG80_PIG	IARS2	isoleucine--tRNA ligase	1177089.8	1152045.6	1120266.5	753444.7	804827.7	768194.7	585638	527409.5	582335	688180.5	809479.7	670859.9
A0A480QHA4	A0A480QHA4_PIG	GDA	Guanine deaminase	8622854.5	2432540.4	7848881.7	6684613.9	1822215.2	6482984.2	1879538.7	125460.2	110893	1654028.8	1636322.6	1244054.6
A0A480QHM0	A0A480QHM0_PIG	FAM171A1	Family with sequence similarity 171 member A1	180876.5	189245.3	176480.3	97496.8	85934.5	115438.2	110525.2	125382.7	117979	72682.3	97822	120326.1
A0A480QIM3	A0A480QIM3_PIG	MRPS30	39S ribosomal protein S30, mitochondrial	25365.7	31131.7	21089.9	24622.6	15895	19839.1	28335.9	357.5	6985.9	380.3	15683.8	22249.2
A0A480QK70	A0A480QK70_PIG	LOC100516628	UDP-glucuronosyltransferase	155227.4	161861.9	213459.5	124988.2	301997.3	210839.1	162020.5	223924.1	350.9	300438.1	172773	382.3
A0A480QLP9	A0A480QLP9_PIG	NAALADL2	Inactive N-acetylated-alpha-linked acidic dipeptidase-like protein 2	98624	77788.8	103024.6	101561.9	167976	104369.8	97522.9	74696.8	63533.4	64488.1	68996.5	95811.6
A0A480QR74	A0A480QR74_PIG	DPY19L1	Dpy-19 like C-mannosyltransferase 1	276369.2	255734.8	255211.6	220356.3	165005.3	150468.7	49691.9	92211.1	65466.2	124197.4	89666.6	90731.8
A0A480QTI0	A0A480QTI0_PIG	TM7SF2	Delta(14)-sterol reductase TM7SF2	1020052.6	629060.5	565810.6	470895.4	589549.4	505074.7	313997.8	622561.1	617969	509060.2	372.1	873148.1
A0A480QVA6	A0A480QVA6_PIG	SCPEP1	Carboxypeptidase	2859520.1	2594104.8	2196914.1	2128280.6	2555807.8	2508583	2249275.2	2366850.6	1953940	2020087.9	1692079.1	2112391.2
A0A480RJC3	A0A480RJC3_PIG	C1R	complement subcomponent C1r	4663941.3	4541197.1	4762612.3	2956209.7	2830943.3	3392246.3	2701203.5	2765024.1	2904220	3037133.2	2677817.4	2177362.5
A0A480RQR3	A0A480RQR3_PIG		arylamine N-acetyltransferase	1309483.9	1141652.2	1114965.7	940913.3	1018136.1	1059116.8	873331.1	819590.8	870303	913186.1	1067665.8	822736.8
A0A480SJI2	A0A480SJI2_PIG	SRM	Spermidine synthase	2959133.1	2873593.2	2312136.9	1752131.7	1757277.9	1727662.8	1003199.2	1161510	1054690	1207704.6	1584171.5	1546150.1
A0A480SMR3	A0A480SMR3_PIG	SARNP	SAP domain-containing ribonucleoprotein	4684633	4636693.9	5115916.8	2899381	2924753.9	2804695.2	3174547.2	3424958.4	3128740	2667736	2656322.9	2480765.5
A0A480SNH9	A0A480SNH9_PIG	CD2BP2	CD2 antigen cytoplasmic tail-binding protein 2	867265.3	928070.1	906753.6	653132	545133.3	658372.8	627389.2	740311.7	659194	678035.2	670348.3	642206.2
A0A480SUV6	A0A287AL59_PIG	PCYT2	ethanolamine-phosphate cytidylyltransferase	303556.6	535951.5	398105.1	388329.8	376353.7	372047	149822.5	256245.8	238689	333423.1	362421.4	400865.4
A0A480T358	A0A480T358_PIG	AKAP8L	A-kinase anchor protein 8-like isoform X1	1073721.5	1167645.5	1245081.1	1016217.6	1064522	833787.7	577732.2	780495.9	721587	754149.4	860074.1	784423
A0A480T8S4	A0A480T8S4_PIG	PMPCB	Mitochondrial-processing peptidase subunit beta	804413.4	671774.2	957935.9	720244.4	957478.8	900335.9	601174	469712.5	445168	544148.8	743069.3	992722.4
A0A480TAV6	A0A480TAV6_PIG	FAM3C	Protein FAM3C	1950424.8	1970407.6	1924003.1	2487322	2787394.4	2672887.7	1858510	1764776.3	1744360	1819035	1924012.6	2028853.5
A0A480TGV2	A0A287ALN0_PIG	FLOT2	Flotillin	4112910	2556918.7	3764484.1	3253878.1	3828842.3	3117790.8	2724012.6	2849241.5	1870360	2790962.3	3118811.2	3051125.1
A0A480TJX6	A0A480TJX6_PIG	RWDD4	RWD domain containing 4	392926.3	367241.5	242555.1	381474.7	226032.5	345244.7	209205.3	398723.7	342430	323350.4	303656.6	364272.1
A0A480TLQ8	A0A480TLQ8_PIG	CDS2	Phosphatidate cytidylyltransferase	798582.9	779418.7	825907.8	526868.2	487504.3	497749	302746.9	255898.4	277122	354952.5	307712.6	326923.6
A0A480TWJ1	A0A480TWJ1_PIG	EXOC3	Exocyst complex component 3	373196.7	377688.2	319725.2	378367	427429	374917.3	314068	345653.2	311676	344056.1	335250.5	324007.9
A0A480TY64	A0A480TY64_PIG	CTPS2	CTP synthase	306539.7	335778.3	293850.1	415385.6	470683.8	312788.4	208236.8	335988.5	243771	268544.5	272076.4	251488
A0A480U2S8	A0A480U2S8_PIG	SNRNP40	Small nuclear ribonucleoprotein U5 subunit 40	995104.8	1126418	1130469.1	749729.9	906885	850083.3	304268.8	529030.5	371967	397007.7	3017976.6	528459
A0A480UG54	A0A480UG54_PIG	DUSP3	Dual specificity protein phosphatase	2892563.6	2440386.2	2549106.5	2767846.7	2849122.3	3126258.4	3898169.8	3063055.7	2977460	3616351.1	3141885.8	4269117.1
A0A480UI36	A0A480UI36_PIG	GNAI1	Guanine nucleotide-binding protein G(i) subunit alpha-1	2096172	2200437.8	1864679.1	1680431.6	1566753.3	1297851.9	888742	1028459.5	1117090	948352.8	1210132.2	1055116.9
A0A480UJ69	A0A480UJ69_PIG	ACAA1	3-ketoacyl-CoA thiolase, peroxisomal isoform X1	301541.7	317996.5	319682.2	566164.9	428372.2	463773.9	209564.5	295540.5	323950	431734.3	410534.5	337476.2
A0A480UKD4	A0A480UKD4_PIG	TOMM70	Mitochondrial import receptor subunit TOM70	2298067.5	2237535.1	2426143.9	1610330.4	1353982.7	1945952.8	1326027.6	1872916.2	1959820	1455717.9	1480219.3	2014983.2
A0A480ULF1	A0A480ULF1_PIG	SAP18	Histone deacetylase complex subunit SAP18	3652171.4	4367153.4	4196284.3	1214008.4	3633834.2	4011788.7	2096163.6	3206365.9	1847570	2701029.9	1336225.9	2396552.2
A0A480V3B9	A0A480V3B9_PIG	COG4	Conserved oligomeric Golgi complex subunit 4	3577578.5	2425701.3	3070166.9	2863735.4	2771187.7	2355720.9	1314216.2	1579408.3	1229580	1927879.5	1957670.1	2063218.7
A0A480V3W7	A0A480V3W7_PIG	ACOT9	Acyl-CoA thioesterase 9	24521246.2	26373603.9	22702794.7	20106198.2	20658926.7	25384061.7	13448283	17544962.2	15806700	21250524.9	20999880.4	21687766.5
A0A480V3Z2	A0A480V3Z2_PIG	NAPG	Gamma-soluble NSF attachment protein	1427683.3	1476284.7	1614735.6	1184014.3	1117434.7	1333721.7	1122750.4	977665.1	962726	1073475.7	1021966.3	1101712.6
A0A480V5W1	A0A480V5W1_PIG	AP2B1	AP complex subunit beta	4825237.5	4852335.1	4703243.9	4026565.4	4487685.2	4160194.1	2875923.7	3098287.2	2561750	3085860.1	3350606.8	3273975.8
A0A480V9G7	A0A480V9G7_PIG	PDE6D	Retinal rod rhodopsin-sensitive cGMP 3',5'-cyclic phosphodiesterase subunit delta	1103519.4	1309743.4	1223977.4	849710.9	803345.4	990940.2	987041.6	775000.2	853136	766132.8	757762.3	733837.3
A0A480VIE8	A0A480VIE8_PIG	SUPT4H1	Transcription elongation factor SPT4	1310574.3	1196408.5	1091316.2	908097.6	775633.4	895436	656541.4	508882.9	505598	789222.8	813870.9	382.3
A0A480VIL3	A0A480VIL3_PIG	NAXD	ATP-dependent (S)-NAD(P)H-hydrate dehydratase	4648648.7	4840092.7	4597970.2	3248612.4	3310507.1	3144157.1	2596955.4	2681020.6	2746930	3016237.8	3032567.9	3086514.5
A0A480VJI0	A0A480VJI0_PIG	TUBGCP2	Gamma-tubulin complex component	580934.8	527605.3	564406.5	534300.2	453339	555253.8	301096.7	292042.8	272510	474588.2	371372.4	408211.3
A0A480W0Q1	A0A480W0Q1_PIG	ITPA	Inosine triphosphate pyrophosphatase	1888394.8	2509681	1847568.5	1829133.5	1435482	1416169.1	927201	555293.1	853446	1207596.2	1278953	1569358
A0A480WPU1	A0A480WPU1_PIG	ENO1	phosphopyruvate hydratase	88396806.1	89486306.3	89026270.5	86458948.4	85845947.4	84314785	97735848.4	96352260.1	95161800	94513177.3	94475867.4	93656354.5
A0A480WYK9	A0A480WYK9_PIG	M6PR	Cation-dependent mannose-6-phosphate receptor isoform 1	1044652	1046584.7	1031878.1	882471.2	940061.8	974455.5	1070631.4	950138.1	755838	773976.2	770126.8	845596
A0A480X841	A0A480X841_PIG	RAB2A	Ras-related protein Rab-2A	6845791	6587398.2	6756526.1	5864932	6111511.3	5910802.4	3848492.5	3833687.1	3842640	5062184.8	4783383.3	4899762.9
A0A480XE17	A0A480XE17_PIG	NUDT5	ADP-sugar pyrophosphatase isoform 1	3710657.3	3617612.5	3511990.3	1954885.1	2150981.3	2177407.9	1170728.7	1104821.7	1399150	1343828	1264711.7	1545485.4
A0A480XE79	A0A480XE79_PIG	EBNA1BP2	EBNA1 binding protein 2	570858.9	1138028.3	1033569.9	160475.2	465156.6	259675.2	186294.6	328864.8	301910	250959	98481.6	161625.3
A0A480XGR1	A0A480XGR1_PIG	HYI	Putative hydroxypyruvate isomerase	2465155	2377649.4	2445760.4	1402070.8	1503616.7	1533715.5	1962737.8	1946405.2	1823270	1464550.8	1282706.9	1387671.4
A0A480Y2E3	A0A480Y2E3_PIG	KNG1	Kininogen 1	7907782.2	8093038	7288514.2	7725395.2	7518610.1	7326176.6	7461030.4	7513406.8	7646490	7044166.9	7550540.5	7451841.1
A0A480Y2F0	A0A480Y2F0_PIG	UBQLN4	Ubiquilin 4	2948018.1	2936048.8	3389324.2	1898910	2113631	2263059.4	2827355.3	2384058.8	2685520	2418552.2	2283651.5	2110517.1
A0A480Y9B4	A0A480Y9B4_PIG	QNG1	Queuosine 5'-phosphate N-glycosylase/hydrolase	2399037.9	2408484.9	2498708.6	1910799.9	2019538.6	2021101	1362927	1400469.1	1169070	1594268.9	1510080.5	1756132.9
A0A480YBA9	A0A480YBA9_PIG	PAK4	non-specific serine/threonine protein kinase	400031.2	396050.4	364548	338134.9	423118.2	369910.3	212425.3	153651.5	175614	335336	326570	240897.3
A0A480ZBJ4	A0A480ZBJ4_PIG	NDRG2	Protein NDRG2	9091872.8	9832394.1	10916157.3	5425558.6	5345407.2	5622579.6	4264091.2	3736255.3	4297350	4604556.8	4546434.1	4715352.4
A0A480ZCU6	A0A480ZCU6_PIG	SPR	Sepiapterin reductase	29851486.3	28179175.6	27304442.1	12040299.8	11717905.3	11107823.1	10346883.4	9826024.5	9785460	11615245.6	10419391.2	12054073.9
A0A480ZG93	A0A480ZG93_PIG	LOC100517166	Transmembrane protein 14C	1156087.4	1106836	1128280.6	1091392.1	1193847.9	990688.5	826090.4	716295.6	465109	743183.7	824181.3	1065918.9
A0A481A893	A0A481A893_PIG	TXNDC12	Thioredoxin domain-containing protein 12	3891921.4	3700556	3747595.8	3943300.1	3224744.7	3700993.7	2939314.9	2995333.3	2664100	3508850.5	3464314.8	2950274.1
A0A481AFG9	A0A287BF68_PIG	NUP153	Nucleoporin 153	2078768	2032596.8	2016036	1104492.6	1161064.4	1340539.1	1097977.8	815237.3	926487	891729.4	999841.8	788955.6
A0A481AHI1	A0A481AHI1_PIG	PTER	Phosphotriesterase-related protein	1807211.3	1712280.6	1785442.1	1931009.2	2014908.1	1941965.9	1159263.2	1138402.7	1135320	1095088.6	1139869.3	990802.6
A0A481APG3	A0A481APG3_PIG	U2AF2	Splicing factor U2AF subunit	6557735.2	6350528.9	6387089.5	4740164	4848460.6	4800236.9	2943353.8	2965094	2818390	3365899.3	3103297.4	3416165.3
A0A481ARY0	A0A481ARY0_PIG	RSL1D1	Ribosomal L1 domain containing 1	1960092	2076518.5	1984201.9	1134037	1300780.8	1324567.6	608429.8	671369.8	607916	805314.9	734134.2	750427.1
A0A481AWD4	A0A481AWD4_PIG	NUDT12	NAD-capped RNA hydrolase NUDT12	529.2	24060127.3	27827103.8	17892680.6	429.9	15181775.6	12018699	357.5	11797800	380.3	15176200.6	13085574.2
A0A481B832	A0A481B832_PIG	GSKIP	GSK3-beta interaction protein	529.2	266305.9	199404.7	162365.1	145957.8	129326.3	357	85639.1	134187	177079.6	219183	144415.5
A0A481B9A6	A0A481B9A6_PIG	HRG	Histidine-rich glycoprotein	28769693.2	28323360.8	28186665.4	40698211.3	38075150.1	42888097.4	49644469.5	45509006.5	42739500	33333965.5	34133938.4	34641829
A0A481BCM9	A0A481BCM9_PIG	APOA2	Apolipoprotein A-II	21358965.8	21910820.5	21213245.8	18387632.4	19372306.9	20639327.8	19734505	20961647.6	19758300	23389807.5	22438224	22125230.7
A0A481BLI9	A0A481BLI9_PIG	SERPIND1	Heparin cofactor 2	11197847.7	10880875.1	10548989.3	8942733.7	8967677.4	8753306.7	8575265.5	9230959.8	8732820	9832073	9669679.5	10049267.3
A0A481BXN1	A0A481BXN1_PIG	ACAP2	Arf-GAP with coiled-coil, ANK repeat and PH domain-containing protein	645177.3	749988	592424.1	400362.7	402915.5	417444.3	375512	374800.3	411667	350160	391208.5	261511
A0A481C216	A0A481C216_PIG	RUVBL2	RuvB-like helicase	7833777.4	7974314.7	7652271.9	5894482.4	5909827	5855154.9	4039195.2	4188284.7	3962080	4743140.3	4859595.1	4641152.4
A0A481C468	A0A481C468_PIG	SEPTIN10	Septin	3514507.8	3391031.5	3584421.6	1639123.5	1466401.1	1473948.6	1342254.4	1476546	1380960	1623108.5	1554745.1	1484556.4
A0A481C5X7	A0A481C5X7_PIG	CFAP410	Cilia and flagella associated protein 410	1577384.9	1624170.7	1481628.1	1654596	1642311.4	1294973.2	988607.4	357.5	1289360	1177098.5	884872.9	901922.7
A0A481C881	A0A481C881_PIG	UGP2	UTP--glucose-1-phosphate uridylyltransferase	4573693.8	5366694.4	3887061.3	4326842.6	4142516.4	4631752.6	3978438.9	4076120.4	3767160	3907401.4	4298827.7	4062163.3
A0A481CG38	A0A481CG38_PIG	COPZ2	Coatomer subunit zeta	1116311.5	1067162.9	1098347.3	1067885.2	1153078.6	976044.2	893687.3	1139604.9	846252	1093874.7	1031490.9	1141198.7
A0A481CQ30	A0A481CQ30_PIG	NAP1L4	Nucleosome assembly protein 1-like 4	1392625	1204769.5	1202845.6	756175	633719.3	638816.7	900909.5	811068.2	830925	768275.5	701085.4	683065.3
A0A481CWD2	A0A481CWD2_PIG	NCLN	Nicalin	885771.8	845576.6	885049.4	595649.3	758118.3	585045.7	544893.1	371471.7	524590	1707405.2	617878	373030.1
A0A481D3P3	A0A481D3P3_PIG	TMEM43	Transmembrane protein 43	10385862	10799337.9	10385696.4	6089012.7	6386634.6	6190750.4	4794111.6	5730861.9	4891680	5315942.2	5154358	6714939.9
A0A4X1SDE4	A0A4X1SDE4_PIG	ARL2BP	ADP-ribosylation factor-like protein 2-binding protein	608479.6	562961.8	750626.8	355588.6	353829.6	322948.3	421269.5	386384.5	319815	287185.6	214529.9	286260.7
A0A4X1SDK8	A0A4X1SDK8_PIG	TSC22D1	TSC22 domain family protein 1	1857688.9	1697980.5	1916485.7	777395.3	895201	859784.3	1304561.5	1294438.3	1333660	994478.7	902897.8	674216.8
A0A4X1SE98	A0A4X1SE98_PIG	MMGT1	Membrane magnesium transporter	548161.3	539154.9	951924.9	175779.4	284255.6	141500.1	4160.3	8685.5	194769	380.3	6995.7	278321
A0A4X1SER4	A0A4X1SER4_PIG	GTF2F2	General transcription factor IIF subunit 2	603068.3	488063.9	403506.7	366906.3	383992.9	356194.7	207343.6	280899.7	215231	247383.6	229455.3	225792.6
A0A4X1SF78	A0A4X1SF78_PIG	ENSA	Alpha-endosulfine	2859520.1	2915442.4	2678830.4	2397732.9	2426398.6	2173132	3506377.1	3465589.8	3778860	2975216.5	2900005.7	2766539.1
A0A4X1SFI9	A0A4X1SFI9_PIG	BUB3	Mitotic checkpoint protein BUB3	4751655	4436818.3	4378911.9	3201774.1	2899837.4	3095953.4	1595585.4	1455242.1	1584850	2098803.2	1964658.2	2010799.2
A0A4X1SG83	A0A4X1SG83_PIG	RPL24	Large ribosomal subunit protein eL24	8888997	7521848.5	8509377.8	8037045.3	9090606.4	8567429.5	4076003.1	4737165.3	3969320	6372643.1	6242945.7	6030218.5
A0A4X1SGC6	A0A4X1SGC6_PIG	SERPINA5	Plasma serine protease inhibitor preproprotein	741173.8	3666123.2	617636.4	1078483.9	3915817.5	688883.8	4894168.2	4057760.9	2675820	2027208.4	5098357.6	6193327.8
A0A4X1SH59	A0A4X1SH59_PIG	SEC61B	Protein transport protein Sec61 subunit beta	12072240.6	11306813.5	10870326.2	8858867.2	8991908	8722604.2	7022999	6523306.7	6353220	6919347.4	7616805.6	7496491.8
A0A4X1SHC0	A0A4X1SHC0_PIG	ANP32E	Acidic leucine-rich nuclear phosphoprotein 32 family member	6711551	6062069.7	6043037.2	4126878.2	3815575.5	3419516	3622660.5	3896386.6	3925100	3439867.6	2918075.1	3579797.7
A0A4X1SHS6	A0A4X1SHS6_PIG	VPS45	Vacuolar protein sorting 45 homolog	832602.1	883048.5	725329.9	652631.8	713260	657801.9	555708.5	508244.1	536025	552800.6	456878.8	730311.4
A0A4X1SIT1	A0A4X1SIT1_PIG	WWP2	E3 ubiquitin-protein ligase	6979.6	9827.4	18218.9	14723.8	22056.4	11850.2	4568.7	7353.6	350.9	6781.9	9850	10809.5
A0A4X1SJ12	A0A4X1SJ12_PIG	NOP56	Nucleolar protein 56	4257873	3934953.1	4085910	2837815.6	2887036.1	2882252.4	1394088.5	1550575.1	1384970	1811318.5	1788979.6	2077568.3
A0A4X1SJ27	A0A4X1SHU0_PIG	NQO1	NAD(P)H dehydrogenase [quinone] 1	1447271.1	931072.2	1088625.1	1793908.6	1768474.4	1891100.3	1421017.8	1530381.6	1224520	1477957.2	1173760.1	1302499.4
A0A4X1SJ31	A0A4X1SJ31_PIG	H2AC21	Histone H2A	44664948	41715116	42203192.8	23787379.4	25467795.2	26059781.6	23193402.3	23439266.7	21350700	16418362.5	16756639.4	19819581.7
A0A4X1SJK3	A0A4X1SJK3_PIG	DYNLL2	Dynein light chain	14905956.3	13747111	13345622.5	10283972.4	10578518.5	11303468.7	12560948	13294049.3	12684000	12944832.6	11815859.2	12848264.9
A0A4X1SJK8	A0A4X1SJK8_PIG	RPS24	40S ribosomal protein S24	7506389.1	6645116.7	7304068	8394175.1	8860930.7	7764322.6	4508184.6	4102661.3	3548330	5939508.5	6093342.7	5847180.8
A0A4X1SJX5	A0A4X1SJX5_PIG	SNRPF	Sm protein F	2287495.4	2352009.9	2217583.3	2313169.2	2430992.3	2726306.9	900085.5	1123975.9	895668	1283775.5	1359226.2	1475556.5
A0A4X1SK65	A0A4X1SK65_PIG	RPS3A	Small ribosomal subunit protein eS1	18840814.6	18787449.4	19321581	16114004.1	15616695.2	15435923.3	8932875.1	8602833.8	8905100	11533961.7	10785986.5	11793883.4
A0A4X1SLI1	A0A4X1SLI1_PIG	KIAA1191	Putative monooxygenase p33MONOX	325898.3	330161.9	307313.2	590496.6	608110.7	610535.2	432349.4	384281.6	507968	484267.5	473478.5	467915.7
A0A4X1SLJ1	A0A4X1SLJ1_PIG	RPS25	40S ribosomal protein S25	30274822.9	30420411.6	31093702.6	22157657.2	22327869.6	18544475.7	18873214.2	18368695.7	16884000	16871601.3	17735718.4	18508823.3
A0A4X1SMZ2	A0A4X1SMZ2_PIG	SDCBP	Syndecan binding protein	743470.7	876157.5	920328	434444.3	602813.8	474230.1	574222.3	638386.8	505224	493067.8	447872.7	530458.4
A0A4X1SN37	A0A4X1SN37_PIG	NDUFS4	NADH dehydrogenase [ubiquinone] iron-sulfur protein 4, mitochondrial	2442336.7	2363956.2	2062593.7	2568086.7	2385679.5	2449081.1	3784226.3	3492161.2	3904470	2781219.1	2594840.2	2692764
A0A4X1SP11	A0A4X1SP11_PIG	TM9SF1	Transmembrane 9 superfamily member	238602.3	322159.2	221058.5	425957.9	366312.4	306917.8	107849.6	140256.8	166740	221968.9	193668.4	218952.2
A0A4X1SP87	A0A4X1SP87_PIG	COX7A2L	Cytochrome c oxidase subunit 7A2 like	1156242.7	1283591.7	1170562.1	1539207.4	1548304.7	1520719	832936.1	952225.7	845913	1150123.1	1023241.9	1143541.3
A0A4X1SPG3	A0A4X1SPG3_PIG	NEK7	NEK6-subfamily protein kinase	27335.4	44770.4	49743.9	33375.3	25660.5	23798.7	21415.2	24250	15707.7	32951.6	24450.4	21371.7
A0A4X1SPI6	A0A4X1SPI6_PIG	CSNK2A1	Casein kinase II subunit alpha	1382588.2	1334305.2	1341949.2	1374816.6	1463350.8	1631014.3	886381.7	923400.6	923463	1192249.9	1122383.1	1287550.4
A0A4X1SQE6	A0A4X1SQE6_PIG	MME	Neprilysin	10741316.9	9940088.9	9985997.3	4675352.6	4505729.5	4867483.7	4948149	5133015.8	5016520	6230027.9	5800138.6	6120947.4
A0A4X1SQF0	A0A4X1SQF0_PIG	DNAJC10	DnaJ homolog subfamily C member 10	6259303.3	6742256.7	540736.2	6702442.8	346582.5	306605.8	118738.3	178074.2	229260	255212.9	5130583.5	267753.2
A0A4X1SQG3	A0A4X1SQG3_PIG	FRZB	Secreted frizzled-related protein 3	107792316.7	126506669.4	109114570.3	84759978.7	82501323.9	73511939.2	38784942.1	45278340.7	53078100	37075732.1	53158588.2	36086931.9
A0A4X1SRC3	A0A4X1SRC3_PIG	CHMP4A	Charged multivesicular body protein 4A	602766.7	536001.8	676072.2	470040.7	340308.1	452787.7	557013.8	497800.9	504648	364320.7	478979.9	397228.4
A0A4X1SRG7	A0A4X1SRG7_PIG	SLC8A1	Sodium/calcium exchanger 1	576071	546630.6	537813.7	382951	368541.9	334232	310427.9	376516	353689	361522.4	294063	405840.4
A0A4X1SRU3	A0A4X1SRU3_PIG	PSMC4	26S proteasome regulatory subunit 6B	3694520.1	3817902.6	2804328.6	2362075.2	2988307.1	2895309.1	1840126.4	1721006.9	2008840	2629272.5	2351454.3	2828078.3
A0A4X1SSC9	A0A4X1SSC9_PIG	CSTF3	Cleavage stimulation factor subunit 3	44302.1	32130.4	37834.9	18675.3	31935.1	25033.3	16800.3	24125.9	5782.1	23455.5	22228.2	17398.3
A0A4X1SSJ6	A0A4X1SSJ6_PIG	ATP5MG	ATP synthase subunit	4125412.5	4674753.5	4490665.1	2130204.1	1662364.7	1996409	1182774.2	410220.3	2064150	2035087.5	1672620.6	3500640.1
A0A4X1SSR6	A0A4X1SSR6_PIG	CAT	Catalase	9730949.6	9052387.7	9131945.8	7268577.6	31296968	22480152.5	4970927.5	5427695.4	4289820	6515345	5673907.1	5846984.7
A0A4X1ST50	A0A4X1ST50_PIG	KCTD10	Potassium channel tetramerization domain containing 10	1931105.4	1775935.3	1714271.2	1443234.6	1532428.7	1565345.5	1600957	357.5	1239820	1283537	1816317.1	1562264.9
A0A4X1STN7	A0A4X1STN7_PIG	PPIL1	Peptidyl-prolyl cis-trans isomerase	2305035.1	2288384.9	2180841.3	2244775.2	2247756.5	2177937.9	1360210.7	1554772.7	1338030	1839193.4	1898552.1	1759652.2
A0A4X1SUA0	A0A4X1SUA0_PIG	SRSF3	Serine and arginine rich splicing factor 3	15687583.1	14290988.2	14417738.8	9184559.1	9176944.5	9365453.5	8107130.7	7638265.9	7852370	7043234.9	6929541.7	6144547.6
A0A4X1SUR0	A0A4X1SUR0_PIG	ATP1A1	Sodium/potassium-transporting ATPase subunit alpha	16308637.6	16324458.3	15550409.8	13584304	12459987.1	13561975	6941183.5	9642663.6	7000830	9302730.9	8258440.1	10193810.3
A0A4X1SUU5	A0A4X1SUU5_PIG	PNN	Pinin	2548118.1	2330841	2357048.7	1807457.6	1873530.6	1821685.4	1324735.6	1181723.8	1198960	1304616.6	1318082.2	1251703.4
A0A4X1SVQ1	A0A4X1SVQ1_PIG	RABGEF1	RAB guanine nucleotide exchange factor 1	331608.1	237266.1	243834.7	289524.5	294328.8	253295	234771.4	278439.2	210893	232340.7	188211.6	205548.3
A0A4X1SWC8	A0A4X1SWC8_PIG	PSMD12	26S proteasome non-ATPase regulatory subunit 12	3268348.3	3209882.2	3313556.8	3115334.8	3113392	3086052.4	2180553	2176469.9	2056250	2601766	2564204.8	2602263.9
A0A4X1SWN4	A0A4X1SWN4_PIG	PAFAH1B2	Platelet-activating factor acetylhydrolase IB subunit alpha2	7954715.7	7833208.6	8570495.9	5359316.5	5463019.7	5545708.9	5550716.8	5277905.3	5110080	5152550.8	5049090.8	5017622.2
A0A4X1SWX3	A0A4X1SWX3_PIG	TNFAIP8L3	TNF alpha induced protein 8 like 3	580147.5	781842	571903.1	1092370.7	900564	840761.8	1269554.4	1507274.3	1433640	1191231.1	1155457.3	1042666.3
A0A4X1SXS9	A0A287ACR8_PIG	NAA50	N-alpha-acetyltransferase 50	902044.7	808574	913503	954438.2	838670.8	849175.1	551205.7	575877.8	470580	560157.4	700484.2	633078.9
A0A4X1SXY5	A0A4X1SXY5_PIG	ATP6V1A	H(+)-transporting two-sector ATPase	9278988.4	8972878.6	9446936.6	10102954.9	11001830.3	10725963	5594595.2	6681787.5	6703330	7581236.4	7657408.8	8665888.8
A0A4X1SXZ1	A0A4X1SXZ1_PIG	MTM1	Myotubularin	119623.1	137377	148363.3	421.9	130596.3	117851.3	95034.2	101102.9	105663	169564.6	372.1	90738.5
A0A4X1SXZ3	A0A4X1SXZ3_PIG	PRPSAP2	Phosphoribosyl pyrophosphate synthase-associated protein 2	1035408.5	833150.6	975561.1	550288.5	497301.9	510585.3	380554	507055.1	393614	504334.9	528681.4	493156.8
A0A4X1SYF7	A0A4X1SYF7_PIG	SEL1L	SEL1L adaptor subunit of ERAD E3 ubiquitin ligase	5592778.2	7180289.5	5078685.5	5229934.2	5132832.6	5181663.4	2291861.5	3819209.3	3085270	4129783.2	3828343.9	3421264.6
A0A4X1SYH1	A0A4X1SYH1_PIG	GMFG	Glia maturation factor gamma	236074.6	296003	215914.9	126780.7	136432.2	160476.8	189093.3	135889	74600.9	135023.3	143982.8	158294.5
A0A4X1SYV7	A0A4X1SYV7_PIG	DARS1	Aspartate--tRNA ligase, cytoplasmic	6729452.7	6174072.2	6368644.3	5396477	5582212.4	5650246.8	3766951.7	3793891.1	3151060	4492536.8	4063193.5	4874484.8
A0A4X1SZM8	A0A4X1SZM8_PIG	DYNLRB2	Dynein light chain roadblock	791811.3	925059.1	1038172.3	892508.5	866250.5	935301.1	904308.5	950004.6	848627	549807.2	517823.8	576938.5
A0A4X1SZP7	A0A4X1SZP7_PIG	NDUFV1	NADH dehydrogenase [ubiquinone] flavoprotein 1, mitochondrial	1416106.8	1298685.2	1721847.9	1774120.2	1754092.9	1714678.3	1799757.9	1610024.5	1389500	1690335.6	1742215.4	1684090.2
A0A4X1SZT7	A0A286ZZ94_PIG	ARIH2	RBR-type E3 ubiquitin transferase	60930.5	70062.5	46348.2	57119.7	49313.8	51313.2	42693.3	38107	26634.8	39216	57018.9	38798.3
A0A4X1T003	A0A4X1T003_PIG	SLC25A20	Solute carrier family 25 member 20	2812496.1	2933473	3225186.2	2478858.4	2324515.1	2101211.8	1670727	1661017.5	1707420	1797261.8	1875138.2	1926956.4
A0A4X1T034	A0A4X1T034_PIG	COMMD2	COMM domain containing 2	521126.2	412245.3	375456.5	441175.5	460948.7	321270.5	325863.1	270679.7	227515	336270.2	239710.5	344073.5
A0A4X1T081	A0A4X1T081_PIG	TM4SF1	Transmembrane 4 L six family member 1	153634.8	111632.6	520.3	421.9	232624.2	97498.4	151509.2	357.5	215991	83342.6	372.1	125255.3
A0A4X1T0H0	A0A4X1T0H0_PIG	RPL10A	Ribosomal protein	16241374.2	17041831.5	16541317.2	14388705.8	17967964.4	16041782.7	8279826.3	7965059.3	8079960	11500906.3	11658600	12237776.1
A0A4X1T0K4	A0A4X1T0K4_PIG	MYO1B	Myosin IB	1576434.8	2001746.5	1556464.4	1609801.5	1932183.7	1816494	682397.4	1338707	738609	1393584.5	1416753.6	1843440.5
A0A4X1T0W5	A0A4X1T0W5_PIG	TMA7	Translation machinery associated 7 homolog	24424121.6	24989929.4	24017381.6	9402123.9	9522934.2	8986436	11290884.9	8889810.9	11079600	10503932.8	8500988.3	9231933.7
A0A4X1T1T4	A0A4X1T1T4_PIG	IDI1	isopentenyl-diphosphate Delta-isomerase	1002733	845777.9	942614.9	1194864.3	1172737.5	1268631	811086.4	763256	819836	840070.8	998560.8	915258
A0A4X1T2A9	A0A4X1T2A9_PIG	ZPR1	ZPR1 zinc finger	10826481.9	10969133	13300844.1	9212498.6	9042770.1	9903777	11974851.1	11508325.6	11984500	9287883	9754406.5	9357485.4
A0A4X1T2E5	A0A4X1T2E5_PIG	ECH1	Enoyl-CoA hydratase 1	1173001.2	1625932.3	1488229.2	1226872.1	1172588	1202310.4	537973	635958.9	675247	844386.4	822453.9	948437.7
A0A4X1T3F8	A0A4X1T3F8_PIG	CHMP4B	Charged multivesicular body protein 4B	4582410.9	4668965.3	4143321.2	3189944.3	3000569.3	3610596.6	4599227.5	4374488.2	4574370	3181124.8	3553495.5	3444701.3
A0A4X1T3G1	A0A4X1T3G1_PIG	AIP	AH receptor-interacting protein	2364079.1	2366546.8	2177609	1263347.2	1338265.9	1451424.6	1330585.4	1431574.4	1374970	1321296.1	1218180.8	1298271.8
A0A4X1T4G7	A0A4X1T4G7_PIG	AHSA1	Activator of HSP90 ATPase activity 1	6326476.1	6572683.6	6286694	4748182.8	4351661	4475253	2896565.8	3145867.1	3037220	3658131	3573463.1	3708018.8
A0A4X1T4S6	A0A4X1T4S6_PIG	EIF2S2	Eukaryotic translation initiation factor 2 subunit 2	11514980.7	11316169.3	11026590.9	8091818.2	8396140.4	7996885.8	6610503.2	7659600.4	6810250	7796107.6	7310494.9	7499499.1
A0A4X1T4T3	A0A4X1T4T3_PIG	SNRPC	U1 small nuclear ribonucleoprotein C	3692680.2	3037585.3	3010146.1	2167148.2	2324796.9	2014030.7	1964691.1	1627151.2	2092760	2064534	1809530.4	1561088.2
A0A4X1T568	A0A4X1T568_PIG	RPLP1	Large ribosomal subunit protein P1	35312482.7	31481371.9	34012898.1	23128565.8	21358157.9	20586450.6	22399867.2	25206141.8	25149800	22014159.6	21084925.4	20799872
A0A4X1T5A1	A0A4X1T5A1_PIG	WASHC3	WASH complex subunit 3	5537.3	4809.9	6003.1	12788.7	6070.4	422.7	12868.9	7554.1	11448.7	6151.1	5313.9	382.3
A0A4X1T5F0	A0A4X1T5F0_PIG	GSK3B	Glycogen synthase kinase-3 beta	439980.5	382491.9	466395.2	445186.1	494401.1	529955.9	323461.2	343095.9	380072	452126.8	381586.3	441385.6
A0A4X1T5W3	A0A4X1T5W3_PIG	ACADS	Short-chain specific acyl-CoA dehydrogenase, mitochondrial	47826.2	47891.8	30151	59622.3	54234.6	45930	26390.7	28118	30505.9	40935.8	40712.4	44811
A0A4X1T661	A0A4X1T661_PIG	SERINC5	Serine incorporator 5	85330.4	123673.4	143770.1	137125.8	144632.3	120038.3	134441.1	357.5	85107	380.3	120331.4	68897.6
A0A4X1T6L4	A0A4X1T6L4_PIG	SLC16A1	Monocarboxylate transporter 1	6308785.5	6234869.8	5542542.3	2321849.1	1848528.3	1567923.1	1238860.8	1694720.8	1433010	1979272.6	2336301	2511981.8
A0A4X1T6M0	A0A4X1T6M0_PIG	NDUFB4	NADH dehydrogenase [ubiquinone] 1 beta subcomplex subunit 4	1927395.4	2266875.5	2001727.7	2234051.4	1998480.8	2183803.8	2225479.3	2061381.5	2232000	2459432.6	2279325	2353121.8
A0A4X1T6W7	A0A4X1T6W7_PIG	RABL3	Rab-like protein 3	79653.3	104576.9	86666.4	84376.8	83305.9	88857.4	24662.4	357.5	31651.5	55525.5	372.1	50174.4
A0A4X1T764	A0A4X1T764_PIG	SRP9	Signal recognition particle 9 kDa protein	485178.1	365786.3	402323.5	265848.1	368167.1	313614.7	219314.8	163159.3	162701	231230.9	196944.1	219170.1
A0A4X1T7K7	A0A4X1T7K7_PIG	PLS1	Plastin 1	10825471.4	11005297.7	10748505.2	14610274	14620523.5	14538456.5	6707874	6907756.4	6773300	9977473.5	9959543.3	10323981.8
A0A4X1T7Y3	A0A4X1T7Y3_PIG	CCDC12	Coiled-coil domain containing 12	35652.6	19367.6	25697.2	12053.6	15006.2	16293.6	24053	11986.6	18611.6	22759	15062	17677.4
A0A4X1T868	A0A4X1T868_PIG	GGCT	gamma-glutamylcyclotransferase	3062305.4	3303632.2	3150249.1	1599041.6	1691201.3	1696623	1450551.6	1201051.3	1132360	1339482	1485606.2	1459942.9
A0A4X1T8K5	A0A4X1T8K5_PIG	NFYB	Nuclear transcription factor Y subunit beta	102023.8	90388.7	97782.2	53081.5	63998.5	52087.8	44204.5	54164.9	52976.4	42529.1	48289	28936.6
A0A4X1T8R7	A0A4X1T8R7_PIG	LZTFL1	Leucine zipper transcription factor-like protein 1	4037759.1	3669172.7	4055736.4	3271274.1	3366685.7	3144891.9	3228344.8	3398713	3307030	2725133.2	2664106.3	2977045
A0A4X1T8S9	A0A4X1T8S9_PIG	VBP1	VHL binding protein 1	2433076.7	2158026	2168549.5	1982836.6	2158184.3	2252893.4	2169718.2	2521704.3	2015010	2210964.1	1939590	2457339.6
A0A4X1T916	A0A4X1T916_PIG	HCLS1	Hematopoietic cell-specific Lyn substrate 1	554925.3	931664.3	787035.2	337751.4	308081.9	663382.3	278701.7	489136.7	791415	586898.7	298102.1	382721.8
A0A4X1T9D7	A0A4X1T9D7_PIG	NIPBL	Nipped-B protein	399153.4	388235.7	219176.9	268871.7	312528.7	180678.6	286616.7	213781.5	11059.6	68214.3	237123.1	7903.4
A0A4X1TAC4	A0A4X1TAC4_PIG	COPS8	COP9 signalosome subunit 8	2239008.5	2177107.6	2269434.3	1953610.8	2001678.1	1882030.4	1846434	2066852.7	1560630	1834359.8	1984074.3	1975671.3
A0A4X1TAH5	A0A4X1TAH5_PIG	RAP1A	small monomeric GTPase	6231824.8	6253892.2	6073536.9	5404628	5190738.5	5827427.5	5365762	5658493.6	5735740	6683797.7	6309677.5	6518870.9
A0A4X1TAY8	A0A4X1TAY8_PIG	ATP5PB	ATP synthase subunit b	9741235.2	9905789.4	9909977.8	8427536.6	8376344.4	8490968.3	5733382.4	6452680.6	5707610	7526993	7755921.2	7914016.9
A0A4X1TB62	DCTN4_PIG	DCTN4	Dynactin subunit 4	670470.4	618002.3	706349.5	582700.2	561040	498523.5	489390.4	430228.3	421004	514795.6	529122.5	517685.3
A0A4X1TBC0	A0A4X1TBC0_PIG	RBM12	RNA binding motif protein 12	1088463.6	1235233.4	1161578.3	824191.5	858125	837021.8	544131.1	575631.3	563509	580245.3	655513.1	703789
A0A4X1TBE8	A0A4X1TBE8_PIG	GSTM3	Glutathione S-transferase	6139224.7	7081595.2	5514444.6	9628224.4	10364620.9	9939827.4	5379628.6	5440206.7	5533010	8072591.9	7575608.6	8722721
A0A4X1TCT6	A0A4X1TCT6_PIG	CETN2	Centrin 2	2176133.9	2364829.7	1944183	1491227	1402382.5	1280157.9	1908024.6	2113036.8	1997500	1375756.3	1262792.3	1122719.6
A0A4X1TCX1	A0A4X1TCX1_PIG	FKBP14	peptidylprolyl isomerase	552611.8	509389.7	626151.7	380350.7	383891.2	384060.6	321506.8	224486.5	290216	364164.7	360929.4	305350
A0A4X1TD81	A0A4X1TD81_PIG	GSTA4	glutathione transferase	4654228.8	3979881.5	4260071.2	4456056.6	4581042.6	4594244.8	1675854.5	2262725	1979260	3177819.3	3534429.3	3575112.5
A0A4X1TDZ9	A0A4X1TDZ9_PIG	MYO1D	Unconventional myosin-Id	712354.6	744798	806546.4	731060.7	712847.1	732932	808203.3	846370.1	790924	936631.6	990008.6	807092.7
A0A4X1TEM7	A0A4X1TEM7_PIG	PKM	Pyruvate kinase	67785126.6	65299757.8	66268466.6	66087181	67839762.9	64954266.1	50642594.2	52446401	48031600	59573368.1	60674792.5	59295853.7
A0A4X1TFA2	A0A4X1TFA2_PIG	ENY2	Transcription and mRNA export factor ENY2	2745866.2	3109219	2490479.5	1801182	1641858.2	2252905.5	1677360.2	1872855.1	1684250	2178515.6	1880143.3	2036480.5
A0A4X1TFR5	A0A4X1TFR5_PIG	RPS13	Small ribosomal subunit protein uS15	8974780.3	8379809.7	8722356.9	10163354.2	12081044.9	11689749.2	5143775.7	5387573.4	6012840	7713566.5	8330845.1	8635914.6
A0A4X1TG29	A0A4X1TG29_PIG	PDCD4	Programmed cell death protein 4	3004633.9	2728327.3	2926030.9	2191697.4	2067840.4	2164736.7	1653157.4	1850990.7	1578320	1332968.5	1359226.2	1348991.5
A0A4X1TG97	A0A4X1TG97_PIG	COX6B1	Cytochrome c oxidase subunit	6316658.1	6651038.1	6717841.7	6333567.2	5968039.1	6243495.1	8247423.6	7601872.8	8455640	6296258	5984692.8	6233413.3
A0A4X1TGM8	A0A4X1TGM8_PIG	ARB2A	Family with sequence similarity 172 member A	102016.7	80302.6	63606.8	65008.9	71013.5	54651.5	92335.1	54478.3	350.9	64474.1	61067.9	31143.7
A0A4X1TGU9	A0A4X1TGU9_PIG	EIF3E	Eukaryotic translation initiation factor 3 subunit E	3104397.7	3055245.8	3141708.6	3068087.8	2659749.2	2508113.2	1739357.7	1853150.7	1853220	2236454.7	2150124.3	1796828.5
A0A4X1THH2	A0A4X1THH2_PIG	BROX	BRO1 domain-containing protein BROX	773448.1	1116668.4	864145.9	1039244.8	885436.5	936944	448669.8	515342.3	469072	849526.8	657385.8	718163.7
A0A4X1THK6	A0A4X1THK6_PIG	HMGB1	High mobility group protein B1	53246298.3	51536733.2	51671599.3	27635788.7	28817808.6	29874407	38545965.9	38164788.5	37399500	27585788.3	27416330.8	29838221.1
A0A4X1TIC1	A0A4X1TIC1_PIG	ADD3	Adducin 3	5625927.2	5241413.1	5332291.4	3275782.4	3471876.7	3390415.5	2966702.1	2473146.4	2616580	2430571.4	2694815.9	2292911.9
A0A4X1TJ95	A0A4X1TJ95_PIG		Uncharacterized protein	529.2	11746.9	5423.8	3946.8	10524.9	7593.8	5768.4	8991.5	8830.3	15229.2	11484.3	382.3
A0A4X1TJA8	A0A4X1TJA8_PIG	VKORC1	vitamin-K-epoxide reductase (warfarin-sensitive)	3940845.6	4010909.4	3709771.4	2113926.1	2794793.5	2510293.3	1744383.4	1233175.3	1179130	1443687.9	1804132.9	1530623.6
A0A4X1TJQ9	A0A4X1TJQ9_PIG	PSENEN	Gamma-secretase subunit PEN-2	13475.7	8249.5	12006.1	10180.9	12635.2	15434.1	5570.7	4996.6	350.9	7802.7	5624.5	12070.9
A0A4X1TJS3	A0A4X1TJS3_PIG	PHYHD1	Phytanoyl-CoA dioxygenase domain-containing protein 1	107104.3	98350	117740.3	89862.3	429.9	76480	357	107516.3	92838.2	79954	112923.3	82025.8
A0A4X1TJZ6	A0A4X1TJZ6_PIG	STX4	Syntaxin 4	2623992.9	2616058.3	2199583	1138850.7	1061692.2	1149422.4	2062774.1	1897562	1916560	1257342	1538828.3	1409125.2
A0A4X1TKC5	A0A286ZNJ8_PIG	RDX	Radixin	7976794.9	7492952.3	8250626.9	7316786.5	7188178	7528579.4	6047591.8	6274974.3	5866510	6353189.2	6324332.4	6702464.3
A0A4X1TLK4	A0A4X1TLK4_PIG	SPON1	Spondin-1	1682125.6	1558399.2	1628169.1	3325229.5	3600514.1	3423599.2	4205817.2	4350300.9	4103420	4825009.4	5067351.1	4761768.3
A0A4X1TM78	A0A4X1TM78_PIG	PCP4	Purkinje cell protein 4	3846737.3	3824416.1	3913335.2	5310807.2	5551170.9	5105792.4	12647728.2	11534815.5	11740500	8565497.2	8036559.4	8290671.9
A0A4X1TM94	A0A4X1TM94_PIG	RALGAPB	Ral GTPase activating protein non-catalytic subunit beta	3387597.4	3119759.1	2666064.1	3339295.4	2736569.1	2544874.3	1615454.3	1591542.7	1541120	1823251	372.1	2048825.4
A0A4X1TMS6	A0A4X1TMS6_PIG	EDC3	Enhancer of mRNA-decapping protein 3	48590.5	50516.5	67319.6	49121	51949.9	43688.6	45571.1	40125.4	350.9	40581.8	22454.7	39573.8
A0A4X1TN99	A0A4X1TN99_PIG	TMEM106B	Transmembrane protein 106B	1270246.5	1489415.3	1224640.2	1209560.2	1056873.1	1175986.3	571641.3	734013.2	675452	734801.7	865990.2	815998.8
A0A4X1TNF0	A0A4X1TNF0_PIG	RPA3	Replication protein A3	1174090.1	1125318.1	1280352.2	978533	1084024	904793.7	579682.5	599322.4	622364	688091.6	747420.1	765952.5
A0A4X1TP11	A0A4X1TP11_PIG	HNRNPH3	Heterogeneous nuclear ribonucleoprotein H3	10773153.8	10412332.4	10839678.2	5194757.4	4946497.5	4981127.5	4551961.3	4125310.1	4056890	3691338.1	3954681.4	3765624.6
A0A4X1TP25	A0A4X1TJH3_PIG	OSBPL11	Oxysterol-binding protein	598875.7	533060.4	548648	588427.6	460277.4	559368.4	389291	376963.3	395444	390686	479340.4	380938.2
A0A4X1TP96	A0A4X1TP96_PIG	EIF4G2	Eukaryotic translation initiation factor 4 gamma 2	2307463.3	2534432.3	1812057.1	2509442.7	1347539.1	2939887.4	2092908	2059618.9	2448160	3115089.8	2283630.3	2054088
A0A4X1TPT1	A0A4X1TPT1_PIG	LOC100519675	Large ribosomal subunit protein eL33	17414410.1	16619342.2	16711237.8	14960960	14727466.1	15394247.9	9572993.4	7689870.2	7143530	10387902.8	10133482.8	9852032.5
A0A4X1TQ08	A0A4X1TQ08_PIG	RAB6B	RAB6B, member RAS onco family	69196.1	519.5	41532.1	20239.6	36127	15249.6	5856.1	31020.9	11080.4	23429	36018.2	39969.2
A0A4X1TQQ5	A0A4X1TQQ5_PIG	ATP5MK	ATP synthase membrane subunit K, mitochondrial	8371687.8	7874051.2	8766586.7	7913325.4	6739974.2	6491716.8	6217296.4	5801457.4	5047900	6148147.9	5495863.9	6783245.4
A0A4X1TQV6	A0A4X1TQV6_PIG	SET	SET nuclear proto-onco	30478271.7	30378370	28875689.3	19161257.5	18909133.6	19201887.3	22554199.6	21693481.6	22237000	18884297.8	17725644.5	18349200.6
A0A4X1TR95	A0A287A1C6_PIG	NUMB	Protein numb homolog	1025212	1054402.4	1044377.5	822614.2	963635.7	710964.5	783498.9	581286.8	581943	526439.7	465846.7	650599.2
A0A4X1TRG4	A0A4X1TLW3_PIG	PLA2G4A	Phospholipase A2	8663499	8661770.2	6651563.7	5758896.6	4506476.7	422.7	8171986.9	3773178.1	350.9	5897457.7	6082187.2	5554837
A0A4X1TRK5	A0A4X1TRK5_PIG	TMEM97	Transmembrane protein 97	1485920.4	1505654.6	1141244.1	895472	1116653.2	821501.9	661229.4	709957.4	663846	794685.1	737321.8	1103107.2
A0A4X1TRL9	A0A4X1TRL9_PIG	MIOS	GATOR complex protein MIOS isoform X1	23782	11461	13860	12393	8734.1	13579.8	8904.7	12961.8	350.9	9098.6	14350.1	7958.1
A0A4X1TS17	A0A4X1TS17_PIG	AGL	Glycogen debranching enzyme	1400750.9	2172740.6	813464.8	1754716.4	1789960.9	1868576.3	2300356.4	1082509	876847	2265315.9	2382259.3	1016766
A0A4X1TSZ3	A0A4X1TSZ3_PIG	RAB10	Ras-related protein Rab-10	33518241.5	32123691.8	32193590.4	28962432.5	28989064	26935085.8	20221816.9	21614725.1	18519500	24284580.1	24178785.2	23437623.4
A0A4X1TTH9	A0A4X1TTH9_PIG	PEBP1	Phosphatidylethanolamine-binding protein 1	123733871.5	122013390.9	125923816.5	63522977.4	65318953.4	64437900.5	78210104.2	85808064.4	79434200	76874581.6	72678132.6	76936612.8
A0A4X1TTT0	A0A4X1TTT0_PIG	YIF1A	Protein YIF1	664935.5	982493.3	655041.2	414547.6	424517.2	572566	357	205847.8	347467	588776.9	703607.1	559203.5
A0A4X1TTW7	A0A4X1TTW7_PIG	SFXN2	Sideroflexin 2	217096.1	231463.1	189385.9	181345.7	225008.4	205569.4	357	110596.3	94353.1	148973.8	142859.8	145846.1
A0A4X1TUN3	A0A4X1TUN3_PIG	TAOK3	Serine/threonine-protein kinase TAO3	572100.1	627747.4	562698.4	333368.1	293789.8	257356.5	166631.2	357.5	231666	430070.7	258789.4	382.3
A0A4X1TUX1	A0A4X1TUX1_PIG	ZC3H15	Zinc finger CCCH domain-containing protein 15	1436978	974384	1074301.9	1109723.5	1197115	914644.1	749748.2	735785	881814	719118.2	845433	799595.3
A0A4X1TVI4	A0A4X1TVI4_PIG	LOC110261685	Chromobox protein homolog 3	6758921.8	6572698.4	6288250.8	4419040.4	4295212.9	4052464.4	3476741.6	3216584.9	3572250	3232431.2	3299304	3571375.3
A0A4X1TW46	A0A480VRF7_PIG	VPS37A	VPS37A subunit of ESCRT-I	8909.7	6426.4	6534.4	12055.3	12310.5	13449.4	11430.5	5329.9	10113	10925.9	9431.1	6092.4
A0A4X1TWN6	A0A4X1TWN6_PIG	TMX3	protein disulfide-isomerase	1319330.6	1324662.3	1374830.2	1308478.4	1238758.9	1270497.9	903376.6	912338	931182	1097852.2	1262209.1	1113436.4
A0A4X1TWS7	A0A287AF51_PIG	VAMP7	Vesicle associated membrane protein 7	341379.4	696199.8	256206.6	303508.7	531686.5	470393.8	357	265580.4	418206	309028.2	489194.8	463736.1
A0A4X1TXJ8	A0A4X1TXJ8_PIG	RPL30	Large ribosomal subunit protein eL30	10843629.5	9297443.3	9971689	7145362.7	7239615.8	7487602.6	4415676.8	4176792.2	4936930	5891095.9	5481357.4	6042301.9
A0A4X1TYR3	A0A4X1TYR3_PIG	RPS27L	40S ribosomal protein S27	6026882.9	5612179.3	5663117.7	4639827.2	4915786.7	5100613.1	2714836.1	2706603.7	2552000	3438512.8	3515341.9	3631312.8
A0A4X1TYY4	A0A4X1TYY4_PIG	AP3S2	Adaptor-related protein complex 3, sigma 2 subunit	178553.9	174769	141812.1	198068.5	233271	200225.1	83732.9	100332.7	132988	150620.1	173375.3	148548.3
A0A4X1TZZ3	A0A4X1TZZ3_PIG	TMED5	Transmembrane emp24 domain-containing protein 5	23562367	19821171.4	21292868.3	16479477.3	18393407.6	18843912.3	16272860.9	16090463.9	15128800	14831593.4	13899251.7	15955731.9
A0A4X1U048	A0A4X1U048_PIG	SRP19	Signal recognition particle 19 kDa protein	784169.5	904392	984008.2	432405.3	719964.4	631523.5	228375.3	160255.6	350.9	361668.7	365693.9	438191
A0A4X1U069	A0A4X1U069_PIG	VPS33B	Vacuolar protein sorting-associated protein 33B	352203.3	258643.7	340025.2	301329.1	304126.4	272227.2	179381.7	178969.7	122680	165653.2	156394.9	266993.7
A0A4X1U0L4	A0A4X1U0L4_PIG	RPA2	Replication factor A protein 2	1407801.4	1500414.2	1606121	1340252.9	1405530.7	1197486.4	801956.7	554581	602182	1103325.3	979380.1	639181.6
A0A4X1U194	A0A4X1U194_PIG	GOSR1	Golgi SNAP receptor complex member 1	579560.9	684089.2	1115610.7	888757.6	928452.4	951958	1142863.4	357.5	436581	844270.4	1067220.4	382.3
A0A4X1U1G1	A0A4X1U1G1_PIG	UBE2E3	E2 ubiquitin-conjugating enzyme	362481.4	423720.9	398358.7	267555.3	323372.4	293213	156952.1	233629.6	209147	247328.3	212607.4	247247.4
A0A4X1U1P8	A0A4X1U1P8_PIG	HSD17B13	Hydroxysteroid 17-beta dehydrogenase 13	1641496.2	1124200.4	1205504.1	2035589.8	2223048.2	2770331.1	1469525.2	1520865.6	1772080	2005500.2	1947628	2198609.2
A0A4X1U1Q8	A0A4X1U1Q8_PIG	DR1	Protein Dr1	3365397.5	3325156.3	3479785.4	1568649.7	1567010.5	1800305.7	2185588.9	1969145.8	1941970	1845056.7	1488214.8	1866419.7
A0A4X1U1U3	A0A4X1U1U3_PIG	HSD17B11	Estradiol 17-beta-dehydrogenase 11	2773751.8	1924428.3	2612834.2	5130607.2	4251847.8	5376971.7	2697734.4	2500135.5	2413300	4721410.4	3627141.2	2397925.1
A0A4X1U346	A0A4X1U346_PIG	BORCS8	BLOC-1 related complex subunit 8	14723.9	15180	32365.6	13865.3	19017.5	12742.8	15347.4	15499.8	350.9	12523.3	14069.4	9376.5
A0A4X1U3C8	A0A4X1U3C8_PIG	CTSC	Dipeptidyl peptidase 1	4689323.4	4663044	4566477	2877633	3091464.5	2807863	1869721.2	1791602.4	1898140	1964283.9	1906176.4	1941022.8
A0A4X1U3H6	A0A4X1U3H6_PIG	UPP1	Uridine phosphorylase	138662.9	519.5	149241.1	427205.8	560093	426721.3	327965	246531.1	278638	314202.2	338501.7	287362.3
A0A4X1U411	A0A4X1U411_PIG	CFAP298	Cilia and flagella associated protein 298	132341.6	148233.9	160382.3	102648.5	94961.3	96868.4	124083.5	126362.9	103803	121859.7	88846.2	103228.8
A0A4X1U4A7	A0A4X1U4A7_PIG	WLS	Wnt ligand secretion mediator	97058.5	68802.2	86632.3	83033.8	168472.1	99771.2	49019.5	63378.4	53577.9	380.3	79837.9	58608.8
A0A4X1U4C8	A0A4X1U4C8_PIG	CWF19L1	CWF19-like protein 1	195558.3	309401.6	278551.3	224386.1	355424.6	268144	357	158375.9	136533	21436.1	18554.8	124729.1
A0A4X1U4K0	A0A4X1U4K0_PIG	APOD	Apolipoprotein D	3143549.2	3475869.8	3498156.4	4697413.2	4870731.1	4539103.1	9661960.9	10660139.9	9663250	5630564.9	6258480.8	5594050.8
A0A4X1U4L2	A0A4X1U4L2_PIG	ARPC3	Actin-related protein 2/3 complex subunit 3	8777907	8421066.8	9260142.5	8264768.8	8505288.1	8116335.3	7345733.8	5599563.8	6390290	7451507.4	7315022.8	7613141.7
A0A4X1U4W6	A0A4X1U4W6_PIG	EIF3D	Eukaryotic translation initiation factor 3 subunit D	3829454	4335237.3	4024272.9	3890474.8	3877683.1	3183218.8	2226852.7	1620559.3	2025970	2889185.7	2819265.9	2796382.6
A0A4X1U6G7	A0A4X1U6G7_PIG	RAB5C	small monomeric GTPase	13963259.5	14299722.2	13713517	11726858.4	12159788.1	11409488	8933221	9550672.3	9302080	10813570.1	10217382.6	9707968.9
A0A4X1U6S6	A0A4X1U6S6_PIG	MRPL12	Mitochondrial ribosomal protein L12	2005004.6	1851299.4	2053015.3	1439171.1	1296187.1	1321881.5	1558167.1	1534110.6	1469960	1590692.5	1206548	1403655.5
A0A4X1U6V2	A0A4X1U6V2_PIG	RALGPS2	Ral GEF with PH domain and SH3 binding motif 2	86243.5	96722.8	83613	91098.8	107580.2	130170.6	63859	79488	62933.3	102188.1	61295.9	108725.9
A0A4X1U700	A0A287AJH8_PIG	RPL12	Large ribosomal subunit protein uL11	24209964.8	24771727.1	24020495.4	18498236.1	18898721	18142536.8	11256193.2	10146205.7	11310800	14491501.8	13641147.3	13338791.4
A0A4X1U712	A0A4X1U712_PIG	AP3S1	Adaptor related protein complex 3 subunit sigma 1	731743.4	775857	782429.8	754053.1	688764.8	605371.5	382103.4	479130.7	422912	505766.5	514810.2	511690.4
A0A4X1U7H8	A0A4X1U7H8_PIG	TXNL1	Thioredoxin like 1	4552383.7	3852868.2	3581826.8	4600346.4	4395797.8	4385771.3	3773015.1	3048007.4	3197900	4127312.2	3810041.2	4066118.4
A0A4X1U7N1	A0A4X1U7N1_PIG	GUCY1B1	Guanylate cyclase soluble subunit beta-1	1051321	944510.7	1019727.1	895700.4	787972.8	782512.5	708291.1	657908.8	663679	824655	836646.4	771025.6
A0A4X1U7X2	A0A287B8I3_PIG	FAM107B	Family with sequence similarity 107 member B	604976.1	724458.1	721067.1	779364.5	679676.5	928368.1	1455007.6	1543820.2	1360830	923743.3	992731.7	1179617.2
A0A4X1U8B7	A0A4X1U8B7_PIG	MMP2	72 kDa type IV collagenase	1231987.8	1306738.3	1300944.3	1619551.4	1693773.8	1575463.2	1460969.3	1530422.4	1372230	1241887.2	1308517.3	1352325.6
A0A4X1U8E2	A0A4X1U8E2_PIG	VTI1B	Vesicle transport through interaction with t-SNAREs 1B	310083.9	258587.4	261267.1	211612.6	203529.2	191625	251192.5	227905.7	174602	162102.8	149711.2	191164.8
A0A4X1U8S9	A0A4X1U8S9_PIG	EFNB2	Ephrin B2	529.2	22358.5	21431.9	13481.2	30589.3	14117.7	11627.5	357.5	30589	380.3	19837.5	12894.9
A0A4X1U913	A0A4X1U913_PIG	ACSL3	long-chain-fatty-acid--CoA ligase	1170959.2	1251927.2	1185344.9	2090374.7	2369828	2226177.8	1171247.6	874044.9	938283	1265925.5	1472351	1516786
A0A4X1UA99	A0A4X1UA99_PIG	TRIQK	Triple QxxK/R motif-containing protein	6343970.6	6560648.4	6506908.8	1931706.5	2296879.1	1895605.1	2602286.3	3055180	2847650	1982903.3	1626163.9	2131861.9
A0A4X1UAH0	A0A4X1UAH0_PIG	MAFG	Transcription factor MafG	529.2	36288.2	45706.1	140703.6	192064.4	422.7	159948.2	357.5	57094.9	44749.8	205287.4	382.3
A0A4X1UAN7	A0A4X1UAN7_PIG	TAX1BP3	Tax1 binding protein 3	953353.3	874418.1	817278.4	1025456.6	974838.4	1088808.8	1043824.2	1093502.3	938460	860530.5	1099764.5	1398621.7
A0A4X1UAV9	A0A4X1UAV9_PIG	ISOC2	Isochorismatase domain containing 2	1813183.5	1712591.5	1499008.7	820693	884739.4	987956.7	520573.2	517615.4	578287	734822.3	798398.4	647144.2
A0A4X1UAX1	A0A4X1UAX1_PIG	BNIP1	BCL2 interacting protein 1	529.2	213697.6	233977.5	194787.6	176453	150504.9	142095.7	133456	168298	177758	218685.7	163244.4
A0A4X1UBD1	A0A4X1UBD1_PIG	AAMDC	Adipogenesis associated Mth938 domain containing	2987848.2	2985314.5	3022363.8	2012206.7	2184338.1	2085553.4	1758219.4	1917714.7	1491540	2164068.7	2201140.8	2393272.6
A0A4X1UBK2	A0A4X1UBK2_PIG	KYAT3	Kynurenine--oxoglutarate transaminase 3	3657374.5	3439068.6	3369692.9	2770936.4	2971732.8	2979346.5	1907566.7	1995808.9	2110150	2410933.2	2427199.5	2828601.3
A0A4X1UBW2	A0A4X1UBW2_PIG	H2AZ2	Histone H2A	59455485.8	60868801.7	59502480.7	32663570.5	33906957.7	34813184.6	25212440.4	25558966.7	24305300	21868390.6	23295355.4	24491460.1
A0A4X1UC59	A0A4X1UC59_PIG	TMEM230	Transmembrane protein 230	4146089.2	3552980.8	4140504	2931828.8	3607570.2	3639624.8	2815269.1	1719631.5	1776500	2494655.6	2276631.6	2613813.4
A0A4X1UC72	A0A4X1UC72_PIG	EIF4E	Eukaryotic translation initiation factor 4E	1981718.8	1931741.1	2109744.5	1467940.1	1659792.2	1732312.1	1050660.8	1046778.3	1903540	1446787.5	1093168.7	1257042.3
A0A4X1UCP1	A0A4X1UCP1_PIG	UBTD2	Ubiquitin domain containing 2	31394.9	36513.6	40152	24603.4	31683.7	31127.8	29842.8	35256.6	38360.1	28120.7	31558.5	18178
A0A4X1UDL5	A0A4X1UDL5_PIG	NUTF2	Nuclear transport factor 2	18553663.6	18614249.5	19401203.6	13998827.6	16447001.7	16637283.4	11855413.9	12683865.1	13018100	14098846.6	12891223.5	12420388.9
A0A4X1UDZ1	A0A4X1UDZ1_PIG	FNTB	Protein farnesyltransferase subunit beta	863110.4	905175.1	759314.1	670982.4	655050.3	817807.8	631150.3	357.5	538709	673140.8	918085.1	861542
A0A4X1UDZ5	A0A4X1UDZ5_PIG	TMOD1	Tropomodulin-1	3163667.9	3022648.7	2937966.9	1458418.6	1652870.9	1437717.5	3626740.1	3701726.7	3632250	2999319.9	2924586.1	3129988.6
A0A4X1UE23	A0A4X1UE23_PIG	PDIA6	Protein disulfide-isomerase A6	29231940	28449189.8	27096563.5	19602590.5	18320275	20787721.1	17553707.9	16084554.6	16758000	16573127	16275424.2	16708083.2
A0A4X1UE92	A0A4X1UE92_PIG	SPTB	Spectrin beta chain	812834.9	1009018.1	1082160.4	2836577.3	2760628.1	2543260.3	1651183.7	2334257.9	1980100	1985244.3	2549125.8	2328105.2
A0A4X1UEY4	A0A4X1UEY4_PIG	UBE3A	Ubiquitin-protein ligase E3A	899434.1	916203.7	932593.1	810599.2	742450.5	736248	464072.5	592497.2	515587	670919.1	668570	791993.3
A0A4X1UF11	A0A4X1UF11_PIG	ECHDC1	Ethylmalonyl-CoA decarboxylase	14286183.7	13700583.9	13360331.1	9534704.1	9517286.9	9657434.3	10758402.6	10959373.7	10805900	11861806.6	11871000.6	12079243
A0A4X1UF84	A0A4X1UF84_PIG	SLC7A6OS	Probable RNA polymerase II nuclear localization protein SLC7A6OS	417854.4	550984.3	504817.1	287875.1	312991.7	395219	413880.4	411957.4	353582	229939	283652.9	396700
A0A4X1UFA2	A0A4X1UFA2_PIG	TM9SF3	Transmembrane 9 superfamily member	1534493.2	1313553.8	1352476.6	1792622.2	1802884.7	1781202.4	646045.4	596463.5	674283	1318326.5	1101291.5	1151996.4
A0A4X1UFQ4	A0A287AR67_PIG	SRI	Sorcin	12399613.8	11651259.2	12342927.4	6413310.1	6419182.9	6608552.5	7656036.5	7661393.6	7181440	6711174.1	6128283.3	6554467.4
A0A4X1UG52	A0A4X1UG52_PIG	DENR	Density-regulated protein	5659664.4	5432495.5	4812832.3	3955238.1	4183639.7	4117663.5	3266760.1	3160446.7	2898210	3324997.2	3310639.9	3314998.3
A0A4X1UGE4	A0A4X1UGE4_PIG	EIF4A2	Eukaryotic initiation factor 4A-II	37418608.5	35858147.6	37289282.9	31374315.5	30857804.8	31666329.4	20938948.8	20534854.9	18188100	24472725.2	25146093.5	23347079.8
A0A4X1UGL0	A0A4X1UGL0_PIG	MIEN1	Migration and invasion enhancer 1	1360745.8	1232515.5	1103081.7	1431452.9	1547043	1548217.6	2552659.9	1969329.2	2135250	1681546.1	1706405.3	1922663.5
A0A4X1UGM3	A0A4X1UGM3_PIG	CPSF3	Cleavage and polyadenylation specific factor 3	158650.9	186228.4	134499.6	130559.3	141538	169590	60791	98091.5	102968	133929.8	227092.7	113003.1
A0A4X1UGY3	A0A4X1UGY3_PIG	LCAT	Phosphatidylcholine-sterol acyltransferase	73863.7	64701.8	115000.1	47431.8	50069.6	75513.3	357	131231.9	115256	90737.8	73795.3	115678
A0A4X1UHC4	A0A4X1UHC4_PIG	DDA1	DET1- and DDB1-associated protein 1	306045	239285.3	237580.5	145362.2	158914.6	121189.9	190446.4	229145.6	149659	380.3	126624.9	144237.9
A0A4X1UHM6	A0A4X1UHM6_PIG	IFT22	Intraflagellar transport protein 22 homolog	217322.3	172920.1	102677.8	204671	150296.7	194730.2	221078.9	189244.7	286121	124274.3	199727.6	164171.7
A0A4X1UI84	A0A4X1UI84_PIG	GNPDA2	Glucosamine-6-phosphate isomerase	1388005.5	1385381.4	1401035.9	1032614.6	1011247.9	950970.3	816663.6	895210.3	780678	930313.2	975528.7	920499.9
A0A4X1UI96	A0A4X1UI96_PIG	PI15	Peptidase inhibitor 15	154851.9	157768.8	297675.5	11329.9	129470.5	422.7	16220.1	134950.7	350.9	17828.9	372.1	422070.7
A0A4X1UIB2	A0A4X1UIB2_PIG	FIS1	Mitochondrial fission 1 protein	4260165.4	3524543.4	3775827	2479784.1	2741358.9	2556762.6	2930931.9	3326966.2	2762460	2853540	3004445.7	2917881
A0A4X1UIT3	A0A4X1UIT3_PIG	STMN2	Stathmin	7636572.3	7516075.2	7333233.3	9559241.3	10093368.7	9124386.5	7167066.3	7923470.2	8072520	9657876.3	8553012.1	8235899
A0A4X1UIT7	A0A4X1UIT7_PIG	LUC7L	LUC7 like	288945.7	187322.3	381574.2	233694.9	210693	213166.1	166507.1	240421.2	191767	193043.7	123012.1	144745.6
A0A4X1UIY4	A0A4X1UIY4_PIG	AQR	RNA helicase aquarius	415239.3	360587.3	495650.9	264633.9	284036.4	255069.2	286997.2	357.5	161056	175296.8	262454.2	316769.9
A0A4X1UJ95	A0A4X1UJ95_PIG	EHHADH	Peroxisomal bifunctional enzyme	339976.8	62038271	65578701.3	50920281.7	70490177.6	53633488.9	267874	181547.4	378495	69255900.4	47814957.2	633908
A0A4X1UK39	A0A4X1UK39_PIG	SEC11A	Signal peptidase complex catalytic subunit SEC11	2558856.1	2602557.6	2480589.7	2656653.9	2805463.2	2637114.3	1474235.6	1265482.8	1526290	2017443.5	2185669.4	2168885.6
A0A4X1ULC5	A0A4X1ULC5_PIG	ARL6	ADP-ribosylation factor-like protein 6	443339.1	319568.6	409120.3	360035.6	351242.4	363901.1	149758.4	216021.9	282374	295001.9	338826.2	200636.5
A0A4X1ULH9	A0A4X1ULH9_PIG	RAC2	Rac family small GTPase 2	954660.9	831982.6	595499.3	408046.1	474649.1	508830.3	447651.4	390800.1	528317	304246.5	305650.1	475325.9
A0A4X1UMD5	A0A4X1UMD5_PIG	TPPP3	Tubulin polymerization-promoting protein family member 3	27862241.8	27306810.8	26403832.9	21451837	21704466	21166052	27084471	28736631.8	27885600	23549774.1	22530373.8	22440771.5
A0A4X1UMQ6	A0A4X1UMQ6_PIG	RPL37A	Ribosomal protein L37a	1503259.5	1322022.8	1178979.6	993540.2	1058333.3	1496002.9	1074171.8	641603.3	673321	948077.5	852519.7	680387.1
A0A4X1UMT8	A0A4X1UMT8_PIG	SMU1	WD40 repeat-containing protein SMU1	844389.8	923011.7	877051.6	588226.8	622313.4	596600.4	407336.8	387432.9	372727	450643.1	454371.9	437648.4
A0A4X1UN36	A0A4X1UN36_PIG	MRRF	Mitochondrial ribosome recycling factor	96184.1	123034.8	103924.1	83247.5	79487.7	66764.6	90023.5	72438.6	91497.1	91193.2	89667.5	95467.3
A0A4X1UP09	A0A4X1UP09_PIG	COMMD5	COMM domain-containing protein 5	1229390.8	1456643.5	1191395.9	1177718.3	1343925.4	1095513	1181756.8	789161.1	1277500	1041971.2	1143994.3	382.3
A0A4X1UQ22	A0A4X1UQ22_PIG	CHMP5	Charged multivesicular body protein 5	537388.6	364841.8	450951.1	303897	547307.7	298881.4	289394.1	348421.4	290112	397795.6	372.1	219271.5
A0A4X1UQD7	A0A4X1UQD7_PIG	SEC13	Protein SEC13 homolog	3663738.9	3672903.2	3107072	3324700.5	3324202.7	3182447.9	2403658.4	2278832.9	2382900	2865884.4	2466784.7	2618564
A0A4X1UQN2	A0A4X1UQN2_PIG	VPS28	Vacuolar protein sorting-associated protein 28 homolog	286841.8	180831	238338.2	463967.1	454802.9	419189.6	357	388896.9	443173	552797.4	551225.8	279199.2
A0A4X1UR13	A0A4X1UR13_PIG	TMEM33	Transmembrane protein 33	1351185.6	1112887.7	1095128.3	1194950.9	1330670.9	1382551.8	1288609.4	1059503.6	1190060	880367	787414.7	908511.4
A0A4X1UR68	A0A4X1UR68_PIG	ZFYVE19	Zinc finger FYVE-type containing 19	234786.6	173096.3	238488	138808.9	152052.2	134014.2	176326.5	187800	138578	146506	125986.6	219324.8
A0A4X1URL4	A0A4X1URL4_PIG	PGM2L1	Phosphoglucomutase 2 like 1	446510.7	3298924.7	674740.7	4633407.3	3444424.4	2838710.1	548944.2	472014	642170	629778.6	574683.2	760683.3
A0A4X1USF8	A0A481CB65_PIG	RMDN3	Regulator of microtubule dynamics protein 3	226148	218297	226609.8	201594.6	149332.7	169117.9	100790.7	178640.6	175517	159573.2	146700.7	117529.2
A0A4X1USQ6	A0A4X1USQ6_PIG	UBE2R2	Ubiquitin conjugating enzyme E2 R2	1026626.6	925368.4	673992	825556	700249.2	752128	970977.6	1011590.5	841134	1036595.6	877885.9	886479.1
A0A4X1USX1	A0A4X1USX1_PIG	PSMD5	26S proteasome non-ATPase regulatory subunit 5	4173250.9	3984500.1	3784945.8	3470697.5	3513257.2	3498687.2	1992892.1	2075757.4	1980870	2818858.9	2846539.7	2985303.9
A0A4X1UTR6	A0A4X1UTR6_PIG	MAP3K20	Mitogen-activated protein kinase kinase kinase 20	408377.3	432284.7	430117.2	318790.1	367914.7	258422.5	285289.1	241912.7	232644	293245	317736.7	379654.7
A0A4X1UUF9	A0A4X1UUF9_PIG	NOP10	Nucleolar protein 10	418656.8	432287.6	491146.3	253592.8	377141.4	315103.5	107421.2	259766.9	350.9	395968.3	356212.7	281587.5
A0A4X1UUJ9	A0A4X1UUJ9_PIG	EMC3	ER membrane protein complex subunit 3	78409.4	110798	91049.2	70673.3	114984.8	84267.9	67809.2	63930.4	51624.3	80482.6	65739.3	82589.1
A0A4X1UV69	A0A4X1UV69_PIG	APEX1	DNA repair nuclease/redox regulator APEX1	12486256.8	14755089.8	14193105.5	7359104.4	8359304.6	8122008.4	3994370.7	4694924.1	4470970	5962224.7	6072940.4	5143947.5
A0A4X1UW85	A0A4X1UW85_PIG	CHP1	Calcineurin B homologous protein 1	3130835.5	2734618.8	3201596	1645086.5	1398401.2	1563936.2	2542232	2211141	2174620	1646138.9	1481491.8	1782250
A0A4X1UWE1	A0A4X1UWE1_PIG	OSTC	Oligosaccharyltransferase complex subunit	2393714.1	2328576.1	2018304.6	1484434.5	1481603.4	1494244.3	825086.2	1003106.6	1173440	1087252.8	1162137.9	1074537.5
A0A4X1UWZ5	A0A4X1UWZ5_PIG	PSMA4	Proteasome subunit alpha type	10995771.3	10631807.7	9922136.2	8485988.3	9535857.9	8499146.8	7113655.3	6943426.1	7433220	7669077.2	8034215.8	7350543.3
A0A4X1UXG0	A0A4X1UXG0_PIG	TFG	Trafficking from ER to golgi regulator	7442323.1	8206831.8	8000757.5	5710856.1	5773239.2	5917776.5	4872478.3	5038579.4	4695570	4303015.4	4171514.6	4142508.5
A0A4X1UXQ4	A0A4X1UXQ4_PIG	CASP6	Caspase-6	795975.3	821719.4	614822.2	821311	859843.7	659505	402764.8	409718	474218	584456.9	751409.4	621316.9
A0A4X1UXW9	A0A4X1UXW9_PIG	ERGIC2	Endoplasmic reticulum-Golgi intermediate compartment protein	117331.9	190142.4	100905.9	158883.5	128432.9	165430.9	67213.2	102508.7	65201.9	82663.4	142328.6	382.3
A0A4X1UY62	A0A287A5T0_PIG	TMEM30A	Cell cycle control protein	1043439.4	1103671.1	1045796.5	794982.5	1052425.1	935585.4	880831	636112.8	686930	820485.7	851456.2	742892.7
A0A4X1UYB3	A0A4X1UYB3_PIG	AP1S2	AP complex subunit sigma	583139.7	459850.1	609878.8	1067529.3	924948.9	868614.4	461155.8	391049.8	477618	701731.1	599618.8	595315.3
A0A4X1UYQ0	A0A4X1UYQ0_PIG	CRKL	CRK like proto-onco, adaptor protein	4323477.3	4182362.5	4179648	2428305.2	2673346.7	2716357.8	2997120.9	2916688.9	2566250	2630627.2	2673491	2744507.9
A0A4X1UYT9	A0A4X1UYT9_PIG	UQCRQ	Cytochrome b-c1 complex subunit 8	10781297.8	10934285.8	10801557.2	9314434.4	9423549.7	9824702.1	6380021.9	5548020.6	4942750	8203827.4	7929563.7	7696690.3
A0A4X1UZH9	A0A4X1UZH9_PIG	PTPN6	Tyrosine-protein phosphatase non-receptor type	13950214	13077241.9	14740855	14483079.7	14034972.4	15079393.8	7266298.9	6481758.4	7456790	8422210	8886214.9	9368468.3
A0A4X1UZN2	A0A4X1UZN2_PIG	TMEM268	V-type proton ATPase subunit G	1868698.4	1572210.8	1522554.4	1818085.1	1424432.5	1764797.2	1627703.2	1740803	1642290	1514513.2	1558912.5	1621853.7
A0A4X1V067	A0A4X1V067_PIG	NME7	Nucleoside diphosphate kinase homolog 7	159178.8	92959.9	138175.2	146957.5	120331.5	110861.4	112324.9	111353.3	97050.1	102105.5	70610.3	112558.5
A0A4X1V1H6	A0A4X1V1H6_PIG	NFKBIE	NFKB inhibitor epsilon	79502.8	65878.4	107396.8	66775.2	87769.4	52306.1	69644.9	62026.8	71136.2	51377.5	74856.3	59630.7
A0A4X1V1W7	A0A4X1V1W7_PIG	POLE3	DNA polymerase epsilon subunit 3	1220943.7	1061305.2	1036189.9	737141.5	500172.1	678369.8	708046.9	791733.7	590531	518127.1	673693.9	617685.3
A0A4X1V2W3	A0A4X1V2W3_PIG	EEF1B2	Elongation factor 1-beta	13726344.9	11520189.9	12031717.6	11059040.2	10140200.5	9487396.2	12142409.1	10825294.2	11233400	9757952.9	9413187	10566804.4
A0A4X1V321	A0A4X1V321_PIG	SPECC1L	Cytospin-A	529.2	319777.3	350545.1	281041.7	431039.1	474548.1	293791.1	510137.1	378425	393569.9	467593.2	361829.2
[truncated: 2,687 more rows]
