# Supplementary material for: Integrated Multi-Omics Analysis Reveals Stage-Specific Molecular Modules Regulating Uterine Function and Fecundity in Large White Pigs Across Reproductive Lifespan
Source: Biology (Basel). 2025 Nov 13;14(11):1589. doi: 10.3390/biology14111589 (PMC12649833; doi:10.3390/biology14111589)
Supplement: Supplementary file 1 [file biology-14-01589-s001.zip › Supplementary Materials S7-New genes were discovered by filtering out sequences/Sus_scrofa.newGene.longest_transcript.cds.fa]

>NewGene_7471
ATGTTTGGCTTTACTCAAGACTTTTGCTCTTTGGCCACCGTGGGTCACTCCACACGCCTGGTAAAGAAAGGGGCTGGGATTAATCCCAGCCCCTTGGTGTGGCCTCCAGGGCTTTTCTCTCCTTTTGCTCCACCTCTGCCCCCCATTCCCAGCCCTCACCCCTGCATGCCTGACGCTAAGCACGTGCTCAGTGAATGTTTGTCCAGTGGAAGGAGGATGAAAGGAGGGTGGATTGCCTCCGGGCTTCTCTCAGCAGTTCACAAATGCGCCTCCAGGCCCTCGAGCTCTGCCTGTGAGCCTCCTGCCACACACACACACACACACACACACACACACCCCTGCCCT
>NewGene_10877
ATGACTGTACCGAATGGAATCTACGACGTGTCTCCAGTGTCTGCTGCTCTGAACCAAAGCCCGGCAGGCTCTGCCAGCGGGGGACCAAGCCGGCTCCTGTCCTTAGGGTGTCCAGTTGATGTCATCACTCAGCCGGAGTCTGCGGGGCCCAGGAGAACCTGCGGACGCTGCTCATCCACAGGC
>NewGene_7215
ATGAACACACCAGGTTTCCAGGACCGAGAAGCTGTGGAACCGGAACCCCAGCACTTTAGACAGTGTGGAAGTCCAGGGGTCTCATCACAAGAAATAGCTGAAATAAATTCAGCGTCGTCATTATTACGAAGTGCAAAAGAGCGCTCCTTGCCTGATGATTCAGCAACAGTCCCGCACCTTCACGTTTTTGTCCTTCCCGGCACATTCTTTCCCACTAGA
>NewGene_3347
ATGTGCATCTCCTACATTTTCAGGACAGTTAATCGCATTGAAAAATTCTGTCCAACAAGCCACTCTACAGACTCTCAGCCCTGCCAGTGCCTGACAAGGGCTATTCTTGTTGTGGGAGGACCTCAGCTTTATGGGGAGGATGATGGGGCTGAAGCTCGGAGAGACAGAGGGACCTATGAAGCTGCAGCAGCAGGAGCAGAAAGCACAGCTGTGGGGCCTTCTGGAAAGAACAGAGAAGAGGAGCGGCCCTATGCTGGCGCCGCACGAGGACATCGTAAACCTGAACCAGGATGTTCTTTG
>NewGene_1291
ATGCGTGAAGCACGGAGAGGTGCGGGGCCGGGCGGAGGATGGGGGCTCAGGCTCGCCCCCTCGGTGCTCACTTGGCCGACACAGACGCCGCAGGGACCTAGCGGAGGAGGCCGCAAAAGGAAAGAATCAGATAGATACTACTTAGGGGCAAAAGAACAACTGAAAAGCAACAGGCAGAAGGATAGTCATTCTTGCCTTTTCCAAGTTCTAGAGCGCAGGGAACCGACCCCAGGCAGCCCACCCACCGGCCCCGGGGAATCCCACCCGCAGGCGCCCAGACGCCGCAAATTTTGCTCCCCCGCCCAGCCCATCTCCCTCCGGCCTCGGCCTCGGGAGAAGCGGGCAATAGCGCCAGGTCCCGCAGGTGCCCAGGGCGCGCTGCGGCGGCCGGACCCGCGGGTGGAGCGGCCCCCGGCTCTGCGCGACCCGCCTGCGGTCAAGGGCGGGAACGGGACCTGGGCAGCCACGCCCCCTGGCCTTAACCGGGACGTGGGGTCGCAAGGAACGTGCGTGGCTGGGATGCGCTGCTGTAGCCCGGGAGCTGCCTTCCTCTCCTTGGTCGCGACCTTTGAGGGATGCGCTGCCTCTCGTTGTACCCCATCCACCGACCCCAGCCCAGGAGCCTGGTGCGGGGCACGCCTGGGGCTGCGTGGCTCTTTCTCTCCGGGGAGGGAGGACGGCTGGTGGCCCCTGTGTCACTCCGTCCTCCCTCCTGGCCTCCTCCTCAGACCTCGTCGGTTGAGGGGCAGCCCTGTTTCAGAAACGCAGGAACTCCGGTGCAGACTGCCCTGCGGGGGCGGGCTGGGGAGCCGCGGAAGCCGATTTATATGGGAAACCTTCCCCTGCATTTCCTTTCCAGGAGCCCCTGCCTCAAGACCAGCTCAACACCAGCTGTGGTCGTGTTTTGGAGATTCGGGACCCTATTTCCAAAGGAGAGTTGCAGGGGACAAGTTTCTGTTTGTTATTTTCAAAACCAAGCAAAGGAAACAGCAGCCAATTAAAATGACATATTTTTATTCGCCTCGGCACGTTGTCAGTGATTTGCCCCCGGGGATCCACAATTTTCCCAAGCCTGTTAACGGGAGACGA
>NewGene_968
ATGGTTTTCTTTGCTGTTCCAAAGGCTGTCAGTTTGATTAGTCCCATTAGTTTATTTTTGCTTTTATTTCTGTTGCCTTGGGAGACTGACCAGATCCAGTCTCCATCAGAAGCTCGAGAAATTTTATACAATGGGTGGCCAGGCACTGGC
>NewGene_840
ATGTTAGGTAAGTTTTCGGCTATTATCTCTTGGAATATTTTTTCTGTCCCCTTCTCTCTCTCTTCTCCTTCTGGCACCCCTATAATACGGATGTTGGTGCGTTTAACATTGTCTCAGAGTTCTCTGAGGCTCTCTTCATTTGTTTTCAATCTTTTTTCTCTTTTCTGTTCTGCATCCGCAATTTCCACTAATCTGTCCTCCACCTCGCTTATTTGTTCTTCTGCCTCTTGTATTCTGCTGTTAGCTGCTTCTAGTGAATTTTTTATTTCAGTTATTGTATTTTGCACCTCTTCGTGTTTAAGTTTTATATCTTGTATCTCTTTGCTCAGTGTTTCCTGTAAGTTATCCATCTTTGCCTCCAGTTTATTTCCAAAGTCTTGCATCAGCTTCAGAATTGACAGCCTAAATTTCCTAGAGGCTGAGAATCTCCTCATGGCT
>NewGene_9284
ATGCAGCGGCCGCTCCTCCGGCCGCCTCGCCCGGACAAAGAGAAGCCGCGGGGCGGGCGGCGGCCAAGCCCGGGCCTCGGAGCGCGCCGCGCAGCCCGCGCAGCCCGCGCGCCTCGCTCGCGAGGTGCGGGCGGCGGTGACAGCGGCCGGGCGGCGAGCGGGCCCGCGCGGGAGGGCGGC
>NewGene_10349
ATGCCGCAGACTTTCAGGGAAAGGGGCCTGGGCGCGGACGCTTCCCTCCCGGATCGTTTTCCCGTCAGCAGCCTCGGTCCACAGGAGAAAGCGGCGGCCAGCCCTACTCTACGGCCCCACCCGCCATCAGCTGCAAGGCACCGCGCCAGGAGTACGTTGCCTATTCCCAGGCACTCCCTCCCCCGCCTTCGCTCCCAGCCCCGCTCTGCGCCTGCGCGCAGGGGCCCTTGGGACCGTGGGCCCGTGGGCCAGCTGCTCACGCGGGCCTCCACCTGGCCCTCCACCTGGCCAGGCCAACGCCAATGGCAAGGCGGG
>NewGene_3213
ATGTCTTCTTTCCTTTTGGGACCAGGAAGGCACCTTTCACATGCGAGTTTTATGACTCATAAGAAATTCAGGGACGGAGTTCCCTTCATGGCGCAGTGGTTAATGAATCTGGGAGCCATGAGGTTGCAGGTTCAATCCCTGGCCTTGCTCAGAGAGTTAGGGATCCGGTGTTGCTGTGAGCTGTGGTGTTGGTTGCAGACGCGGCTCGGATCCCACATTGCTGTGGCTGTGGAG
>NewGene_11426
ATGACATTTGGGCAGACACCCTTACTTCAAAGTAACCAAAGAATTGATGAGGGAAGTTTCTTGCTGTGGAAGTACTTGCTCAGAACTGGTCCAGCCATAATTCAAATGGGAGTGGTCAACAGGTGGCTAGTGGTAGAGGCCAGGTCCCAGGAAATGCCTTACTGGTTTGGTCCAGAGGGCAGCTTCTTACAGAGCTTCCATTCAGCAGATGATGCCTCGAACTACTCT
>NewGene_10719
ATGTACCACACCTTCTTGATCCACACCTCTGTCGATGAACATTTAGGTTGTTTCCATGTTTTGGCTATTGTAAATAGTGCTCCTCTAACTTCTTCGGAACCGCTTCTGGACCATGAAAATCTAACTGAAGTCCGAAAGTTCCTAACCAGCGATCCGCAGAACCATCCAACTTCCCCCACCCTTCCCTCGGAGGTACTCGCCGGTGAAGTCACA
>NewGene_9848
ATGAGGCCAGGGATCGAACCCGCAACCTCATGGTTCCTAGTCGGATTGTTTCTGCTGCGCCATGACGGGAACTCCTGGCTTCTTCTCTCTGTGTCCTGGCCCTGGAGAGATGCTGCCGATCCTGTTGTGCCACAGCAGGAATTCCAGAGACGTTCTCCTCTTGTCTTAAAACTCACAGAGGCTTTCTTAGCACATAGAATAAAATCCAAACTCCTGACCAGGTGGGTCTGGTCCCTGCTTCCTCTCCAGTGTCATCTTCTGATGCTCCCTCCATGCTCCACCCTCACTGGCTCTTTTCCACTCCCTCCACTGCAGGATGAGTCCACCCGGGTCCAAGCCGCCGTCTCCTCTCTCCTGCGAGACCACAGCCTCTGTTCTCGGTCTCCTTCAGTCTATTTTTGGCACAGCAGCCAGAGTGAT
>NewGene_6417
ATGCTTCTCTCCAGCCTTCTGAAGGTGGTTGCGGCTTCACTGTGGCTCGGATTCAGTATGGCCCAAAGTGTAACTCAAGATCAACTACCAGTCAAAATGCCAGAAAAGGACACTGTGACTTTGAACTGTACATATGAAACCAGTAGTTTCAGTTATAGTCTCTTCTGGTACAAGCAGCCCAGCAGTGGGGCAGTGATTCTCCTTATTCATCAGGACTCTTATAGCCAGGAAAATGCCACAGAAGATCGCTATTCACTGAATTTCCAGAAGGCAAACAAATCCATCCAACTTGTCATCTCAGATGCACAGGTGGAGGACTCTGCAGTCTACTTCTGTGCACTGAGTGAGCCCACAGTGAGA
>NewGene_10136
ATGTGCTTCTGGCATCTGAAAGGTACGCACGACACAGGTTCCAGATTCTTTCCAGCCTCCTTCAGTTCTGAGGAAGTCACAACAGCAGCTGGCATCTGTCATGGTGAACAGATGGAGCTTGAGTGCTTTCCATTTGTCACCTCACTGGACAGC
>NewGene_5049
ATGGAAAGATATTCCATGTTCATGGATTGGAAAAATCAATATTGTGAAAATGGCCATCCTACCCAAAGCAATCTACAGATTCAATGCAATCCCTATCAAATTACCCAGGACATTTTTCACAGAACTAGAACAAACAATCCAAACATTTATATGGAACCACAAAAGACCCAGAATCGCCAAAGCAATCCTGAGAAACAAAAACCAAGCAGGAGGCATAACTCTCCCAGACTTCAAGAAATACTACAAAGCCACAGTCATCAAAACAGTGCGGTACTGGTATCAAAACAGACAGACAGACCAATGGAACAGAATAGAGAACCCGGAAATGAACCC
>NewGene_467
ATGGGTGTGGCCCCCAGGATTTCAGCATTTGGCAGCCACGGGCTTTCCATCGTTCCTGCCACGTTAGCAGGCAGTAACTTTCCGCGCGGCTCCCGCGGCGAGGCGAGGGGCGGGGCTCCGGGCTGTCCCCTCTCCGCTGCAGCCACCACCGGCGGGCGCCAGGATGCCCCAGCAACCGCTCCTCAGGCTAAACCAGAGACG
>NewGene_5916
ATGGTTGGTTTGTTTCAGGTTTTGAAGGAAAAAAAAATTCTTGATATGAACTTTTTTTCTCTGACTGATCTCTTTCTACCAAGGCAGGAAACACAAAACCTAAGATTCCTTTTCACCGGGCTTCAAATGATTCTGAGTTTGGCTCTCTTATATTTCCATTTTACAGAACACACTCCCCCACAGAAACCCACACTCTCCCACGTCCAGCATGGTGAGTGGTCCATTCATGAGGATCGTGACTCAGGCACAGGGGGAGGACAAGGCCCTCCTCAGAGTCCCACACGTGCTCTTGGTTCCAGTTGTGGCAAAGATTTGCAC
>NewGene_6784
ATGGGAACTCCCAATTCTCCTCCTTCTATTACACAGCTTTTTTTCCAGACTCTTCTCTCAAATACACATGCCCAGACCCATCATTGTGCTCAGATGGACAAATGTTGCAGAAGTCACTCTCTTTGTCTTTGGACAATTTTTAAAGCTGTCCTTTGTTTGAATTCTCTTGTTTCTTGGGTTTCTGTTTTCCGCAGAGGTGCACAAGGCTGGAGACTGCATCCTGTGATGACTTGGCAGCTCCCG
>NewGene_7484
ATGACCCAGAAAACTAAGAGAAACATCAACATCAGCAGTAATTTACGAACTGCAGCATTGGGAAACAAAGTGACAGCCCTATGGATGAATATCTGCTCCATCATGTTTTCATATACGATCCCAGGAATTACAGCCGTCTGGAGTTGCTTTGGT
>NewGene_10513
ATGGGCCCTGATGTGACTCCATCCAGGGTCTCTGCTCTCAGAACAAGGAGAGCTCGAACGCTGATCTTTTGTTCAGACGGTGTCTTTTGCATGAATCTTGCTTTGATGAAATTTTCTACAGCCATGAGTCTACCTCTACCAAGCCTGCTCGGCGCTCCCCGGGCCCCTGCGCCCTGTGGTGGCACCTGGCCAAGGACATCTCGGAGCACACCTGGAAGCTGGGGC
>NewGene_897
ATGCAGACGTCTAGGTCGCGGACCTGGAACGCCTTGCTAGCCCCGGCGTCCTCCCCCGCCCCCCGCCGGCCTCCTCCCCCTGGGCAGCCCGGGTTCGCGCCGGAGCCGAAGTGCTGCGGCGCATCCAGCGTTCCCCACGCACCCAGTGTTCCCCGCGCACCGAACACCTCCGCTGGCGCGCTTCGAGCAGAAAAGCGAAACTTGTTGCTCCCAAAGGCGAGAGAACACTTTTTCGCCTGGAGGTGGCAGAAGGCT
>NewGene_6944
ATGAGTGACACCACCTGGTGGCGAGCGCCGAGCCCGCGCGGACCCTCCGGCGCGGCCCCCGCGGCCGGGGAGGCGTGGTGGTCGGGCGCCCCCGCACCCTCCGGGCCCGGAGCCGGGCTTCACCAGCCGCAGCCCCGCACCCCGGGCCCGCCGCGCCGCAGCCGCTGTAGCCCCGGCGCAGGGCGCGGCCGAGCGGCCCATTGT
>NewGene_9822
ATGAATACTTGCTGGATCCTCAAGATCCACCGTTTTCTCCTTCTGGCGGCGGCCATGTCACTCCTTAGAAGTAGCCACCGTGTTGGCCGAGCCTCGGACTTGGTGACGTGCGACGATGGATCCGATATCGGCTTCTCCAAGACCAGTGATTGCCACAGGGCGTTCGCGTCGTGGCGCAGCGGAAACGGATCCGACTGGTACCCATGGGGATGCGGGTTCGAACGCCGGCCTCGCTCAGCGGGTCGGGGATCCGGCGTTTCCGTGAGCTGTGGTGTAGGTAGCAGACGCGGCTCGGCTCCCACGCGGCTGTGGCTTAGGCCGACAGCTGTCGCTCCCCTTCGACCCCTAGCCTGGGACCTTCCATATGCCACTGGCGCCGCCCTAAAAATAGAAAAAAGAAAAAGAAAATTGCAGCAGACTCATAGACTTTGCCAACAGACTTACCCCTTTGGTTACCAAAGGGGAAAGGTGGGAGTTTGGGGGAGGGGTGAGATCAATGGGGGGGTTGGGGAT
>NewGene_5304
ATGCTCCTGCCCCAGCCTGCAGAGCTTCCATCTGCTGCCTGTCTCTCTTCACCTGCCTCGCACCAGGGCGACCCAATGGTTAGACCTCGCTTCTCTCAGGAGTCTAGGAAACCTTGGGCATTTACATGTCTCACACCGAAGTTTCCTGTAAAGTTGCCTCCCCCTTACTGTGCCGTTGATCTTACAGACAGCATCTTTCTGAGTCTTCATGAAAACCTTCAGCAA
>NewGene_5137
ATGACAAGCGCAGCCGAGCGTCTCGCAAGTGAAAATCAGAGGTTTCTCTTCCAAAACAGTGACAAGGATTCTCACTGGGAAGCGCCAGGTCCGAGAGGCGAGCGGGGCTTTATGGATTCCAAATACTGCTCTGGTGATTATGATGTCTTCCCAGATATGTCTGGTGGAGAGTCAATCATTAATTTCTTCTTTTCCTCAACAAGTATGTATCGAGGACCCACTATATGCCAGGCATTGTTGGATGAAGCTTCGGTCAACTGGAGGCAGACAAGTGTCGAGGGTGCTGTGCTGTCCCATAGCTTGGAAGTTTTTTCACATACACACGTTGAATGGTTTCCTCTGCACTGCAGCCCTGCGTCTCCTGTGAGCTGCACTGGCTCCAGATCCTCATGGGAGATTGAAGGTAAGTCCCAACTTCTCGCTCCAGGGTCAGTTATGATATCAATTATAAAACAGTGTTTAATCCCCACCGAGGAACAGATTGTCCTGGTGAGGAAG
>NewGene_2372
ATGGATTTTTTTTTTTTTTTTTTTTTTTTTTTGTCTTTTTCCAGGGCTGCACCCATGGCATATGGTGGTTCCCAGGATACGGGTCTAAATGGAGCCATAGCCACCGGCCTACGCCACAGCCACAGCAACGCCAGATCCGAGCCTCGTCTGCGACCTACAAGGCAACACCAGATCCTTAACCCACTGAGCAAGGCCAGGGATAGAACCCGCAACCTCATGGTTCCTGGTCGGATTTGT
>NewGene_1853
ATGCGCCTCAAAGGAAGTGTGACTTTGAGTGACACTGTTTCCGCAGCAGAGCCGGTCTCCAGGACAACCGTCCACTCTGCCAGCAGTTGGGAGATGAAGTCCTTCCTTCTTCGAGAATCCAGCGTGCAGTCTTCTCACCCTCAGCCACGAGCTGGGCAAGGCCCGGAGTCTTGTGATCCAGCCTACGTGAGCAGCAGAAGAACAGAGAAATGTCATCTTCCCCGAAGGCCAGGTGGCTCCAAAACGTCTGCCATCCGCCTTTCCCGTTTCACCCTCAGCCCTCACGCAGACCTTTCCCCT
>NewGene_11329
ATGAAGACGGAGACCACAGCGGTGCTGGGAAAGCTGTCCTTTGTACTGGGGATGATGCATCAAGCTCACCGCACCCTCCTGGCCAGTGGCCCACATGGTCCTCACCCAGGGGTCAGATCAAGAAGTGTCCTCACACAGCCTCTCACCTACACCTGGGGATGGGTGTGTTTAGACTTCAGAATTCCTCCCATCTTAGAAAGAACACACACGTGTGTGCCATGTGTTACC
>NewGene_5062
ATGATGACAGGAAAACATCTTGGACCAGAGCCAAAAAAAAAAAAAAAAATCAAGGCAAATCAAGTCTGCAGCTGGGAGAAAACACCCATCGTTCCTGTGCGGTCCTTTCGGAAGCTCACACAGGAATTGCCCAGTGTTCCTCAGCAGAATATGGAATGTGGTGTGGGCACCAGGGGACAGGACCAGGTTCCACCGGAG
>NewGene_8217
ATGAACCCTCAGCCCAGGGGGTTGATGCCCCCAGTGAGGGTTATGATGATGCTGAAGAGGTACCCGTGCCTGGGGCTCCTGCTGCCTCTCCGATGGGCACCAGGAAAGTGCCTCCAGAAGAGGAGAGTGGGATGCGGGCCTCTCAGACAGGCTCTTCTC
>NewGene_8061
ATGGCTGGGGACTCCTCCTGGCCATTTTCACGGGGCTGGCCCGCCTCCTCCTCCACCTCCACCTCAGGTACTGGGGCCGCCTCGTCCTCATGTCCCCCAGCCCGGGGCTTTGCCTCAGTCTTCTCACTCCCACCGGCCTCCACAACATCGTCGTCGTGCGTTGCTTCATCTGGCTCAGTGGCAAGGTGCACCCTGTTGTGTGGCCACCGGGGAATTATTCTAGCCAAGCTCGCAGAGGACAAACTTGTCCTCAGACTTTTGAAGCACGATCCTTTGCTCCCAAAG
>NewGene_2144
ATGGGGAATGGGCTGGGCTGTGCGCCCCTCTCGCCACTGTCTCGGCTTCAATCCTCCAGCCACTGTGGAAGGGGAGGGTGTCCGGGAATCCCACGGCCTCCAGCCTGGCGCCACCCCGCCGGAGCCCGGGGCGGGTTGAGAGCGCGACCCGACAGCGCCACCGCCATCGCGGCGCCGGGTACTACGCCCACCCGCCCCCGGGCAGGAAGACGGCGCGGTCCCCGGTCCCCGCCAGGCTTCCATCGCGTCCAGGCGAGGGAGCTCACAGGCAGGACATTCCGCGGCTCGCCGCGGCGG
>NewGene_2776
ATGGTCTGTTTCTCTTCACTGCCCATTTCTGACCCTGCTGCTCAGGTTCATTCTCAGTCCCCATTTGGTGGCCCCAGCAGCAGTGGGCTCTTCCAACAAAGGGGCAAGGTGACCCAACCTCCCAGGTCAGTCCTGCAGGAACGAACAAGACTTTTTTTCCCCTGTCTCTCCTGTCATCTCCAAGAGGGACAGGAAGTGTGTTTAGCTTGCTCACTGCTGTATCCTTGTGACCTCCAGCCACGCTTGAGACACTGCGGGTGTGTTAACAAATATTCACTGAATGAG
>NewGene_5039
ATGAGCTGTGGTATAGGTCACAGATGCTGCTCAGATCTGGCATTGCTGTGGCTGTGGTGTAGGCCAGCAGCTGTAGCTTTGATTAGACCCCTAGCCTGGGAACCTCCATATGCCGCTGGTGCGGCCCTAAAAAGAAAAAAAAAAGGAGTTCCTGTCGTGGCTCAGCAGTTAGCAAACCTGACTAGCATCCATGAGGGCTTGGGTTCGATCCCTGGCCTTGCTCAGTGGGGTAAGGATCCAGCATTGCCG
>NewGene_9021
ATGGAAGTTCCCAGGCTAGGGGTTAAATCAGAGCTGCAGCTGCCAGCCTATACCACAGTCATAGCAACACTGGATCCAAGCTGTGTCTGCGACCTACACCACAGCCCGTGGCAACACCGGATCCTTAATCCACTGAGTGAGGCCGGAGATGGAACATGCATCTGTTCTCTCTGCAGCTCAGGCACGGCTCGATTCTGCAAGCATGTG
>NewGene_8078
ATGCTCTGGAGGAATAGGATCTTTATTAGAATTCGTGGGCTTCCTGGAATTCTGTGCTGGAACTTAGAGTTGAAGAAAAACATGTCCCAATGCTTAGCTCCAAGCTTCAGTACCTCGCTCCCCATCTTTGGTTCATCTCACATCACGAGGTGCCTCACATGCTTGCAGGTCCAGGTTCTGTCCACAAGTCTGCACACAGCCTCCCTT
>NewGene_10251
ATGACTGCCACCTTTCCAGGGACCCACACAGTGTCCAAGATTTCAAGAATTTCTTTGCCATATTTCATGTCCTTTCCTCCTGAGTTGATTAGGCCCTTTTCTTTATATAAAGCCCCATGTACATGGAAGGTGGTGAAGGCATATTTGGAGTCAGAATATATATTGACATGTATTCCTGCTGCTAGTTGGAGGGCTCACCTTAGCACGATGAACTCTGCCTTTTGCGCGAAGTCCCTTTTGGTAGAGTTTTTGCTTCAGTGGTGGAATGTAAGTTCACCACGGAATACACAGCAAGGCATTCTCCCTCTTTTACAAAATTGTTACCGTTGG
>NewGene_10268
ATGCTCCCATTGGGCCCATTCCTAATCAGTACCCTCCCTAGTAACTACTCTTTTAGTTTGATCCTGTTTGAATTTGAACTTCTTACTAATGGAGTAATACAATATGTGCTCGCTTATGCCTGGCTTTTGCTCAACATAACATCTTTGAGATTACCCTATGTTGTTTTATATATTAGTAATTTGTTCTTTTTTTATTACTCTATAGTATTATATTGTATGAATATAAGACAAACTCTATCTATTCTGTTGATGGCCATT
>NewGene_10866
ATGTCACACTTTAAAAAAGATTGTGAACCACCATTTAACATGACCACAGACCTTTGGAGGAATCAGTCATCACAGAGCAACTGGGATTACATGAGAAAGTTCAGAGGAAAGCATTTTGAAACTTGCAAGAAAGAGCCTTGGGCTGATTTTGAACTTGGAAGAGAATCCAGGAAACAGAAAGTGGACATTAAAAAGGAAGAAGTACACCTGGTACCTTCCTGTTGTCTTTTTGTCATCTCTAGCGAGACCCACGAAGGGTCATGCCCAAGCCTGCAAACCACC
>NewGene_11454
ATGGGGACCACCTGCTTCGCTGAGCGAGTCTCATCGTTCACGGTCAGATGGCCCTGCCGCTGCAGCATGGGCTCCTGGGACCATCTTTTCATTTCTAGGCACGAAGCCCCCAGTCCAGCCTGGCACCCGTCAGTGCTCGGTGAATGTTTCTTTGTCCTCTGT
>NewGene_6055
ATGCCCTCTGGCCCAACTTCACTCCATTTGCAAGGCCAGCTCACCTCGAGGTCACAAGAAGACTGCCCAAACTCCTGGACTACATCCTCCGCTCTGGCTCTTTTGTCCTTGAATTATTCATTCAACTTCATTCATCCACATCTCTGGACAACGGGTATCATTGAAAGAACTAGGAAACTTCATCCTCGCAAGTCTCTAGCAATGTCTCCT
>NewGene_7552
ATGGATACTAGTCGGGTTCTTAACCTGCCGAGCCACCATAGGAACTCCGGCTCTATCTTTAAGATCAGGGTCATGAAAAGACACTGTGACTCCAAGCCAAACCAAGGAACGCAACCAAGAAGGGATTCTACGTTTTCCACATGGCAGCAGAGGATGGCCGGGAATTCATCT
>NewGene_7933
ATGCAAACGGGCGCCCATTCATCCCACACGATGGCCCGCACACCAGCACCACCAGCAGCTGAGCCTGTGTCTCCGAGAGGGCGTCACCTACTCGCAGAGCTGAGCTCCTCTGAGTTCTCTGGCTCTGCCTTCTTCCTCCCACGCTGGGCAGCAGGGAGGGGCCGCAGCACCATCACCAGCCCGGCCCAGGGCAGCCTCTGTCCAGCTGCCCTCCCCACAGGGGAGCGGCCAGGGGGCTACCGGCAGGGGAGGGGTGTGGGCCAGCAGCCCCCTCCTCTCTGTCCTTGCACCAGAATGTGTTTGTTTGGGGAACCAGTGCTGCAGCGGCTCCAGGATTGGCTGGGCCAGCCTTCCCTCCGCTCTGTCATTTGCCGTTCTTCTCGCGTGTCCGCCTCCCTCCCGGGGGCCCGCACAACCGCCTCGCCGCCCCCGCGA
>NewGene_4830
ATGCCGGCCCCTACACAGGTGCTCAGGCCACGGCTTTGCTCCATCTGTTTTACTTCTGTGTGGTATGAAAAAGCCCAAAGTTTGTTGAAGAAGGAGAAATGCGCCGAGAGAATAAAAACAATGATGATCAGAACAATAAAAATCAATAAGCAACATTTTCAATGTGTTTTGCAATCACCAAACACCAGACTCACTGCCTGGCCTCCAGTGTCTTGGAAGACGAGTTCTGTGACTCACTGTAAACCACACGATAGGACTCAACTCCCAGACTCTGGCTTCAAACTCTATCTTCTAAAAATGCCTTCTAAAGAAAAGATTTCTGTCTCATCAGTCAGCTCATCTGGCATT
>NewGene_10335
ATGCAACCAGATGCCAATAAAACAGTAAACCTAGAAGAAATGGACAAATTCTTAGAAAGGTACAATCTTCCAAGACTAAACCGAGACAAAATAGAAAAGATGAATGGACCCATCACAAGAACTGAAATTGAAACTGTGATTAAAAAACTTCCAACAAACAAAAGTCCAGGACCAGATGGCTTCACAGGTGAATTCTATCAAACATTTAGAGAAGAGCTAGCACCTCTCCTTCTGAAACTATTCCAAAAAATTGCAGAGGAAGGGATACTCCCAAACTCATTCTATGAGGCCACCATCACCCTGATGCCAAAACCAGACAAAGATACCACAAAAAAAGAAAACTACAGGCCAATTTCACTGGTGAATATCAATGCAAAAGTCCTCAACAAAATACTAGCAAACCACATCCAACAATACATTAAAAGGATTGTACATCATGATCAAGTGGGATTTATTCCAGGGATGCAAGTGTTCTTCAATATCCGCAAATCAACCAGTGTGATACACCACATTAACAAACTGAAGAATAAAAGCCATATGATCCTCTCAAGAGATGCAGAAAAAGCCTTTGAAAAA
>NewGene_8933
ATGGAAAGATATTCCATGTTCCTGGATTGGAAAAATCAATATTGTGAAAATGGCCATCCTACCCAAAGCAATCTACAGATTCAATGCAATCCCTATCAAATTACCCATGACATTTTTCACAGAACTAGAACAAACAATCCAAACATTTATATGGAACAACAAAAGACCCAGAATCGCCAAAGCAATCCTGAGAAACAAAAACCAAGCAGGAGGCATAACTCTCCCAGACTTCAAGAAATACTACAAAGCCACAGTCATCAAAATAGTGTGGTATTGGTACCAAAACAG
>NewGene_3518
ATGTTGCTGTGCTCTTCCTTCCATATGATGTCCGTAGGTCACATCCCTGTGCCGGGCGCCTGGCACCTGAGCGTGTCCAGGGCTGCACGTCCGGCGACGCCTCCAGAGAAACCAACACGCTCCATGCTGAGTTCTTGGTCCAGAGCCTGCCACCCGGCTCCCTGTCCGAACCTGAGCTCACAGCTCAACGCGTCGATGCGCCATCGCCAGGCCAGCCCCGGCCTCCACATCCTGCTTTCCCTGCTTGCTCTGGAACAACCCAGTGAGATCTCCGGGCACACCCCGGACCCGGGGAGGCCCTGCCCATGGGTCCCCCCTCTCTGCTCCCCGCCTGTTCCCACAAGCTGGCTGGTGGTGTGTCTCTGCGGCCCCCAGGCACACAGTAACCGCCGCCCCCCACCTCCCGGGACCTGGGGTATAACATACATCTTCCTTCCGAGGCTCTGCCTCGGCTTCCAACATTTCAGCGGCAGGAAGGACAGGCAGGTCTGCCCCAGAGAGAGTTCTGGAAATGGAGCCTGTGTGCCTCCCCCCTCACCGGCTCTGAGGGTGCCCCACCTCCTAGGAGATGGGCGGACAAGCACGGCCTCCTGCGTGGGCCTGGGGCAGCCCTGGGCGGCATCGTCACAGGCCCACTTTATTCACAGCAAGTGCAGGATGCTCTTGATCCAAATCCGTCACCGGGTGTGTGCCAACCACGGGCTTCGCTGTGGGAGGTCCATGGGCACAGGCCTGCACAGTGGCCCCCTTGGGAAAGCTGTCGTGTTGGACCTGCTGTTCAACCAGGGACAAGAGCCCCCGGCCCAGTCCACCTGCCCCTCTGTCATGGGTGGGGGTGGGGGGTGCCTCACTTCCCTGGGTAGCCCAGAGGTCACCCATGCCGAGGGGGGCCTCCTGGCACACAGGGCAGCTGAGGGAGCGTGTGCGGGTGCCCGTGTG
>NewGene_4798
ATGATCAAAGTGTCGGCCCGAGGTGTAGTCACCTCAAGGCTCTACCGGGGAAGGAGCTGCTTCCAAGCAGGCTTGACGGTTGGCAGGATTCGGTTCCTCGCGGGTTGCTGGCCGGAGAGCCTCAGTTCCTGCCACGCTGTTGGCTGGAGGCTCCCTTCCGTTCCTGGGCACTCGAGACACTGCAAAGAGCATCTCCCAACATGGCAGTGGCTTCATCAGAGCAAACGAGCAGGCGGTACCAGAGAGAGAAGGCAAATGGGACAGAAGTCAGCATCTCTCTGTAAACGAATCTTGAAGGTAACATCCTGTCCTTTCTGCCGTATTCAATTCGTTATAATTAAGTCACTGCTCTCACAGGGAGGCGATTACACAAGGGCA
>NewGene_8322
ATGATCCACCAGAGGCCGTCTCACGTTTCAAAACACGGAGGACACGCTCCTTTTGTTCACAAAACAAAGGGTCTCCCAGTGTTTCATGTACACCATCCTGACTGTGGCCTTCTCCTTCTGCGAGTGGCCATGAGGCTGGACTTCACCTTGCTGCCTGCTTTCCCGCTTCTTGTGCCACAAACAGTG
>NewGene_5331
ATGTTCTCAGTGTGGGAAGAGAGAAGAAAGAGAGAAATACACCAGGAAGGAGATTCCAGGGCCGTTGAATTTTCTCCCGTCTTACACCCTCCCTCAAAAGTGGGGCAGAGAGATTTCCTTCAAAGAAGCCTGGAAACTTACATATGCCTTAGGTGCTGGGCTAAAAAAAGAAGAAAAAAACATCATGGCCACCGCAGAACTTCAAGCATGGATCCAGGTGCCCATGTGCTATCATCCAGATGCTTC
>NewGene_5453
ATGCTTCCTTTTGTCTCCATTTTCTTCTCCATCCACCAACTCCTCCTTTTCTTGATCTTTTCTATCATCTCCATTAATATCTCTTCTTTTCTCTCTTTTTCCATTTCTTTTCTTCTCCTCCTGAATAACTCATCCTGCAGACATCAATCTGATATCAAAGGGTGGTTGACTTCGATAAACTTTCCAAGCATAGAGCCTATAAGTGTATTTTTA
>NewGene_3164
ATGTATATTAGTAAATCCAACAAAATGCCAGGAGCAGGAGGACAGAAAACTTCCGTAGCAATGGGAAAAAGGCTTTCCTCCCCATCGCTGTCATGTTCTAAATGGAAACGTCAATGGGAACTTTACATCTTAAGTTTTCTCCTCATAGAAACAGATGCACAGGGGCCAAGAGCCTTAAAGATAAAACTGCCTTCTCTCTATTTTCAAGGCTCAGTTTGCAACTCAGGCAAATCTCTGACTTTTTACAACACAGAGAACAGCAAATCTGCCCCTGTTTTTCAAAACAGAGTGCAGTACGCCCCACAGACACAGATCCAA
>NewGene_9861
ATGGCTCTTCCCACAAGAGTATTTGTCTTCCCATTTTTGAGAGAAAACAATCATAATACGATCACGTCCTCTGACTCCAGGCATGCCCGGGTCCCTCTGCACTTCAGTCTTCACTCTGCGGGCATCCTATTTGAGATCAGCTCCTCTCTC
>NewGene_4458
ATGCAGGATAAACGCAAACCCGGAGCTGTTCAACAAGAACCCAAAGACGCAGACTCGCAGACTCCAATAACTTGTTGGGTTTTTTGCAGACTTGGGGTCTGCCCCCATGGAGGCGAAAGGAAAGAAGACGTGAGGGTGAGGACTGGGAGAAGGGTTCCCTGGAAAGCACACTCGGGTGTGGGTCCCAGCTCTGACCCCCTTGGGCTCTGTCTTTCCGAGGCCAGGAGCAAAGGCCGCTTCTGTCCTATTGTCCGTCCGGGGCCTGGCGTTCAAAGGCACTCAGGCTGCCATGGCCATCGGCCATCCTGCCTGCAGCCGCTGCCGGGCGCCCACTGGCCCTGCCTACGGGGCCAAGACCCCCAGGCCTGCACCCCTAGGGAACTGGATGGGGGTCCAGGAGACCTCTGCCTTGCTAGAGCCACCCCGTTCAGCCATTTCCCCAACTTTCCGGGGAGTGCTGTGTCTATGCCTGACTCCGGAGCTCCCTCTTCTTGCCTCAACTTGGGGATG
>NewGene_8679
ATGTCAGAGAGTGTTTTGCCTATGTTTTCTTCTTGGAGTTTGATGGTGTCCTGTCGTATATTTAAGTCTTTCAGCCATTTGGAGTTTATTTTTGTGCATGGTGTGAGGGTGTGTTCTAGTTTCATTGCTTTGCATGCAGCTGTCCAGGTTTCCCAGCAATGCTTGCTGAATAGACTTTCCTTTTCCCATTTGATGTTCTTGCCTCCC
>NewGene_1524
ATGAAGGAGCACTTCTTTCTCATTCTCACAGAGGTACCGTCTGCCCTCCAAGTTCACCTGGGGGGGCTTATAATCCAGTACTGCTGTGTCATCTCAGTTTCCAAGTTTGCATTTACAACAGAGGTGGTGCAAGCAGCTCCACCAGAATTGTTCCAT
>NewGene_7131
ATGTACACTGGTTCACTGTCAAGGCACATGTCCAGTTCAAGGCAATCTCTGATGGAGGGGGCCGGGGAACATAAACTCTTAGCTCACTCTTTTCCACCATACAGTCTCCTTCCGTCAGCTGTAAAGTCCTTCGTGGGGTGGTGTCAACTCAGTCATACTCTCATTTTTGAAAGGCACCATCCAGTTACAAAGCACTCTCACGTGCTTTATCTCATCGGACACAATATCCTTTCTGCGGGCCTCCAGCGTCCGCAGATGTTAAAGGCCCACTGTGAGGGCCCTCTGCAAAACCGAGACTCCAAGGCCGGCCTCGCTACCCGTCAGTTC
>NewGene_519
ATGGGAAGGGGCCGAGGGCGGCCGCGGACGGGCCGGCGGGGTGCCGGTAGGAGAGGTCCCTCCGCTCCCCAGTCTCCGCTCTGCATTTGCCCTCCCGGCAAATACAGTCAAAGCTCTCCGCCCGCGGGATTAAGAGTTATTTGCCGAAGGTCGCTCGGGTTCCGATGCTTTGAAACAGTT
>NewGene_10202
ATGGCTTCTGGAGTGCCCTCACAGTCTGTGGCTGGTTTTCCCCAAGCCTCTCAGATCCATGATGACCCGCATAATACTTGGCAGCAGCTTACTTGGTTTGTGTTCACCTTTCCCTCTGTAAAGGGTGCTTCCTTAAGCCCCAACCCTCCTTTCTGGGGAAACTTG
>NewGene_6898
ATGAGTAGCTGCTCAAAAGGATGGGAAGCACTTGGCGTAATAGTCCTAAGAAAATCATCCTGTCTCAACCAGAGCTTGATCTTCTGCCTGCTGCTCTCAGGCTTGATCATGAGACTTGCTTTGGCCAACAACCTGCGAGTGGAGGTGATATTTGCTGTTTCTGGGCAGAAGCTC
>NewGene_2646
ATGTCCAGCGATCCGCTTGACGGAGGAGTTGCAGGTAGGAGCCGTTCCGTTCCGAGGCTTGCAGGCTGTCACACAGTGAGCGAGGGTGGAGCTGGAGTTGAAAGCAGTGCCCTCAAGCATGAAGCTATATATAAACTGCGTCACGGGACAGACAGCTGTGAGAGAATGGCTGCAAGGAGTCCTGCACGCTACCAGGCATGTGCAGATCTAGTCTTTTATCACCGTGACTTT
>NewGene_1838
ATGTCCCGGGACCAATTCACAGCTCTTGCTCTAGCACCGAGAGGCTCTAGAAGCCCCAGCCCTGCAACCTTCTCGGAGCCATCCTCTCCGACCGGGACAAGGAGACAAGGACTGAATCACCTCTTCTCCCACTTTCCTTCGCGGGGCCGCTGGCACTCTCGCTCCCTCCGGCCCCGCCTGCCCTCTGTCCGAGGGTCTCCCTCCGGCTGGCTCTGCGTGGAGGCCTCAGGAGGAGCGAGCAGGACTGCCTGCTTGGCCCGGGCGAACCGCACCTCTTTGGCTTGGAACCGACTC
>NewGene_10378
ATGAAGCCCTTCTTTCAGCACTCCCTCCGGAGGGATAATAGAATGATGTCAGTATTGTGTTTCCTTCTCAACTTGGCTACTAGGAAGCTCAAAGCCAAATCTGAAGGCATGTACGGAAGAGGAATTTCATTCAAGGCACACAAGAGTGATGAAGCTGGCTGGGGACCTGCATTAGTCCTCCCGCTGATCAACCCTCTGATTCATCTGTCCTTTCTG
>NewGene_5151
ATGCTGGCGGCTTCAAGGTTTCCCGGCGCTTGGCTGGGAGCGCGCCGCTCTCCCAGACGGGGCTTCGCACTCCGGTGCTGGAGGTTTTGTGAAAGGTTTATTGGATTTCATAGTCCCTTAAGGGGAAACCCTTTAAATGTCTTTGCAATTATAAGTCTAATAACACTTTCAGCCCTTGGACACAGCCTTGACTTGACAGAGATAAGGAACTGGAAGTTGCTCAGTCAATACCAAGCTATTAATCTCTGTCACCTCGCTGTCACCGCGGCTCAGGAAAACAATGTCGTTTCT
>NewGene_8000
ATGTTCTACGTCCTTGTTAATTCTTCACAAACTCTGCACAAGCAAATGTTGGAGTCCGTTTTGAGAGCTCCGGTATTGTTCTTCGATAGAAATCCAACAGGAAGGATTTTAAATCGTTTCTCCAAAGACACTGGGCATATGGATGACTTGCTGCCCCAGATCTTTCAAGAT
>NewGene_6248
ATGTTCTCTCTCTCTCTCTCTTTTTTTTTTTGCTTTTTAAGGCCACATTTGAACGTTCCCAGGCTAGGGGTTGAATCAGAGCTACAGCTGCCAGCCTACACCACAGCCACAGCAATTTGGGATCCGAGCTGCATCTGCAACCTACACCACAGCTCATGCACCCAGCCTGGGACCAAGCGAATTTGGGGAACTGGATCAAATACCAGGTGGATGATTAATATGTCAAGATGGATTTTTCTGGCCACTCATAGGAATAGTGTAAAAACTGGTGATTTTTTGAACACT
>NewGene_5913
ATGTCATCCGAAATCACGATTCTCATGAAGTTCCAGAAGGCTGTGAGCGACGGAGAGCGTGCAGGCCACCCTGGGCTGCCTCCAGACAAGGGGGCATCGCCGGTCCACACAGGGCGGCACGAGGAGGAAGGAGCAGGCCCGCCTCTCCCCTCCGAAGGCCTGGCCCAGGACCTGCACTCCGGCCTGGGCGTGCGGCATGCTTCTCCGGGAGCGAATGGCTTTCGGTGCAGGAGCAATTACCGATTCTCTCCACCCCGTAGGCTGGAACCTGGCCATCACTTCTTCCTCCTCCGCAAGGTCAAG
>NewGene_8055
ATGAATTCTCCAGCTCTGGTCTTCCCCAGCTCTTCTTCTGCTCCTCCTGGCTCAGAGACCACAACCTTCAATAGGACAAATGAGCTGGGTTTGGATGCTTCTCCAGTGAAGAAGAACCCTCACCCTCCCAAGCTGGAAGGTGATGCTACTGACGGCTGCTTTGCCAATAAGCATGGCCGCCATGTCATTGGACACATTGATGACTACAGTGCCCTAAGACAGCAGATTGAGGAGAGCAGACTGCTGGTCAAGAAGATAGCATCTCTCATGAGATCAACCTGCAACTTTCCTGGCCTTGAAGCTCCAGGCCCAGAGGAGATGGGCAGCAAAGGTGTCCATGAGCTCCTGAGCAGCACCAACACTCTGCACCAGCGGCTGGAGGAGTCGACCTCCCTCCTCACCATGTTCTGGCGAGCAGCCTTGCCAAGCTCCCAAGGCCCTGCACTGGCTGGCAAAGTGGTAAGAAACCAGCATCGTCTACAGGTCCTGCCCCCAGATATCCTTCTGCCTCCTTGGTCTGCACATCCTGAAGTTTGGGAGCCAAATGGTCAGTTGGGACAGAGGGAGCTGATGGGAGTGTCCCTGGAGGGAGACTTCCCCATGATGGCCGATTTCAGTCTATCTCTGACTGTATCTCTTCGCCTCCCACCCACAACCCCTCAAATAAGTAATCAAAGAGAAAAAGGAAAAGATATGGAA
>NewGene_1188
ATGTCAGACATTACCAATAAGGAGCTAATAATACAATATCCTTCAGTATCAGCAACTGCAGTGTTTGGCAATCATTTTATCTATGTTGCCCCCTCCCCTTTTGTTGAGATGAAAGTGAAATTCTTTTTTACAAGAAGAATATACATGTTCAAAGGTCCAGCTTCAAAGAGGGAGTGCCAAGCAGTATACATTTTTTCTTTCCAATCCCTTAACCATTCATTACTCAAATTCTATTGGTGGCCATGGAAATGCCTC
>NewGene_1854
ATGAAAAGTTGTCTTCCAGCCCACTGGACTGTAGACTCTTTGCAGGCTGGGTCTGTTTTTCCTCAGTTTTTGGATCCCAGCACAGAGAATGGCACGTTGCAAACATCCCCTCATTGTGTGGGAGTTTTAGTCCGAGTTGAGGAGCATGACTCCTGCAATCTGGGGGTTATTAACGTGGAGAGGACTTTCTTTCAATACAGTTGCATCCAGTGCCTCCTACCTGCTGCAGTCAGTCCCCCAGGAAGACGAACGGGGTCTAGAACCTGCCTTGAAAATGTT
>NewGene_8435
ATGAACAGATGGAGCCTGCAGGCTCACAGGGGGGGCCGGTGGGTTGAGGCAGGTAGGGGCAGGTGGTGGGAGGCCCCGAAACTCAGGCACAGGGACCTGGGCCCCCGAGAGCAGAGTCGGGAGCCTGGTCTTGTCCCTCTTCTTCTTCTTCCTCTTCTCCGGTCAGGGCTCCGCACAAAATATAATAGGTTAAAAATAACAAAAAGAATTTTCCGGAGCTCTGATTCCAAGGGCTATTTCCCCAGCCTTTTGGAAATAGCTACAGATCTGTCCCCGGGCCACCGCAGAAAGCAACACAAAACACAGTGTGCCCTGACACCGCTTCCTGGTTCCCTGGGCACGGGCGTGCAGGGGGCCGCCTTGCACTGCAGACTCTCTTGGCACAGTTTTCACAGGGTCTCTGGCCCCCGCGATGAGGAAGGGAGGGCCTGGGCCAGGTGGGCTGTCTACTCACCTTTCACCAGAGAGCCCCGAGCCCACCCTGCCCACCTTCTGTCCCTCCAAGCCTGTCTTTTCTTGGGCTTGAGACCTCCCACCTCCAGTGGTCGCCTAGCACATGCTAACGCACTTAGAGACGCCAGCTTCCTGGAGGCAGGAGGGACCCCTGAAACCTCAATACTCAAAGGACTAATGAGAAGAAAGCACGGGGGCTGGAACCACCAGTGC
>NewGene_9269
ATGTCCCCGGGTCCTGGCCCAGCTCCCGCCTCTTCCCTGTCCTATGTCCCCTCTCCACAGGCAGGTTTTTCTGGCAGACTCCCCCATCCATACATCACTGACTCCGGCTCTGTTTCTAAGGAACCTGACCCAAGAGAGCTGGTACCCAGGGAATCCTGGGAAGCAGGTTGGCCTCCTGGAGCTGAAGCATCACTGAAGGACCCGCCATGGAGCCCTGGGTGGAGCGCTGGCGGTCACGGGGCGGTGGTGGTGCAGCGGGGAGCTGGTGTGTGTTGCAGGTGGAAGGGAGTGAAGGCGCTGGCTGGTTTCAAGTCTGGCGCTGTTAACAACGTGTCCTCTATTCCTGCTCCACTGGTCACTCCGGGATGCATCTGTTTGTCACCCCGCTGCTCA
>NewGene_7507
ATGGAAACGCCAGTCCAAGGGCAGGAAAAGCCTGACATCCCAACTCAGAGAGTCAGGCACAAAGGAGCCGTCCCCCAGACTGATCTGAAAGGCTGTCTTCTGGGCTTCAGACTCCACGGCCAGCCAAGAAGAAAACCCAACTGTTCCAGAAGCACATGCCTTGGCCAGAATCCTCCAAATCACAGAATTCCAGAGAAACCTGCTGAGACACAGAGAAGAAGCCTAGGACACGGAAACATAACGGATAAATTAACTCTGTTTTCAGTAATACACCTTTCAGTTATGAAATGGAACATCCAAAGGAAATGGACATTGCCTTTAAAAATGATCAGATGCGATTCG
>NewGene_393
ATGGGGCAAGGGATAGATGGTTTCTTCCTTTCTTCAGTTGAGTTTGTCCAAGAGGCCCTCAGGCAAATGAGCTTCTGCCCAGTCTGCTCTTTGGGTGCACCTATCTTTGATAGTTTGTCCAGATGGTTTGGTAGAATAGATGACTTCAGAGAGGAACTGATGATCTGCAGCATTCAAAAAAGAAGAGCAAAGCAAAGCAAATCTCTTCAAAGCGATGAGGCACCAAGAACAGAG
>NewGene_7594
ATGGAAGCTTGGAGTTGGATATGGCAGCAGGCAACCTCAATGGTCAGGCAGTATCCTGGCTCATCTGGGTGTCATTTTTCATATCTGGAAAACGATCAGACAGCACTGAGTAGCACTGGTTCCACATTTAGTTGCATTTCCTACGTAGAGATGTCATTTTGGCCTATTGAAGGACATACATATGTCATTAGTTTAAGGAGGTCTAGGAAGTGGTGTAAAAAATGCTTTCATTTCCTTTCCCACCAA
>NewGene_6035
ATGCTTCGATTTGTTTTGCTGCTGCCTTTTCACTCGGACCTTTATTTTCCCCTTAATGGACTCTTTCGCTGGACTCCAAATGACTTCCAGGTGGTTCGAAACAGCACCTCCGCCTTCAAAAGCAGCATTGATGTGCCTCAGGTTCTGAAGGTGATTCCTCAGAAGATGCCCCCACTGTTAAGGGCAATGGCCACTCTACAGCCA
>NewGene_9760
ATGGCCGCTGACTTCCGAAGCTACGCAAAGTCAATTCCAGGGAGCAGTGCATTTTTCTTTCTGAACCATCAGGTCTACCCAGCCATTGGGAGGGTGGCCGATGGGCACCAAGACCAAGGCTCTAATCCAGGTTCCTTGATCCCACTGGACATTCCAGATCTGCACACCATC
>NewGene_10947
ATGGACCAGGAGCCAGCAAGACATTTAGGAAAGGCTTCATTCAGAGCTCCTTTCATGTCAAGCTTGTGTTTTAAAGGCCAAAGGCCACCAGAATATTCCTCTGCCCTGTCAAGCCTGAACAGAGGGATACCCACTTCTCTCACAATCCAGTTTGAATTCTGGAGGATGTACACAGCCCGTGCCCCTTACTTCGCAAGACTGAGGAAGGATGGAAGGCAGGTGAGGCTGAAACCATTCTCTGTGAGCTGGCCTTTCTGTGTCACAGCGGGCTCGGTGACAAGAGGACCAATGTCAATGGAAACGCCAAGAGCAGCAGGGGGAGGGGGCTGGACTGCTGCGACGTCAGGGCCTCCCTCGGACCCGACTCAACTGGGCCAGGAAAAGGGGGCGTTGACGAGAAACTGGACACTTGGGCACCAGCTACTTGGCGTCGCGGAGTTACGCAATGGCCTGACGGCGACACTAAGGTTAAGTTTCCGGATCCCGTGTCTCAGCGCAGCGCTCCTTGCCCGCTGCGAGGCTGCGCGCCTTCCGGGCGCCGCCGCCAGACGGGGTCGCGCCCGGGGCCGCCGGGACCCTCCTGCCGGCCACGCGCCC
>NewGene_8632
ATGGAGACTCTCAGCAGCTGCCAGACTGCCTTCCTCTCTGAGCTGATGCCCAATGGTTACCTGGCCCAGATTTTCCCAGGCCACCCTGGGGTAAATGGCCTGGCCGTAAAGGTGGGGCTGGAGCAGCCTGAGCGGTGTGACCAAAGTGACTTGAGTCCCAGGAAAGAGAATGGTCAGAACAAGAAGAAAACCAAAGTCAACAAGATCTGGAATTTTGTGAGCCGCAGAAAAGGGGCCTCCAGTCAGGGGAAGCGACCACAGTCCATGATTTTACTGGAAGATACTTCCAGGCCATCAGAGTTAAAGTCCAAGGTCACATTAATGGATCGAATGAAGTCATTTAAAAGGTTGAAGCCTCCAACTGGGGCCTGCAAGAATACTCTTCCTAGGAGCAACAAGGCTCAGGAACCCCAGGAGGTTCCAGGTACCTACCACATGAGGAAGGCCGAGGAGGCCCCAAAGCCTTTCCGCTATTCTTACTCAGGACACATTGAGAGCTTGGAACCCTTCCTTGCAGATGTGCAGAGGCTGGTGCATGTCCCCAAGAGGGTGAACCAGAAAGAGCTGGCCTTTGATGATACTGGCATCCAACTGGAGGAGGACTGCTGGGGAAAAGAGTCCCCTGAGCAGCATAGTAGGGGTAGGCAGGCCAGGAGTTACCAG
>NewGene_2967
ATGGCTACTCGTCAGGTTCTTAACCCGATGAACCACAACGGGAACTCCCCGCCTCCCAGTTTTTTAAAAGGCAAAGCGTGTACCTGGCAGAAGATCAGTGTGGCACAGGAATATCCCCAGGGGGCAGCCTCCTTCCCAGGTAGGTCCCAGCCCGACGTGGGCTGCAGGATCCGTGCGCCCTCCCATCCTACGGCCTGTCACTTGACCACGTCTCAGGGGTCATCCACCTGCTTCCGTCTCATCGGCAGCTGCCCAGATTTCTGTGTTTGGACGGTCAAGAAGGGTCTGAAAGCGGGTCTGAGATTCCATCGGGAGGACCAGGCCGGCGGAGGTGACCCCACCACCCACATGGAGAAGGCTGATGACAGCTACCACCTGGGTCACTGGCGGAGAGTGCTTCTGTGTCGGAACAAG
>NewGene_2062
ATGCTAAGATTACTACTAAATAAAGAAAAAGTCAAATGCCAAAATAAAATGTTTAAAAACATACAGTATTATCAGAATAAATACTATTGGATCCGAGATCTAAATGTAAAAAATAAAACCAGAGTATTACTAAATGGAAGCATGAATGAATTCCTTTTTGTAATCTGCAGCGGGGAAAGTCTAACTATGACTCAAAAGTCTGGAAGCAATAAGAAAAAAGAAATAATAGTAAATTTGAATGCATTAAAAACTTTTGATGGAAAAACAAAA
>NewGene_5317
ATGAGAGAGCAGGGAGGTACTTTCGCTTCAACCTTTTCCGCACAAACATGGGGGCAGCCTGCAGACACTGGCGCCCGCGAACATGGTCCTTTGCCAATGTCATCTCTTCATACGGCTGAACACGACTCCATCCTTGCAGATTTCTGCTCTCAGCCCACAGACACAGAGAAGCAGGGACACCCAGCTTGCCAGGTTTGTCATCTCTTGCAATCACCTGCAGATGGCCGGCACCAGGGGAACGTGGCCTCGGATTTTATACTCTCCAATGTCTGCCCCTCCTACTCTCCCACAACAGCACACAGACTCCCTCCGGGGCATCTTCTGCCGTGCCCTAAACCTCGGGGTGCCCAGAAAAATTGGGAACATCTGATTTCCAGCAGCATTCTGAAAGCGTGGTCCCTGGGACCAGCTCCATCACCGTCA
>NewGene_9509
ATGCTTTTAGGAACTGAATTGGAGGTGGAGCAAAGAGAAAACGGGGTGGACGTGGGCAAAGAATCCTCTGATCTGATCCCAGCTGTGTCTCTAAGGTTTTTCTTTTCCATAGCCGTTGTGCCTCCAGTGGCCAGCAGAACTCCAGCGGAAGGTCTGCAGCCTAAAGGGATGGAATGCGCCTGGACCCATCCTCACCTCACATGGGCAGAGCCGACCTACCTTGCAGAGGTGCTGAGATTTCCAGAGGGCTGGCCTCACTTTGAACACCAGCAACATCTGCAAGACAAGAGCCCCCGAACTGCCATGCCAGGACTTGAGGTCCCC
>NewGene_458
ATGTACCACATCTTCTTGATCCACTCCTCTGTCGATGGACATTTAGGTTGTTTCCATGTCTTGGCTATTGAAAATAAGTGCTTCTGTAAGATGACATTTTTCAGTTATTTCTGTTTTCTCATAAAGCAATGTTACTCTGCAGTCTCCCATTTCTATTTCTGGGCATTCTGGTGTGTAGTA
>NewGene_2742
ATGACTCTCCAGGGCTGGAGCTGTGCCCATTTTACAGGTGTGGGCATCGGGGCATCGCAGCATTCTCCAAAGATGATGAGGTTGTGGGGCAGATTTTGCTCATCAGCAGGAAGGGCTCCTAAGGAGGCTGACCTTCCACCATGGACTTCACTGGGGTCCAAGGCCAGAGTAGCCCTCCTCGTGCCTGTTTTGTCTTGGGGGAGATCGGCCCTGTTCCACCTGCTCCCCCTTCGTCATGAAGGGCGAGGCTGCCGTCTGCGGACAGGTAAGGCTCGTCCCAGTCCAGGTGGGCTGGCAGAGACCCCCAGGAAGGACAGGCCAGAGGCGGGCTGGATATCAAGGACCAACACCAGGCCTGTTCTAGGTCTTGAGAAGACAACACCTCTAGGAGCTCTTTGGTGGGAGGCGGGGCTGTCTCGATCCCAGGGTGGTCAGGCGTGGGTGGGTGGCACAGCTCTGGGCTTCCCTGGAAACGGCCTCCGTCCTCCTCTGCTTGTGCCGTGTTTACGTGGGTCTTGCTTGGACACACCTCAGATTCCTACAGAACAAACACCCGTGACTTTCTTCTTAGTTGGAGTTCCCTTGTGGTACAGTGGCTTAAGGATCCGGCATTGTCACTGCAGCAGCTCTGGTCGCTGCTGTGGCACAGGTTTGATTCCTGGCCCAAGAACTTCTGCATGGACACTTGAAATCAGGTGGAACATGTTTCACACGGGGGGAAACGCAGGTCCAGATGGCAGCTCTGAGCATCTGTGGGCCTGTCTCTTGGCTCCCCCTGCATCCTGGGGCCTGGCCCAGCACTCGTCTTTGTCC
>NewGene_2724
ATGTTCTCTTTATCTTTGGGGTTTAAGCCCCTTTTAAAAATAATTCCGAGCTGTGGGTTTTCAGGTGGAGTGGAGTCTGTTACAGGCTGGTTGGTAGGTTTGAGGGCAGGTGAGGTGTTGCATCCTGCAGATTCTCCTCCTCAGATGACTGGGCATCAAGGCTCCAAATACGGTCAGAGGAACAGATGTGCAGCAAACGGTACC
>NewGene_11032
ATGCGAGCTGGCCGGAGTTGGAGTGACATCCTGGAGGTCACAGATATTTCAGATTTGGCCACAGAGTCAGTTTCTCTGGAAGGACTTGAAGCTTATCTCCAGGACATCCAAGATCTTCCTCCTTTGAGGTCCGAAGCTGTGAAGCACTTCTCCAAGCATGACCTAGAGGAGGCAACTCCCTTAGGTAACCAG
>NewGene_9201
ATGTGGACAGCATTCCTGCGCAAGCCTTACGCATCCAGGAGTCCCACGAAACTGTCAGCGACAGAGGCACAGATGCCGCCTACACCGTCACACCTCTGTGGGCAGGTTTGGAAGGACGTCTCCAAAGACGGCAGGGAGTTCCGGGGTGGCCCCAGACGTACTGGCTCCACAGTGGAGCTCATCCAATTTTTTTTCATCTGTCTTTTATTTCATAGGAAACAGCAAACATTTCCCTCTAGCTTAGTAGTCATCAAATACCAC
>NewGene_4016
ATGGTGGCTGGCTCCAGGAAAGCCAGCCTCAGCCTCTCCTCCGTCAAGCAGAATTTCCCTGCCAACACTGACTCTGGAAGCAAGCAGCCACTCTTCCAAGATTCAGTTGCCTCCCCTCCAGTTCGGGATGTGGGCATGAATTCTCCAGCTCTGGTCTTCCCCAGCTCTTCTTCTGCTCCTCCTGGCTCAGAGACCACAACCTTCAATAGGACAAATGAGCTGGGTTTGGATGCTTCTCCAGTGAAGAAGAACCCTCACCCTCCCAAGCTGGAAGGTGATGCTACTGACGGCTGCTTTGCCAATAAGCATGGCCGCCATGTCATTGGACACATTGATGACTACAGTGCCCTAAGACAGCAGATTGAGGAGAGCAGACTGCTGGTCAAGAAGATAGCATCTCTCATGAGATCAACCTGCAACTTTCCTGGCCTTGAAGCTCCAGGCCCAGAGGAGATGGGCAGCAAAGGTGTCCATGAGCTCCTGAGCAGCACCAACACTCTGCACCAGCGGCTGGAGGAGTCGACCTCCCTCCTCACCATGTTCTGGCGAGCAGCCTTGCCAAGCTCCCAAGGCCCTGCACTGGCTGGCAAAGTGGGAGAGTCCGTGAAAAGGGAGCTTCTGGAACTGAAAACCAAACTATCCAAACAGGAGAGTCTACTTCAAAGCACGACCGAGCGTCTAAAGACTGCCAACCAGCAGAAGGAGAGCATGGAGCAGTTCATCTTCAGCCAGTTGACCAGGACTCATGATGTTTTGAAGAAGGCAAGGACTAACTTGGAGGTAAGGAAACTACTAGACCAGTCAGAGCCA
>NewGene_6203
ATGATTCCAGTGACGGTAGGTTCACTGCCCATCAATGGGAAAAACCCATCTTTGGACACTCGAGTAGCCGTGGCAGCTCCCATGAGGAGCTGCCATCTTTCTCTACGGCATCCACACTTAGTGACGCTCTACCCCCTCGGGACCACCCAGACTCTTGTCCTTCACATTCATTCACTCCAGACTTTCACTGAATGCCTCTGGTGGGCTGGGCAGGAATCTGGGTCTCTGGAGAGCAGTGAGACTCAGGCAGGGCACCAGCAGCAAAGATGCAGCCTTGATGTCCAAGGAGGGCGGTCAGCAGCCCCCTCCCCACCACCTCCCTCTTCTCTGATGGGACCACCCACCTCTCAGAGTCTTCACTGGACCTTCTGGGGGGACTCATCATGTTGGTCTTTTCCACACCTGCCCAGTCAGAAGCTCCCCCTTCCTTTCTCTACACCCAGAGCTCCTAGAACTGACCGTGATCCTCCAAGGGGCTCTGCTCAGCCCAGAGAAGAGTGGGCTCATGCTGGAGGGATGCTCTGCTGGTGTCCACCCAGCCAAGACTGTAGGAAGATCACAGGCATCCATGAAATCCTTGTCATGCCTCAGTGTCCTCATCTA
>NewGene_338
ATGTACTTCGTTAAGAGAAGGGAAAAGGATCACTCACTAGCCTGCGCATCATCTAGACTTCCTCTGGGGGCACCTGCTCTGAAGGAATTTTATTCAATGAGCAAGAGAAAAGAAGCAGACCCCACAGGTGAGAGAGGTCACTTGAGAGCACTTATGGCACAATGCCAAAGTTTATACCCCTCCTTACCTGGTTGCATTCCTATATTCACCCACCCAGGAAGTGCTGGGGCAAAGGGTCCCTTGGCTCCACTTCATCCACACTTGACCTTCCTT
>NewGene_5217
ATGGTCTTCTCTTCTGTAGCTACTTCCTGCTGCCCAGGGGTGAGGAGCCCTGTGTGGCTGGACATGGCAGGTACTGGGTCACTGCTACGGGCACGGATGGAACCGGCCCGCCAGGGAGCCCGGCTTCCTCGCCGCCCTGCCCCGCGGGGATCTGGTCCCCTCCGCCTCTCGGAGCCCCTGCTGAGCCGCGAGGGACTTGCCCCGCCCCCTGCGCGCCTGCGCACTCGCGACGGAGAGGCCCTGTCCGGAATTCCGGCGCCGCAGACTGGCGGGCTGGGCGGTGCTCGCGCCGGGCGCGGTCTGAGGGCGCCGAGGCAGGCTCGGTTGTGGCCGCGGCTTTTCGGAAGAGAACGGGCGCAGGACGGGCCACGTTCTGCGGACCAGATGCAAGGGTGGGCTCCGGGGCCTCAGGCCACGAGGCGTTTCCTCCAGAGCGAGGGCTGGGGTGCTGAGAGCCGGAGGCGCGGGGTTGAGCACGCGCGGCCG
>NewGene_8735
ATGCTGACAAGCACCAATGATGGGGCACTTACTCTCTCCTCACCAGGCACCATGCCAGGTCTAGCTGACTCCCCTTTATTGGGCCAGCTGTGCCTATCACACCTCGAGATGGCTGGTGAGGGCTGGCTTGGCGAGGACTGGGACCAGAAAAGGGACGGAGAGGTGTCTGCAATAGATTCCTTCCAAGAGCGGGTGAATGGCCACATGCACTCCAGCCCCCACACTAGTGGGAGAAGAAGATCAATGTATCACAGTAAAAGAACTGGCCCACGAATT
>NewGene_5669
ATGATTATCCTTATACCCCAGACCACTGGTTTTCCCCAGAGTTTTCTACTCTTGGGACATGAGAGTTTGGCAATTATCCCCACGAAGTTCAGGAAATTCTCCCCAGGCCCTCAAAGAAATAGATTGCTTTTAAAGATCTGCCTTAGGAGTTCCCTCATGGTGAAG
>NewGene_9777
ATGGCAGCTGGCTTCCAAGAGGAAGCCTCCCAGAGCAAGTCGTCTACAAGGAAGGAAATGGAAGTTGCCAAGCCTCCTAACCCTGGGCTGGGAAATCCTAGAATGCCGCTTCTGGTCAAAACCAGTCAGGGGTCAGTCCAGGTTCAAAGGGAAGGGAAACAGCCCTCCCTTTGGAGGGGAAGAGCCACCTGCGCATATACAGAGGGCAAGTATTGTTTGCGATCGCCTTGGGAAACTAGCTCCCGCCACAGAGTAGAGCGCCTGGCCTCACCTGGG
>NewGene_5711
ATGTACGGAGTTAACTTTACGCCTAGCAGCGCGGCGACAGCGTCTCTTTCTTCTACAAACAGAACAATGGGGCTTTCAAAGAAGCGAAGGGGAGAGGGTAGACTCCAGGGAAAAGGAGGAGGGGCGCAGGGATTGGGGAAGGGGCCCGGCTGTCGACTGGGAGGTCCTGCTGGGAAACTTCAAATCCAATTCTTTCTGTTCCCCCGTTCTGAGTGTAATTACTACAGGCTGGTCTTGTCTCATTCTGTGCAAACAGAAGGAATGCTTCCTAGGTGCCAGGATCTCTCCCTCTCTCCTGCCTCTTCC
>NewGene_6010
ATGTATCAAGATAGCAGCCGGACAGCATGGACCAGGTTTATACCTGGGGACAGTAAAGAGCATCATATCTTGGCAAAACCAAGCAAAACAGATGGATGGAACCACCACAGCAGTAACCAGAGCCACTGCAGTGACAATGCTGGATCCTTAACCTGC
>NewGene_372
ATGTTCCTAGAGAAATCGCTAAACCTTGAAAACAAAACAAAGGTCATCTTTTTATTTGGACAATCCTTCCCAATAACTCATTTCTCTGCTCAGCCTCCTCTCTTGAGGTGGAGTGGAGGGAGGGGCACCTTTGTAGAGTCTACCCTCAGACTCCAGGGAAGCTTATCCAAACAGACTTTCATTGTTCCTTCAAAGGTTTTGCCTGCCCTTATGTTGGTCATTCACACAAACGCCTCAGGGAGTCGCAGAGAAAGCTCCCCAAAGTCAAGTGTGGCTTCAGCTCTCTGTTCACTGGGTAAATCTTTCCATCTTCAGGAACAGGCAACACTAAATGGCTTT
>NewGene_728
ATGAGGCCTCCCAGGAAGCGCAAGACCTCTCTAGTAGAGAGGGTCCCAGACAAGTTCGGAAACCCGAGGCCATCCATATTCAACGCCCCGAGTTCGGGGAACAAGCGGCGCCAAAAATGTCCGTCCCACGGCGCAAGCGCCGAGAGCGCGGGCAGT
>NewGene_723
ATGCTCTGTCTAAGAGCTTTAGGGAAGAATATTTCCTTGCCTCTTCCTAGTTTCTGCTGGTTCCCGGCGATCCTTGGCATTTCTTGGCTTATGGCTGCCTCATTCCAATTTCTGCCTCTGTCATCACATGCCTTCTTTCTTTGTGTCTATGTGTTTTACGGAACTCACTGGCAGCTCACTGCTCAAAAGCCAATAATTCAAGAGGAAGTGTCACTAGAAAGGTGCTTTAATCAGAAAAGCTGGCAATCTGGGGAGAAGGTGGACTCTTGTCCAGAGACCAACTCCAAAGATTCTGCTCAGCCAGGCGTGGTAGTTCTTAAAGGGAAAAATGGGGGT
>NewGene_2156
ATGGCCAGCCTGGGGGAAACCCACACCTTGACTGTGCATGGCGCGCAGACCCTGGACAGTGCAGTCTACAGCTGCCGCGTTGGCGCCGAGGGGCAGGACTTTCCGGTGCAGGTGGAAGAGGTGGCTGCCAAGTTCTGTCGTCCTTTGGAGTCTGTGAGCGGGGAGCTAGGCGGCACGGTGACGCTGACCTGCGAGCTGAGCCCTGCTCAGGCCGAAGCGGTGTGGCGCTGCGGAAACACGCAACTCCGGGCTGGCAAACGTTTCCAGATGGCGGCTGCGGGACTTCAGCGCTCTCTCACTGTGACCGGCCTGCGAGCGGAGGATGCTGGGGAGTACGTGTGCCAGAGTCGCGACGACCGCACCAGCGCCACACTCACCGTTAGAGTGCCTCGCATGGTCAAGTTCACGTCCCCGCTGAGCGCAGTGGTTGCAGAGGAGGGCTGCGAGGCTAACTTCCAGTGCGTGGTGACCCCCAGCGATGTGGCAGTCACGTGGTTCCGGGATGGCCTTCAGCTACAGCTCAGCGAGAAGTTTCTCATATCGCAGAGGGGTGCCAGCCACAGCCTGACCATCTCGAGCCTGGCCTTGGAGGACTCCGGCCAGATCACCGCGGAGGCTGAGGGTGTCAAGTCTACAGCTGCGCTCAGGGTCCGAGAGGCTCCAGTGCTGTTCAAAAAGAAGCTGGAGCCACAGACCGTGGAGGAGCGGAGCTCGGTGACCATGGCAGTAGAGCTGACACGGCAGTGGCCAGAGGTCAAGTGGACA
>NewGene_4155
ATGAAAAATGTCACCTGCCGTATCAGTAAACAAAGGCTGTTGTGGCCATCAAGCCATCAGCCGCTGCATCTGCCCTCACCTGCGCACCCCAAGGGGATTCGAGATGAAGAAAAACAGGATGCTGGCCCTGGATATTTAAGGTGCATATCAAAGAAGGAGGCTAGTGTGGGAGGCCTGATCAGAAAGCAAGTTCAAAAGAGCAGACAC
>NewGene_5748
ATGACATATGAAAAAGTAAGGGATTCAGGATTGGACCTGCCCCACAGCAGTGACCCAAGCTTTTGCAGAGACAACACCAGATCCTTGATGCACTGTGCCAAAAGAGAACTCCAAATCTTTTGTGCTTTAAATAACACCATCAAGGAAGGGAAAAGA
>NewGene_8330
ATGCTGGGAGATCGGCAGGTACTTCCAGGCTGGATCAGCCCCAGCAGTGCCAAGGGCTGTAGGCAGCCGCCTTCCTGGGAAGCAAGACTTTGTCCGGGAAACCTCCTCTGGACGCAGGGTGGGGCCCCGAGCCCAGGGCTTCTGCGTTGTCCCCAATGCGGGAAGGGGGAGTGGGCTCTGACCCTCCCGGGGGAGTCACCGCAGAAGGCGACTTCCTCATTTTACCCTGAAGAAAGAGGGGTGCAGTGCTGCAGG
>NewGene_7894
ATGTGTGACCGGGTCACTCTGTGTTCTTGTGGTTGTCACCTCCTGCTCTTTATCCAGGAAATCCAGCGACTGCAGGTGTTCTGGGTCCCTGCCACCTCACCTAGAAAGCTCCTCTCCCCAAAACGGGGCTGCGAGGTAGGGCAGATACAAAGTGACATCCCATCTGTGCCCGAGATGAACTTTTCACCATCGGCAGGACACGCCACAGCACGACGAGGCTGCTTCTCTGTAACTGAGCCATCCTTGTCCTCAGTCGGCAGACGCAGGCGGGGCTCAGGGTCAGCTGGGACAGCAAGACCCCCCAGCTACTCTGTCATTGTCGCCGTCGAAATTGATCAGACGTCAGCACTGTTTGAC
>NewGene_6711
ATGAGGAACAGCTGCCTCCCTCTGCTTTCCAAAAAGAGTGGGCAGTTGGAGTTCCTGTTGCAGCTCAGTGGGTTAAGAACCCAACTAGTATCCATGAGGATTCAGGTTCGATCCCTGGCTTCCCTCCGTGCGTTAAGGATCCCGCGTTGCCGCGAGCTGGGGTGTAGATGGAAGATGCAGATGCAAGCTTGCATAGGACACAGGTTTCACAAGTACCAGCAACTAGGATGTCAGCATACTTCACTTAGCATGAGAATCTCTAGCTGCATC
>NewGene_10174
ATGTTCAGGAAGTGCTTCCAACCCCCTGATGACGGCCACCGCCCCAGGGAAGGGTTTTTTTTTTTCCTTCCACTGGTGGTAGAAGCGCCCTTGCAGGTTCGTGGATGCGCCACCGTGAGGCCTGAGCGCGCAGCTACACCTGAGTGGCTTTTACCGCCACCGAGAGAAAACCACTGCAACTTAAGTGGTATTTACATATACACAGATTTCTCCTTACAGCAGCTGAAGTCAAGCAAAAGGCCTTACGCTCTGAAGATGTTAAAAAACAACAACAAAACAAACTCTGGGAGTTCCTGTCATGGCGTAGTGGAAACGAATCTGACTAGGAACCATGAGGTTGCGCTTCAATCCTTAGCCTCGTTCAGTGGGTTGAGGATCTGGCATTGCTGTGAGCTGTGGTGTAGGTCGCAGTCTTGGCTC
>NewGene_9672
ATGGCTTCCGGGGAGGCTGTGGATGCTGGGCTCCCCCCGCACCTCCCCAGACAGCCTCCAGGCCCCCAGGGGCCCAGCCTCCACCTCCGCTGGCTTCTGCCCTCCCTCTGCCAGGCGCGCAGGCAGGTGGGCTGTGTGTGCACTTGTCTGTGTTTCATTTGTTACCCCTGTTGCAGAGGACAGGAGTCCAGGCGTTCCGGACTGTTATTCCTATTGGCTGCTGTCAACCAGGACAGTGGCCTCGGAGTGACCAGCCCAGAGGAAGAAGAGGCTGCGGCAGGCCCTGCCCTCCGGGGGTTGATGTCAGGGCCCAAAGGAGAGTGGGCACCTACTAGTAGCCCCTGCGCTCTGCAGCAGCGTCTCACGGCTCATCACCTGTTTTATACAGAGGTGAGCACGCGCTCTTCCCACCCGCCCGGTTCTTCCCGCCCCACAACGGCGTCACCTACCTACGCTGACCCTATAAGTGGTTTTGAAATCAGTGAGTCTGTTTCTGGCTTTTTGGGTTTTTTTTTTTTTTTTTTTTTGGTCTTATGTCTCTTTAGGGCCATACCTGTGACATATGGAGGTTCCCAGGCTAGGGATCGAATCAGAGCTGAAGCCGTCGGCCTATACCACAGCCACAGCAACCCAGGAGCCAAGCCATGTCTGCGACCTACACCACAGCTCATGGCAACATGGGGTCCT
>NewGene_6394
ATGAATACCAAGGCTGGTCAGCATGGTTTTTTTTGTTTGTTTGTTTTTGTTTTTTGTTTGTTTTTTGTTTTGTTTTGTTTTTTGCTGAGAAAAACAGCAAGAGAAAACCAGCAAGAGAAAACAGAAGGTCGATGTACTGATGGAGTGAAGATGAATTTTTTCAATCATCTGACAACAAATATATGCTTCATGTGTTGTGATCTCTGGCTGTCTCTGGGGCTT
>NewGene_11306
ATGGGCCCCTTCTGTGTGGCGGTAGCAGCTCTGCGAGGAGGGGTCCGGTTCCTCCTTGAGGTTCCTCCTCCGGGTCGCGGAGGCCTGTCAATCACAAGGGCAGGATTTGAGCGGAGGGTGGGCCCAGGAGGGCAGGCCACAGCGGGCGCTGGGGAAGCGGGGGCGGCTGGTGGTGGAATAGGCAGGAGAGAAGCAGCCAACCCCTTGCAGTCAGATCCTGGGTCTGCCCGGGCTTCCCTCCCTTCCAGGGCT
>NewGene_10662
ATGTTCATGGTAAGCTTTTTCCTGCCACTCCACTCATTCATTCACTGGACAGTCACTCATGGAGATCCTATCATGTATAAGGCGCTGTGGTTAAATCCTTGTGGGACTCCAAACACCACTGCCAATCTGTGGCTTCAGGTCCCTGATATTTGTTTTCTGCAAATAAAGAATGGATATGTGTACATGTATGACTGGGTCACT
>NewGene_10799
ATGGGGCATTACGGGACGGGGAGGAGGCACCCTGGCACGCTGAGGTGGAAGGAAGATCATCTTAATTTGAATTCTCTCCTCCCAGAGGAGTTCAGAAATCAGAGAAAAAGTTCCTCTGGGCTAGGCATCCAACATCTTCTCTTCAAGTGTGTGAAAGGTGTGGGAGCCCCGAGCTTGAAAAATCAGGATGAAACTGCTGCTTTCACTGAGAACTGCTTCTCACTCCCAAGGGAC
>NewGene_8171
ATGCTCTGGAGAAGAAGGCAGCTCGGTCAGTGGCCGACACACGTGGCAGCCGGGACTGCATGGCTGTCCCAAGCCCTCATCTGGGCCCCGATGGAGCTGCGCTGGGCGGCCCGTGGTCTGTGCAGGTCACTGTGTGGCCACTGCCTTGTTCCTGGTCATGCGAGACCCAGCCTGGGGGTCACCGAGCCCCGGGCAGGCGGCTCCCTGCCGAGCCCATTCTGCGGGTCCCGGAGTGTGTTGCTGCCAATCTCTCCAACCATGCCCCCTGCTGTTTCCTGGCTAATTCAAGCAAGAGCCAGAAGATTCTGCCTGTGTGCTCAGCGTGGGACAAAGGACCGGGAGAAGGCCCTGCCCCCACCAGTCACCGCAGGCTCAGGCGATGCGCTCAGGAGATGGACCAGAAGTGGGCGACAGGAACAGCCAGGCGCTGCATGGTCCTGCCCC
>NewGene_11328
ATGAAGGGAAAAAAAAACATGATTATCTCAGTTACTGCAGAAAAGGCATTTAACAAAATTCAATACTTTTTCATGATAAAAGCACTCAACAAATTAGGATTAGGAAGAAAATTCCTCAAAATGATAAAGACCATAAATGAAAATTCACCACTAACATCATTCTTAATGGTGAAAGAC
>NewGene_4130
ATGTGCATTTCACCTTTGCATCAGGTCCCGGCGAGCACTCCACTCTCCGCCTTCCATGCTGTCCTGTCTCCCTTTCCTACCTTCCTCCCGGCCATTCCCTGCCCAGCTCTCATACTTCAGTCCTGGTATCACTCCTTCAGAGCCTCTGCTTTTCTTCTTCACCTACTCATTTGGCATTGCTGTGTTTCCTGTTTCTTTTATAACCTGATAAACTCTACTATAATGGTGTCTGGGTCTTTCCTAAATTGTAAACTCCCTGACAGCAGGAATTATGTATTTTCTTTGTATCGCGCCAACTGGAATGTACCTATG
>NewGene_4769
ATGCAGCTTGAGTATGTACCTGCTCCCTTTCCTCAGGGTAGTGCCTCCACAGGTGGATCTCCAGGAACCTCAGGTCCCCTCAGCACGCACGCAGCCCCAGCTTGTCCTGAAGCCCAAACCGCCTTGAGTCCTAAAGGGACTGAACTGCTGCCTGGACGC
>NewGene_5290
ATGGCAGCTGTACAGCCCCGAGCTGTTCAGCGAGACATCCAGGATGGAGAGGAGCTGCCCTGCTGGCCCTGGACTCCCATCCACCCTCCACGTGTACGCAGCAGGCGGGTTGGAGCTGGCAAAGCAGGAGAGGGTGAGGTTGGAGCCAGCCACGAAGGTGGAATCCATGGGGTTTATCACCGGGACACCGGGTCCGTAGTTCATGTTCACGGGGAGGGGGTTGCTCAGGCTGGAAGTGGCAGAATTGCTGGCCTCACACTGGTAGAGCCCAGTGTCATTCCGTGTAATATTCGGAGGGTGAGGAACCTGTGGTCTGGGGACAGCTCCCCTCGGCCCCCAGTGGAGAGGACATCACTGTCTTTGAACCACCTGATGGCCGCAACGCTCTTTGGAGGGACACACGTCAGGGTGACAGAGTCCATGTCCTCCATGGGGGCAATGTTGTCAGCCAGGATGCTGGGC
>NewGene_11172
ATGGCACCAGCAGCAGATCTACTTCCTTCTCCCTGCAAAGGATGCTCCCCTGAGTGCCTGTGCAAAAAACTGCAGGCCCCCAGGAAAGAGTCCTGGTCTGTCATCACCACCAGGTGGTCTTCCATCTACAGAAAGCTTCACTGTCTTAGGGAGAAGGAGTCGAGGTACGCATGGGTCCCACCCCATCTCCTGACAAGGATTGTGCTGAAGACAGAAAACCTATGGAACTGGTGCCACCAAGTGGCGCAGAAAGCAACTGTTGGTGCTTGTGCCCCCAGCACCTCCTTCTTCTCTCCTACCCCCACTTCATTTTCTTCCTATCTCTCCATCCTCTCTTCCTCCATCTTTCCT
>NewGene_2174
ATGGTCGTGTGCGGGCCTTTAACTTATCCAATTGCAGGTCACCTTGTGCTGCTGCACATTAAACACTGGGAGCTTGGAGCAGTATCATTACTTCCAGGGCCCTATCCCATCCTTTATGATAATGTTGCCACAAATATCCATCTATCTGTGTTATCAATCCCCCAAAAAAATGTTATAATTTTTTCTTTGAACTTCATAGGTCTTATAGAAATTACAAAAATAAATATAAATGCGCATACGTTTTTAAGTATGTATGCCTATAGGTATATATATGTGTGTATAAGCTTTTACCCA
>NewGene_7339
ATGCCAAAAGGGCAGCTGCTTTCAAGGGTGGGATTTCATGCCTGGAGGCCACTAATTGGCACAGGCAACTCTGACTTACGCCTTTGGACCCACTCTTGCTGTGAGATTGGGACTGCAGGTCTCAGCAGGAGGACACACCGAAAGGAGAGGCACCGAGCCACCTGCCAGCCCTCATGGAAACCAACTCAAAAGGGCCAAGGCCAGAAGCACCACCTCCAACGACAGCACCGGTGTGACCTGAGGGACGTGATGCTGCCTGCCCCACACTCAAGGTCCTTTCCC
>NewGene_6682
ATGAGTGGATTAGTCAAGTCAGCAGCCCCCCTCAAACCCAATAACTCAAAGCTGCAGACAGCAAGGTATCTGTGTCCGCAGAGTCCCGGAGGCTGGAAGCTCAAGGAGCTGGCAGGTTTGGTTTCTACTGGCGGCCTTTTCTCTGCGCACATTCCAGTGTCTCCTTCCCTCAAATCCCAGGGTCAGCATGCACGCGCTGGGCTTACTGGGCTCTGTGGGTACCACTCGGGTTTGACCACCAGCCTTGGAATTGCCGGGGGTCTTCTCTGGGTCCCCACGGGACCTCCGTGTAATGTGAACCCAAAACAGGGAAACAGCTGCTTATTTTTCCCAGCAAAACAGATTCACTTGGGAGCAGAAAAAGAACCACAATCCAGGACA
>NewGene_1584
ATGCTCACTGTCGTTAGTGATCAGAGGAATGCAAAGCAAACCACCTCCCAACCATTAGGATGGCCACAATCAAAACCAACCAACCCACCAAAGAACCTCCCAGTGCTGGCTGATAGCCCTGCCCACGCATCGTGGACAGATGCAGAACTACGGTCCCACTGTGGGAAGATCTGGAGTACAGTGACGGAGACCCTCCTCCCAGCGGACAGAACTGGAGCAGTTCCGCTGGCTGTTCATTTTGCCTGGAAGGTG
>NewGene_10068
ATGGACTTTGCAACGGCCTGTGTTCTGCTGTTGAGCGGAATCCACAGGTTCCTTATGTTCAACCTCTCGTCACCGGCTCCTCTCTCCAGTTCCTGGTTTTCCCCTGGTTCCTTCGTGGTCTCGTCGGTTTTCCCGGGCCGACGGCTGTTCCTTTCTCGTCCTCGCACACCGCCTGCTCCTTCCTTCACCTTTCAGTTGAATCATCACCTCCTCAGAGACGTCTTTTCGGACCCCTTCGATTGGGTCACATCTCCACGCTCGTGCTCCACGCAGCTGGAAGTGGTGTTTCCTCAGGACGGAGGATGCTCACCAGCAGGCTGTCCACACTGGAAG
>NewGene_2884
ATGTTTGACAAAAGACACCTACAAGAACATTTAGGGAGTTCCCAGCTGTGTGGTGGGTTAAAGATCTGGTGTTGTCGCTGCAGCAGCTCGGGTCTTTGCTGTGACACAGGTTCAATCCCTGGCCCTGGAACTCCTGAATGCTGGGGGCATGGGAAAAAAAAAAATGTTTACAGCAGCTTTATTCGTAACAGCCAGAGATTGGAAACTACTTGG
>NewGene_6364
ATGGGTTTCCAAAACACTTGGAAAATCTCCCTGAAGATAATAGACCATATTATGTGTTTAGTTATTGCTCTGAACAATTACAGTAATGATAATAAACAAAACCTTTTAACCTGGTTTTACCTCTTGTTCTTACGCCCAGGCAGCAGCAGCATCTCCCTGGCTTTC
>NewGene_9707
ATGTTGCCTCCTTTTCCCAGGATATCCATGAAGATATTTATTTTAAATTCCATGGCTGATCATTCCGACATCTGTGTCACATCCGAGTTCGGTTCTGATGTTGGCTTTGTCTCTTTAGACTGTCTTTTTCTCTGCCTTTTGATGTGCCTTGTGATTTTTTGT
>NewGene_8309
ATGGCTGGAAGTGCAGGGTCCAGTCCCAGGCTGGGGATGCAGGATGGCGAGCGCCCTTGTGGCTCCTGGTTGTCGGCCCCTCGCCACTCACCCGCGCTGCTGCAGTCTGTGAAGCCTGGTGGGATCTGGGCCGCTCACTCTCAGTTTCGTTTTCCCCGCGGACTCCGCCTTCTTCCCCCGCCGCACGGGCCCCTCCCGCACCAGTCAGCACTTGTCCGCGCAGGCTCCGGGATCGCGCGCCACTGGCGCCTGCACCCGGAGTTCCCGCGGGCGGCACTGCGGCGCCTGCTGGGCACCCGCCGGCCGCTGCTGCGCGGTGGAGCGCGTCCGGGTCCCTGCGGCCTGACCTGGTCTTCTCATGCTGCTTCCGGCCCCCGTGGCGGGATCAGTCCGCCGGGATGTGGGGAGGACCTTGAGGTCTCCGAGGCCCACTGCGTGGCGGGCGCTCCC
>NewGene_9445
ATGATTAAGATCTATGAGATGATGCACCATCCGCTTGTCCCCATCAGCTGTGGCTCCTGGTTTCTTGTTCATACCTACTATGAACCCTGGGAGGAAATCTCTTTCCAAGGCTTCTCAGCTTTAGAATATATTTCTTTTTCTTTTTTGGCCGCACCCATGACCTGTGGAATTTCCCCAGCTAGTGAT
>NewGene_9305
ATGGAAGTTCCTAGGATAGGGGTTGAATCAGAGCTGCAGCTGCCAGCTTACACCACAGCCACAGCAACACGGGATCCAAGCTGCATCTGTGACCTACACCACAGCTCACAGCAACACTGGATCCTTAATCCACTGAGCGAGGCCAGGGACCAAACCTGCATCCTCATGGATACTGTTTGGATTTGT
>NewGene_10417
ATGGCTCACATACAGTCTCTTGCCCGGGAATTTCCATATGGTGAGGGTGTGGAACACCGGTTCTCCCTGGTTCCAGGGTACAGTCCTCCTCTTATCACTTCCCAGAAACTTTCTGGAAGCTGGGGTCTTGCTCTATCAGCACTGCCGGGGTTTCAGATTAAGCAGGGATCCAAAGAGCAAAACCCCAAATCACCACACTTCTTACTA
>NewGene_461
ATGGAGCTACTGAAGGTGTTGAGAGTAGGGAGGTCTATGTCCAGTGATGGTAGTTTGTCTTCACAAGACCAACCAGTTCTGTGGTGTGAACAGGGCCTTGATCTTGGCTACAGAGCCTCTAAGCCCAGTTTTCTAGCCCTCTTGGAGATTCTTGGGTACCAATGTCACCGTGGGCTG
>NewGene_9778
ATGGCTCCAGCTAGTGTGCAGGCCGTGTCCGAGCCCAGCTCAGCTGATCAGCGTGACCTTGGAGGAGCTGCTTGCCATCTTCACCAGTGTGCTGGGGCGCTCGCCCTTTCTCCTTGTTGTTTCCCATCACGACGTGGCCGTCAGGGGTTCCAAGAAGCTGGAATGAGAGTAGTGCCTTCTCCGCCTCCAGGATGTAATCTGGCCCAGGCTCCTTGGAATGGATTCTTTTTTTCCTTTATTGGATCTTTAAAATGGATTTATGAGTCAGAT
>NewGene_5544
ATGTCACATTCTTCTGGCACAGGTCCAGCCACTTGGGAGATGACAGAAGAGCCTAGAAGAGCCATCAGAGAAAGAGAAGGGCCCTGTGTCTCCTGGAAGCAGATGAAAGGAGAACATCAGCTGGTCTCAGGACTTGCTGAAGTTCAAGTTCTTTCTGTCTCAGTGCAGAAGGAGTTCACAAGAGGCAAAGTAATGGGTAAGAAG
>NewGene_531
ATGTATTCACCAATTGGATCCATGGCCACGGTTGGTTTGGAAGGACGGCTTGGTTTTCCACTTCCTCTCACGTTAATGGCTGTGACACGGTGTTCATATTCTAAGCCTTCAATAAGGCCAGTGGAACGGTACCGCGTCATCGTCACTGGTACTTTATTTACACGGACCCAGCGATCTGCTCTCACTTCCTTGCGTTCCACGATATATCCAGTCACTTGGGAGCCACCATCATCTCCTGGTGGGTACCATTTTAGAACCAGCAAAGAACCAGGAAGCAGCTGGAGGTGGGCG
>NewGene_1121
ATGACTGCAGAACCCAGTAAGAATAAAGACCTCTCTTCTTTCCTGGAAAGAATTCAGCCAATGAAGAGTGGACCCTCTGTTTGGCCTGGCCCTGACACGTTCCTTTTCCCCAAGTGTTCTTCTCCTGCTGTGTGGCTCACCATGGTTGTTAGCCTCACATTTCAACTCTTTGCTGATCCCAGCAATAAACGTAACTTGGTTGCAGCAGTATCTGGCATACCGCTCCCTACCCCTTCTCTTCAACCTCCTTTATCCATGAGCCTGGCGCGAGATGGTAATAATCCAAGATTTAGATCGGCAGAGGATAGGAAGCCCCTTGTGTGCCTTAAGTTA
>NewGene_2708
ATGTCTGCTGTCCCATCTACGCTGCAATCCATGGTCTCCAAAGGGCCTTCTCTACCTCCGTTCTTCTGTTGGGCTCATAATTCTGGAGACTGGCAAGTCCAAAATCCGCAGGATGGGCTGGCAGGCTGGAGACCCAGCAGAGTGGATGTTTCAGTTCAAGTC
>NewGene_1424
ATGGGGTTGCGAAGCCGGGAACCAGGCGGGAGGCTGCAGCTTTGCCGGGGCGCGTGTCGCCGGCCGGGCGAGAGGCTCTGTCGGGGTTTCTCGTGGTTGAAACCGCTCATCAGGGTCAAAGCCGCCCCTTGGGGTCTGCGTGGCTCTTCCCGTCCAGCTGCGGTGGTGAATTCTGACGGCAGAACGACGGCACTTTCAGGCCCCCGCCAGCGCCGTGGTGTCCGCGGAGCCGCGGACAGTGAGACCGTCCGGGGCGGAGGCGCAGCCTCTCCCTCCTCCCGAGGCGGCTTGGACGCTCCCTCGGCCCTGAGTCCAGTCGGGCCGGTTTCCCACGGGAGCAGCGTTCCTGGC
>NewGene_5378
ATGCATGCGGGAGTCCGGGGGGCATCCCACGACACGCGCCCCACAGGGCCGTGGCAAGGGCTCGGGGGACCCCGGCGGCGCGGGCCCGGTCAGCGCGGAGGACGCCACCACCGCTCCCCGGTTCGCCATAAGTCACCGTCGGCTGGGACAGCTCAGCTGCACCGCCGCCTCTGCTTGTCCCCACGGGGGACCCTGGGCAAGTCACTCGACCCCCCTCTTCCTTCGGGGTCCTCGTGTGTTAACGGGGCGGGAAGGTCCGCATTCAGCGGGCGGAACCTGCAGGTCGGGTGCGGGGCGCCCGCGCGCCCCTCCGGCGCACGAAGACCGCGAGGCTGTGGGAGTCTCGGCACCGTCCTGCTCCCTCTTCCTGAAGCTGGGCCCCCGACGGGACACCGTGGCCCAGCTGGACGCTCCGCTCCGGGGCTGAGCGGCCCTGAGGCGGGCGCCGCGGCCGCACCGCACCGGGGCCAGGCAGGCCGCGCAGCT
>NewGene_6475
ATGACTTCTATCCTCAAGGTCACAAGATGGCTTCAGGAGCTCCAGCCAGGGTGCCCACATTCTTTTGTTCCTGCTGGCGCCTTGGTCAGAATTTGGGGGCCGCTCCAGCTAGCCTTTGCTGGCCTGGGTCTGCTGATCCTGACTAGTATCCATGAGGATGTGGGTTCCATCCCTGGCCTTGCT
>NewGene_5739
ATGGATGATGGCCCCAGGACCAAGACTATTGAGCAAATACTGGGGAGCAGAGATTTCCTGAACCTCTCAAGCTTCTTTGTAATGCAGACACAGTCTTGTCTACAGATGCTCTTCAAGATTCATATGGTGGGCTTGTTACCTACCACCCTTCCCCAGACCGGCTCTTGGATG
>NewGene_4442
ATGTTTTTCTTGTCTAAGCCTTCATGTCTTCCGAAATCAATTTATCCATGCAAGTGGGACAATGATGGACAAACCCTGGATTCGCTCCCATGGCTACAACTGACAGCTCAGCTGGAATGGCTGGACCAAATGGGACCGCTGGGCCTCTCTCCCCATGGTCTTCTCTCAGACTTCTTCAGATCCGGGCCTCTTAAAAAT
>NewGene_1021
ATGCAGATGGTCTCAGTAACACCTTGCTCTCTCAAGGCTGCATCCCTGGAAATGGTTCCCATTGTGGGAACACCACACATGCGTTACAAGGATGGGGAGGGGGCGGAATGTAGAAACTCCAATGGCCCGGATCCAGCTTACAGGTCAACTGGTGATGGTGTCTTCCCCATGACGCTCCTCCAACACCACGTGCTTAAGATTCAGCCAAGTTGCTCTAGCTGTATCTCAGCCACCGCTTCAAGCTCCTGGTGTGTGTCTTCCACATTTTACCGGCCCATTTTCCTCGTGATGAACACTAAAAATGCTTTGAATGTCCCCTCA
>NewGene_45
ATGAGAGTTCAAACTTCTCTACATTCTCACCAACATTTGTTATTAATCTGTCTTTGTTATCATAGCCATTCTAGTGAGTATAAATGGTTTCTCATTGTGGTTTTGATTTGCATTACCCTGGTGATTAAAGATATTGAGCATCTATTCACGTGCTTTTTTTGTTTTTTTGTTTTTGTTTTTTTTAGGGCTGCACCTGCAGCGTATGGAGGTTCCCAGGCTAGGGGTCAAATCAGAGCTATAGCTGCTGCCCTATACCACAGCCACAGCAACATGGGATCCGAG
>NewGene_9325
ATGAGGGGAGGGAGATGTGCCCCTGAGCCGGGATGTGAGGGCTGGAAGACAACGCGTGTGAATCCAAGTGTTTTTCAGCACCATCTGCAGAACTGTCCTCGGCTTCTCTTTTGCACACAGCCCACATCCTCTGCCACTCAGCCAGCCAGATGTGTTTCAGGGGCGCCATCGGGTTTGCCGTCCTGGCATCTCCATTGGTCCCGTTGTACTTCCCAGACTGTCTGTCATCTCTCTTGCATGGTTTCTGCTCTTCCTCCCCTCATC
>NewGene_10069
ATGAAAACTGCATCGGGCAAGGCCATTTTCAGGATTCCGAGGGAGTGGCTCCTGAGGGATGTGCTGAGGGGGGATTTTCCAGGCAAACGCTGCCTCTGCACTGGGAGGGCGGAGGGTGGAGTCGGCCGTGCTGCCCACGGGGCCCGCTGGCCTGAGCAGAGCCTGGACTTTCAAACCCGCCCGGGGCCCTCCTGCTTTAGAGGTACCCTCGTGGGGGGTGCGGGGGCCTCGGAGGGAACCTCAGACTTTTCTTCTCCTTCTCCTCTCTCTCCTCCAGACCAGAGGGAGTTTCTAAGCTGCTCTCAGGCAACCGTATTTCCATTCCCAGGGGAAGGTGGCCCCCGCGGGGAGCAGGGTAAAGACACGGGCAGGGAGGGTGAACTGCTCAAGGTCCTGCAGACGCGGGGCTCAGGGGGCGGCCACTGCTTTCAGGGGAGCAGCAGGGAACCAAGAGCCAGCACACCTGACCTC
>NewGene_8273
ATGTGCTTGTTGGCCACCTGTACATCTTCCTTGGAAAAATGTCTATTCATGTCTTTTGCCCATCTTTCCATTGGGTTTTTGGATTTTTTGCTGTTGAGTTGTATAAGTTGCTTGTATATCCTGGAGATTAAGCCTTTGTCAGTTGCATCATTTGAAATTATTTTCTCCAATTCTGTAAGTTATCTTTTTGGTTTCTTCTTGGTTTCTTTTGCTGTGCAAAAGCTTGTCAGTTTGATTAGGTCCAACTGGTTTATTTTTGCTCTTATTTCTGTTGCTTTGGGAGAC
>NewGene_2772
ATGCCATTCCTTTCTGCACTCCTCCTCGCTCGTACAGCTCAGACCTCTGTCTTCTCTCCTTCTCTCCCGAGCTGCAGGCTAAGTTCCCAACCGCGCCCCACTTTTAGCATCCTCTCCTCACCTGGCCTGACCCTACCTGCAAACCCTCCGATCATTCTCACCAGCCTCGGCAGCTTCAGCGGAGCCCACGTCGCCTCCTTGTGGTCCAAAGACAAAAGTGCAGGCGGGCTGCGCTCACCTGGGCGGGGTCTCCTCCCGCTGGAGTGTCCGGAAATCCATGGGTTCCCG
>NewGene_8392
ATGGCACCCCACCCGACCACAGCACGCAAAACCCTTCTGCACAGCCCAGGAGGCAATGGCGCCCAGGGCCGCGTTCTCCACTCCCGCAGAAGGGAAGCACGTCTTGGCCCCCTTCTCAAGAGTGGCAACACTTCTGGGGCTCTCCAGCCTGTCTTGGGAGTTGGAGCCTGGCCAGAGGAGTGGGGAATCGGAGCTGCCACTCCTGGTGGACCCCACGGGCACAGCACTGCCCGATCCGAGCCTCATGGGCAACCTCCACCGCGGCTGACGGTGAGGCTGCCTCCGGAAGCCCCGGAG
>NewGene_5481
ATGGAGTCCACGCTGGCGACAGCCGGTTCTGCCACGGGCCGGGTCACCTTCTCTCACGTCTTTGGTCAGCAGTGCCAACTTATGGAAGCAGTGCCCATGGGGCTGCATCATCCAGGGCAGGAGGATGTTCTTCTGAGTCAAAGGAGCGTGGGTCCCAGCTGGAGC
>NewGene_9808
ATGAAGATGCGGGTTGGACCCCTGGCTTCGCTCCATGGGTTAAGGATCTGGAGTCGCCGCAAGCTGCGGCTTAGGTCACAGATCTGGCGTTGCCATGAGTGCGGCCCTGGGGCCCTGGGAGGAGGCTGGTGGTCAGGGTTTCATGCTGTTCCGGGGTGCAGGATTCGTGCTGTTCTGTTGGGG
>NewGene_4254
ATGGTTAATACCCAAACTGGAAACAGTTGTGGAAGAAGCCGTGAACCTAGAATGCTGCCGCTGCCTTCACGCGACTTCCTTCTATTGGCACTAAGGTCCTCGGGGGAAGAAGGGCGCTGCCGGTCCTTCCGGGAGACCTGGGCTTCCTGGACTTCCAGGCCTGCCTGGGCCGAAAGGCATTCGAGGACACCATGGAGCAGAAGGCGTTTCAGGGAATCCTGGAAAAGCTGGGCCACCAGGAAAACAGGGACTTCCTGGCGAAGGAGGCAGCCCGGGAAGAGCGGGACCGGCTGGGTCTCCAGGTCCTCCAGGAGCCAGAGGGCCCACAGGCCC
>NewGene_2147
ATGCCTCCCTGGCACACAGGAAGCAGGCTCAAAGAGTCGAATAGCAGGTCAGGGTTGGTGTCAGAATTTGAATCGAGAATTCTAGCTCCAGCGCCCACATCTTCAGCCACTGTGCTCTGGAGGGTTATTGCGAGATTCAAATGGGGAGGGATGCAGAAGAATAGAAACCCAGGTGCCTCCAAG
>NewGene_1269
ATGCAGACACTATCCAATCCTCCTCAGGGCCTCCGGAGAGGAGGTGGATCAGAACACCGCTCACAGGCAGCCTTGCTCAATCAGGTACTGTGCTCCTCTTCCTTCATTATACCATTCGGAAACAGGGACTCAGGGCCGGAAGGTCATTCTGTCCCTCTGATACTGCACAGCTTCCCAGTGCACACCCAGGGCCCGAGGCCAAGTCGGAGTGAGATCTCTCAGGAAAATGAGTGGGGGCGGAGTGGGACAGCCACCAACCCCCGAGCCCCTCCCCAGGCCCAGCGAAACCGCAGAGCAGAGCTCCGCGGCCCCTTCCCAGCCGCTGCGGCGCCAGTGCTCCGC
>NewGene_7620
ATGGAACACGGGAATGAGTTCAGGGAGAAGGGAAGCCTGCCCAATGGGGGCGGGAGACAGACCAGTAGCCCACTAGGAAACCCTCAAACCCCAAAGCCTGAGGTTTCTGCCAGAGCCTGGGTGGCCCTGTTGGGGGGCTCCTCGCTTTTGGAATTTCTTCCTCATGTTCATCCAGGGATGTCCAGGGTGGCCCCCATACTTCACCCTCCTGTGGATGGGTTCCCCTGTGAACAGCCAAGGTTTCTTGTTTCATCTTCAGTGTCTGCGGTTCTGATCCCAGGCTACTGGCCACAGCAGCCCACCACAGTGGGCACTGATCTGGGGAGACCCCGACCCCCGCTTCCTCTCTTGTTCAGCGACTTGGCCTTAGGGAGCTGTTTGCATTGGGAACAGGGTTATGGCAGGATAGCTGCCTCTAGCTCTTGCTTTTGTGTC
>NewGene_10588
ATGCCACTGTGCCAGGCCGGGTATCGAACCTACATCCCAGCACTCCCAAGATGCTGCCAACCCCATTGCATCACAGCAGGAGCTCCAGAGAAAAGCCTTCTTGAAGACTCAGAGGACTCCAGCTCAAACGTCCCCTCTGAGGTGGCCAGAGGCAGGAGACCCAAC
>NewGene_8378
ATGACAGCACTTAGCTCACGAGGATGTGGAAAAATCACTGTGCTGTACATAAAAGGTACTTTAGCCACGTTCATCCTCACCTTCCGGCTCTTTGCTGGTGTTTTATCTCCATCCATCCTGGGTCGAGTAATTAACACGAACCTTGACTGGATGGGAAGCCTTGGGCTGTCAAACATGTGCTCAATTTGGTCCTTTATGCAGCAATTCTCTATCACTCTCCTATTGAGGAAAGCTCTACGAGGAGTAGTTATCACTATTCCTTTTTTATACAAAGATGACATTCTCTATGCACCTGAAAAACAGTTTGTTTCTGGCAAACTGCACGGGAAACACCTGCTTGCAAAATACATATGGGAAGTCTGTAATGGCTCATCTATTGGCAGCATATTTTGCCTGGTGGTTTCTTTAGGTGTAATGAATTGGGAAAATGTGTCTTTTTCAGAAACT
>NewGene_6029
ATGGAGGTGACCCGGCTTTGCCCAGCAGCTCTGGAGGAAAGTGGAACGGAAACTATCCAGAGGCATCTTGGCTCCTGGCCGAAGGAGGTCAGCAGGGGGCGCCTTGCCCGGCTGGACCCCCCAGGCTCCACTCTCCTGACCAGCGGCTGGATGGTC
>NewGene_8982
ATGAGATCTCCTGAGGGCAGGGCCCATGTTGTGTTGTGTAGTTTGATTTCCTTTTTTCCTTTTTTCTTTTATTTTTTCTTTCTTTCTTTTTGCTGCATGAGTTATGGGGTAAATGGCAGACGAGACTCAGATCTGGCTTTGCTGTGGCTGTGGTGTCCACCAGTAGCTGTAGATCTGATTCAGCCCCTAGCCTGGGAACTTCTGTATGCCATGGCTGCAGTGCTAAAAAACAAAACAAAACAAAACAAAAAGAGTCACTCTTCCCTAGTTGATGATCCCATTGGGGAGGGAATCTATGACAAA
>NewGene_8727
ATGTGTAACCGGGTCACCACGCTGGACAGTATAAAACTGATAGAACACTGTAAACCAGTGTGCACCAGGTACCAACCACTGGCCACAATTCTGATTTCCATGCCAATCTCTTCTCCAAATTCTAGACACATATCTAACTGCCTATTGGACGTTTCCACCTGCAGTGGGGACAGTGGCTGTCCTCCAGGTATGTATGTGCAGGACAGCCTCGCCATCAGCCTGGAAGAGTCTGGTGCCTGCTGTAGACTGGAGCAGAGGAACCAAAGTCAGACCACCCTGGAGAGGAGTGTGGCTTGGGGAGCCCTTCTCCATCCTGCCCCAGCGCCAGGTAAAACTGGCACAGTGAGTTCCTGGCCACTCATCTCACTCCAGCCAGAATGTAGCTCATCAGCATCCATCAGTTACCATAACCTTGAGGAACGGTCTAGAGACGTGAAGATCCCCTCAAATGGCATCATACAG
>NewGene_6040
ATGCATCCGTGTCCCACTGCCACCAGCTTCAAATCCCTTTTCATTTCTCCATCTGTTTCTCATCTCCATACATTGTGCCTCCAGACTGCAGATGCTCCTGCCCTTCAAGAACATGGGGCTTGTGTTTCTGTTTCTCGTTCTCTTTGTTGTTGGGGAGTGAGTCTGATGTCCAATTCAATATCAGGTGGAGATGGTAATTCATTCCATATCAGTGGGTCTCCAGGAGGTGTATTT
>NewGene_8625
ATGTGCTGGGGGACCACCTGGAACGATTGTCTGGAATACACTTACTGGAGCTGTGTGGCCTGGACAACCTGGAATAAGGGAGACAAAACAGCTGTCCTTCAAAAGGGTACAGCCCCTCCAGACTGCCAGACTAAAGCTTGTAACCCAGTTAATTTCACTATTTTCAATTCCAGTGAGCCCAAATGGAAGGAGGGTTTCAAAATAAGCATTCGCATTGACGGAAGAGGCCTTGACCCTGGAGCTGTGCTACATTTCCAGAGAATCACGTTTGCACTCCAAGCTGCCTCTCACAGCATCTTTCATTCCTTTTATGAAGAAATAAGAAACACCCCACCTCCCATTCCGGCCACAACTAAGAACTTGTTCTTAGCCCTGGCAGAAACTATTGTACAAACTCTCAAGGTCTCCTCTTGTTATGTATGCAGGGGAACAAACACAGGAGACCACTGGCCTTGGCAAGCCAGAGAACTGGACCCATTAGAGCTTCATAATGAGACTGCATACCCCCAACTCACCAATGGGGTATGGCTCCTCAGAACTGCTATTATAGGGAGAAATTGTCTTGTGAGGCGGGTAGGATGGTTTAATGTTTCAGTTAAAAGCCTAACGTGTTTAGGCCTAAGGTATTATAATCTGACTGCCCAAAAGACTCAATGGTGGTCATCCTCCAATCGCTCAGAGCCCAAGCCTAATCCCTTGTCTAACTTTTCCCACCTTCGACAAGCATGGGAAGATATCAGTACTAATATCCAGTGGCGGGCACCAAAGGGATTATATTGGATTTGTGGAAAAATGGCCTATTCCATACTCCCCCAAAATTGGGCTGGGGCATGTGTACTGGGAACAATCAGACCTTCCTTCTTCCTGCTCCCACTGTCACTAGGGGAGCAACTGGGGGTTCCTATATATAGGGTACAGGGTGCCCAGAGAGACCGGAGGGCTCTCCAAATTGGAAAC
>NewGene_4748
ATGAATGCCAGGTGGCATGAACAACTGGTGGTATGCCATCCACAATTTTCCCTCCTCTACCCAGGGCAGACATCGCTAATCATGGTACTTTTCCTCACTGTACCTAGATGTGGCTTTGACAGCCTCATCAATACCGGGCTTCGGTCAGCCACGAGAAATCCAGCAGAGTTGCCGAGCAAGGTGAACACTGTCTTTGATGCAGAAAATACCTGGAAATTCCTAGAGAAGGCTGTCTTTTTCCTCACCAGTAAATCAAGGCAGAAGTGGACTAGAAGAATTCTA
>NewGene_7452
ATGTTGCCAGCCAGCGGCTGCACCGGGCCCATACCTCCGGGCTACTTCATCCACCCTGACACTGGGCGGGTGCTGCCTGAGGCTGGAAATCTGGGCTACGATCTGCAGGAAGCTACCCTGGTGCCTACCACTGACTCCAGTTCTGGTGACGTCCGAACATCAGAAGCTGCCATCCTCCCCTATGTGCCCTTCCCAACCTGTCCTGCCACGGGCTCCCCTCCGGCCACCTGCCTGCCTGTCCTGCAGCCAAGAAGAACGTCACAGCTGGGGGCTCTCATGACAGACCCCATCACTGGCCTGGAGGTGCCCGTGCTGGCTGTGACTCTGCACCCACACACGAGGCAGTGGCTCACCCTCGGGGGGACATACCGCAACCCCCTCACCCAGACCGTGACCCCTCTAGAGTTGGGGGGCCCCTGGAGGATCCAGTCACAGGAAGCATCTCGCCAATCCTGGGAGTCGGGCTGGATGAAAATACAGGTCAGGTGCTGGCCCTGGGAGGGCTGCGAGATGCCTCAGGGAACCTCATGCTGCCTGGGGACCACTTTGTGGAGCCGC
>NewGene_6856
ATGCATGCTTCCGTGGACCTTGACAAATTAAGAGACCTCAGTGGCAAGAGCTTAGCTATTGAAGATGGGGTCAAGGTGAGCACTGCAGAAAAGAGGGAACAACTACAGCCAAGGTCTGAAGAGCAAAGCAAACTTGGGGAATTGAAGCATCTGATCATACAACGCCAGAGACACCTAGAATGTCTGACCAGATATTTGGACGCCCCACGGCCAAGTCAAGTGATTACTGAGGGAAGAAGGTGTTCGGAAAGAGGAAGTGGCCAATTATTAAGAACAGGACTGAGAGTCATACACAATGGAATACTACTCAGCCATGAAGACAATGAATTCATGCCATTGCAGAAATGTAGATGGACC
>NewGene_2652
ATGGCAAGTGATGCCAGGAATCGATCAGCCCAAGGGGCTGGAAGGGATAAACCTGGGGGCAAATCAGCAGTGGTGGAGCGTGTGAATTCCAGAACACACTCAGTGTGCCGAGGCCTGTGCGCAGTGTCACCATGGGAGACTGCAAGCCTCAAGCAAGCTCCTGGCAGGACCAGCAAGACAGAGGGTCGACCTGATCACCCTGAGCCTTCTCCACCTTCTGAGCGCAGACCCTTCGGCTCTGAAGAAAACAAACTAGATTTCTCCTGGCCCCAGCCAGCTCCTCAGGCCACGCTGGAAAAAGCATCCAGGGGAAACCGGATCTTTCTGAACACAGCCAGGACTGCCCCCCACCCCCCCAACTCCCTCACCCCCCTGGGGATGCCCCACCAGAAGCAGAGGTGCTTCCTATCACCCAGCCTGCTGCAGCCCCACCAGCAAAAGCTCACGAGTGCTCAC
>NewGene_7783
ATGCCAACTTCCCAGAGTTCCTGCCTCTCAAGAAATTGTTCTCCTCTACAGAAGGCAGACTTCAAGGAACCAGTAACTACTTTAAGCTTCCTTGTGGAGAAGTCAAACAAGAGAATATTTCTTCTTGTTCCTTGGGGAAATTCCTCCTGG
>NewGene_9615
ATGTTCCCTGTCTGTCAGCACTTTGAGTCCATCAGCAGAACACACTTCAAGTCAGGCAACTGGTTTTACACTGTTCCCCATCACGCCAGGCTTGGCCAGCCCATATTTTGTGTCACCTGGTTTCAGGTAATGCGTTCCCTCAGTGGTGCTCAAAAGGAGGGAGAGGTTCAGATGGAGGAAAATCTAAGGAATTTTGCAGAACACATCCAAGAGAGAGAGGGTCCCTTCATAAAGACCGTCTGCCCACCTCAAGCTGTCAGCTTTTACACTCATCCTTCATTGATGACCAGCAGCCCAGCTCACCACAGGTCAAAACCCTGGACTCTGGAAAACTGCATGCCCCATACTCCAGCTGCCTGTGTGTTCACAGCTCTACTTCCGGAGAACCACAGGGCCATA
>NewGene_3383
ATGGCGTTCACACTTATACTCAGAAACATGTCCATTGTCGTCGTCGCCGTCGTCATCATCATCATCGCCATCACCATTTATTCAATCCTTGCGACATCCTTATCATTTCCTTTATATGAAATAAAATCAAAAGCCAGGCTCACACTTATAACTGGCAAATGTATTATTTATAGTTTGTCTTCCAAGGCAAAGTCTGAATTAACTGTACATAAAAAAAGAACCTGTTACATTTCAGAGTTCATTCAGAATGTTGAAAATATTCCTGTTTGTTGCCTTCATAAATTTTATAAT
>NewGene_407
ATGAGTTTAACAGTTTTGAGGAGGACTGATCATGTGTTGTGTAGGATTTCCCTCCATTGGAGTTTGTCTGCTGTTTTTCTCATGAGCAGATCGAGGTTATGGGTTTGGGGACCGGAAGCCCGTAGAGGTAAAGTACTATTTTTATCACATCGTATCAAAGATACGTATTATTACCTGATTTATCACGGTGGATGT
>NewGene_11236
ATGTCTTTCCATCTGTTTGTGTCATCTTTGATTTATTTCATCAGTGAAGAGACACACTCAGCGGGCAGGCGTCTCCTTCGAAGGCCCGCAGAAGGTTGTCCTCGACGTAAATGGTGCCCCGGCAGGGCGGTCCCGAGCCGACAGCACAGTCAGGGTCCGCGTGCGGTGACTCGAGCTCGGCGCGGGTCCTTCAGGCCCGTAAGCGCCCGGCGAGCCCTCGGAAGGGCGGGAAACGCGGCA
>NewGene_7247
ATGGCCCGCAGGCCTCTGGGCACCCCTGGGCCATCTGTTTCTACCCCAGAGGGGCAGAATTACACGAAGTTCAGAATTCGATGGCTGCCCTTCAGCAGAGCCGTGGACCAGGGAGGCGCAGGGCTCCTGCTGGAGCTCGTGGTCCGTGGACCTGCGAGCCCAGGCCGGCCCTGGGCCAGGCAGCCGGACACAGACCGTGGACCTGCGAGCCCAGGCCGGCCCTGGGCCAGGCAGCCGGACACAGACCAGGGACTGCGAGCCCAGGCCGGCCCTGGGCCAGGCAGCCGGACACAGACCGTGGACCTGCGAGCCCAGGCCGGCCCTGGGCCAGGCAGCCGGACACAGACCAGGGACTGCGATCCCAGCACAGACCCG
>NewGene_200
ATGAGAATATCAAATTGCCTTAGGACTTCGTGGCCATTGTATACATTTAAAAGTGTTATGAAAAGTTGGATTAAAACGATGATGTGCCAGACACGACCTCCTTTACGACTCTCTACATTGACGATGCAAAACTTAGACGTCTGCTTGGAATGCGGAAGGGCGAGTTTTTCAAAATTTATTCGGGGATACAGGAGCAAAAAAGTT
>NewGene_4913
ATGTCCAGTGGGGTTCCTGGTTCTCATCAGACACCCGAGGCCCTTCCCCACCTGCAGAGCCGTTTCCCTGTGAGCCGTTTCCCCTGGGCAGCTGGTGGGGTGTCAGGGGTACCTGGCTGGGTTTTTCGTTGGTCTTCCGCACACAGCACCAATGCCCAGCGCTCAGCAAATACGTGTAAGTCAACAGCCCGCGCCGTAAGTGATTCTCCAGTTCCAGGCACTGGTGGATTAGCCACTGCACCAAGCGCTCCCTTTCTGTCCCCATGCACAGCCCACGGGGACACCTTTCTTCCCTGGCACTTCCTCATCTACTGGAAACGACGGACGAAGAGCAGGGTTTCAGAAGCTGGGTCCTGGCGATGCCGAAACTGTAGAAAAGGCCTGGATCCAATGCTTTCCGGGCTGAGGTCACCACAGACCTGGATGCGTCTCCGT
>NewGene_1447
ATGGGCCCCAGGTGCCGGCAGGGGCCTCAGTTCCTCCCCCACAGGCCCCTCCTCAGGCTGCTTGAGCTTCCTCCTAGCATGGCAGCCAGCTTCCCTCAGCGCAAAGAGACAGAACCAGAAGCTGTGACCAATCCCAGAGGCTGCTTCCATCACTCCGACCACATCCTGCTCCTCGATGCAAGTTGCAAAGTCCAGCCCACATTCCTGGGCCAAGGAACGTGGCCCCCTCTTTGCCTTTTGAAGGGCAGTGTGTCACAGCACACACAGATTAGT
>NewGene_4426
ATGTTCCCATGTTCCTCGGGTGACAGATATTCACGTCCCAGGTGCAGCTGTGATCAGCAAGCAGGAAAGCTATATATGTATATGCACACACGGATTTATGAAAGCGGTGTACACGCTGTAATGGAAATGGAGCACTGGCCTTCAAAAGAGAAACCGTCCCTA
>NewGene_1178
ATGTGGGCTTTGACCTGTGAAAATAGGAATGAAGCTTGGCAGGTTCAGTCCCAACTGACCTGTGGAATCGGTGTACCTCTGTATCCAGTCTTGCTTTATTTGCTCTGTTTCCTGAATCCAGAAAGCTGCACACTGGGGATCGTTAGGTCCTCTGTGTCTTGGTCGGAGCTGGAGTACAGTATACTAATAGATCAATTTCTGTGTTCATTCATTCAGCAAACATTTATTGAGCAGGCATGTCCTAGGCATTGGAGATATGAAGATGAA
>NewGene_10531
ATGAAGTGGGCATGCAGAAATGGGGACCTCTTAAAAGGAACTAGCTGTGTTCAAGGACACATGGGCAGCGCCAAGGATCAAGCCCTTCCCAGCTATGGGAACCTAAAGGTTCTTGACCCCCCAGGAGAGGAGGTGGAGTCCACTGAGGACCGAAGAACATCCAGGACAAGAGGAGGCTCTGCCTGGGACTTTTCACTTCATCTTACTCCGGGGAGTTTAAAAAATAAA
>NewGene_1222
ATGAGGACGGGAGGGCGGGCTGCCAGGAGAGCAGGGCACACACGACTGGAGGCATCAAGTCAAGAGCAGTGTGCCCAGCACACAGCTGAAGCCACAGGCTCCGGCCACAGCCCAGAGCTACCCAGGTTTCTCGGCATCTGGATTCCCGTGGGAGGC
>NewGene_9906
ATGACCAACGCCCGCATGACCCACTATCAAAGCCTGCTTCTCACAGAGAGGGTCACGTTCGCTCCACCAGCCGCTCTCAACCCTGCCACTCTTCTGCCTGAAGAGACTGATGAACCAGTGACTCATGATTGCCATCAACTATTGATTGAGGAGACTGGGGTCCGCAAGGACCTTACAGACATACCGCTGACTGGAGAAGTGTTAACCTGGTTCACTGACGGAAGCAGCTATGTGGTGGAAGACACCTTTTCAGGATGGGTAGAGGCTTATCCTACTAAGAAAGAGACTTCAACCGTGGTGGCTAAGAAAATACTGGAGGAAATTTTTCCAAGATTTGGAATACCTAAGGTAATAGGGTCAGACAATGGTCCAGCTTTCGTTGCCCAGGTAAGTCAGGGACTGGCCAAGATATTGGGGATTGATTGGAAACTGCATTGTGCATACAGACCCCAAAGCTCAGGACAGGTAGAGAGGATGAATAGAACCATTAAAGAGACCCTTACCAAATTGACCACAGAGACTGGCATTAATGATTGGATAGCTCTCCTGCCCTTTGTGCTTTTTAGGGTGAGGAACACCCCTGGACAGTTTGGGCTGACCCCCTATGAATTGCTCTACGGGGGACCCCCCCCGTTGGCAGAAATTGCCTTTGCACATAGTGCTGATGTGCTGCTTTCCCAGCCTTTGTTCTCTAGGCTCAAGGCGCTCGAGTGGGTGAGGCAGCGAGCGTGGAAGCAGCTCCGGGAGGCCTACTCAGGAGGAGACTTGCAAGTTCCACATCGCTTCCAAGTTGGAGATTCAGTCTATGTTAGACGCCACCGTGCAGGAAACCTCGAGACTCGGTGGAAGGGACCTTATCTCGTACTTTTGACCACACCAACGGCTGTGAAAGTCGAAGGAATCCCCACCTGGATCCATGCATCCCACGTTAAGCCGGCGCCACCTCCCGATTCGGGGTGGAAAGCCGAAAAGACTGAAAATCCCCTTAAGCTTCGCCTCCATCGCGTGGTTCCTTACTCTGTCAATAACTCCTCAAGT
>NewGene_2701
ATGAGGATGAGCCGTGCAGACGAGTGGCCCCGGAGGGACCAAATCAGAGGTTCCCAATCAGGGGCCCACAGACGAGGCGAGACGCCGCATTCAGGACTGACCACTGAAAGGCATGTTGCGGATGATGAAAATGTCAGGGCTCCCTGGCTCCCCGGGATTTATAATCGGCCTGCGAGTCACATGGACAAATGCCTGGTTAAGAAGATGTGGTTTATAGACACAATGGAATACTACTCAGCCATAAAAAGGAAC
>NewGene_2124
ATGTTTTACTCCATGCAGAGGCTGATGGCAAGTGCCAGACTTCAGTTCACACCTCTTCAGTCTGCATGGGGAGAGTCCCTCACTCCATTGGTTGGTTGGGAAGAAGGAAATAGACATGTTTGCAGCCACATCGAGGACCACTCTTCAAACTGCCTGGGTCCAAGGGAGGGAGGAATGGGAGTGACTGTTCATGAGTCAGCAGATTCTCTTTGGGGCAATGAAAATTCTCTGGACTTAGACAGTTGCATAGTGGTGATGGTTGCACTTCTCTCA
>NewGene_9657
ATGTGGGTTTGGGGTGGTCTGACCTCAAAGAAGCCTGGCGGGGCGTGTGCCCAGCGCTGGCGGTCAGGACCAAGGTCTCGCAGAGGTGGTGTCCTGGTGCTGGAGACTCAGTCCGTTTCTCATTCTGGACGGTGGTCATTCGGTGTCTTCACTCTGGGAATCCATCAAGCCCAGCCCTTAAGATCTGTGCATGTCTCTGACCAAAAATGTCTTTCGCTGTCTCTCCAGCCAGGGGACCCTGGTGTT
>NewGene_1996
ATGAGCTATTGGTCCGAGGGTTTCAGTTCCTTCCTGGCTGTTGGCTGGAGGCCATCTCGAGTTGCTAGCCTTGTGGGCCTCTCCCATAGGGCAGTTTACTCCCAAGCTGGTGTCTCTTCTCTGTGCCACAATACTTCCCACCGCAGTTCAAAAGTTTGTTTTAAT
>NewGene_9805
ATGTCTCCCAAAGTTCTTACCCTTCTCCAGATTGCTATTGATTGCTACTCATGTTACAGGGAGAGAGTGCTCTATTATCCTGGTCTAGCCTCATATTTAGGTAGGCTGTCTGCTCCAGGGCTTAGTGGTGGGGTGTTCATAGACCTGGCTTTCTTCCTCATGTCAGCCAAACTCTGCCTTGTATATTTCAAATGTCTTGGGTGGGAGAGTGTTTCCTACTTCCTCACTGGTAGCAGACATCTGCTTTGTATCAGTGTAGGATCT
>NewGene_7492
ATGTCCCGTGCCGTATGCCGTGGGTGCTGGCGCTCGCTCACATGGGCCTCTCTCAAGCCAACTGTACACGCGTCTTCCAGCTCTGGGTTCAGGGACAGCACCTTGGTTGCTTGCAATCAGCCATGGTGTGATTATTTATACCACGGAAATTGTCAAGTACTGCAAATCGGGGCTTTCTTTCCTCCCAGAGGACCAGCTGTT
>NewGene_3066
ATGAGGTTGGTACCACCCCCAAGGCTTTTACAGAAATGTACATGTGGCCAAATCCAGTCCTTTGGAGTCACTGGTAGATTTAGAGATGAGTTTGTGCCAACAGGATCATTTCTGGGACTTGCTAAGAAGAATTCTCATTTTGCAGGGGCTGCTAATCTGATAAAACAGAGCCTCATGCTTCTGGTGACCATCCAGTCAGTCTTTCTTCCCCTCTGGATTGTGAACTTCCCAGGAGCAGATGCAGGTGACTCT
>NewGene_1879
ATGAGGCCGGGCGCTACGCTGTGCGGCATCAGGGGGGCTCAGCTTGCCTGGGCTCGGCGGGGCTCGCTGCCGTGTCAGGGTGTCGGCCGCTGTCTGTCCACCTTGGCCAGCTCCCCCGCACGGCTGTCTCACTCGCCAGAAGGGTGGCCTGGCTGGGATGGACCGGGCTGCGCTGGAGAAGAAGGCCAGGAGCCCGTCCTCCCCGGATCCCGCACACCTGGCTCCGAGGATGGAAACGCGGTCCCCTGCGGGTGTCAGACTCTTGGAGAAATTCATCAGGGTTCTCTAGAGAAACAGAACCGATGGACTGTGTGTACGTACAAGGACACTGCTGACAAGGACTGGCTCACGCAG
>NewGene_130
ATGAGTGCCACTTTCTGGGACGATGGGGAGTGGAGACCATATCCTTGGAACAGAGGATGTAGGCTGAGTTCTGTCCTCTGGGGAAACTATTTTTATGCTGCACGAAAAGTTCTGCTCATTGCCATAATGAAGCCCATTAGGGAGTTGCTCATTGTACCTTGCAGAAGAAGGTAT
>NewGene_2640
ATGGAGGTTCTATTATTAGCTCCATTTTACAGACGAGAAAACAAAGTTCAGAGAAGCAAACTGACTTGCCTGAACATCCCAGGGTGTAGCAGCAGAATCCAGGTTGACAGCAAAGTGGGGAAGGTTCAGCCTGAAAGGAGGCCCCAGTCAGGCTTCGTCATTCACTACCGTTACCGCCTCGGCATCCACTGGGGCGAACCACCCCTCAGCCTCACTGTCCCACCGAACCCTGTGGAAGCCTCTTCTTCCCAGATCCCACCCCAGCGGGAACATTTTGTGACT
>NewGene_5323
ATGGGACAGTATGCCACGCTGCTGGCCCTGACGCAGCTCAACGGCCGCCAGGCCTTCATCCAGCCTGCCATGCACGCCGTCCTGGCCCCCGTGTTCCGCATCACGCTGCCTGTCCTGGCGCCCGAGGTAGACAGGCACGCTCCTTGGCGGGAGCTGGAGCTTCACGACTGGATGTCCGAGGATTATGCCCACTTAAAGGAGCCCTGGCTGAAGCTCACCGGCTTCCCCTGCTCCTGGACCTTCTTCCACCACCTCCGGGAGCAGATCCGCAGCGAGTTCACCCTGCACGACCACCTTCGGCAAGAGGCCCAGGGGGTACTGAGTCAGTTCCGTCTACCCCGCACAGGGGACCGCCCCAGCACCTTCGTGGGGGTCCACGTGCGCCGCGGGGACTATCTGCGTGTGATGCCCAAGCGCTGGAAGGGGGTGGTGGGTGATGGCGCTTACCTCCAGCAGGCTATGGACTGGTTCCGGGCCCGATACGAAGCCCCCGTCTTTGTGGTCACCAGCAACGGCATGGAGTGGTGCCGGAAGAACATCGACACCTCCCGGGGGGACGTGATCTTTGCTGGCGATGGGCGGGAGGCCGCGCCCGCCAGGGACTTTGCGCTGCTGGTGCAGTGCAACCACACCATCATGACCATTGGCACCTTCGGCTTCTGGGCCGCCTACCTGGCTGGTGGAGATACCATCTACTTGGCTAACTTCACCCTGCCCACTTCCAGCTTCCTGAAGATCTTTAAACCCGAGGCTGCCTTCCTGCCCGAGTGGGTGGGCATTAATGCAGACTTGTCTCCACTCCAGATGTTGGCTGGGCCT
>NewGene_8319
ATGACCAGCAGCCCAGCTCTCCAAACCCCTGGACTCTGGGAATCTGCATGTCCAGTAATCCAGCCACATGCCTGCCTGCTCAGAGTTCTACTTCTGGGGAACCCCAAGGCCATAGGAGCCCTGATGGCCTGTCCTACAACATGGGCTTTGGGCTGG
>NewGene_4341
ATGGAGATGGTTGCAGTGGAAGTTGTGAGAAGTGATGGGACTTCAGTCCTGACCGTGGGCTGCACTGCTCAGATATCTTGTCCACTGTGGGAAGGCTTTATACCCCAGTTGCTGGGGAGGTTCGATTGCCAGCACTCAGCTGTCAGCCATCTTTGGGAAAGGAATCTTCTAAAGAGCCACCTGCTCCTTTCCTGGGGCAGCCCAAACACAATGATGGCTAATACAGGGGTA
>NewGene_332
ATGTTGGATGAGTACTTGTTATCAGGATTTCAGCTGCCTTCCTCTGTGGTCAGTACCGGCTCGATCCTCACTCTGTGGTTCACAACGGACTTCGCTGTGAGTGCCCAGGGTTTTAAAGCCCTCTATGAAGTTTTGCCCAGCCACACATGTGGAAATCCTGGGGAAATCCTGAAAGGTGTTCTCCATGGAACCAGATTCAACATAGGAGACAAGGTCCGGTACAGCTGTCTGCCTGGCTACATCTTGGAGGGTCACGCCATCGTAACCTGCATCGTCAGCCCTGGGAATGGTGCATCC
>NewGene_6241
ATGAACATCTCATTCATAGACATATCAGGGACTGGCTCAGTGCCTGGAAGGTGGAGCCAATTTGGGTCAGTGAGACTGCAGGGGAGAAGCTTGGGGCTTCTGGGAAGGAGCAGCCGGCCCACCCCCCTCTCCTTCCACCTCGCTGGGTGTGAACAAGGAGGGATGTTGCTCCAGGTGCTGTTGGCAACCACTTTGAGACCAGGAAGGGAAGCAGCCAGCACTGCTGCTGACGGGGCAGAGAAA
>NewGene_5720
ATGCATTTCCGTTTGTGCAGCCAGGTCAGCCTCCAGTCAGTGTGGGATTGGTTCCCCCCAGGCCTGCAGCCCAGCTCTGAGAAGCAGAGACACCACAGAATCCTGCTGAGATTTGGGGCAGGTGCTCCTGGACCAGGTGGTACAGGTGGA
>NewGene_7718
ATGTATACCAATACAACGCTTAAAAGAGCCTCAGGGAAACTTAGAAACACTTCCTTGAGACAACTCTCTCTAGGGCAGACTTGCATGTTTCTCTATCTTGGCGACACAAATCAGAACCCCAATGGTTCCGACTTTTGCCCAGGACAGAAAACCATGACGGGGCTCACCCTGAAAACGCTGGAAAAGGGTCCTATGGTGCCTAGCGCACTGTCAGTCCTGAAATGGCGAAATCTGGGGGAGGAAATTGTAGGCTCTCGCCTTAAGGCTCACTCCAGACCCTTTTTAAAAAAGCTCAGGGCTGCGCGAAGCGGCAAG
>NewGene_9757
ATGTTGTCCAAGGTTGCAGCCAGCAGGGGGCAGAGCCAGAAGAGAAGCCCAGATGAGCCTGACGCAGGCCCGCGCGGGAAACCATCACGCTTTACTGCGCTATTTGTGGTCCAGCCTACGGAGAAGACGATTCCAAATATTACACTTTATTCTTGCCGTAAAGATATTAACCTGTGTGCGTCTATTCACAAATTCTTTTCAGCAGCTCTGATCTCCTGTGTCTGTGTCTGTGCCTCAGACTTTCCTTTGAACACGTGGTCACATCTTACTGGAGTTTCCTCATTAATTCACAAGGGGAATAAAATCTTTGACGTGCCCGCTTTATAT
>NewGene_10934
ATGGCAGATCTGGCATCTTCTTGGGTCCTCCTTCAGTCCAGAACAATCACCAACCCTGGAGACCACCCTCTGGAGAGCGCGTGGGGCCCGACTGGCACCAAATGCTGTCCCTCACTGGCCAAGGCCGTCCTGCCTGGTGAGCTCCCGCCCCACGCAGCCTGGGCCACGGCTGAGCAGCTGTGTCGTGCCCGTATCCCAGTCGGACCCTCTGCCACCGCCGCCACCCTGGTGTTCGCCACAAGTCAGTCTTCCTGGGGCTGCTGGTGCCCCTGGGGCCCAGATGCCGTGTCCCCAGAGGGGCAGAAACGCCAGGAGACATCACTCAAGGGCACTTTCTTTGATGTCATCAGCTCGCAAATCGCAAAGTCCACGCATGTTCAGTCTTTGGACATGGCCAAACTCTGGAGGAGCGCGGATGGGTCGGTTCCGTCGTTCCCACGCTGGGAGGAGGTGAGCCCGGGGGGTGGAAGCACAGCAGCGTTTGTATTCAGCGCGCAGGCTGGGGCCCCCTCCCCAACATGG
>NewGene_4552
ATGATATGGCAGATATTTATATTTCACATCTGGCAATTCAAATTGGAAAGAACACGATGTTCCTGTCTTTTGGTAAGGAAAACAGGATGTTCTTGTTTTTGTGGCTTATCTTGGGAGGCAAAGCTTATAGGATTTCCCGTTAGTCAAGGCTTT
>NewGene_1359
ATGTTGAAACGAAGCCCAGGCCTCATGTTCCAGCCAACACCTCCAACTCTGGTCCCCACTAAGCCCCAGACATGTGAGAGAGGGAAACTTCAGATGATTCAGCCTCCAGTCTTGTTGCTACCCCAGCTGATGCCAAGTGGAGCAGAAATGAGTTGTCCCAAACTGCAAAATAAATACTGTTCTAAGCCACTAACTTGGGGGGTACTTTGTTACACAGCCATGGATAACTGGAATGCTAGTTCAAGGTCATACAGCTTGGAAGTGGCAGGGCTGGGACTGATT
>NewGene_9532
ATGGGCTGCCATTTCGAAATGATGCATGACCTTCTTGGCGCCAGGCGCTCTGCCAGATGTCTCACTTCTCAGCCTTGTGTAAAGAAACGGTACCAGGTCGCTCACATCCCTCAGACGCACCTGAGCACTCCAGCGGCTTGGCTCTACATCCGAGCTGAGGCGTTGGTG
>NewGene_2158
ATGGAGAAGCACCGAGGTGTGCTCGAGTGCCAGATGTCAAGGGCCAGCGCCCAGGTGCGGTGGTTCAAGGGCAGTGTGGAACTGCAGCCGGGAGCCAAATATGAGATGATCAGTGATGGCCTTTACCGCAAGCTAGTCATCAATGCTGTCCAGCCTGAGGATGAGGACACGTATACCTGTGATGCTGGCGATGTTAAGACCAGTGCCCAGTTCTTTGTGGAAGAGCAATCCATCACTATCGTGCGGGGCCTGCAGGATGTGACG
>NewGene_5173
ATGTGTCTTTCCGCACCGACCACTCCATCATCTGAAAGCTTTGTGGCAACACAGTATCTCTCACCTGAGGCTGCTTCTATGAGCTGGGCTGATAATGCTTTTAGCCATCCCTTCAAGTTTAGGGTTGCAGTCACCAACAAAATCAATGTCGAAGGATGCTTGTTGTCTCAGGCAATACCTACAGTGACTCCTAATGAAATCAACCATCGAAGCCTTTTAATCAGA
>NewGene_11361
ATGGCCAATAAGTACATGAAAAAATGTTCAACATCACTGATTATTAGAGAAATGCAAATCAAAACTACCATGAAGTACCACCTCACACCAGTCAGAACAGCCATCATTAATAAGTCCACAAATAACAAATGCTCCTACATTGTTAGTGGGAATGTAAATTGGTACAAACACTATGGAAAAGTGTGGAGGTACTTTAGAAAACTATACCTAGAACTACTATATGACCCAGCAATCCCACTCTTGGGCATATGTCCAGACAAAACTTTCCTTGAAAAAGACACATGCACAATATGTTCATTGCAGCACTATTCACAA
>NewGene_10331
ATGAAATTAGAACACTCCCTAACACCATACACAAAAGGAAACGCAAAATGGATTAAAGACCTAGATATAAGACCAGACACTATCAAACTCCTAGAGGAAAACATAGGCCAAACACTCTCTGACATAAACCACAGCAACATCTTCTCAGATCCACCTATCCACCTATCAGAGTAT
>NewGene_9056
ATGATTCTACAACCAGCTAGGTTAAGAGTAAACCTTTGCTCTCTGAAGAGACGAAGATTTTACATTCCACAAGTCAGTAAATATGCCATTGTTCTTGGATTTTTTAAATTTGCATGTTTAGTTCGCACTGATTACACCTGTGCCCACTGTACAGATGTCACATGTAGATGCTTTTATGTCAAATCCTGC
>NewGene_2110
ATGCACCCTGGGCTCCTAGGTCATGATTATAATTGTCAACTGGCCTCACTCTGTCTTAAGGGCTCAGCTCACCAACTGGAGAAACCCTTTCAACCGATTCTCCTGAGTTGGTCCCATTCGAAGCACTCCTGCCTGGGGTCATTTGCGCCAACAGAAACTAAATTCAGTTTAAAGGCTCAGGAAAGCTTTGTTCGTTGT
>NewGene_4238
ATGGCTGCTTCCTCCCCTGCTCTCGGCCAACCAGCCCTCTCCCACGGGTGCCCCGGACACTGCCCCTCTCACCACCTCCCTGGAGAGGTTCAGAGAAGTCGGCCCTTGATCTTGCGTTCACTCGCCTGGTTCACTCCAAGCCCCTTTGGCTCCGCACAGCTCAGTTCAGTGACACCAGGGTCGATGAGGATCTGGTGTTGTCTCTGCTGCGGCACAGGTTCGATCCCTGGCCCAGGAACTTCCCCTTGC
>NewGene_2104
ATGATGAAAGATGGAAATGAGATATCACACATCCCATCTGCTGTTGTCACGGGTTGCCATGCCTTGTGGACTGTGCTGTTGGCACTGAGAGCAGGCTCACCAGGCTGCACCAGACTTGCTGTGCACAGGAATTCGTTTATAAACAGAAGCACCCACTTCAGGCCAGCTGACATTGAGGAGTCACATGGAGGCGAGCCCTGCACGACTGCGGGTGTCTGTGGCCCTTCTGAAGAAGGTCGTGCTGATCATGCAGAAACAGCTCACAAAATCCTCCCTCCATCTTTAATTTTCTCCAGCCTGTTTCCATGGAGCTTGACTAACAGGTGTATTCCAGGGAGGGACAAGCAGGTGGCGCTGCAGGTGAGTGAGCAACTTACCCATCATTTGCATCAGGTGCTAGGACACCAAGCATCTGAGCTTCTGAAGCCACATGAGGGTCCACCTCTCAGCTTTCACAAACCTCTCATCGGCCTCTGGTGGGGCAGCTCCAGCCTCTACGCTGAAAACACCTGCTTGTCAGCTGCTTTGCCTCCCTTTCCAGCACTGCCGTGTTGGTACCTCATGTCTTCAAAGTCAGGAGTG
>NewGene_8828
ATGAGTGGAAAGGTGACCAAGCCCAAAGAGGAGAAAGATGCTTCTAAGGTTCTGGATGACGCCCCCCCTGGCACACAGGAATACATTATGTTACGGCAAGATTCCATCCAATCTGCGGAATTAAAGAAAAAAGAGTCCCCCTTTCGTGCTAAGTGTCACGAAATCTTCTGCTGCCCGCTGAAGCAAGTGCATCACAAAGAAAACACAGAGCCCGAAGACATGCAAAGATTGACTCGTTCTCGTCCCGGAGGACCTGCTTCCCCAGCGCTC
>NewGene_7881
ATGATGGTCAGTTGGTGTCTCTTCATCAATTCTCCAGATCTGTTAATACATTCCCTTCTCTGCCTGTACTCTGGGTGTGTTCTTAGCACCCCTTTACACCTCACTTCAACTTCAACTTTATTCAGTGCAGAAATTTGTTCATCCAGGGCATCT
>NewGene_8881
ATGTGGGTCGCAGAGGCGGCCTGGCCGAGGCGGGGTGCAGAAGAACGGTCTGGAAGCTTTACAGCAGGGAACGATCGTGCGCGCCCACGCCGAGCTCCAAGCGAACCAGGACTGGGGCCGACTTGCTCCCGCTACACTGCAGCTGGCTCCCGGGACAGCGGACAGCGCTGGCCCCGAGGGATGCTCAGCACACACCCACGG
>NewGene_6212
ATGCTGACTCTGGGTACAATAACTGGGGGAAGACTCCCTCCCTCTCCAAACACACACACTTCCCGTCCCTCAGGAGCTGGGAGCTGCTGGGAAGCTGGGAGCCCCAAGGAGAGCAGGAGGGGGATGGGGAGGGAGTCCCTGCCAGGGCCTTGGAAACCTCAG
>NewGene_1057
ATGGTTTTGATACAGGGAAGTGAAGTGTGTCCAATCCAAACAGCAAGGGGTAATCTAGGTCAACACCCCTTCTACATAGGTGGCTGGAGCCACACAAGAATCCAAGTCATCTCATGTGATGCATGTCACAGTTTGGAAGGTCAACCCTCCGTTTCAGCTCACCTAAATCTTTTCCGGGATATGCTGATTTCAAGTGAAGCCTGTCTTTGTCCTGGACCTTTCCAAACCTTTTGTTCAGTAACAATGCAT
>NewGene_9412
ATGTCTGCTGAAAGCCTTCAACCCTTGGGGACACCATCTCCTCACCCGTCCTCAACTTTCACCCATCCCACCCCGTCCTTATCTTCCGAGGAGGAGGGAGCTACTGAAGGAGATGAAGAGAGTTCAATGGGCGAATCTTTATCTCCTGAAAAGGACGAGTCTCCGGAGGAAGACCTGTACCTGGAAGAGGAGGAAATTTATCTCAAAGGAAAGGAGTGCCTGTATGAACAAGCATATCTGAAGGCCCAGCAGTATCTGCAGAAGGAAAAGTTTCTGGAAGGGGAAGAGGTTCTGTATGAAAGGTATCTGCCAGAGGAATTCAAGGCTTATTCATCGCATATCCTGCCTAATCTTAAAGCAAGCAAGCCTCCTCTCAATGACACGATGCCGTCCACGTCCTCCGGAAAGCACCAGGGAGCGTTTCTGACCTGGCAGGACCAGAGCACGCAGACGGAGTGGGTCTATGGGAACAAGACGGCAGCAGCTTTAACATGGACCTTGGAGGAGGAGGAAGAAACAACGATGCGAAGCACGTTCAAGTCTGACTCGCAAGTCTGTGTTCTTGCTGAAGAGCCACAAAAGGCAGGAAAGGCTCTTGGCAGCAGCTTCTGCTGC
>NewGene_10322
ATGAAATGTGATATCCAGAGTGTAAAAGCTGGAGTCTTGCTCCCAGCAGCAAAGCCCGGGGCGTTTCTCCAGGGGCTGAAGATTGGGTTGAGACCACGTTGTCGGAGCATAGTCGGCACTACTAAACCCTTTCAGAACACATGGTCCCATGACACTGAGGGAAAATGCAGGCCCAGGGGTATCACCTTTATCACAACATGTTTTCTGTTCTGGAGGAACCAAAAAATCTGCTCTCAGTCACGTTCTCAAAAATGTGTGGAGAAAGGATGGGGGAGATTTCTTCCAGGTGGTTCCCTCCAAAGTTTCACACTCCGAGTGCAT
>NewGene_4829
ATGGCTACCAACTTATTAATTAGAGAACTGGACAGGAGACGAAGTGACATAATGATCTCATTCCAGATTCCAACTCACGATGAGAAAAGCAACTTCCAGCACCTGCCACAGGATCAGCAGAGAATCACTACGATGTTCCATGTCCCTATGACCACAGGGCAACCTGGAGGAAGCGGTGGTCGTACAAGCACCACGAGTCACAAAACCCTGATAAGCATTTCTCTCTTCTCATTTCCATTTGCGGCAATCTGGGCAGCAACTTCTTTCTTTTCCAGAGCTGACCGA
>NewGene_7105
ATGAAAAGTGAAACTGGACCTCTTCTTCCATTTGCTTATCTTGAATCCCTTCCCACCAAGAAAACTGACTTGATGGACAGGAAAACCGTTTCTCACCTCAGAGCACTCCTGACACCAAATGTATGCGTTTTCCATAAAAACTCCAGTTCTCTGTGGACCCCAAGCACAAATCTCAGATTACTACCAAATCTATTTGTTCTCTCT
>NewGene_5368
ATGGAAGGTCCCAAGCCAGGGATTGAATCTGAGTGGCAGCTGTCCTTGAACCCCCTGCTCCAGGCCAGGGATCAAACCCATGCCTCCCCAAGGCACTGCAGTAGAATTCTTTTTCTTTTCTCTTTTCCTTTCTTCCTTCCTTTTCTTCCTTGCCTTTTTAGGGCTGCACCCATGGATATGGAAGTTCACAGGCTAAGGGACAAATCAGGGCTACAGTTGCCAGCCTACACCACAGCAACACGGGACCCAAGCTGCATCTGCGACCTACACCACAGCTCATGGCAACACTGGAACCTTAACCCACTAAGAAAGGCCAGGGATCAAAACCTCACCTTCATGGATACTAGTTGGGTTTGTTACCAC
>NewGene_7569
ATGTTCCGAAGTTCTATGGAAAAGGTGGATTCAATTCTGTCCTCTAACACTCTTTCTCCTCTGGTGGTATGTTTCAAAATAAGAAACCAATTCTTAGGGCAAATCATCATCATTTGTCAGCTTGATAAAGTCACCAGGAAGGCTGATGATGCATTTCAACCAATTAAAACCAAACTTTGCATGATTCTCCTGCCTCCAGGGGCCTCCCGTGTGCGTGTTACCTCCATTCTGGCCACATCAACCCAGATGTCAGCCCAG
>NewGene_7153
ATGACTGATTTGCTCATCATTATATCCCCAGGACCTACTGGAAACAAAATACTGGGGCCTCGAGACAGGCAAGCGGTGGTGCATATGACTGAAGATTTATTCTCTGTCATTTCCAAAAGACTAGGTGCCTTATGGACAACTATTTCCCATAGTTTTGGAGACCAGGTAGTCCAAGATCAAAGAACCAGTGTAGTCATGTTCTGGCGTGGGTCCTCTTCCTGGTTCAGAATCAATGCCTTCTCCACAGTGCCTGTGTCCTCTCCTGGTGGCCATGGGATTTCTGCAGTATCACTTTTG
>NewGene_5460
ATGGTCTCAGGATTGCTGCTCCAGCTCCAGCTCCATGGCCATATTCCAAGCAGGAAGATGAAGACAAAGAGAAAGAGGAAGAGGTGGTGCTATATCACAAAAGCAAGACAATTCCAGAAATCCCTGGCAGACCACCCACACAACTCAGGACAATGTCACCTGGCCACCCTGCGTTGCAAGAGCCTCCGGAAAACTCACAGCAACCCAGATCCT
>NewGene_4051
ATGAGGACAATTTCCCTTCAAAGCAGATCAATAGCAGCAGATTCAGATGAAAGACATCGAAAAATCACAAATCTAAAAGATCCAGGACAATCTCATGGGCATGGGAATTGCCACACGGGCCAGAACCCAAGGCCCAAGGGGACAGAGTTCTCCTCTGAGTCCTGCCCGATGCTGGATGTCCTTCCTGGTGGCAAGATCACAGGGTCAGGGGACACCCCACACGGAGATCAGCCAACCATGAATATGCCTCAGACTTCATTTGACGCACTTTCTATGCTTACACCCAGC
>NewGene_3222
ATGCTTTGCAGTTCAACAATAACACGTTTACTGTGTATTCAGCACTGTGTTAGATATAAGTGGAAGCACAAGGGACACTCAAACAACAGCGGCTTTTGTCAGGATTTTAAAGATCTTACAAAATATTTTGGGGGACAAAAGTCAAAAACCACACGATCATCTCAA
>NewGene_4713
ATGGTCAGCAAAGAGGTCAAGGAAAGGGGCCTGGTTTCAACCCTCTCAGCCCCCAAGTTAGTCAAACACCTGCTGACAGCATCCAGGCTGGTTCCGCTTTTTACGTACCTGGCTCTGGTCTGGGAAAGGTGCCAGCCCAGGACCTGCAGGGAAGTGGGGGCCAAAATGCCCCCCATATGTCTGGTCTCATCTTATGGAAGAAAGTGTCCTGTACCCGCTGTGGCCAGGACAGTGGACAGGCTGAGCCCTCAAGCATCCACTTTGGAAGAAGAGAAAAATAAAACTGGGCTCTGGCCTTGTTTCCAGCCAACCCCCCTCCTCTCTGGGAGCACGGGGTATCTGCCACCACGTCCCCCGTCCCTCAGCATGCTAGCCAGTCTGCCATCCAGAGCGGGTTCCAGCAGGATGGAAGGCAGAGGGGAGGCCCTGAGCTCGGCCGGGTTTCCCACAGCCTCATCTGAGTTGGGATGGGGCCTCCCCTCCCCTGCTCTTTTCCCTCCTCCCCCAGGTCAG
>NewGene_1632
ATGGGTGTTTCCAGGGGGAGGGGGAGCTCCTGGGCAGGGAACCCTGGTGGGTCCCTGGTATTTCTTAATCACTTTTCCGGGAGTTCTCGCTGGATCTGTCCAACTCAGCCCAGGGGGAAAAGCCCTAAGCAGGCATCCAGAGAACTGGCTCTGGCCCCAATTCCAGGTCCAGCTGGGTCTCTGGCCCCTCCGGGCTCCGAGGCCCTGAAACCATTGCCGAGCCTTGGATGGGAGTGGGAAGCTAGGTTTCTAGCTCTGGCCAAGCTCTGGTCCACGGGGCTCCTCTCCAGGAGCTGTGCGCTCCTCTTCTTCCTCTTATCCTTCAGAAAGAGGTGCCGCGGGTGTTCTCAGCTCATCCCGCAGAAGAGGAAACCGATGCTGTATGCGATT
>NewGene_3575
ATGAGCATCTCAGGTGGACATTTCACACCTGTCACAACTCACCCTGGAGGAATTAAGTGCATCCTGCGAAGCTCCACTGGGAGAGGGTTCTGGAAGCTGCATGTCGTTGCCTCCAGACTCTGCCCCCATAAGCCTTGTCTCTTTGCTGATTCTGCTTTGCATTATGTAATGAATCGCAACGGTGATCATAACTATATGCCAAGTCCTATGAGACGTCCAAGCAAGTCGTTAAACCTGAGGGTGGCCTGTGGGGACGGCCAACCTAGTCCTCCATCCTTCTTTCTTCCCAGCCCCACAGCAAGATGTTTTTTCAGCCATTTACCACTTTCCTGCCCACTTAGCCATGCGCAGATACACCTGGACCACAGTGATGAAGGGAGCTGCGGGGGATCCAGCCTGAATACATGTTCCCCA
>NewGene_7882
ATGGAGCCCCTGAAGGTGGGTGCTGAGAGGGCTCGTGGCCGATGCTCTGGGGCTCAGGAGGCTCGGCCTTGGAGCCTGGTCTCACGTGGCCAGGACAGCGTGGAGTCGCCAGCATGTGACCCGCCGCAATGGGCTCGGCAGTGGTGGGGGCCGTGGCAAAGAGGCTCAGAGACGCTTTTGTGTGAGTCCAGAACAACCACACGTAGCCCAGGATTAGTGAGCCGACCGCAAGTGTGTGGAAAGCGAGGAGGCCGTCTCCCGCTCCCACGGGGAGCTGGAAATAGAACTCTGCCCTTTGTCCTTGAGGAGCTGAGGCAACTGCCCCGTGTGGGAGTCCCGGCCACAGCCCCTTGGTTCCTCTCGCCCCCCCATTCCCCTCCTGCCCTTCTTCCTCTGTGGCCTCAGCCCCCGCCTGGGAACACTGTGGGCTGCGCTCAGCCCCACTGCTGGTCACCTCTGGGCTGGCGGGAAGGTCACATCCGGAGAATGGGTGCGCTCCTGGTTGCCAGGGAAAGCCGGACAACGCCTTCCTATGGGTAC
>NewGene_11154
ATGTCCCTATCGCCCTGCTGGAGATACGTCCTAACCCAAGCAGTCCATTTGTCCAGTCTACGGCGGGAAAGAGGGGCAGGTCTGGCTTCTGTTCAGGCGCCAAGGCTTTCTTCTTCCGCAGGGGCGCGCGCGCTGGATTGGGAGGGCCAGGTGTGTGGGTGTGTGGGGGGGTCACCCGGTCACCTGCACCCAGGCGCGGCTCCACCTGGGAGTCGCAAG
>NewGene_6300
ATGGCATTATCAGACACCTGCTCTTCTTACTTTTCTGGGGCTTGTCTCCTCCACTTTGAAGTCCTGACCCCTACCCCCCTTCTCCTTAGCTCAGGATGGCATGTAAGCCTCAATGGCCTGACTGTCTTGGGGTCTCATGTCTTTGGGGCTCCTGTACATATGAAATTTGTTTCTCCTGTTCATCTGTCTTATATCAATTTAAATATTAGACTGGCCAAGGAACCTAGAAGGGAAGAAGGGAAAAGCTTTCTGCCCCTACATCATCAATTCATTTTGAGGCCTGATTTAGGAGTCTACACCGGCCTTGTGTTCTCTCAGAAGAGATGGCAAGGACCTTCTCATCTTCAGGGGCTTTGGACTTCTAGCCCCTTTGGC
>NewGene_6661
ATGGGTCTATCCCAAGTGATCAGAAATACAGCAGGACCTCATTGCATATCCATTCTAAATGTAATAGTTTGTATCTATTACTCCCCAAACTCCCAGTCTACCCCACTCCCTTCCCCTCCCCCTTGGCAGCCACAAGTAAGATTAATTTTTTCTTTTTTTCTTTCTTGGCCACCCTACAGCCGATGCAGATCCCAGGCTAGGGATCAGATCTATGCCACGGCTGCGGCAATGCCAGATCTT
>NewGene_5534
ATGGTGATGCTGAAAGGATGCAGACAGGCCTCCATGTACACGAGCTCATTCATTTTTATCTTCACATCCACCTTTGAGGGAGGTACTTTTTTGCAGATGATGAAAGTGAGGCTCCGAGAGGCAACGTTGACTTGCCCAAGGCCACGCAGCGCAGAAGGGGTGAGGCAAGTCTTAGAACTGGCTACAGGGTCTTTGGTCTTTCCACTGCCTCACAGATTGGCAGGACTCATTTGCATGTGGGTTGCAGCCAGTAGCATGCTGAGAAGTGTT
>NewGene_10404
ATGCTCTTCCTTCAGCCTCCAAACACAAGGTTCCTTCTGTCTAGAAAACAGTTCTTTTGGGCTAATTCCTTTTGGCCTTCCAAGTCACTTGGCAGCTTCCCCCAGGAACCTTCCTGGATCGCCATCCCAATCTGGGTTATTCCTGTAGTCCCTCACACCCTCAGCTTCTTTGGTCTCTCTGAGTGTTTCAGTGACAGTCTC
>NewGene_8342
ATGGTCGGCACCCCATCACGCCCTCCCCAGGACCACATCTGCTGCACATGGAGGGTCCCAGGCGAGGGGTCACACCGGAGCTGCAGCTGCCGGCCTCCACCACCGCCACAGCAACGGGGGGTCCCAGCTGCATCTGTGACCTACAGCACAGCTCGCGGCAACGCCAGATCCTTCACCCACCGAGCGAAGATCGAACCCGTGTCCTCATGGATACCAGTTGGGTTCATTGCGGCTGAGCCACGACAGAAACTCCCTAAGACACGTTCTTCAATGGATCACACTTGGTTCAAAATTTCCAAGGAGCCTGGAGAACCACGCGTACCA
>NewGene_664
ATGCAGGGCCTGGGGCTGGGACTGGATCTGACCCTGGTCTCAGATCTAGTCTTGCTGAAGCTGAGGCTGCTGGCTCCCTCGGAGACACCAAGGCCACTTCAGGGAGGGCCCTGGGAACCCAGAGCTGTCACTGTCTTCCAGTTGCTTCATGCACGACCTAGTGGAACTGACATGCAGCAGCCACTTGTGAGTGTGAAGGCAGTCGGCTCCTCCCACCCCACTTGGCGATTTCAAGTTCCCCAAAACACGAGCTATTTTTTCCCATGGTATCTGATGTTAAAAACAGGGTGGCGGTGTTCACTGCTTTTCTTACCAGTGTCTGCTGAGACA
>NewGene_6365
ATGTCTGGAAAGGTGAATGTTTGGAAAAAGAGGAATTCGTATTCTCAGCTTGGTCCGCTGCCCACCTCTGGACAAATTAACTGTAACTTGAGTGGTAGGATCTCTGAGAATAAAAGTAGCCACATTTGCCTGGCCCTGTGGGGAGTAAGGGGCATGTCTTTCAACAAAGAAAGCATGGGC
>NewGene_5841
ATGGATCTGAGAAGATATTGCTGTGGTTTATGTCAGAGTGTGTGGCCTATATTTTCCTCTAAGAATTTTATATTTAGGCCTTTAATCCATTTTGAGTTTATTTTTGTGTCTGTTGTTAGGGAATGTTCTAATTTCATTCTTTTACATGTGGCTGTCCAGTTTTCCCAGCACCAGTTACTGAAGGGGCTATCTTTTCTCCATTGTATATTCTTGCTTCCTTTGTCA
>NewGene_6306
ATGGGCCTGGCGCTTACTAGGTGCGCCCTCAATGTTGGGTCATTGCTATATCTAGAGACCTGCACGAAGGCCCGGAGGAATGGAGCCTCTGGAGGAACCGTGAGACCCGCGGTGAACAGAGTTGAAGGCCTGGCAACGGGTGCCTCCCAGGGTATAGACGGCGAGACCTCCGAGTTACAGGGGAAGCTAGGACTGTGCAAGTTTGAGATACACACTGAACTTCAAACAAGTCTAGACTACCACCTGCAGACTACTGGAGACAACTTTTTATTTGAA
>NewGene_3194
ATGTCTGGTTCTTTTTTTTTTTTTTTTTTTTGTCTTTTTGCCTTTTCTTGGGCCGCTCCCTCGGCATATGGAGGTTCCCAGGCTAGGGGTCTAATCGGAGCTGTAGCTGTCGGCCTACGCCAGAGCCACAGCAACGCTGAATCCGAGCCGCGTCTGCAACCTACACCACAGCTCACGGCAACGCCGGATCGT
>NewGene_2462
ATGTTGGCAAGTGCCAGCCTTCACACAGGCAGCTGGACAGTGGAGAATGGGAGAGTGAGGCATAAGCAACTGGGAGGCAGTTGCCTGCTCCTTACAGATCTTCGCATTTGGTCCACTCACCGTCCACACCAGGGATGTGCAAAGGAGTGCCCT
>NewGene_3085
ATGGGGAAGGGGCTTCTGAATGGCCTGTCTGAACCCCAAATTACCATTTGCGAAACTGCTGAATTTTTCTTCCTCTTCTCCTCCTTTTCTTCTTTTTCTTCGTCGTCTCCTTCTTTCTCGTCCTCTTCCTCTTTTTTTCTTCCTTTTCTCCTTTTTGGGCCGCACCTTGTGACATCCTGTGGTACCTGCAGTTCTCTTCCCAGAAAGGCA
>NewGene_7565
ATGATGTTCAGGGTCGTGGACTGGCTAAGAGAGGCCTGGACGAAGTTCATGGCTCATAATCCACATGCAAATCTCACCTCATGGATTGCCAGCTTGAATGCAGAGATGAACGCTCAGCTTCTTGGTCCCCAAGAAAGCAGCCGGGTCCTTGACAGTCCTTGCACCTTTGGTCCCAGAGTTTGGATGGCCAGGGTGAGAGGGCCTGGGGCTCTGTTGCTTTTTATGAGTTTG
>NewGene_3125
ATGCAGTTCATGGAGGGCAGCTGGCTCCCGCATCCCCAGTGCCCAGAACAGGCCTGGCGCCTGGGCCAAGAGGCTGGAAGAAATGGAGCCAAGAGTGGCATGGAGAAGCGACTACAGCTGGCACTGGGGACGCCGGGGACCTGCTCACTCTGGAAAGGAGGCAGGGGCTGGAGGTGGGTGGCACATGGTCTCCCTGCAGAGAGATGTCTCCTGTCCCAGGAGCATCTGGCTCTTGAAAATGCTGCCCAGAGAAGGGCCGGCAGCCACAGACACTGTAGCCTTAGGGGCAGGGCTGCTGAGAGGGACCAGATGCTTCTGGGAGCTGGGGGCTGTCACAGGCTGCCTCTCATCTGGACCACAGCAGGGGTGCCAAGTTCCAGCCCAGAACCCATCCCAGGAACCCAGGCAGGCTCCCAAGAGAGGGACCCATCAGCTCCCTCAAATAGCCTCAGAGAGTTTCCTGGACTAATTTGGAAGATGGTGTCAGGTAGGGGACAGAGGCCTTGCCCTGAGGAAGCCTCTGTCCCAACCAGGGAGATGCTGTCTCTGCCCACAGGCTCCTCT
>NewGene_567
ATGCAGACGGTGCCCGAAGTTGTGCAGAACCCACGGCTGGGCTTTGCAATGAGGGCTATGATATGCAGTACCATACTGTCTTGTGATACCGGGCAGCTGTATAGAGCTACAGCTCCACATCAGTCACACCACCATGAGGATATCTGCTTGTGTAGGCTGGGACTA
>NewGene_1957
ATGCTCTCTGTCACCACGAGTCAGCTGTGTCCTTGTGACTGTTCGGCGTGGTCCTCACCTCCAGGGCTGATAGCTTCATTCCCCAGCCGCAGGGATGGCACCTGCCAGGGGCTCACGGCTGAGTCACTCTGGGACTGGCCCGCCCTGGCAGGGAGCTGCTGCCACCGCCCAAGGACACAGCCCCACCCTGGGGGAAGCCTGCCTCTGATGGCCCGGCCAATGGAAGGGGACAACAGCCCGGCTCCCCTGCCTCAGCTTGGGACCTCGCTGAAGGGC
>NewGene_4558
ATGCCCAGGAGAAGGATTGCTGGATCAAATGGTAATTCTGTTTTTAGTTTTCTGAGGAATCTCCATACTGCTTTCCACAGTGGTTGTACCAAATTACAATCCCACCAACAGTGTAATAGAGTTCCTTTTTCTTCACACCCTCTCCAGCATTTATTGTTTGTAGACTTTTTTTTTTTTTTTTTTTTTGGTCCTTTTGCCATTTCTTGGGCCACTCCCTTGGCATATGGAGGTTTCCAGGCTAAGGGTCGAATCGGAGCTGTAGCCACCGGCCTACACCAGGGCCACAGCAACACTGGATCTGAGCTGCGTCTGCAACCTATACCACAGCTCATGGCAACTCGGGACCTTAACCCACTGAGCGAGGCCAGGGATCGAACCCGCAACCTTATGGTTCCTAGTGGGATTTGT
>NewGene_4776
ATGTCCGCAGCAGGTCTCCAAGGGGAACAGTCACATTCGGGGGGCGGGGGTCTGTCTCCATCCTCCTGGGAACCTATCACCCCAGCCTTCGGTCACATGGGACAGGGCGACAGTGCTCTCTTCTGTAGCTCCTTCCTGCTGGCTGGGGCGACGAGTACTGGGTGGCTGGACATGGTAGGTTCCTCCTATAGAGACTTCAGGTGTGACAATCTTGGGGTGGTAGTCCTACTTCTGGTGTTGTCTTCTTTTTGTCCAGGAAGTTGTCTTTTTCTTAGTAGAGCCTTGTTT
>NewGene_7467
ATGGGACTGGGGGTTCCGAAGCCAGCGGAGGCAGTTGCAGTGGAAGGTGGGTGGGGGTGGGGCTGCACAACAAAGAAGAGGTCAAGGGTCTATACTTTGGAGCCAAACCACCCAGGTTCCAATCCAGGCTCACGCATTGTCTGCCTGTGTGGTCTGAGCCAAGTCACTCAGTTCCTCCATGCCTCAGGTGTGCCATCTGTGCCCTTGGGCTGGTCAACGCCCACTCCTTTCACCTCTCCATCTTGCTTGCTGTTTAAGTGGAATCTCTGCGTTCTGTCAATTGCTTACCAGGGAGAGCATTTGTGTTTCTCTTTTCTCCTTGCATGGTCTGGAGCTTCTCCCAAATGGTTCCTTGGCCTGGATGGAGATGTTCCCTGG
>NewGene_8753
ATGGCGAGCATCATTGCGCGCGTGGGTAGCAGCCGGCGGCAGAACGCACCCTTGCCGCCTTGGGCCCATTCTATGCTAAGGTCGCTAGAGAGGAGTCTTGGTCCTCTAATGGCCAACATGGCAGAGAGAAACATGAAGTTGTTCTCGGGGAGGGTGGTGCCAGCCCAGGGGGAAGAAACCTTTGAAAACTGGCTGATCCAAGTCAATGGGGTCCTGCCAGACTGGAATATGTCTGAGGAGGAAAAGCTCAAGCGCTTGCTGAAAACCCTGAGGGGCCCCGCCAGGGAGGTCATGCGTTTGCTGCAGGCGGCCAACCCCAACCTAAGTGTGGCAGATTTCTTGCACGCCATGAAATTGGTGTTTGGGGAGTCTGAAAGCAGCGTCACTGCCCACGGTAGATTTTTTAACACCTTGCAGGCGCAAGGGGAGAAAGCCTCCCTTTATGTGATCCGTTTAGAGGTGCAGCTCCAGAATGCTATTCAGGCAGGGATCATAGCTCAGAAAGATGCAAACCAGACTCGCTTGCACCAGCTCCTTTTGGGGGCTGAGCTGAATGGGGACCTGCGCTTCAGGCTCAAGAATCTTCTTAGGATGTATGCAAATGAGCAGGAGCGTCTCCCCAATTTCCTGGAGTTGATCAGAATGATAAGGGAGGAAGAGGATTGGGATGACACTTTCATTAAACGGAAGCGGGCCAAGAGATCTGAGTCAGTGGTGGAGAGGGCAACTAGCCCAGTGGCATTTCAGGGCTCCCCACCCATAGTGATTGGCAATGCCGACTGCAACGTGATAGAGATAGAGGATACCCCCGATGACGACTCGGATGAGGACGTGATCTGGTGGAGTCTCAGGACCCCCCACTTTCCTTCTCAGGTTCTCCTCCCCCCAGGCGCAGAGCCAGACCCCTGGATCCAGTGC
>NewGene_1815
ATGTTCCACCCAAGGCAGCGGATGGGAGCAGGCGGCCAGGACACTGAGGATGCAGCTCCAGCCAGCTGCCTTTTCTGGGGATCAGCACTAGTCTCCACATGTGGTGTCCACTGCGCCCCAGGACCACCAAATTCTCCAACCTGGAATTTCTTCTTCATCCACCAGATAAAG
>NewGene_7001
ATGTGGTATATATACACAATGGAATACTACTCAGCCATAAAAAAGGATGACATCATGCCATTTGCAGCAACATGGATGGAACTAGAGAATCTCATACTGAGTGAAATGAGCCAGAAAGACAAAGACAAATACCATATGATATCACTTATAACTGGAATC
>NewGene_2697
ATGCTGCGGCCAGATGCTCGCATCTGTCGAGCCGGGCTTCTCCCCACCCCCCTCTTCGGCTTCCGCCGACGCGAAGACCCTGCCGGGAGCAAGCTGAGAAATCCGGGACGGAACTCGGAGCTCCCGGGCCGCGGTGGGGCCAGCAGCCACGGCATTCCCGATTCCGCTTCCCCGGCCCCGACGCTCAATGAACAGCTGCGGCGAGGGCGTAGCCGTCTCCACCAGGAAGGAGCCCCGAGTGGGGATAGCGCGGGAGGACCCGAGTGTCCGCGGGCAGTCGGGCCTTTCCATCTGCTCTGCCCGCCAAAGGAGAGTTCCTTAGGCTTCTCCCCGCGGGCAGCCGCCGCACATCAAAGACGCTGTTTATTTGGCTTTCTGAAAAGGACGAATGAACAAAGA
>NewGene_5486
ATGGACAGACCTGGGTTCGAGTTCAGGCTGTGCCGCCAACTGGCTCCTAGAGTTGTTGTGATGATTAAAAGAATGAATATCTGGAAACCCTCAGAATGGTGCCTTGCACTTAGCGCTCGGCAAATTAAGATTGCTAAAGCAATCACTCTCTTTGGAGCCCCCCTTCTCCCCAGCATGTGGTGTTCTTCCTTCGGCTCATCGCCCGGCTCCTGCCCGACGTGCCAACCGCCCTGGCCACCAAGA
>NewGene_7764
ATGGCCATTAAAATAAAAACTATTCAAGAAGTCAGCTGCTGCTATAAAGGTCATCTGGAAAGTCCAGGGAAGGACCCTGAGCTGCTGCTGGGAAAGAGAAATTGTCCTCTGGCTCGTGAGCTGTCATGTTTGTCTGCTGAGTGGCTTCAGTGGTTTCATCTGTTGCTGAAAGAGCCAAGAGAGAGGGATAAAACGGGACTA
>NewGene_125
ATGCAAGTGTACTTAATTTCACTGAACTGGACACTTAAAAGTGGACAAGATGGTAAGTTTTATATTACGCATACTTTACCACCACAAAAGCAAACAAAAAAAGCAAGGGGTAACACTCTGACAGTCAGTCTGGTGAAGCTGCTAGGAGCTGGAAACAAGTGTGGGAAGCTAATTGCCTGCTGGGTGCCGTTCTGTGCACCCTCCGGGCATCACAGCAGCTTCTCTGAGCTGAGCTTTGCTGAAGCCTTTGGTTTCTTACAGCTGAGGAAATCGCAGGGAAAGAATTCAACGGATCCAGGAGGGTGGATGCCCCGCTCTTGTGCTACAGCAATAGATACCTTTTCTTTTACATTCATTCACTCAAAAAGTACGCTG
>NewGene_7940
ATGATGCACGAATATGAATTTATTCTCAATCGAACCTGCTTCCCGTTCTTCTCTTGTTCTGCGCGTCAGCCTCTGTCTCTGCTCCGCCCTGCTTCCAGCCCATCCTCAGTCACATCGCTGTCACGCTCCTCCGGCTCCACTCTAGCATTAATGCGTCCCCTTGGGACTGCCAGCACC
>NewGene_10460
ATGCAGCTCAGATTTATGGGAACTACTCAGGAGCTTGTAGGCTTTGAAGAGGGGCAAACGGGCGCTGATTTGGTTCACAAAGAGCCCGTGTTTACTTTGGTTTACCTGGATTCTCACCCCATACTGAGTTTGGCTTCCAGTATGATTATAACCAGCTCCAGCTTTGGATGCAACCTCTGCTCCATGTCTTTCCAAGGATTTCCTTCCTCTCGAGCTCAAATGGCAGCCCAGCTTGACAGCAGCGTCTCCATGCTGACTAAGTTTTCATATCACGTC
>NewGene_2381
ATGGAATTTGGAGAAAGGGCACAACCATCAGACGAAGTGGGAGGAAGAAACATTAACTTCAACAGCTGTTTCTTGACCCCGGCTGTCAGTCTTCCCAAGAATAAATTTTGGAGAGTCCTATTTGAAACAAAGAGGGAGTTTTGGGGGAGAGAAAAGTTGGTTGGTTCCAGGGCGACCGCCCAAAGGAGCTGGGAACAAGATGTTGGCAGTTACCAC
>NewGene_5827
ATGGCGTGGACAATGGAACTCGGAACCTGGGACGACTCTGTGGTGCTGTGCCTCCAAGGGGCTCAGCCTGTAATAGGTGTCCGGAGGCCCATGGCCTGGGATCCCCTCCCGCTCTCAGCATCCCTCCAGCCTCTGACCCACACCTGCTCCTGGATGATACTGATGGGCCGGTGGTGCTTTGGCCGCAGCTGCAACTGTGTTCTCAGAGATGCTGATTCCGGGAACGTCGGGAGGAGCATGGAGAGCTGCACCTGCAGCATATGGAAGTTTCCAGGTCAGAGGTCGAACTGGGGCTGCAGCTGCCAGCCTACGTCAGAGCCACAGCAACACCAGATTCGA
>NewGene_10859
ATGGGGGCCTGTCCATTCTATTCTGTATGCTCTGATTCCAATGAGCCTCTGGTCTGGTGTTTCCCCAAGTTCTCTTTGAAGCCCATTCACAGACAGACAATTCGCCTTCATTCTAGTGTATCATCGTGCTGTCCTGCCCCAAGTTCCTTGCAGAAAGCAGAGCCTGTGACAAGGGTTTTGGAAAGGAAGATTATTTTGGAGAGTGCATCCAGAGGACAGGAGTCAAGGGCAGGAGGGAGCAAAGTGGGGAAGCAGGAAGAAAAGGTGGTCACG
>NewGene_9476
ATGAGGAAAGGAAGATGTAGAGGGTCAGTGGTAGGCTTTAGGTCTTCCTCCAGCATATTCCCTGAATATGGTTCCTACAGGCTGCCCTGGAGGGCAACCAATTTGCTTGACCTAGGTCCAGGTGGACCTCAGGTGGCATCCAGGAGTGAGGTTGCTTTGCGGAGCTCAGGTGAGGAGAGCAGCATTTGGGAGTTGCTTCAAGGAGCAGATAAATCTTTAACATCAGTCCTACAACCTAAATTTCCCACACACCAAAAT
>NewGene_7758
ATGATGCCTGTTGGATGGACCAGACAAAAAGATGCCTTAAACCACCCTCAAGCGGTTCAATACGCAAAACACCGCTTTGATTTCGCTCAATACCAAAGTCAACAGCAAATCGCCCCCACTTCCGGCCCCTTAGACCTCTGTAAATTCTCCAGACTC
>NewGene_1696
ATGAAAGTGCTTTGGAGTGAAACAAAAGGCTTCTCAGCACTGCAACCACGGAGGAGATTTTCAATTATTCAGAGGCAAAGGCAGCTTCTCCCCATGCTTGCATGGCATCGTTCTGAGGCATGTTTCACAGTTTCTCCAGAGTCCCTGGGGGACAGAGTCTCTGCTGTGCCTGCAGCTGCCTTGCCCATGAACCCACTGCTGACTTTCTCTTCTCACTGGTTCACTCCCTGCTTCTGCTTCCAAGGTCACCTCTCAATAAGCCACCAGCAACCAGATTCTTGCCTCAGAGTCTACCTCTGGGTGATCCGTAGCTGGAGATTAAGTTTAGCCCTTACGGAGATCAGTCAGATCAAAACG
>NewGene_2595
ATGCGCTGTCCACGGAGCAGGGCCCCAGGTGAGGCATATGAAGTTCCAAGCCTAGGGGTTGAATCAGAGCTGCAGCAGCTGGTCTACACCACAGCCACAGCAACACCACATCTGCGCCTTGTCTTTGACCTACACCGCAGCTCATGGCAATGCCGGATACTTAAACCACTGAGCGAGGCCACGGATCTAACCTGTATTCTCATTGATCCTAGCTGGGTTCGTTACCGC
>NewGene_6448
ATGCGGGTGCGTGTGTCTTTTTCAAGGAGACTTTTGTCCGGCTATATGCCAAAGAGTGGGATTGCTGGGTCATATGGTGGTTCTGTGTATAGTTTTCTAAGGTATCTCCATACTGATCTCCATAGTGGTTGTACCAGTTTACATTCCCACCAACAATGCAGGAGGATTCCCTTTTCTCTACATCCCCTCCAGCATTTGTTATTTGTGGACTTATTAATGATGGCCATTCTGACTGGTGTGAGGTGGTATTTCATGGTAGTTTTGATTTGCATTTCTCTACTAATCAGGGATGCTGAGCATTTTTTCAAGTGCTTGTGGCCCTCTGTATATCTTCCTTGGAGAAATGTCTATTCAGGCCCTTTGCCCATCTTT
>NewGene_31
ATGTGCTGTATACAGATTCATGTTTTGAGTGACGTTGGTTTGCATTGTAGTATTGTAGAAGAATATATTTTGAGCAGTGGACTTCCTTTCATAACAGTTCATACACGGAGAAAGAACAAAAACCAGCAGGTTGAGAGCTGTTTGGGGAATTTGATCTGTAATGTTACATCAAGTCCAAGCTTTAATTGCCCCCTCTTCTTATCTGGTTATGCCATATATATATATACTATATATATATATATA
>NewGene_1176
ATGAGTCAACCCATCCAAGAACCAAGCATGCAGAAGTTCTTCGGCAAAGGATCAAACCCACACCACCACGGTGACCCATGCCACAGCAGTGACAATGCCAGATCCTTAGCCGATAGGCCACCAGGGAACTCCCAGGAGGTTTTTCTAGTA
>NewGene_2515
ATGCTACATGGTGCTTGGAACTCAATCCCAGGAGCTGGTGACAGGAGTCGTCAGGATGAGGGGAAAATGGGCACAGCTCCCCAGCAGGTGCAGAAGGAGATGGGTCCTGACTGGAGCAGCGAGACGCAAGAGGTAGACGTCGTCCTTTACGCTGCCCTTTCTCTCCTCATGAACCTGTTAGTGGCTGCATCCCACCAAGACAAGGGAGTGCACCAACCACGAGACCCAGGAGATCCAGAATCTAGACATGGAGACAGGCAGAGGGACTTGGAGGGTGAAAGCCAAGGGAGAGAGGGGAGCTTGAGGCAGGACGGC
>NewGene_7295
ATGCGCTGCCGATCGTGGGGTAGGTCGGGGCGAGGGGCCCGAAGCTCCCAGCATCTCCCCATGTCATACGAAGCACGAGGAGCCACCTCAGAATGGGATTCTGCTCAAAGCCCCCTCTGGGTGAGGGCCAGGTCCGTTAGAGCCAAAGGTCCATTCCTGGCATCCGTACCCCTCTGCCACATCAGCGTTTCCTCCACGGAGCATGGTTTCTGTCCGAGCTCCGCAGCTTATGGACAGTGCCTTGTACCTCTC
>NewGene_11474
ATGAGGAGCCTAGGTGGGATATACACATGGCTGGCAAAAGGCTGGGGTCCACAGCAAAAGCAATGTACCTGCACATTGTCAGCAAAAAATAGGATGGCTTTCAGGCAGATTCAAAGCCTCTCTCTCCTGGTGTCTGAGTTCAACTGTGGCCTCTCCTCAGCTCTTCTGAACCGAGGATTCTCCTCCTTACAAGCGTGTTTTAGAACAACACAGAAAGCATCTGTCCCGGGCTTCAGAAACGCT
>NewGene_5089
ATGAGTCTGAAGAATAAGCAGATCCATCTAGTCCAAGCAATAGATCGCTTGAGACAGGCTGCTACCATAACAGCAGAGGTCTCTAAAAGGGGTGTTAGAACTCACTCCCATGGACTTTTTTTAGTAAAAAAAAAAAAAATGCAGCTTGAAAATCTGAAAAATAGGAGTTCCCATCGTGGCACAGTGGTTAACGACTCCAAC
>NewGene_5533
ATGCTATCAAACGAAGGGCCTGCTGTGGGAAAGGAGGTTTTGTCTCTATTTTCCCCATTCATGTTAGTTTCCTCCACCCCTCTCCATTTCCACTGGGTCTTCCAGGACACAGCAGAGACTGAAGAAAGGCAAGGGAAAGGAAGGCCTTGTTTGACTGACACAAACAGAAGTTGGTGGAGCTTCCCTCTTGGTCTGGCTCATGTTTTGGCATTTGTTCTCTCATTTGAGCATCTGTGGCCTCCTTGGATTCCCCCGAGCTGGGCCCTTCCAGTTGGAATTCCTTCATCTCAGGCAATGCCTCGCCTCCATCCAGCCACCTACAGTCCTCTCTGGAACTTCCAACCCCTTTCTGCCGAGGACACCTCACTGATCGCAGGAAGTCCTTCAGGTCAGAATTCCTTTGGAAACAGCCCAAACTCACATTCCTTCCGTGGGTTTCACAGT
>NewGene_10874
ATGAGGACCCTGTGGTTAGAAATCTGTCAGTTGTGGTCGGAATCCAGCAAAGCAACCCTGCTTAACAGACATCTTCTCTCGTGTGTGTGCACGGAGTCATCCAGAGAGCTTGCTCACTTGCAGAATGCCTCCCCTCTTCTGCAGAGAGTCTGTATCAGCAGAGGGGGCGATATTCAGGAATCTCTGCGTGTAATAAGTTATTTTCTGGGTCAGTGCTTCCTGGACCCGTCACTAGTTTGCAGAGCAGCATGTTCACAAAGA
>NewGene_6262
ATGGATTCCACGACCCAAGGAAAGAGGCCACTCCCAGTTAAGCTGGAGCGAATGCAGAATTTGAAATTGATTTATTATGGGACTAAAGACGTTGTGAAATTAAAGACATGCCAACTTGGAGGAGGTGTTAGACTCATCAGTCACATCAAAAAGTGTTTGAAAAGCGCCAGCCTCTTGGTCCTGGATGCCATGCAAGTACTTCACTGGAAAAAC
>NewGene_11078
ATGATCTTGAGCAAATTTCTTGACTTCTATGCCCTGGTTTCCCCATCAAACAGGCTAGTTAAACCAGGGGAACACCGATACCCGCCACACAACATAGATTCGGGGAATCGAGGTGCCTGCGCTTTGAAGTCGCCCAAGGTCTTCGCCGAGGCTGGTGTCCCTGCCCAGATGGCCCCAGCCTGGGTAACGTGGTGGGTATATCCAGCGACGATGAGGCGGGCATTTCCAGCGTGCGCCCAGGTCAAAGCCTCAGCTTTGCCCGCGGCGCCCCGCCGCCAGCCTCGGCCAGAGACGCGCCTTTGTGGGGGCGCAGCCGCCCGCCGCCTCTGCTCCCACTGCGCCCGCTGCCTGCTGGTTTTCTTGCCTAGGTTACCTACAGAACACTTCGAAAAGCAATATCTGCCTTCTTTCCCCACCCCCCTTCAAACCAGTAAAGAAAGCGGAGTGATACTGTACCTGATT
>NewGene_1700
ATGAGGAAACTGAGGCCCGGAGACGGTGACAGAGAAGGGTCGTCAGCTAGGAGTGGCAGAGCGGAGAGGAGCCAGGCCATCAGATGCCAGTGTCACACGTGCCTCACTGGGCTCCTGCTGGAGTTCTGCTCAGTGCTTCCGCTGGCCTTAGCTGGATGCAAACTCACACCACAGACATCAAGTGGGGGCACGTCTCACCCGAGGGACCCAGGAGGGGGGGTCCCTGATCGG
>NewGene_10695
ATGCAAGAGAGGGGCATAAGGGACCATGGCTTTGCAGTTCTCAGAAAAGCCTTGTCTATCAAGCAGTTTTCCTGTGGGAAAATAAGTGTTCAGCAGGACTATATTCATGGAATGACCTGGGAGTTTTCAGAAAGATTACATCCAACTGTTTCTCAGAGAGATACTACAACTCCCTGTGGGCCAAGCCTCTTTAGCTGCCCTCTAAACTTGCTGGTTGTTAAGAAAAGACTCTACCTCACAGACTCATACCTTAGAGAG
>NewGene_3854
ATGCGACATCTCTGGTTTTGCAGATGGAGGAAAGGGCACAGACCAAGGACTGTGGACAGCCTCGGGAGCGGCACAGACAGACGCCCGGTGTGCCAGGGCTGCCATAACAGGGCACCACACATCGATGGTCCCACGACAGAAATTTATTATCTTGTGGTTCTGGAGCTAGAAGTCCAGGCTAAAGCAGCAGGCGGGGCTGTGCCCCTCCTCTCCCACCCTGCAGGTCCCTCTCCACGCTTCCTATGGTTCCCTGGCTTGTGGCAGCAAAACCCCAATCTGCACATGGCTTCTCCCTGCATGTGTCTG
>NewGene_3156
ATGAGTGTCCTCTCGCGACATTTTGACCTCAGAAGCTGGAAAACTCCACCCCCAGATCGTGGCTCCATCATAAGTGACCAGACATCATTCCCAGTACTACACAGCAGGATCTCATTGCTAATCCATTCCAAAGGCAATAGTCTGCATCTATTAACCTACCCAACCAAAAAAAGAGAAAGAATCAACTGGAAAACAAGGTTTAAAATGGTGATAAATATCCATCAA
>NewGene_8523
ATGGGGGAGTTCTCGCCATGGTGCAACAGGATCGGCAGCATCTCTGCAGCGCCAGGATGCAGGTTCAATCCTGGCCCGGTCCAGCAGCGGTGGTGTCGGTTGCAACTTCGGTTCAGATCTGATCCTTGGCCTGGGAATGTTCTGGAAGCTGGTGGCCCAAAGTCACGGTGTCAGCAGGTTTGGTTTCTTCTGAGGTCTCTCTCCTTGGCTTGCAGACAACGACCTTCTCACATGGCCTTTCCTCTGGGTCAAATTTTTCTTCTCTGCATATATGAATTTTTTAAAATCGCACCCTCTCTCGGGCCACCGGAAGGAGCAGGACAGGTAGCGGCTCTCCAGATGGCAAAGGCAGTCCCCCTGCCCAGCATCTCAGAATCGTGGGTTAAGGTAGATAATGCCTTCCAAGAGATGTCACCACGCAGCTGG
>NewGene_6747
ATGCAATTGGACGGAGCCAGCCGGCCTCCGCGGCAGGATTCTGGACTCAGAGAACTTGCCTCTTCGGACAGCGTTCAATTCTCCCAGCCGCACTTCTTCCCTGAATGCTTTTTAATCTGGCAGGATCCACAAATAAAGGAAATTGTGGTTTTCACATCAGGATCGAGA
>NewGene_8937
ATGACTTCCTGCGGTGAGAGGCTAAGAGAGTGGGAGGAATGTCATTTTTCAGTCGACAGAAATAAGAGAGACCGCCCTGGCTGCCATGTTGAGACTAGCTTGCCATGGATAAGAGAAGAATCAAGAAGACCAGTTTCTTTCCAAGTCCTGCTTCTG
>NewGene_6446
ATGAGATTCAGCAAAGTAAAGCCACTTGGCCAAGGTCTCACTGTTAGTAATCAACAGCCAATATTCAATCTCTGGTTTGACTCCAAAGCCTGCAGGTATATTTTTAATCCCTACAGTGCTTTAAGTGTTGAGTTGGAGTTGGAGAGAAATTCGTGTCCTGATCTATGGACA
>NewGene_2145
ATGTTAACTTTAGACCAGTTTTTCTTAATCAAACTAAGATTCCAAACAACGGGAATCATAAAAGCTAAGGAACTTACCACCAGAAAAAAAGGCACATCAGCCCCCCAAGTGGAAACAATTTCAAGGTTTTCATGGACCCCTAAGTCCTACTTGGCCCTGAACCCC
>NewGene_6891
ATGTTCAAGCCAAAAGCTGTATCGCAGAAGGAGAATTACCTTCCCAACACGGCTTGGCTTTGCTCCAGAATTCTGAGACCTTGTTTTGATTTCCCTCACAAAGCCAGCCGCAGTCTCATAGAGTGTTTAATCATCACTGGATCTGTTGGATCATTTCCTTCTGTCCAGGTCCAAGGAGTA
>NewGene_5637
ATGCAGCACTACAGAATCTGTGGTGTGGAATCTGCAGAAGTGAAACCACGGACACAGAGGCACTATTCTCTGAGCGATCCAGACTCTCCCTTGCCGATGCGTATTCCTGACGAGCAGCAGGCCAGCCCAGGCTTTGGGCCTCACTCATCCCACCCCCATCATCTCAGGCTGTTGATAATTGCATTGTCTTTCAGGGACCAAGGCCACAGTGCTTTCATCTGCTTCTGTGTA
>NewGene_9724
ATGAGGCTGGAGGCCCCTCCATTTTTCTCAGGCCGTATTTCAATGCGGGCAGCTCTGGAGCAGGCTGAAATGCAGCTGCTAGGATGTTCCCCTGCCCCAGTGGGCCCATTCCACCAGGAGGTACAGGGAGCTGGGGACGGAAGTCCAGGACCGAGGAGCCAGGCTTGGCTGTGCGCCTGGGAAGCACAGTTTCTACAGCAAACCTCCCCTGCCCTGACCCCCGATGTCCCAGACTCCTGGTGGGCCCCAGCCCAG
>NewGene_3694
ATGGAAAGACATGAAGCCCAGGGAACAAGCCCGAAAAAGTTTCCCTCCCCAGGCTGTAAGGCACCTGCTTTTGTCACAGGAACAAGTAATTGTGAATTACAGAGTCCCTGCCACCCAGCCACAGCTGCCCCCCATGGACCTCTCTCACATTGCTTTCTGATTATTTCAGATTCCTGTAAAACAACCCTCCGTTCAGAAGCCCTTGTTGTGAAGGGGGAGGAAACATACTGGCAACTAAACCAC
>NewGene_5042
ATGGCCAGTACCTTCTATGATAATAATTTTTTTTGTTTTTTTGTTTTTTGTCTTTTTTTGAGGGCTACACCCTCGGCATATGGAGATTCTCAGGCTAGGGGTCTAATTGGAGCTGTTGCTGCTGACCTACACCACAGCTCACGAAAACACCGGATCCTTAACCCACTGAGCGAGGCCAGGAATCGAACCTGCAACCTCATGTTTCCTAGTCGGATTCATTTCCTCTGTGCCATGATGGCAACTCCAATAATAATGGTCTTGACTGTTATCTTAGAACGTGAGGCCTTGGTCTCTGGGAGGGAAGGGTGTCTCAGGGCTCTGGTGACCAGAACTTCGGGGCTCTTCTCCCTGAGCTGTAAGGAGAAACTGCTGCCCACTTCTTGGGATCCATCGGGAAGGAGAGGCACCCTC
>NewGene_7347
ATGTTTCACACGATAATCCACAGGGTCACTCTCAAGCTTTATCTTCTCAGCTCAGCCATTGTGATAGGAGGTGATGATAAAGTGATAAATGGCTCTTGCTTTCAAGAAGCTTCCAGTCTTTTGCAGCAACTAAATCCAGGAGCTAAAATTATGTCAACTTCTTACAAACACAACAGTGGGTCAACTTTCATTTCTGAGAATGTTAAGAAAATTGATTTGATCTGGGAAGAGATACAGAAAGGCAGA
>NewGene_8834
ATGCATGTACACTCAAATACACATGTACACACACACACACACACACCCCTCCAAGAATGCCAAGTTGTTTGTTTGTTTGTTTTTTACTTGCAACAAACACAGAAAGCCCTGGAATTAGTCATTAATAAAGGGACTGCTATTACAACTTTCACCAAACTCCCAATTTGGAAGCTGCATCGAAACACCTGCCCTTTGAAATTCATGAAGAATGCCAATGCTTACCTTCTTGGTCATATTACTGATCAG
>NewGene_2987
ATGTGGGCTTCTGCTTCCTTCCTAGGGAGATTCCGCAGCCTTCTCCACGCCCCTTCTCACAGTCACACCCTGGCAGCAGGTTTTCAAGTCAGTTCTAAACCCTTTCTACTGAGGGTGAGGCCTCTGCAGCACGAAGGTGTCTGGTGTGTGTGGCCTGGCTCTCCTCTGACGACGGGGCTGACGGGGGTCAGGGAGGCTGACCCTCTGGTGCCGGCTGAACCCCAGGCTCCTGGGCCAGACCCTTCCTCAACCGGGGCTGTACCTGCTTCACACAGAGGTTCCCAGGCTAGGGGTCGAATCAAGAGTTACAGCTGCCAGCCTACACCACAGCACAGCAACCTGGGATCCAAGCTGTGTCTGCGACCTACACCAGGGCTCACGGCAATGCCGGATGCT
>NewGene_2052
ATGCTAGTGGTTCTGAGTCAAGTCATGGCAGCTACCCTTCCTTCAATGGATTGCTTTTGTAACACTGTCAAAAATCAGTTGGATCTAACGGAAACAACCGAAATGTTCATCAACAGAGGAGTGGATCAAGAAGATGTGGTATATATATACACAATGAAATATTACCCAGCCATCAAAAGGAAAGAAATA
>NewGene_6277
ATGCTGGGCCTGAATGTCCCCTCCCAGCCCTTCCTGCTCCAAGAGGTGGCTGAGGTCCCCTCTTCTTTCACAGGAAGTGATTCAGCACCTGGAGGTCTCCGCTTTGGGTCCAAGAGCACAGAGCACGGCTTCAGGGGGGTGGACGGACAGAGGCTGCGGCGAGCGGCAGAGAGCACAGCCCAGAGACTCAGCACCTCCTGGCAAGATTCTGTTGAGTGCAGAACGACAAACAGAACACCTCTCTTTGCAGTCAAC
>NewGene_5336
ATGCCAAGTTCCTTGGAGGACAACATGCACGAGCTGAGTTTGCTGCCTCGGCGTTTGGAAACCACGTGCAGCTGGTGCTCATGGAGGAAAAACAAGCGGGCAGGTGGATGCTTTTTCCAGTCGGGACCTGGACGTTATGCTACGAGGCTCTGGGTCTCAGCTAAGGAAACCGTCTGCCACAGAAGGACTTTTCCGACCCAT
>NewGene_1326
ATGACGCAGGGCAGCCGCCCAGGGCGGGGTGAGTGTTGGGGCTGCTCAGCAGGCCGGGTGGCCCATGTCACAGTCCCCGTGACGAGCCTGGGCAGAGACGCACCGGCCTTGGGCGCATGTTCAGCCCCAGAGAGGAGGCCCTGCCGGACTCAGAGGCTTCCAGCCGAGAGCCACACATGGGAGGGAGTCGGAGGGGGAACAAGAGCAGGAAAGGCAGTTACCAGCCAAGGAGCCCTCCCTGCCTGCAGAGCGCGGTGCTGTACAGTCACAGGCTTGGTGGCTCCCGCCATCCCGCAAGTAGGCAAGAGGCAAGGTCCCTTCTCTGAAGTCACACAGCTGCACATGGCTCCAAGGTCCTGTTTTCCGTCTGTGAGAAAAAGGCACCTAAAGCTGAGGCAAGGACACACCCGAGGC
>NewGene_7199
ATGCTGCATGAACCGGGTGAGCGACTCCCCTCACCTGCCACATTGCTCTTCCTGCAGGGCATGGAAGACACCTCCCCCCCTCCAGGAGCTGCCCCTGCAAGACATTGCACCTGCATCTCCCCCTGTTTCCCTGCTTTCACTTCGGGTAGTCCAGACGCTTCTCTAAATGTCAAACGCAAAGGCTTTCGCTCAGTGTTCTCTCTGCCTGGAAGGCTTTGCGTTTCTTTGTCTAGTAAAGCACTTACCCTTCAGAACCGCTCT
>NewGene_8051
ATGCAGATAACCTTGACTAAAGCTCTTGACAATCTAGGTTTTTTGGATGAAGGCTTGCTTGTATATTCTTCTTACTCACACATTCTTCATTATGTTTCAACTCTGGGGACAGTCCAGTTCCTTCTTCAGCAAATTTTCAGTCAAGTTCTTAACTCAATAGACACTCATCGCTCCATTCCTGAGACACAACCTCACATTTTC
>NewGene_152
ATGTATTTTTTAAAATTTCATCTTCTCAAAACTAGAGGGAGTTTCATTACGCAGCCAGGCTGTCGCGAGGTCTCCAAGTCCAGGCTACAGAGGCTCCCAGGAGGGGATGAGAAACAGGGCTCGGCTGCACGGAACCCCCTTCTCCCCTCATCTCTGCTCGGTCCAAGCGCTCCCACTCGCCTTTTGCTTCATTCCATCTTTCCTCTCACTCCTTGGATTCTCTCAGCTTCACAAGGAAAACTGGCTGCCGACAACTCTCTCATTTGCATCTGTTCCTGGGACGCTGGC
>NewGene_4973
ATGAGGTTCAGGAGTAGGCAGAACCCACCTGTCACGACAGAGGCAGGGAGAATGGTTCTTTCTGGGGAGAGTGATGCCTGGGAACCCGGGAGGCGGGGAGTGTTCTGGCCCCAGCAGATGGCACTGGCTCTGTGCCAACAGAGCAGCTCATCCAGCCGTGTCCCTAAGATGTGCTCCTGTAACCAAGGTAGGCCAAACAGCGAC
>NewGene_4433
ATGAATCTTGGGTCCAGCCCCTGGTCCTGGGAGCGGGCGCGCGGGATCCAGTCGGTCGGAGCGCCGCGGACGCGCCAGCCTAGCAGCGAAGGCCGGGAAACTGCGGGAGGTGGTCTGGAGGCGGCCGGCGGGAAGGGAGGGCAGGCGGGAGAGTCGTGGGCGCCGGCCGAGGGGCCGGACCCGCGCTGGGGAGGTGGGCGGCCCCGGGGCGGCAGCCCGCAGGCGGTCCGGGGGAGCCAGGAGCCCGGAGCAGGCGCGCCACGCCCCCCGGTGGGCGGACCCCGGAGCCGGCGGCGC
>NewGene_3784
ATGAAAAGAAAGATTTTTTTTTTACCATTATTTACTGTTCCACTGGGAATAGCAGAGGCCCCGGTATATAAGCTGCTTCAGAATGTAGTTGGCCTGGACCTGTCATCCCAGGTGGTCCTTATGAGAAAGAACTTCTATATTGCTGGCCCTGTAAGTGATCTCCAGTGCTCTGTTGTT
>NewGene_3269
ATGCTAGTAGCTCGCTTTAAAATTAAACAAAACATGCACACTGTGGCCCAACAAAACATGTGGAGCTTAGCCTGCAACCTGAGGAAGGCTTGGGCTATCATCGTGTTCCTGGAATGCCCATGGCTTGACACGATTTCAAGGACACGTCTTCAGCCTGAGTGCCCCAAGCACCCTGCTCAGGATGGAAGAAAGGGTAGCAGAAAGCTTTTGGGGCAGGACAAGGACATGATGGCTGACCGCCTGCCGCTCCCAGGCCGCCCCACCCGCTGGCGCGGGCTTCGCTCATTCTGGGTTTTCCCGCTCCCGCCGACTTTCCCGCGCGGCGCGGAAGAGGGGAGGGGATCCCCCAGCTCACGGGTCATGCGAGGGTGCGGGGCAGGGGCGGCCGCCCCGGGCATCTGCGGTCTC
>NewGene_3862
ATGCTGACAGAACAGAAACGACATTTGAAGAGGGGAAGAGAACTTCAGCAGGCAGGGCTTAATGTATTTGAAGCCAGTCAAATCTGGAACCTTGAATTCAACTCTCTGGAATTCATTTTGTTCATCACCACCTCTGTTCAGTTTGAAACCAGAGATTGTGGTGGATTGGAGGTGGACTGGACCTCTGGAATACATATCACATATTCTCTGACTCAGGAGTATGTGTTCAGAGTTTCCAACCATGTTTTAATTTTCTTCTTCTTTCTCTTCTGTGGTATTTATTTTTGGCTTCCACATGTTCTAATG
>NewGene_928
ATGACCTTGAGGTCCAAGGTTGGGGTCCAGAGGTATTTTCATCCATGGGCTCTGTTCCTTTTCTCTCCATTGAACCTCCAGTCTTCACTTAGTAGGAGAATCTCCAGTTGCATCCATGTTCTTACAAATGGTATCATTTCCTTCTTTTTAAGGCTGAATAGTATTCCATTGTATATATATATACCACATCTTTATCCATTCATCTTGGGCTATATG
>NewGene_1831
ATGTGTGATGCAGATAAGCAACTTGCCCAAAGCCATGCACCTACCGTAAAGAGGAGCTGTGGTTCCCCCACGGCCAGGCTGCCCTGGGTTCTGGCTCACTCAGTGCGGAAAAGTCTCCTTTCAAGCCACTGTGTTTGCTGTTTACCTGATAGGATTGCCTATGAAGCTGGTAGGGTGGGGGATGGCCCCACCCCGCCCCACCCCTCCAGTCAAACTGTTTTTATTTGTGTAAAGGCAGTCCTTGCCTTCGAGGAAAGGCCCTTGTTACAGGTGTTTTTC
>NewGene_10336
ATGGAAACACAACAAGCACTTGAAGAAATGCTCAATATTACTATTATCAGAGAAATGCAAATCAAAATTACTATGAGGTACCACCTCTCACCTGTCAGAATGTCCGTTATTAATAAGTCCACAAATAACAAATGCTGGAGGGGTTGTGGAGAAAAGGGAACCCTCCTACACTGTTGGTGGGAATGTAAATTGGTACAACCATTAGGGAAAATAGTATGGAGGTACCTTAGAAAATTATACTTAGAACTACCATATGACCCAGCAATCCCATTCTTGGGCATATATCCTCACAAAACTTTCCTTGAAAAAGACACATGCACTTGCATGTTCATTGCAGCACTATTCACAATAGCCATGACATGGAAACAATCTAAATGTCCATTGACAGATGATTGGATTAAGAAGATGTGGTATAAATACACAATGGAATGCTACTCAGCCATTAAAAACGAACAAAACAATGTCATTTGCAGCAACATGGATGGAGTTAGAGACTCTCATACTAAG
>NewGene_10077
ATGCTGCCTCTTCAAGTGGGTTTTCAGGCCCCTAATCCACATATTTCTCTCCCTACCAGGCTGAACAGCAGCGAGGGAGGGGATGTGCGGGTTTGGCCGGAGCCACAGGGTCACCTGGCGCGGGGAGCGGGCCAGGGCCCGCGAGTTGGGGGGATGGGAGAACCGGGGACTCCGCGGTGGGGGAAGGGAGACCCTCCGCGGAAGGGACGTGGGGGAGGGGAGGCCCTCCGCGGAAGGGACGTGGGGGAGGGGAGACCCTCCGCGGAAGGGACGTGGGGAGGGGGGTCCTCCGCGGTGCGGGCAGACCCCGGGCCCGGCAGCGTGTCCCATCAACGATGTCTAGATTTCGTCGTCCCAGACAAGGCCGGAGCATCC
>NewGene_10381
ATGCACCCTGGGGCTTCCCAGGAAGGGAGGCGGGCAGCACAGGAGCTGGTGTCCCACATGAGGAAACTAGGCTCTGACAGAGAAATATCTCGTCCAGGGTCACTAGCCAGTCCAGGGAGACCTGGGGTTAGAGTGGAGGTTGGTCTGACCCCCCAGTGTCAGTCTGTCCTGAGCAGGAGGGACAGATGGGGGCCATGCCCTCCCCATCAGCAGAGACCCCCCTATTATTTTGGGGGGCTATGGATTCGTGGACTTTGGGATCAGGGCCCTGATCCAGGCACTCAGCAGCTCCTTGAGCCTACTGTGTGCCTGGCTCCGCGCCCCACGCTGGTCGGGGCGATATGTGTGTTGGGGGGGGCGGTG
>NewGene_3691
ATGGAGAAATCTACATTAGGAAACAGTGTGATCTTTGGAAAAGGTATCCTCCTACTTGGCAGTATCCATGGGAAATCCGCTGGCCTCGGACCCTTCTGTTGGAGGTCCTATCCCACTCCACATTTCGTGGGGGTCATTTGCAAGTCTGTGATGATGGTGTGT
>NewGene_2125
ATGATGTGTCCATGTGGCAGGTGGGAGCTGGAGTCCAGACAGGATGGTGGGAACAGGTGCATCCAACAGGAGAATGGCCAGTCCATAGTTCTTGGGCAGAGCAGGGAGAGCCATAGGAGGTGTGGAGGTGACACTGTCCAAGTCTGCTCGAGTGGCTATGACAAACACCACGGACTGGGCGACCTGGATGGCAGACATTCATTCCTCATGGTTCTGGAGGCTGAAGGTCCAACATCAAGGTGCCAGCTGATTGCTTTC
>NewGene_11307
ATGTGTTTAGAAGCTGACGTTTCTCTGGACAGAAGATGGTGCTGTTGTCAATGCAGTGTGCTTTTTCCGTCCTTCCAACATAGCCTCTCGGTTGCAACGTGGAAGCCGTCTGCAGAAAGAAAGGAAATAGCAATTACAGAGCAGGATTTCAGCTGGAGTCTTTCCTTGAACCTC
>NewGene_8089
ATGATTAAAATACATACAGATCAATCTGATCTGTTAGGAGGCCCAGGATTGCCTCCACCTCCTTTTGAAATTACTAAAGCAACAACAAAAGGTTATAATTTTTCAGGAAGCTCTCATGCTTTTCCAATCTGTTTTACTTTGCCCTTGACTCCCTTAGCCGCAGGTCCAAATGAGATTCCAGGATGTATGTCGACTCAATCTACGGGGTCAGTTACATTTAGCCCTCAGTATAATTTTCTTCCCCATCCTCAAAAGGGATATCAACAAAAATTTTATTCCTGGACAATTATATATTTAGGACCTGGGGCAGATCATAATGATGGGTGGATTAAAAAATATCCTTCCCATTTATCCCAACCATCTAATATGATAACTGTAAGACCTCAAAAACATCCCAAGGGATTTTCAGATTGTCCTCCATGGACTACCCCACATATACAAACCCTTTGGGAAAATATAGATATTAATAATGGATATCCTCCTTGGAATTATTGTATGTATAATACTACTGATCCGTACTTAGATCCCCATCATGTTAATACAATATTTAAATGGAATACTCCTGATCCAAATTTTAATAACAGAGGATATCTAAATAAAAATAATAAGACCCTTAATTGGTATAATAATAAGTTGCCACTTCCACTATTGGCTAATAAGCTAACAGATAATGGCTGGGTAGCCCCAATAATAACTTATCAAGGCTATGGGACTAAGGTCCATTCTCAACCACATTTGTGGAAGGTAATAGCTGCTTTAAGATCAGTAATTTTATATAGACCATTTTCTAATGCCACATTTTTAGTTAAAGCATGTATTCAAAGTCCTTATGCATTTCTGTTAGCTTATTATTATACTGATGTAGCAGTCAGCTACACCAGAACTGTATATAATGTTCAATGTTTAAATTGTACAATAACAAATTGTGTCACCAGGGATAATGGAAATTATAAGGTTATGTTGCTAATAAGACAGCCACCGTATATTATGATACCAGTAAATGTTAATGGAAGTTGGTACGATGATCAAGGAATAAGAGCTTTACAATTGTTAAACAATCAGTTAACTAGATCTAAGAGGTTTATAGCTGCATTGATTTTTGGTATTACTGCTTTGATTTCTATAATTACCTCACTGACTGTATCTGCTGTTGCTTTGACTAAACAAATTCATACTGCAACTTTTGCTGATCAGTTGTCAAAAAATGTTACTTTAGCCTTAACTACTCAAGAAATTGTAGATAGAAAACGTAATGATAGGGTAGATGCTCTTGAAGAAGCAGTATTGGCTATTGGTCAAGAATTAATAACTCTTAAAGTAAAATTGTCCTTACACTGTCATTCAGATTTTAAATGGATATGTGTGACTCCTTTACAAGTTAACCACAGTATTCACACGTGGGATAAAATAAAAAACCATATACACGGAGTGTGGAAGCATTCAGATTTGTCTTCAGATATTACTAAGCTACATCAAGAAATTTATGATATGAGTGAGGGTGAGAAGAAGTTTAGTGCCCAAAATATAGCTTCAGATTTATTTAACAATTTAGCAGGGTATGTTGGGCATGCCTCATGGACCACATTTTTTTTA
>NewGene_8111
ATGAATGCTTTTCTTCCTGTGTTGCTTCTGACTAGTATCCATGAAGATTCGGGTTTGATCCCTGGCTGTGCTCAGTGGGTAAGGATCTGGCATTGCCATGAACTGCAGTGTAGATCACAGATGAGGCTCGGATCCCTAGTTTCTGGGGCTGTGGTG
>NewGene_8750
ATGGTGCCTGGGGCCTCCTTTCCCTCCGTGGGCTTTGCCGCTCTGTGGCATGGATGCAGAAGAGGTAGGCTGTTAAACAGAACTGTGTGCTCTGTTATTCTCTGGGGCAAACTGTGCACAGGTCAACACTATTTCCTCTTCTTTCTGGGCAGGCAGCTATGGGATGCTCCCCAGTCCTCTTTGTGTTTGTATGTGAACGCAGGGCTGACTTCTGGCCAG
>NewGene_10604
ATGACACAGTCTTCCAGGGTCAGGCATGGGGAGCCTGAGGCCAGATCAATGCAGACACGCTCAGCTCTCAAGGAGTTTTTCCTGCTTTCAGGTGAAGTGGTTCTCCTTGACCAAGGTCACAGCCCAAGGAATGGCCACATGGGTGAAATTAACTCAGAGGTCAGTAGGGTCGCTGATGTCAAAGGCAGTTCTGCC
>NewGene_7858
ATGCCCTACCACAGGATGTCAAATGCAGATCCAGCAGAAAGAGATGTACCTTTATCTCAGTCAGGAAGAAGGTTATTCCTTTACCTTCCAGCAGGAAGACGGAAGATTTCTCCTGGCCTAGCAACAGCCCAGCCAGTGACAGACTGTCACAACTCAGCCAATGAAAAGCTACTACAGTTTCAACCCTGTTTCCTCCAATGGACTCTGTTTATAACAGCCCCATCC
>NewGene_3214
ATGCACCCTATGTTCATTGCAGCAGTAGTCACAATAGCCAAGACATGGAAACAACCAAAATGTCTATCGAGAGATGAATGGATTAAGAAGATGAGGTACATATACGCAAGGGACTACTACTCAGTCATAAAAAAGAACAAAATAATACCATTTGCAGCAACATGGATGGAACTAGAGATTCTCATACTAAGTGAGAAATTTCTGCTACCACACTCG
>NewGene_9440
ATGGCACAGCTTGGTGCACTGTGCTTAGATGTTACTAAGTATTACTGTCTGGAGAAATACGAAGAGGAAGCTTGCATATATACAGTTGTCTGTAGGAACTACTATAGTCAAGGGGCTGGAGGGCTACATTTAGAGAAGGATCTTTTTAGAAATCAAAGACAGAGACAATTTTTGAAAGGAAAGATTCAATGGGTACTCTGGACATCAATGTTTCAGAGACTGGGCAGAGAA
>NewGene_7198
ATGTTGAAGCCGACGCCTGTGGCACATGGAGGTTCCCAGGCTGAGGCTGAATCAGAGCTGCAGCTGTCCGTCTACACCACAGCCACAGCAACACCAAATCCGATCTGTGCGTCAGCTTGCCTCTACGACCTGTGCATCAGCTTGCAGCGACACTGGATCCTTAGCTCACTGAGCAAGGTCAGGGAC
>NewGene_11027
ATGGCACGAGGCTGTTTGGAGCCAAGACCCAGAGCTGCAGTTGCCATTCAGTGTCTCCGGGGCAATGCCAGATCTGAGCACGTCTGTGACCTACACTGCTGCTCACTGAAACACTGGATCCCTGACCCATTGAACAAGGCCAGGGATCAAACCAGCATCCTCATGGATAATAGTTGGATTCACTTCTGCTGCCCCACAACAGGAACTCCCATTTTATATCTTTTTTTTTTAAGCAGCAATGCTTTTTCTAAGCATTTCTCTCCAAGGATACCAATGGGTCTTACAGATGGAAAGGTCTCTGATTTCTCCCCAAGAGTTCTGCTGAATGGAGCTTCTGGCAAAAGTCTGCTACTGCCACCCAGCGGCGACAGCAGGGATTTTTGGACTAGGACTCGTGGACAGAAACATAAGAGACTGCACAGAGCCAACGGGCCTCAGACCAAGGTGACGTGGGCCCATCCG
>NewGene_1942
ATGACCCGACAGGTACTTCAGTCAAATGCAAACGAGACGGCCAGGCCAGGGTGGGGTAGGGGGTGGGGGCAGGTCCCCCCTGTCCGCGTCGCACAAGGTGAACTCCCAGCAGAAAGCAGGCCACACAGGAGGTGTCTCAACGTTCCCACAATGCTGCAGCAAAACACATCGAACAAGCAGGTGAGCCGTCGCGGGCCAGGCCGGGGGACCAGAAGCGGGGGTGGGAAGGCCACCCACTTCCCGTCCCAGCCCCAGGATGCAGAGGGCGAGGACGGGGCTGAGACACACGCGGAGGGCCCGGCCCCGAGCGTGGGTCGTGACGGGCCTCGGCGGCGCCCGTGGAGCGCTTACGAAGCCAATCACAGGCGCCCGCGGGGCTCTGGGCCCGGCCCAGCCAGTCCCCTCTCGGCCCAGAGGCTTTGCTCGAGCCCTTTGGGCCCCGGGAAGGCTCGCTCTCGAGCTGCTCTCACCCTCCGAGAGAGAGCGCGAGGGTCCCCTGCCCTGGGTCGGGCCCTCTGCCTTCAGGGCCTGCTCAGGCTACACCGCCCTCCCCACAGTGGCTTGTATAATCACCGCCTGGGGCCTGTCCCCGTGAGAGTGGGGGCACCGGGACGGCAGGCCAGCAGCCTCCGTGCTGCCTGGGTCTGCGGGCTCAGGCTGGCCACGGAGGCCAGCGTTAGAAACGGAAAGCCTGGCGGAGGCTGCTGCTCTTTGCTGACCGCCCTCCACGCGCCCGCTAGGCCCCGGCCGCCAAAAGGGGCCCCCACATCCTCCTGGGGGCATCAGGAGTCTCCC
>NewGene_4318
ATGGCAGAGACCTTTCTCAAACGGAGCATCCTGGGGAACCCCGACTTAGAAAACTCACTTGAGAGCTGCTCTGCAGAGGGGGGTCGGAGGGCCCGAAACCCCTGCCCCGAGCAGCACCTGGACCCCTGCCCTGAGCTCCGGGCCACAGGGAACACACCCCAAGGTCTGCCCCTC
>NewGene_8315
ATGTGGCAGAGTGATAAGGATACTCCTAAAGTCTACCTTGGTGAACTTCCTAAGTTTCATACACTCATATTTGCAGGTAAGTGTAACTTGTATTTACTCCACTTTACAATTGTGTGTGTGGCGGGAGGGGAGGGTTTCTGCTGGGCCTTGAAGGGGAGTTGGGCAGAAAGCTGGCAGAGAGAGACAGAAAATGGCTTAGCATCTTTAAGGGACAAGGGGTCCCAATTTAGCATGACTGGAATTGAAGGGGTTGTGGAAAGGGGCTATGCATTCTACTTTATTCACTTCTATATTGTT
>NewGene_8796
ATGGTACTTCCTGCAGACAAGCACTTTTTAAACGTGGGTCCCTCTTCAATCCTCTTCAGTTGTTTCTGCTTCCCATCTGTATGTGCCAGGTCAGCTCTCCTAGCAGCAGTGGCAACCCTTCTTGGCTTGGTTGGGCAGTTCCACTTTTCTTCAGGCTCTCTCGGCTCCAATTTGGGTGCACCTGAGACCTCCGGCAACACACTGGGTCCTGCTTTAAGCCTCCAGGAATTGTCCTGTCCTCTGCACTCTACATTCTGCCACTACAAAGGG
>NewGene_5106
ATGAGCCCCAGAGCCACAGTGCCACTCTGGTCCTCAGCAGAGAAGAAAAAATACCCAGTCCATGAACTCCCAGCCTTCCACAAGAAGTGGGATATTCACAAGGAGTTCCTGTCGTGGCTCAGCAGTTCCTGGTGTGCCCCCTCTTTAGTACTTCCGGAAGGGACCAAGGGTGAGTGGCGGTATGAATATCATATCAGGGCCAAGTATGACAGGAGCTGTTTTATGGCAGGCAGGTCCTTGGATCCAGGTGGGCTGGCCAGGTTCCCCAGG
>NewGene_3891
ATGGATCTGGGTGAGGCCCCTAGGGCTCCTTCAGTCTGCCTGTTATTCCTGCACCCACTTAACAGAGAGGACTTCAGGGCCCCAAGAGGCTTCCATGGAGTGGCCATGAAGATGCTCTCACTACCGACTCACGGCAGCTTATTCTTCCTCTTTTCTCAAAAGAGCTTCACCAGCAGGACCCTGGGTCCATCATCAGCTCCGAGC
>NewGene_8434
ATGCGGCAACCCTCCAGCCAGATCGCAGCAACTCAGAGGACTCAGGTGGCCCCCAGCAGCAGCAGCAGCCCTCAACCTCTTTGGAGGCGCCACTTTTCCCTCCCTCCCTGCAGACAGGAGCCAAAAGGTTTTCTCAAGAGGCAAATACAGGCA
>NewGene_1787
ATGGCCTCCGTCTCGGAGCTCGCCTGCATCTACTCTGCCCTCATTCTGCACGACGATGAGGTGACGGTCACGGAGGATAAGATCAATGCTCTCATTAAAGCAGCAGGTGTAAATGTTGAGCCATTCTGGCCAGGCTTGTTTGCAAAGGCTCTGGCCAATGTCAACATCGGGAGCCTCATCTGCCCCAGCAGCTGGTGCTGCACCAGCAGGAGGTCCTGCCCCAGCCAACACTGCTGCCCCAGC
>NewGene_9858
ATGCGCACGTGGGGCGGAGGCTTATCCAACACTGTTACAACACTTTTTTTTTTAAATGAGCAAAACATCTTTAAAAATCCTTATAAATTCTTTATAATATGTTACACATTTAGAGACAATATTTACAATAAAGGGTGGGGGAGGGCGGGCCAGAGAAATCTACTTTACAGCAAATCTTTGCATAAAACAAGAGGACTGATAGACGTGGCAGTGGGTTCACAAGCCCACTTGGGCTTCCCTGGAATGAGTGAGGGTGTGTGGGGGGAGGCCTGTGATCTGAGGACTATTTACAATGCATGGGAAGAAGAGGGGCTGGGTCCAGCCCTTCCTGAAGGAACAGCCCAGCTCAGATCAGTAAATCAGGGGTGTGTGTGTGTG
>NewGene_9990
ATGGAGAGAAAGGAGACCACTGAAGACTGGTTTACAGATTTCTCTGTCTTCTTGAAGGCCCCAGCAGGGTTTGCGGGGAAGACTTCAGATCTCGTACCTCATTCGGGACTTCTCAGACTGGAATTTGGAAGCCCTATAAAAATGACAACT
>NewGene_10075
ATGTATTCCCTCACCATTTTGGAGGCCAGAAGACTGAAATCTCAGGATCCTTGGGGCCACACACCTGCAGGGGCTCTTCCAAGCTCCTGGAGTCCCTCAGTCCTTGGTGCTCTCGGGTGTTTAGCTGTCCCACGCCATCCTCTGCCCCTTTCTTCCCATGGCCATCTTCTCTGCATCTCTCCTCCATGCAAATCCCCCTCTTCTTTCCTC
>NewGene_5801
ATGGGAGGGGAAACAGGCCAACACTCAGGACCGGTACGGAGGGCTGAGTCCTCTTTGATGCCAGAAGCTGGCCAGCAGGCTAGGCCATCAGATACAGTTGGCTCTGGGAGGGTGGAGGCCTGGTCTGGGTCGTACTTTCCGGACTCGTTGGTTCCTCCTCTGCCTTCCTTTGTCTCCTTCTGGAAGGGACTCCACTGCTTGCCAGCTTGTCCCTGGACCTCTGGACACATTATGGATCCACATGACCATGTTTCTCTGAGCCACCTCTTCTTACTTGAAAGAAGGTGTGTATCCTCTCTGCCATGTAAAGGGTGCTTGTTTCAGGTGAATTTCTGTCTTCTTTCACCTTATAGAATC
>NewGene_11445
ATGGACTTTCTAAATATTATAGATATTAATCTCTATTCCCGATTATGTAAATGTTTTCCCAATCCATTGCCCCTATTTTTACATGAATTTTGGCATTGTTACTATACAGAAGTTTTGACTTTTTCAATATTATCAACTTTGTTGTTCTTTTTTGTCGTGTTTTTTATCTATCGCTGGCAGCCAGAGGAAGTTTATTACTCTTCTGTAGATCTGATAAAACTAAAGTCTATTTTCTACCAGTCTTTTGATGTTGTTTTTTTTATT
>NewGene_6662
ATGTTCCCCATCAGGGCGGCGCTGCCCGCCTGGCGCTGGCTGCCCCCCAGCGTGGTTCAGCAGGAAGCCCGAGGCCCCGCAGCTGCCGCCCAGGACGTGTCCCTCACCCCGCAGAGAAATCCCGGACCCGCCAGCCGTCGCCCCCGGGGCCCCGGCCGCCCGGAGTCCGCCCTCCTGGGCCTCTGCCGGAGCTGGGCGTTGGCAGGGACAGACGTGGCAGGTCTCACGCCTGTTGGTGCTGCTGTCACCGGCTTGCTCCTCAGGCTGCTTGTCCCGGGCGGGCGGAGGGGTCGTGTTGTGACCACGCTTCACCTCCTGCCACCTCGCAGCTGCTGCGACGTCTGGGGGCAGGTTTCGGTGCAGGTGTTCGGACGCTCGGGGTTCGTGCCAAGGAGTGGAGCTGCTGGACTGCGTGGCTGCTCTGTC
>NewGene_3452
ATGGAGTTCGAAGTTCACTGCAGCCCGAGTGTCAGCGATGCCTTCCCATCTCATTTCTCGGGGACCGAGCTGAGCTTCCGGGAGGCCCGGCAGGGGTCACAGGAAGCCCCCTCTCCACAGACTCATTCCCACTGTCAGAAAGAGCAGGGTGACATCCCATCAGCTTCTCAAGGTCCAAATCAGTCACCTACATCTCAATTCCCTTTTCTCATCAAA
>NewGene_8154
ATGAGCAGCTTCTGCGTCTTCAGATGTTCCTGTTATCACCTTCTCAGCTTCCAGAAACTGAAGATTTCTGCCCAGAATGCGCCTAGCTCCTCTCCCCTTCCCCGTGGTAGTCTTATTTCCGCCTCATCCGTGAGTTTCCAAATGGGGACTGCGTCCCCAGCACCTGTTGTGCATAAGGACGTGTGGCCCCTGGGGGCTGGCAAGGGGGCACAGCTAACAGATGCCATCGTCCAGCTCAGTGCCTCATGGCAGACGGATCCACCACTGCCGTGTCCACACTGGCCTCCCAGAGTCTCTTCTTCTCCCGTACCCTGCACGCGGCTGTGGGCAGCC
>NewGene_10647
ATGACCTTGCAGGTGGCAGTGAGAGTCTGTGCAACACTACTTTTTGAGCATCTACATCCTGTGCCTAAGAATGCCTTCCCACCCTGCAAGGATGTGAGCTCAGCATCGATTCCAGGCTCTGGGAAACTCCCTTTCTACCAATTAGCAGCTAGTGGCCAGACTGCATATAGAAACACTCATATCTTATCATGTTTAGACTATAGCTCTGGGCATGATTTCTCTACGCCACTCAGAGAGAAAAAGATAAATAATGTTTCATCTTTGTTTACAGTTTATCAAGTTGTAGATCACAGTTTAGTG
>NewGene_9030
ATGTTTCCTCCTGCTAAAGCTGTTTTTGAAGAGATGGTGGCATCAGCTTCTCCAGCGAGTCGGAACCCCACTGTCACATTCTATACAGAGCCCTGTGGATCCAGGCCATGCCAGAGGGCGACTGCTGACTCACCAAGGGGAACCAGGAGACCTTCCAGCGTCTCCGGTATCAGGTCAGGTCAGCAGCGCATGGGCTTTTCTTCGGTCCCATTCTGGTCAGGCTCCCAGGAGGCACAGTGGACCCTGAGCCTCGTGCTGCTCGAGGGAGGTGTGATC
>NewGene_10853
ATGGTGAACGTGGTTGAAGGAAAGAGTAACCCATACTGCGAGGTGACCATGGGGTCCCAGTGCCACATCACCAAGACGATCCAGGACACTCTGAATCCCAAGTGGAACTCCAACTGCCAGTTCTTCATCAAAGACCTGGAGCAAGAGGTCCTGTGCATCACTGTGTTTGAGAGGGACCAGTTCTCTCCAGACGATTTTTTGGGTCGGACGGAGATCCGTGTGGCTGACATCAAGAAGGACCAGGGTTCCAAGGGTCCCGTTACCAAGTGTCTCCTGCTGCACGAAGTTCCCACAGGAGAGATTGTGGTCCGCTTGGACCTGCAGTTGTTTGATGAGCCG
>NewGene_3173
ATGTTAGAACAACGCGGAAGACTCCGAGAAGGAAGCGGCGGAGGCCGGAACCGCGGGCGGCGGCGCGACGACTGGGGCCGGGTGACACGGGGCGGCGGGCGCCTCGGCGGCGGCGGCGGGCAGAAGGCCCCACGGGCCACCCAGGGCGCGGGCGGCCCGGCACGGCTTCCCCAGCCTCTGTGCCCACTGCCCGGAAGGGAGACAAAGGCGCCACGGGGGATGGACTGGAGCGTCCCTTCTGAATGTCCAGACTGGCTGGGTCCCTGGCTCTCAAACACTTCCTTCTCT
>NewGene_10881
ATGGGCATCAAAGGACATTCGCAGGGCTCTGTCTTAACTGATGAGCAAATTTATTTAAGCCCACACAGATCTGAGCAGTCCTGTCAACGGACAAGCCCCGTGCATTCACTTGGTGAATCTTTATGGGGACATAAAGTTGTACAGGTGCTCAAACTCTTGGGGTGCTCTGTAATTCAGCCTATTCTGGCTGAA
>NewGene_3053
ATGGTAATAGGCTCAGCCGTCTTCCAGCTCCTGCTCTCCATGGCTGGGTGCTTTACACATGTTACCAATGCTCCGTACACACGTTTTACCATTTTCCACTTTGCCAGAGGAAGATGGGGCATAGAGCCAGCAGAAATAGGAAGGCACCGTCTCAAG
>NewGene_7239
ATGGACATAAATGAATACCTGTCCCAGGGGCCTGCTGGGCTCACAGCACTGGCTCCTGTCATTTTATTGCCACCTGTTAAAAGGCATGACGTCAGTACTCAGCATTTGCGTAGGTGGCGTGTGGGGAGCTCCCTCCTGCCCTGGCATCGAGCTGCTGGAGCCTGTTGCGATGCCACAGGAGAGAACTCAGGGACCACCTTTGTCCTCTTTAGGCCCAAGGAATTCACGGGCCCGGCAGGTGGTGCAGGCTCCAGACTCTTCCTCCAGCTCCAGCCCCTGCGTGGGACACTCCTGAGACAGGACCCTGCCATCTGCTGTTGGGAGCGGAGGGACCTGGCTCCCCTGTGTGAAGTGCCCCTGGGTGGCTTGGCCACAGTGACATGTCCCTTCTCCTGGGCTCAGACCTGGGTGGCCCCAGCTCCCGGGGGACACGGGCTGCTGCCG
>NewGene_10677
ATGCATCCCACGTTAAGCCGGCGCCACCTCCCGATTCGGGGTGGAGAGCCGAAAAAACTGAAAATCCCCTTAAGCTTCGCCTCCATCGCTTGGTTCCTTACTCTGTCAATAACTCCTCAAGTTAATGGTAAACGCCTTGCGGACAGCCCGAACTTCCATAAACCCTTATCTCTCACCTGGTTACTTACTGACTCCAGTACAGGTATTACTATTAACAGCACTCAAGGGGAGGCTCCCTTAGGGACCTGGTGGCCTGAGTTATATGTCTGCCTTCGATCGGTAATCCCTGGTCTCAACGACCAGGCCACACCCCCTGATGTACTCCGTGCTTACGGGTTTAATGTTTGCCCAGGACCCCCAAATAATGAAGAATATTGTGGAAATCCTCAGGATTTCTTTTGCAAGCAAGGGAGCTGCGTAACTTCTAATGATGGGAATTGGAAATGGCCAGTCTCTCAGCAAGACAGAGTAAGTTACTCTTTTGTTAACAGTCCTACCAGTTATAATCAATTTAATTATGGCCATGGGAGATGGAAAGATTGGCAACAGCGGGTACAAAAAGATGTACGAAATAAGCAAATAAGCTGTAATTCGTTAGATCTAGATTACTTAAAAATAAGTTTTACTGAAAAAGGAAAACAAGAAAATATTCAAAAGTGGGTAAATGGTATGTCTTGGGGAATAATGTACTATGGAGGCACTGGGAGAAGGAAAGGATCTGTTCTGACTATTCGCCTCAGAATAGAAACTCAGATGGAACCTCCGGTTGCTATAGGACCAAATAAGGGTTTGGCTGAACAAGGACCTCCAATCCAAGAACAGAGGCCATCTCCTAACCCCTCTGTTTACAATACAACCTCTGGATTAGTCCCCCCTGAGCCTAACTTCACTATTAAAACAGGGGCGAAACTTTTTAGCCTCATCCAGGGAGCTTTTCAAGCTCTTAACTCCACGACTCCAGAGGCTACCTCTTCTTGTTGGCTTTGCTTAGCTTTGGGCCCACCTTACTATGAGGGAATGGCTAGAGGAGGGAAATTCAATGTGACAAAGGAACATAGAGACCAATGTACATGGGGATCCCAAAATAAGCTTACCCTTACTGAGGTTTCTGGAAAAGGCACCTGCATAGGGAGGGTTCCCCCATCCCACCAACACCTTTGTAACCACACTGAAGCCTTTAATCGAACCTCTGAGAGTCAGTACCTGGTACCTGGTTATGACAGGTGGTGGGCATGTAATACTGGATTAACCCCTTGTGTTTCCACCCTGGTTTTCAACCAAACTAAAGACTTTTGTGTTATGGTCCAAATTGTCCCCCGGGTGTACTACTATCCCGAAAAAGCAGTCCTTGATGAATATGACTATAGATATAATCGGCCAAAAAGAGAACCCATATCCCTGACACTAGCTGTAATGCTCGGATTGGGAGTGGCTGCAGGCGTGGAAACAGGAACGGCTGCCCTAATCACAGGACCACAACAGCTGGAGAAAGGACTTAGTGACCTACATCGAATTGTAACGGAAGATCTCCAAGCCCTAGAAAAATCTGTCAGTAACCTAGAGGAATCCCTAACCTCCTTATCTGAAGTGGTTCTACAGAACAGAAGAGGGTTAGATCTGTTATTTCTAAAAGAAGGTGGGTTATGTGTAGCCTTAAAAGAAGAATGTTGCTTCTATGTAGATCACTCAGGAGCCATCAGAGACTCCATGAGCAAGCTTAGAGAAAGGTTAGAGAGGCGTCGAAGGGAAAGAGAGGCTGACCAGGGGTGGTTTGAAGGATGGCTCAACAGGTCTCCTTGGATGACCACCCTGCTTTCTGCTCTGACGGGACCCCTAGTAGTCCTGCTCCTGTTACTTACAATTGGGCCTTGCTTAATTAATAGGTTTGTTGCCTTTGTTAGAGAACGAGTGAGTGCAGTCCAGATCATGGTACTTAGGCAACAGTACCAAGGCCTTCTGAGCCAAGGAGAAATTGACCTC
>NewGene_2864
ATGGAAGTTCCCAGGCTCTGGGTTGAATTGGAACTGCACCTGCCGGCCTACACCACAGCCACAGCAAGGAGGGATGCAAGCCACATCTGCAACCTACAGCACAGCTCACAGCAATGCTGGGTCCCGGACCCACTGAGCGAGGCCAGGGATCGAACCTGCATCCTCATGGATACTAGA
>NewGene_9427
ATGACCCAGGAGAGCCAATCATATGCTTCATCACTGCGGCTGGGCCAATCAGGAGCATTCTTCAGAGATTGTTCTCCAGTCCCTGGGGGACCTGGGAGAGGAAACTCCCTTCTGCTCAGATCTGTGAGCTGTGAGGAGGTGGGTTTTGCCCAGGGCCACGTCCCCACTCCTGGAGGAGCTGGTCTGGGAAAATGGCATCAGGCA
>NewGene_732
ATGATTCTAAGAAGAACTTGTCATGTGGGCAACAGAATCTACAACCAGAGCGTAGTGTCTGTAGGGCCTGGACCTACTGCAGTTCAAGATCCTTCCTCATCCAGCCTTCCTTCCTGCCCGAGCTCTTGGCACATTGCACCCTCCTCTTTGCTGCCCTCTTCCGGGACTGCCCTTCTCCCTTTTCTGCCTGTTGACTCCCACATTCAAGGACCAGCTTGGTCCTGTGGCCTCTTCTGCAAAGGCTTCCTCAGTTCCCTAGCAGAAATAACTCTTTCCTCC
>NewGene_9652
ATGTTTATGACAACGTTGCTTGAAGGAATTAAAAACGCATCCACCAAGTGGAGAATGGAGGACGGTCATGGCTGCACACACTGGAATTCTACACGGCTCTCATGTCCCATCATTAGGGTTTTGTCCTGTCCGGGTTCCCAGAAGCTGTCCTCCACTGCTGGGGTTCTGCAGCCTGGCATCTGGGCTTGGTCCCATGATGGAGGCCCGCTCAGCAGGTCAGAGCTGGACACCACCTCAGGGGTGGGT
>NewGene_11005
ATGTTTGGGCAGAAACTTCCTGGAATGGTATTTATTTCTTTCCCTCCTGTACTTTGTTCTTTTCGTATTTTTTCTCTTAATTTATGTGATTCATCCTTGTATTTTTCCTTTGACTTTTCCCTGATCATCAAATCCTCATCACTCCTTGGAATCTTTCCTCTACTAAACTTCTGCCTCCTGTTCTCTCTTGCCCCTTACCTGGCTCAGCCACAACACAGATATTGTGAGTGTTCAGAATTTCCACTCTGCCTCCCAGCCCCAGCTGCTCAGTCCCTCAGCTTCTGCCACATGGTTCCATTAGCATACGTGGCCTTATATTCTTCAAAAACTAGTTTTTTAGGAAATTGGGTAATAGAAGATGTTCAAATAACACTCCTCATGGAAGTA
>NewGene_2603
ATGGTCCAGGTGACAGGGACCACTTACCCAGAGCCTCTGTTGCACACTTCAGCGCTTCTGACTCGAACTTGGAGCCTAAGCACCTCCTCTTCTTTCCTGACCGTCGACCTGGGTGGTGTTGTCTTACGTGTGGGTGAGCATAGAGCACGGAGGTGTTCACTGTCGCCTGCGTTTGTGCTGACTCTGCGGCCCATGACCAGGTTCACCTGGGCTTGCTATCATCCTGAGCCTGCCCGTGATGGTGGACCACCGCTGCAAAAACATGCAGAAGATGCGCTGTACGAGGAGCTGCAGCTGGAAGTCATGTCCCTCAACGATGGGGGACCATGTAGTATGCAGCCCAACTGCCTGGTGCCCAAGGTGGACACTGACTGGGGTGCAATGCCTGACTGTTCTATCAGGTACTTCAGACCACTAATC
>NewGene_412
ATGAGGAAGAGAGAGAACTGGTTGGGCTTTGAAGAGCAAAAGGATCCCCCAAATGCCTCCCAAAGGACAATGGTCACTCTCGCTCCCTTCTCCTCCAAAGATGTAGGGGGTTGCGGGAAGCACGATGGGGGCTCCAGAACAGAGCTTCCC
>NewGene_4717
ATGTCAGCTGTGTCTCACTGTGGGGCAGGACTGGAGGTGGAGGTCCCAGAGAATATTCATCCTTCCCCAGGGGCTACCATTTTGGAAAAATTTGGCTCCACTCAACAGTATGCTACACTAGTGCTGAGAAGCCTCAGGCCAAACAACAAACTGGGAGGAAACACACAGCCCCCTCTAGTCACATCCAACAACATGGCCCCA
>NewGene_7819
ATGGCCTACAGGGTGGAAAATCTGCTCTTGCTCCTGTGTTCAGGTCACACAGCAACAGAGAGGGTAAAAAATGTAATTGTTCTAGGAAAGGCAGACAAGTTCAAATTTGTAACTTACATAGTGCACTCAGAGGGAAGGCAGGGCCAGGTAGAGCGTCCGTCCCCCCACCCCCGCGCTTGCCAGGTGGATGGAGGAAAGTACAGCCAGCAGTTCACTAAATCGGCACCCCGTGTGGAGAGAATGCCTGAC
>NewGene_8028
ATGGATCTCCTGAATAACACATCGAGTGTTTCTGAGTTCATCTTGCTGGGACTTTTCAGTGCTCAAGACATTCAAATGTTCCTTTTTGCAATCTTCACTCTTGTCTATGTAGCCATCATAGTGGGAAACCTCCTCATTGTGATCTCTGTGATATCTGATAACCATCTTCACTCCCCCATGTATTTCTTTCTGGCAAATTTATCATTCTTTGATCTATGTCTTTCCTCCACTGCAACTCCCAAAGTGATTTTGGACTTCTTTAGAGAACATAAGACCATCTCCTGGTGGGGCTGTATGACCCAGATGTTCTTTATGCATTTCTTTGGGGGTGGAGAGATGTCTCTTCTGATAGCTATGGCCATTGACAGGTATGTCGCCATATGCAAACCCTTACACTACAAGACTATCATGAGTCATAAGGTGCTCATTGTGTTTCTACTGCTCTCCTGGGCAGTTGGGTTCATACATACCACAAGCCAGATGGTTTTCACAGTGGGTTTACCTTTCTGTGGTCCCAATACTGTGGACAGCATTTTCTGTGACCTCCCCTGGTCATCAGGTTTGCCTGCACTGATACCTACATCC
>NewGene_3715
ATGAGCTGTGGTGTAGGTAGCAGACTTGGCTCAGATCCCGTGTTTCTGTTGCTGTGGCTGTGGTGTAGGCTGGCAACTGAAGCTCTGATTGGACCCCTAGCCTGGGAACCTCCACATGCTGCAGATGTGCCCCCCAAAAAAGAAAAAAGAAACTTTAATGGATGGAAAATAGCTGAATCAAATATATTCCTTTGCAAGTTTCACATGAAATTTATTTTTCTTTTTTGGCTACACCCGTGGCATATGGAAGTTCCTGGGCCA
>NewGene_7683
ATGCCTGTGAAACTACCAATGGATCAAGATATGAAATATCTCCAGCACCTCAAGTGGTTCCCTTATGCCCTTCTCTGTATCTGCACACAAAGTCCTTCACACTCGCTATCTCCTTACCTGGAAACCTTGAGCTCTGCCCATGTGCTCCCA
>NewGene_8897
ATGACGAAGAACAGGGCGCACGTCATACATTTCAAAGGGTTTCAGTGCATCACTCTTATTCAAAGTAAGTTCGAGACTGCTGGCAGACAGAAGCAGTTGGCCACCCATTCAGCTGGCATTTGCTCCTTTTATCTTGTGAAAGGTTCATGGGAACGGGGCAAAGTCCAGCCTCTTGGAGGGAACGTGCCCCTGTGGGCAGGAGGGAGCTGGACCCCGGCAGAGTCAGCTGCAGGAATGGACACAGCTGGTGTGTGCAGAGCTGGCTGCTGGCTCTCACAGGAGACAAGGCAGACGGTGATCACCAGGGAGCTACATCACCCCGGGGTCACGGAGGGGCAG
>NewGene_5732
ATGGTAGGCTGCATGGCTGTGACTGTCACCCTCTTTCTTTATCTCCTGTTGGGCTCTTCTGCATTCGTTCCAGTCCAAATGTATCAGTTTCCTTGCTGCTTCTCAAAAATACCAAGCATGCAAGCATGGCCCCACTTCAAGTCCTTGGCCCGGAGCCCCGGAACAAACTTTCCTCAGATATTACTAAGAGCA
>NewGene_8559
ATGGAACTGGTGTCCCCACGGATACTCTTCAGGTTCATTACTGCTGAGCCACAACGGAAACACCAACTTCACTTCTTCTCCCAGAGCATCACTCCGAAGCCACTGTCCTTGCTTCTGCACGCGGTAAATCATCTACCTCAATGTGTTTGCACCCCATCATTTTTTAAAGTCACAATTAACAGTGACTCCAGGCACTCAGAGGGCCGCCCCTCCACCGGTGTTCTTGGAGGGTTTACGTTTGTCCTTGAGAGGCGGACTGGAAAA
>NewGene_1704
ATGGTCAAGAGCCTTCCACACCCTCACATCTTCCCGCGAGCACCACTGGGCAGAAGTGACGACCCCTCACCTCTGAGGTGGTCCTGGATGTCTCCAATGCAGAACGCACCGTGGAACCTGAACCTGGAAACTTTAACAAATTTCGTTTCTCGAACTCCTTCTGGGCTGGCTGAGTCTTGGGCATTGGTGTCTTTTCCAGGTAAGAGTCGAGAGCTC
>NewGene_354
ATGTGGCTCAGATTTGGCATTAATGTGACTGTAGCACAGACTGGCAATTGCAGCTCCAATTCAACCCCTTTGCCATGGGTGTGGTCCTTAATATTTTGCTGCATATTCTTTCAGACTGTGCCATACTTTCATTGGCCTGCATGTCATATATGTAATTTTTTTCGGTATCCTTCTCCAAAATGTTCTTCTGATTCA
>NewGene_11019
ATGCCAGCTAATGCCACAGCCACAGCAACCCAGGATCCCAGCTGCCTTTGCAACCTCCACCACAGCTCACGGCAACGCCACATCCTTAACCCACTGAGCAGGCTAGGGATGGAACTTGCATCCTCATGGATACCCAGTGGCTTCATTTCGGATGAGCCGCAACAGGAAAATCTTATTTGTTTTAAACTTCAAAACTTGACTTTAAATGCTCTAGTAAAAGCCAGTGCCCAAGCGTGTGTGTGTGTTCGAGTGCACGGATGGCTTGAACTTCTGCTGCCGGTTTTGCTCCCTGGGGAGGTGGATGAAGCGACCTCTCCTCCTGTCCGCATGAGGGCAGGTACGAGAGGGCTGCGGAAGAAACAGGTGGAGAGAGCAAGTCCCTCAGCCCCGAGGCTGAGAGCCGGGACGTCGATGGGGCCCCTCAGGCCGGGGAATGTGCCCGTTTGCTTTGGCGGGCTTTTT
>NewGene_2404
ATGTCATCGTGCAAGACTTTCAACAATAAAGACCTTGCTGGGAATTGGCATGGCATCTCCCAGGGCTTCAAGGCAGTACCAGCCCCCGTCAGCTTGAGAGGAAAGCTTAGCAGCTCTGTACTAAGGGGCTCAGTGTTCAGCATGTCTGCTGTCCATGTTCAGCTGTCGTGGAACCTTCCCTCAGTATCTGAGTTGGTGTCCACTGTGGTCTGTGTCATGGGTATCTTTCCAGAGGACACATCTTGGCCTCAGGAAGGGTATTCCTTAAAC
>NewGene_9289
ATGCCAACGGAAAGACGATTTTTATATGAAGGCTGGTGTTCACTTTTGGTTCCGGTAACTCAGATTCCACGTGTGGAGCGCTCTGTCCAGCCTCACCAGCCAGATCTTGTTCTCCTCCATCGTCGTCATCCCAATTTCTGCCCCATTCTGGCCAAGTCCCACTCTTCTTTGTCCAGCCAGCCGCAGGCCACACCCTTCTTCCTGACCGCCAGTGCCGTGTTTCTGCGGGACCCTGGATTCCAGTCCCAGTTG
>NewGene_6794
ATGGAGGGGCTGCCATCCTCTGTGGAGCTTGGCTTTGAGCTGATTCTTGGGCAGCTGAGTGAGGTGCTGGTGTTGCTGCTGCCCAATGGCTTTGGTTCACGGTCCACTTTCCAGAGCTTCCAGTGGGAGACAGTGGTGTGTCTGTATGTCATCATCCCCTTCTTGGTAGGACTCGTCTTTACATTGCGACTGCTTCGGTCTGTTCGAAGTCGACTTTACCTGAGATGTGAAAAGCAGCTCGCAAAAACATTGGCTGCACAGATTGAGGAGAAAGGCCAACTCATTGAGAAGATTTATGCTGCTCAAAAGGAGAATGAAGAGATGGAGACATCATTAGAGAAGGCCAGGCTAGAGAGAGAGTCATTAAATATACCCAGCCTCACGGTCACCTACAGAGAGATGATGAGAATCAACCTGATGTTGATGGAAGAAGTCAATTCTCTGGCTCAAGAACTGGAGAAAGAGAGAGTCATGCAGTCTAAACAAGAAGAGGAGATGGTGGAGATGCTCAAGTTCCTGGAAGATGAGAACCACCACCTCCCAGGGGGTCTTTCCAAAGCATCCTGGAGGCCAAGCACCAAGCCT
>NewGene_884
ATGAACCTGCACCTTCCATCCCTTCACGCCTTCCTTCTCCACAGCCTTGTTCCATTAGGGCTCACTTCTCTCATCTGTGTCTTCCATCTCTCATCAGCATCTAAGAATTCAAGCTCCTCCATTCTGGTTGGTAAACGCTCGAGCCAGTCCAGTTGG
>NewGene_1791
ATGGCTCTGTGGCTTTCTGGAGGGTGCCTGTGTCTTCCGCTCACAGCCCTGGTTCTGGAGCCTGGCAGCCTGCCTCGCTGGGCTGGGGTCTTGTCACTGCAATCTCTGCCCTGCAGCCGCAGCAGGCTCTACTTGGCGCTGTGCCCTGGGTCGTGTGGGGGCCTGACCTTGGCTGCCACAGGCATTCCTGGTCAGCACTTTCTCACATGGTACCAAAACTCAGGTATCACAGCAGCAGTTCTATGTTTGGTTCCTGGACCAGCAGCAGCAGCACCTGGAGACTTATTGGAAATGCACATTCAG
>NewGene_9261
ATGTTGTCCCCTCTGATGTCGCCTCCCTGTTCAGGGGACGGGAACCGAAATTCCACGAGCCTCGCAGTCAAGGCTGAGAGCAGGATGCCAGGAGCAAGCGGCGGTCGCGAAGGGCAGTACATGAAAGACGGTCCAGGGTGGAAAAAATGCGAGTCTTACCCTCCCCCGAGGCTGCGTTTCTCTGGGTGTGGGATGGCCTGTCTGCTCTGGGCGCTCTGGCCTCTCGGGGGACTCGGCCCCCTCCTCCCGGCTCTTGCTCAAAGGAGCAGAAAGGCAGCGGGGGCTGGGCCGTCTCTGTTCTGTCCTTCCCTTCTCCCATGGGACGTGCTGCCTTGGACTCGGACCCGGGCTGGGGCTGGCTCTCTCTGCCCTTCTCTCCAACACTCA
>NewGene_10475
ATGCCAACATCCTGTTTACTTTTCTTCAGGTTAAAATCCTTACATGCAGAATTGTGGCTCAGCAGGTTAAGGACTCAACATAGTCTTCTTAAGGATGTGGGTTCAATCTCTGGCCTTGCTCAGTGGGTTGAGGGTCCGGTGTTGCTGCAAGATCTGACA
>NewGene_9126
ATGCCTTTACATCCTCTCCAGCACATTTTATTTGCGGTGTGGTTACTAGTAAATATAAAAACCTCTGTCATCGAGGGGTTGTTTTCCCCTCACTCCCTTTGCTCAGGGAAACCTCACGTCTTATTGGTACAAGTATATTTACTTAAACAGAGGCTGGGAGAGCTA
>NewGene_2401
ATGGAAGGGACACAGATATTTATTCCTCCACATATTTGCCATGTCTTTTCCATGCTGAAGCTATTCTACTGGAACTTCTCTTTTCTTTGGCAGGAGTTCTTTCTGTGCTGCTCTGCAGTGCCAGTCTCATGCTCTTTCTTGCCATTCGCT
>NewGene_8374
ATGTTCCGTGGTTCCTTCCGAAGACCAGCGCCCTCCGCCAGCCGCCTGAGAAGGGCCCGCAGCCCGACGCTGAGGCCGCCCGAGACAATAAGGATACTGTGCCCATCAGGAAAAAACTGGGTTTACATCCGGTCATACAGAAGCATATCAGCCTGGCAGAGCGTGTGGGAGGATGAGCAAAGGAGAAGTGCTCAGGAGAGA
>NewGene_1698
ATGCAGCTCACTCACATGCGCACACGCACACACACACACACACACACACACACACACACACACGTGTCCACACCACACAAAGAATACATCATGTGCATGCCCCTAACCCCATATTTGACTTTTTTTCATAGAATTCAACACCTGGCACAAATTTGTTTACTGCCTGTCCCTCCTACTCAAGAGAGCAGAAACTTATTTTGTTCTCTGCTGTCTCCAGCATCTAGAATGGTGGTAGGCATGTACTGGGAATTTAATAAAAATCTATTGGATCCAAATGGGGAGTTATTTAGCAATGACTTTATCCAGACTACTAGATTC
>NewGene_3086
ATGACAGCCTTACTCAGGTGTCCCTCTGAACCTCTGAATAACGCTGGTCGCACTTCCAAGGGAAGCAGGAAGTGTGGGCCAACCAGCATCAAGCTTGTTGACATAAGGGGACCCTTAAAGGGTTGGGGGGATACTCCCATCCTGCTACCAGGAGGACAGACCCATGGCCTTTCTACCCAGAAACAGCCCATGGTCTCTACTCCCCACTCCTCTCCTGGCCATGACCTTCATGACATACCTCCCTTCCATTCTGAAGCATCTATGGATCACCAGCTGCATGGCAGATGC
>NewGene_6020
ATGTTCCATTGTTTTCAAATCAATATCATCATCCATCAATTCACAGAAACCCTGGAGGGCGCAGAGACAAAGGTCAGATCAGAGAGTTCACTTTCTAAAGAGTCCACCCTGGGCCAGTTCATGACCCACCAGGAAGACAAACGTGCTTTCGTCCTCCCCTGGTCAGCAGAAGTCTGTCTGGGCTTCAGATGCTTTCCCATAAACCACATCTGCATTCCTCCCAGTGTTGGAGGGATTTTGACAAAGGAAATGTGGCCGTTCACCAGGGGACGTGAAAAACAAGGATTCATTTATTCGTCGAACATTTCCTGCCTGGCAGAACGGAGCAGATCCGCCTTGTCCATCCACAGGGCAGCAGCTGTGCCAGCCCCGGAGCCACCCAGCCTCACAGCAGTGTCTGCTCAGCAGCGCACTGTGCACCAAAGGGAAAAAAGATTCGAGGGAGCCCCGCTCCCTGCTTTTCTTCATTTGAGACCAAAAAGCACGTGGCTCTCCTGGAGAGACAGCTACGGTTTCCCCAAACTTCTTTGCCCGCGAGATCCGATTTCTCTCAACACTTGGGACAGTTCATCTTTGTGTGGCTCCCCCTCAAAAGGACGAGGCCCCGCAGTGAGACGCTCAGAGTCGGTGTGGGTCTCACCCATACTTGTCAAGACCTTTCCGTGGGACAGTTCTTCCCAACCAGCAGGCAAAGGG
>NewGene_4226
ATGAAATCGGATTCGTGTTGCCATAAGATGTGGTTAGGAGTTCCCGTCCTGGTGCCGCGGGACAGGCGGCGTCCCCGCAGTGGCAGGATGCAGGCCCATCCCGCCCGGGCCCGGCGGGTTAGAGGATCCGGCATTGCCGCAGCTGCAGTAGAGGTCGCAACGGCACAGCTATGGCTTGGATCTGGTCCTTGGCCGTCGAGGGCAGGGCCTGGGTCCGCTGAGTCTGAGGGTCTCGAC
>NewGene_2140
ATGAACCTCATCCCAAGGTTTGCAGTCACCTCTGCTGATAAATGCACTGCAGAAGGGCATGTTGGAGGAAGAGGTCCCCCTGACACATCCGAGGGGAACAGTCTGTGCCTGGGGAATTTGCCTTGGGTTATGACTTTCATGACATCATTGGCCCACGAGGAAAGGGCATCCAAACCTACACCTCACTGGCCAGACCCCTGCATGGATGTCCTTGGAAGGTTGCCAGGGTCAGGGCATCAGCCCTTCCCTCCTGTGCCGGAGCAAGTCTGTATCAATGGATGGGACAGACAGGACTTATTGGCC
>NewGene_805
ATGGTTAGGTTAAAAAGCAGATTAGACACAACCGAAGAGAGAATTAGTACAGTGGAAGATCACTCTGAGCAGCAAGAGGGGCAGCCGGCGCGGAGAGGAAGAGACGGCAGCAAGAGGGGCAGAAACGGAGAACAGGCTAAAAGGTTCAAATACACACACACACAACAGGGGTTCCACATGGAGCGAATGAAGAGAAGAGAAGTGAATCAACACCCAAAGAGATGGTGGCTGAAATTTTTCCAAAAC
>NewGene_4675
ATGGCCTTGTTATCTTTGCTCTCATTACTTCTCCCCCCTGATAACAGTCTTTCATCTCTGTGTTCTTTTGTTCCCTTAAGAGCATTAATGACTGAGACCTGTACAAGGGCAAGCACTGCAGTCAGGCTTAGACTCTCAAATGGCTCTGGCCAAAAATGGCTTCTCTTCTGTCAA
>NewGene_10081
ATGTGCTCATGTCGCCACGCGACAAAGGCAGGTTTTAAAACAGCCCTTTCTCGAATTGTACTTTGCAAGAGGTTTTGTTTGCAGGGGAAACGGTCTGGGCGCGGCCGACCTAGTCTCTGGATTACAGGAGGTCCTTCTCTCCTGGCGTATCTGAGTTTG
>NewGene_4766
ATGAGCTCCACTGTTCTTCAGAGCTGGACAAACAGCCTCGTCTCTGTTCTCTCAGCCAGACCCTGGGGCCTGGAGTCCTGCCTCCGGGAATTCCAGAATTCAAGAATGTTAGAGCTGGATGACACCTCAGCCCTCCCCTGGTCCTGCCACAACCTCTGTATAGATGGAGAAACTGAGGCTCAGGGAGGAAAGGCTTTAAGAAGCACAGAAAGCCAGCCTTTCCTTTACGTGGTGCAGGCACCATCTTCCCCTGACCTGCTGGCCTCTCGGCCGTGGAGAGTGCAGACTCCATGGCAGCAGCCCGCACCCACTGCGGGAGCAGTAAGAATGTTCTTCCTAGTATTGGGC
>NewGene_7300
ATGCAGAGGGAAGACCCCAGCTGCTCTCTATGGGGGCTCAGGGGGTTCGTCCCTGCAGGGCCTGGAGTAGCGGTGCCCCGGGGATGTCTGCTGAGTGCTTCCTGCACCGGGCACCGCACTGGGGGCTTCGCAGGCATTGACTCCTTCAACCCCGTTATAGAAAGGCTCCCGGGCAGTGGCCGTGGTTGTTCCTGCTTCATGAACAAGAGTCCCGGGCTTTGGTGGCTTCGGCTAAGGCTAACGCGACGGAGCTGGGACTGGAGCCCAGGTCTGTCTGGCACCTGTGCCTGTTCCGCTGCCCAGAGTCTCAGACTTCAGGGAGTGCTCAGGATCCCTGGAGCTGCCCAGGAGAAGCTCGTTGACAGCCCGATCACT
>NewGene_1589
ATGACACAGTGTATTCAAAAAAGGCCTAGTAAGTGTCCTGAAAGTCTACTGTTGGGGACTATTTCATGCCTCTTGAGAAAGGTGATGCTTCCTCTTCATGAGTCACCTGAGTCCACCTCCAGATCAGTGCTCCCCAGCAATGACATCAGGTCTGTGTACCTAGAGAGGGAGGGGAAAAAAAATTTCTCACATAGCAAATGTTCCTGTCTTCACTTA
>NewGene_4905
ATGAATCACTATCCTGGAATCTGCTGTAGGACAGAGAAACCCAGCTTCGCAAGAATCAAAGCTGCAGTTTACGAAGCTTTCCTGAGAGTTTCCTTGCTGTGCTCCTCTGATGGATGTGCAAGATCAAGGAATATTCGGCAGGAGGGCGAGAGGGAGAGAAGTCTCCCGGGGAGATGGTCACTTCACTTCCTCCTTCCTGTAACCTCTGGTAGCCAGTCTCCTATTCTCCGTTTCTCTGAAATCAGCCTTCGATTGGGGAAAGGAAAAGGAGGTCACAGTGGCCCCAGGACTCTTGGATTTGCTGTTTTCTCAAGAGGTAATATTCCTCCTTCAGAGGGGTACATGGCTGGCCTCTCACTGCTTTCAGACTGGGATGTTTGGAGCTGTGGCCACTATTTTGTTACCATGAGGAAAACATTA
>NewGene_811
ATGTGTGCCTCGGACATCAAGTGTCAGCCCCTTGTCAGTGCAGCTCCACCCTGCTGCTGTAATTCAGGCTCTCCGCGGCCTTGCAGACATTGTTCTCAGACCCACGGGCAGTGGGGGAGGCAGCGGGGGCTGGAGCAGGCCCAAGGCAGGTTCCTGTCCCCTGGGTTCATTCAAGCCAGGCGGGAAACGGGGGTCTGGGCCCTGGGTCTCCCCAGGCCGAGGGACCCTCTGAGCTGGGGAGGAGCCGCACGTCGCGGCTGCTCTGCTCTGAGAGGAGGCTGCAGTGAGATGGGGCGGAAGGAGCCGCAGATGAGCCTCGCAAAACCCGGGGAGGCTGCGCCCCGGCAGGGACAGGACGCTCCCCAGGCCCCTCTTGCTCGCTCTCTTTTGTCCCTGACGTTTTTATTTCAGATTTTAAAGGAGATACGGAAGGCTCTTTCGCTGCGCTGGCTCACCCCAGGGCCATCCAGAGAAAGGACAGACGGGGGCGGCCAGGCGGGCCGGGCCGGGCCGGGCGCCGCGACCCCAGGGCTCTGCGGTCTCAGGATCCCGAAGCCCGCGGGTCAGGAAGAAACTGCAAACACAGGGCGCTGTTACGCAGCCACTTTTGGGCGAGGGCCTCTGCGCACAGCTCTGCCTTTGCTCGCTGCCGACTGCTCCTGGCAGCGCCTC
>NewGene_7390
ATGTCTCCAGTGAGGGATGCTCAGCCTGTTATGGGCCTCAAAGCTATGATGAGTGATAGCAGATGCCTTGAGAAGAGCACAGGCTTTGAGCTCCTAAAGAGCTGGGTTTCATCTCATGCCGTCGCCTTTTTCTTGGTTACCTTGGCAAGGTCTATCTCTCCCATCAGATTA
>NewGene_7297
ATGGCGTTAGGAACCAGACTCCCCCTGGAGCAGCTCCTGCCTGGAACGCATCGCTTCTCGGGGTCCTCTCCTCATCCTTCTCCCTCTTCAGCGAGGCCCATCATTGGTCGTAGACTGCGACCATCACAACCTTCCTATCGTCATTTCCTAAAAGGATTCTATAGCCCTGACGCCGTGGGGCCAGCA
>NewGene_4439
ATGGAAAATCCCAAACCAGCTTCTCTACGGATTTCGCGGCCCCCTTCCTTCCTCAGCCTGGGACCCTCATTCTGGCAGAGAAGTCTGTTTGCAGTACCAAATCCAAAGGAAGAGAACGCCCTCTGGCTTATTTGCATACTCTCGTGCTATTGGTTGGAAGGGAGGCACGGTAGCCAA
>NewGene_11446
ATGAGCATCATTGTGGGCGCTTTGTGCTCGTCCACTCAAGGGGAACTGCAGCTGAAACTGGATCTCCTGAAGTCTCTGCTCCGGATCCTGGAAACCCCCAAAGGCCGAGCTGCTTTCCGAGTCTCCAGTGGGTTCAATGGGCTGCTGTCCCTGCTCTCTGACCTGGAGGGATCCCTCCAGGAGCCGCCACTGCAGACGTGGGGGGTGGTGTCTCCCAGCCAGACCCTGGAACTGGTCCTGCACACTCTTTGTGCCCTGTCTGCAGCACTGCACCTAGACCCCGTCAATGGCAACTTCTTCAGGAGGAACGGGCTCTATGAGAAGCTGGCAGAGGACCTCTGCTTGCTGGGCTGTTTTGGGGCCGTGGAAGAAGAGGACGCCCCCCTGCACTCCTGGGAGGACACCAAGGTCAGGCCATTTGCTGACCTGCTGAGTGCGGCCTTTTCCTCTGGCAGCCTACTTCCACCCAAGATACAGAGCTGCCTCCAGATCCTCGGCTTTCTGGACAGCATGGCCCGAGGCACCCTCCACCTGCGCAGGGACCTGAAGGACTCCCCGAGGGCCAGGCAGGAGCCGGTAGTGGATGCCCAGAGTGGTGAAACCAGCAGTCACCCCCAGGGAAACTCCAAGCAGTGGCCAGACCTGGAGGAGAGGACGGATGAAGGCGACCCTGTGATCATGCACCCCGGGGTCCTGTGCATCATGGTGAGGCTGCTGCCTCGGCTGTACCATGAAGACCACCCTCAGCTTTCTGAGGAGATCCAGTGCTCCATGGCCAGTCACATCCAGTCCCTGGTGAAGTCGCAGAGGAACCGTCAGGTCATGTGTGAGGCGGGGATGCTCAGGACCCTCATGACCTCCTGCCACCAGCCTCTGAGCACCGGCAACAGCCCCTTGCACTCAAGGCTCATCAGGATTTTTGAAAAGCTAGCTTCCCAAGCCATTGAACCGGATGTATTAAGACAGTTTCTAGGTCTTGGAATTCCTTCACCTCCATCGGCTGCAACAAAAGTCCTCAATTCATCTCCTGTGCATGGAGGGGACCCTGGATGCTCAGGGTCACAGGCAGCAGCACCAATGCCTGCCGAGGGTCCTGCGGCTGCCGCCCAGGATGCCAGCCCCCACCCAGCAGTCATACAGGCCTCCAGGCCCTCAGGACAGACCCAGGGCTCCACCACCGCCCTTCAGACAGCCCTGAGTCTCATCTCCATGACCTCACCACGCAACCTGCAGCCTCAGAGGGCGGCCCTGGCTCCATCGTTCGTGGAATTTGACATGTCCGTGGAAGGTTACGGCTGTTTGTTTATTCCGACCCTGTCTACGGTGATGGGAACCAGTACCGAGTACTCAGTCTCCGGAGGAATTGGGACAGGTGCTGCCAGGTCCTTCCCTCCGCCCGGGGGCCTGACCTTCTCCTGCTGGTTCCTGATCAGCAGGCACAGTGCGGTCACCGAGGGCCACCCACTGCGCTTCCTAACCCTGGTGCGCCACCTGTCCAGGACCGAGCAGCCCTTCGTCTGCTTCTCTGTCAGCCTCTGCCCGGAAGACCTCTCCTTAGTTGTGTCTACAGAAGAGAAAGAGTTTCAGCCCCTGGATGTCATGGAACCCGAGGATGACCTTGAGCCTTCTGCAGGACGCCAGCTTCGGGTCCGGTGTGGCCAGCTGCTGGCCTGTGGTCAGTGGCACCACTTGGCTGTGGTTGTCTCCAAGGAAATGAAAAGGAACTGTACTGTTTCTACCTATCTGGACGGACAGGTCATCGGCACAGCCAAGATGTTGTACATTCAGGTCTTACCAGGACCATTCCTTTCAATGGATCCATCCTCATTTGTGGATGTTTATGGATATATTGCTACCCCTCGAGTTTGGAAACAAAAGTCATCATTAATATGGCGTCTGGGCCCTGCGTACCTCTTCGAAGAAGCCATCTCAGTGGAAACTCTGGAAGTTATTAACAAACTTGGCCCAAGATACTGTGGTAACTTCCAAGCTGTGCAGGCCCAAGGAGAGGATCCTAGTATGGAATTTTGCCCCTGGTTGCAGAGGAAAGGGTTTCTTTTGGTCTTCACATCGCCAGCTCCTCTGTCACCAGTGCTGCAGACATCAGAAACACATACAATGAGGTGGACAGTCGCC
>NewGene_8213
ATGGGTGACGTTTTTCCAAACAGCATTCCGTCACGGCCGGTGTCCATGTCACATTTCAGTTTGCTACGGTTCAGCCTTTTCCCGGAAGGTTATGATGTGGGATGGTGCCCCTGGATGCAGGCTCGTGGATGTCACGACAGCTCAGAGGCCGGGGTGGGCGGCACGGTGCCCAGCAGGGCGAGCAGCAGCAGCACGAGGGCGGCCCAGCGGGCCATGGTGCGCCGGGAACCGCACGGGGAGCGTCCCTGGAGTGGCGCGCGGACGGCGGCGGCGGGAGGGACACCCCCACGGGCGGGGCCGGCGGCGGAACCGGGAGAGGGTGCGGCGTGGTCGCCCCGCCCCGGCCCCGAGCTCTCCCCGCCCGTGGACCTCCCAGCCCGGGCGCCGGGGAGGGGCGGGGACTGCGACTCCTGCGCCGCGCGGGGATCGGCAGCGGCCGCTCGCCCCCTGCCAGCTGTCTCTACCCGGGACCCCCAGGGCGGCCTCTCTGGGTGGCCGAGGGAAGCCCCCCTCGCTTCTTGTCAAGGGTGCCCCGGGGCGCCGCGGATGCAGCAGCCCGCGCGCTCTGGAGTCAGTCAGTCTGCAGCTGCCGGGAGCCGAGCACAGGCCGCGATTCAGACCCGA
>NewGene_241
ATGCTGTCCTTACTCCATAGCTGTTTCTATTCACAGCTTGTTGGTGCGCTTCAACGGTTCCAAGAGGCAAGCACTCTCATTTTTTCCCTCCTGGTAGGTGAGGCTGGTCTGGAGGGCAGGGCCATGGCCCAGAGGCTGGTACCTTCCCATGGATGGGTGGAGCTGGGCTCTGGGCCCTTTGGGGCAGGGCCATGTCCAGAGGTATCT
>NewGene_11299
ATGCCGGAAGTCCTAGCAAGTGCATTTCCTGCAGGACTGATACTGAGCTTATCTGTTTTCATGGTGACCAGGCGTAGTCGATTCTGCAGACTTAAAGCCAGTCTTCCCACCGTCTCTGACCAGGACCTTCACGACTTATCTCCCTGCCCAGGCCTGGCCTCCCTGATCCACCCCTCTTGCCAGCTCCACTTGAACACCTTCAATGACTTTGTGGTGTCTTGGACACATCCGGCTGCCTTAGCAGGCACATGGGACCTCCCGTGGCCTCAGACATCCCCACTGGTGGCCAGGCCCATCATAGTTGGGCTGGACACAGGGGCCTCCCCTCCATGCTCTGCACACATCAGAGCCCCCCAGGGCCCCTCAGGGCTCTTGCACTTCTGGCTGGACCACCCTGGCCCCCTCACTGTCAAACTCCTCATCCCGCCTTTAAACTCACAGCAAATGTCACTGCATTTGTGGAGACCCTCCCACACCCTCCCTAGGGGCCCACAGCTCCCTGCCCACACCCCACAACTTCCCCTCAGGTATAGAAGGCCCAGTGACCATGATCTCAACCCTGTGGGAGCCTCAGCACCCCATGGGCCGGGTTCACGCTGGGTGACCAAATGCCGTGTGGTACACAATTCA
>NewGene_4930
ATGAGGAAGCTCCTGCTCGGCTCACACGGGGCCGAGGCAGACAGTCGGCCAAGCACAGCTCGGCTCCTCCACCCGTCACCGGCCCCCGGGCAGGCCTCCACCCCAGGGGCCAGACCCGGGGCTCCCCGGCTCTCCGCCGTGGCAGCGGACAGGAGGCTCCAGCCCAGAGACCCTCGCCCGTCTGGGCTCTGCTGTGAACGGCCCGAAGGCCGGAAGCACCGCCCAGGACTCGGCAGAAGCCCCATCTGGAAGAAACACACCTTCCAAAGCTCTGGGGCAACCTGTGAATACAGAGGAGCAGGTGGGTGGGTCCCCAGCCAGCCACAGAGACAACCCTTCCAGAGGGACGGCCGCCTAGAAGAGAAAGACGCAGGCAGGCGGGCCTCTCGCGGCCGCTGCTCGGTGGCGTGGGGGTCTGGTTCCTGGGCTGCCGCTGAAACACACAGACTGGTTATCAGACCCTCGCTGCACCCTCGC
>NewGene_2601
ATGAGGACACGGGTTCGATCCCTGGCCTCGCTCAGTGAGTTAAGGATCCAGAGTTGCTGTCAGCTGTGGTGTGTAGGTCACAGATATGGCTCAGATCCCATGTGGCTGTGGCTGTGGCATAGGCTGGAAGCTGCAGCTGCGTCTTTGGTCTTGAATGCTGTTGCGTGGCATGTTTGGGTTGAT
>NewGene_8699
ATGGTCTTCCACATTGTTGCCCAGCTGGGAGTCCCACAAGTCTCTTCTCTTTGCCCGAAAGTCATCCTGGACCTCATCACTCTGGTGAGCTTAATTGGTCAAATTCTAGTGGGTAGGGCTGATTTTTTTTTTAACGTTGTCCAACATCTA
>NewGene_6573
ATGGTGCTCCCACACCCCTTCCTGTTCTGCGGAGGAGGAGGCCAGCGGGGAGTGGGGCCGGAAGGTACTGGGTTGGAGCACCTTGTGGGCTGTGGCTCACCAGTCACTGGCTCCTTTGCTGGCCCTTGGGTGGTCTTGCAGCAGCCCCCAAGGGGAAAGTTTCAATCCTGTGTTCTCCCCAGGGAAGGCCTGGTCCTGAAACTCTCCTGGGCTTGTCAGCTGCAGGCGAAG
>NewGene_1442
ATGGAACTAACCATGAGGCCTGAGGGTGCAGCAAATCCCACTGACAAAGAGAGAGGGTCCCTCTGGGAGCATAGGATAAAAAATCAGCAAGGTGAGCCCTTTAAAGGGTATCTGGACAACGGACTGGAAGAAGTCCCAGGAACGTGCTCCTGCTGGTCTGGAAGAAAGCAAGCAGCCATGCTG
>NewGene_8346
ATGGGACAGCAGGAAGTCAGGTGCAGGCACGGGTGCTGCTGGCTGTTTGCTGGTGGCCCCCTGCACCCAATGGTTCTGTGCCTGGGGGGGAAGGACTTGCCAGACCCACCCTGTGCCCTCAGACCATCCCCCCAGCGGGCCCTGGGCTCTCTGTGTCCTGCCCTGGCTCTGCACGGGGCTCCGTGGAGCCAGGGTCAGTGTTCTGGACAAAACCCACAGGGCCCCCCTCCTCCTGCCCTCTGCCATCAAGGTCCAGGGAGCAGGATGCTGCGTTCCGGAAGGCCGTGGGGGGTGTGGGATGAAAGAGGACGCCACACGCCTGGACGCCTTGGACCCTGCTGGGCGGGGAGGGGGTGGCCGCCTTTCCTTCCTGTCCTCCCCCCCTGGGGACGCTGCAGTCTGACCCACTTCACTTGGCAGGACTCCGGAACTGTCCCTGCCCTGGGGCTTCCATACCTCCGTTGCACTGGCAGAGCCCCGTCACACAGCTTGGGGGGGGTGGCTTCCAGGGACCCCTACTTACTGGTCAGGAAACTCAGGACATCAAAGCCCCTGCCCCTGCTGGACCCAGCCTCTAAAACTGCCGCCAGCACCACCCCCCGCCCCCCATGCCCAGGGTGCTCTGCTCCGCCCGGCAGCCTCGACGGTGGCACCTTCGCGTGGGCTGGGAGCGAG
>NewGene_9597
ATGCTCCCCTCCCGGAACCCCCCCTTGCCCCTTCTCATGCTTAACAGCGCTCTCTTGCGTCCCTGGCCAACGTCTCCAAGGCAGAGCTCACTTAGAGTTCCACCGGCCAGCTCATTCATCACACGCACGAATGTCACGTCCAGAATGGTCTTGGGTTATCAAGGCGAAGGGTGTCAGCATTCTCGTAATCCCTGTGCAGAAACGACAGACGTGAACGCCCACACGGACCCCAAGTCGCGGAGGACAGAGGTCCTCCAGCAAGAGAGAAAGGAGGCCGCTGGGGCTGAGCTCTGGGCCTGGGGGCTGGTGACCGCCCGGGGTGGCGGGAACGTGAAGAGGGTGACGAGAGTGAGGGCAGCACTGAGGATGCTGGTGACGATGAGGGCGCCGCTGCTGCTGCTGGTGGAGAGGTCCTTCTCCCTCTCAGAGGCCCGCAGCCAGCAGAGGTCGTGCCACGGATCGCAGGCGCAAACAGGCCTTCTGCAGGTGGCATTG
>NewGene_7360
ATGAAGTTCTGTTTACTGTTGTCTAAGAGATTTGTTCTGGAAGAAATCCTGATGATATTTGTGTTCTCCAGAGAAACAGGACCAACAGGGGGAGAAAACAACAGAGACGGAGACAGAGAAAGACAGAGAGAGAGAGAGAGAGAGAGAGAGCTTTATTTTAAGGAATGGGCTCATGTGATTATGGAGGCTGGCAAGTCTACACTTCACAGGGGAGGCCAGCAGGCTGGAGACCCCCAGGGAAGAGCCAAAGTTGCAGTTCAAGTCCAGAGGCCATCTCCTGACCCTATGAAAGGCTTCGGATCAGGAACATCC
>NewGene_738
ATGTCTCATTTCTGCGGGTTGTGCCTGGGGCATCCCGACTCCCAGCCGCAGCTTAGAGAGGAAACATTTTATAACCTGCCCGCTGGCTGGCAAGGTCCGGCTCACAAGGGCTGCCTCCCGTTCTGGAGTTTTCCATTGAGTTATCTACACAGAACAAGCCCACAGACCTCGGCAGGAAGTCGGGCACACAAGATGGAGTTCCCAGACCACGGATCAGATCTGAACCTCAATTGCGACCTAAGCTGCAGGAAGCCAGATGCT
>NewGene_2888
ATGGGAATGCTTTTATTTGATGCTTTCTTGTATGGCCTTCTGGCCTGGTATATAGATGCTGTCTTTCCAGGAAAGTATGGTGTGCCCAAGCCATGGTATTTCTTTATGCAGAAAGCCTACTGGCTGGGAAAAGCTACAAGCATTCGGAAA
>NewGene_267
ATGTCTACCCGGAGATTGGAGACCTTGGACAGCTGGAGGATCCAAGATAACCTCCCTCCTCCTGTCTGGATTCGCAGAATAAAACCTTGTCAAAACAACAAAGGAAAAGTGGCCGGACTTCAGTTTAAGAGTTGGTTTATGAGCACAACTCTGAATGCA
>NewGene_7302
ATGCCGAAGCAGGTGTCCAGTTCTGGAGTTCTCAGGGCTGTAGTGGCTCGTGTGTACCCAGAACACGTTTTGGGAGCAGCGGTATCACACTTCCTCTCCTGGAGCTGGGTGGCTGGTGGCAGTGACTCCCCATTCACAAGATGGCTTTTG
>NewGene_101
ATGCTGAACATGGGAATCCACCAACGTGGAAAGCTTTACTCAAGATTTTTAAAGTTAAACACTGCGGGAAACAGCGGCAGATGGGGGAACATATTGCAGGAACAGGGCTGCACAACTATTGGCCCCGTGGAACTTGAACCAGGGCGAGGAACATCACAGGCTCCAAAATTGCTCGAACGCAACTGGGGAAAATGTGAGATCATTTGTTGTGGTAGAGAGTGGTTCAACTTGTCACACACGCTGATGAGTTCTGGATACCCAAGGAAATGGACCTCCAGACAAAGGCGGGAGCAGCCAGAGGTGCAAAGCAGCAGGGCTTCTCCCAAAGTCAGGATTCAGGAGCAGCAGGGCTCAGGACCTTTCTGGAAGGGTGACCTTGGA
>NewGene_5350
ATGAACAGTCCAAAAACTTATATAGAACCACAAAAGACCCATAATTGCCAAAGCAATTCTGAGGAACAAAAACCAAGAGAAGCCATCACTCTCCCAGACTTCAGGCAATATTACAGAGCCACAGGCATCAAGACAGTGTGGTACTGGTACCAAAACAGACAGACAGAACAATGGAACAGAACAGAGAACCCAGAAATAAACCCAGACACCTATGGTCAATTAATCTTTGACAAAGGAGGCAAGAACATCAAATGGGAAAAAAGACAGTCTTTTCAGCAAGCGGTACTGGGAAACCTGGACAGCTGCATGCAAATCAATGAAACTGTAATGCACCCTCACACAATGCACAAAAATAAACCAAAATGGCTTAAAAACTTAAATATAAGACAACAACCTTACAAATGTTTTCTCAGGTTAGTCTCCCAAAGCAACAGAAATAAAAGCAAAAATAAACCCATG
>NewGene_11345
ATGTGGTCACAGGATGCATTAGCAATCCATGGGACACCCCTCCTCCCCTCAGCTGACTGGGCTATCCTGAGCAAGATTTCATTGTCCCTTCCCAGCCTCTCCATCCCCCACAGAAGACCACGGGAGGTGGGGGAGAGAAGTTTAATTAAGAAAGAAGTTTTGGACAGCCTCCTGATCAGAAGGGAGCCTAAGGACTCATTCCTGGAAAGAAAAGCAATCATGAAGGGTTGGCTAACCACCCAAGGGGGAGGGGACAGCATGGAAACTGGTACAGGGAGTGCCACCAAGCTGGTCTTGTGCTTAGCAGGCACTGGCAGAGCCTGGAGCAATGAGTGGAACAGCTTTCTCAGG
>NewGene_90
ATGGTGGGCTCATGCAGCTTGCAAAACTTGGAAAGGAAACAAAGGAATAAGGTTGCAGCATGGCCATTTAAAGCAGAAATTATGGCAACAAGGGGACCATTGGCTCAGACAGCAAGAACACGACAGCCTGGTGGAATGGTCATTAAAAGAGAGAACCATGGTCCCTGGGCACCCACTCATCTCAGCTCTGCAACAGCAGCGAGGGAATCTCATGGCGTCTTCTGCTCCACCTGGACAGCTCCACTACAACTAAAGGCCGTGGAGCCAAATCTTACAGGTTTGGGGTTTTGGACTCAAGACCCAAGGGCTCCCTTTAACTTAGAACTT
>NewGene_9909
ATGCTCTTGGAAGCTGTTTGGGACCCAGAATGCACTGCAGAGGACACCAGAAAGGACAGACAACAAAGGCCAAAGGAAACTGGCTGGCTGACCAAGCATCCAATGAATCAGCTATACATGAACCACAGGGTGAAGACTGCTGCAGAAAAAAACACCTCCTGGAAAATAGAAAAGGACACAGACCAGCCACTGAAACTCACCCTTAAAAAACAA
>NewGene_9186
ATGAGGCTTCTCAGGAATTCCACCCCCAGGAGACCCGGGTCCGAGGGGGAAGGAGAGGCGGCCAGAGGACCCAAGCTTCTCAGGAGCAGGAACGAGGGCGGCGGAAACAGAAGACAGCGCCGCGGAGGAGGGGACCTCGAGGTGGAAGAAAGCGTGGACAGAGCAAGCGACCCCGCAGGCGCGGGGCGTGGAACAGCGCCCACGTGCTTCGGTCACAGCAACAGGGGGATGCTGTCACAGCGGGGCAGGAAACGCGTGACGAGCCCCTGGGCCCGAGCCCGAGGTCGCCCGGGCCCCTCTCTCTGCAGAGGATGCCCTGCCGTCTTCCTGCTCCGGGCATCCTCTCCGCCCAAAGGCCGTCCCTGGGCTGTCGCAGGGAACCCCGCCGGCCCTGCCTCGCCCTCCGCGGAAGCCGGGACCCACGCGTTAGTGACCGCGCGACAGCATCGCTGTCTTTCTCTGCAGCACCTAGGGGACCTACACCAGGAAGCCGGCCCCTCCTCACCAGTCAGACCCAGCAAGGTGTTGCCTCCGGCCTACTCATGCCAACTCAATGCG
>NewGene_2917
ATGACTTTTGATATATTTTTCCACATCTTCTCCATCTTTTCCACATCTATCTCTAATGAGATAAGCATGGCCTGCAATATCTCAAGTCTTTCATTTACGACTTCTCTATTGCCTTTTTTAAGAGAGATTTTCTTAAAGAGATTTTTTTTACCAACTTATGCGATTTTGAAACAATATATTTTTGGGGGTTTTTTTGTCTCTTTGCCTTTTCTAGGGCTGCTCCCGTGGCATATGCAGGTTCTAATTGGAGCTGTAGACACTGCCAGAGCCACAGCAACTCGGGATCCCAGCCGCGTCTGCAACCTATACCACAGCTCATGGCAACGCTGGATCCTTAACCCACTGAGCAACGTCAGGGATCGAACCCACAATCTCATGGCTCCTAGTCGAATTCGT
>NewGene_5882
ATGTCATCGCATGCCCCTGTGGTCTTCACATTCCAGGCTGACCTGCAAGGACAAGGAGGGTCCCAGCAGGGCAGGGCTGACCAAGCTTGGTCTCACTTCTCACTCCTATTATGGCTGCTGGGCCTGCCACAAGCTGTGCTGGTCGAAGATGTAACATTTCTGCATGTACACTTTGTATCCACAGAAGCCAGGCCTTTCTTTTCT
>NewGene_3683
ATGGAAGAGAAACCTCAAACCTACAACAATCTTGCCCCTTTAAGCCCCCAAAATGCCCCTTGGATGAGGAGTGATCCCATGAGTGTTGAAGGAAGCTTTGCCGTTACAGGACAATCAAGGTACCAGGTTATCATCAAATCCAAATCCTGTCCTTTG
>NewGene_6543
ATGCTAGTAAAGCAAAATCTCAAGCTGAAAGAAATTATATGGAGTTATAGGAACTTTAAAAAGAAAAGGACTGGAGTTCCCTGGTGGCTCAGCGGGTTAAGGATTTGGCATTGTCACTGCAGTAGCTCTGGTTACAGCTGTGGTGCGGGTTCCATCTCTGGCCCAGGAACTTCTGTGCTGTGCTGCAGAAGTGGACAAAAGGAC
>NewGene_4790
ATGGGGAAGTTTGTTCTGTCAGAGCCCAAGGTATCCTCGTATTTGTTGCTGTCAGAGAGGCCAGTCACAAAGAGCCTTGCAGAAAAACTGAATTTCCAGAGAAGAAATTGTGAAGTTTATCCTCGGCTCCACCAGTGCTGGCCTCGCCTACACACTGCTCACATGACCGACCTTCCTGCATACTTGCTCCCGGCCCAGCTAGTGATTACC
>NewGene_3249
ATGGGTTTGATCCCTGGCCCTACTCAGTGGGTTAAGGATCCAGCATTGCTATGGCTGTGGTGTAGGCCGGCAGCTAGAGCTCTGATTCAACCCCTAGCCTGGGAACCTCCATATCCCACAGGTGCGGCCCTAAAAAGACACAAGACCAAAAAAAAAAAAAAAAAATGTTCACATTGTTCATTGTCTGGACTTTTTTCATTGTGCCAAACTCAAGACTTTATACCCATTAAACACAAATTCTCCATCCCACCCTCACCCCTTTCTAGTATTTTTGTT
>NewGene_6846
ATGCCACCCATGGCCAAAAAAAAAAGCGAAATCCTTGCAGGGAGACATGATGGGACAGTGACAGCCCCATATCCTCAGAGGCAACCACAGGAAAAATTCGAGCAGTACTTTGTGTGTGTTTTTAGGGCCACACCTGTGGAAGTTCCCAGGCTAGGGGTCAGATTGGAGTTGCAGGTGCTGACTTACACCACAGCCACAGCAATGCCAGATCCAAGCTGTGCCTGTGACCTACACCATGACTCACGGCCATGCCAGATCCTTAACCCACTGAGCAAGGCCAGGGATCGAACCCACATCTTCATGGATACTACTCAGATTCGTTTCTGCTGCACCACAATGGGAACGCCCGCACATGCATGTGGTATT
>NewGene_7547
ATGTGGAAGTTCCCAGGCCAGGGATCAAACCCACACCACAGCAGTTATCCGAGTGACACCGGATCCTTAAACCACTACACCACAAGGGAAGTCCTAAAATTTACTTTTTTTTGCTTTTTAGGGCTGCACATGCAATATATGGAAGTTCCCAGGCTAGGGGTCGAATCACAACTGCAGCTGCCAGTCTATACCACAGCCATAGCAATGCCAGATTCAAGCTGTGTCTGCGACATACACCACAGCTCATTGCAATGCCAGGTCGTTAACCCACTTAACGAGAACAGGGATGGAAAAAAAATTTACTTAATAGTAAATTTT
>NewGene_7123
ATGTACCACATCTTCTGGGTCCACTCCTCTGTTGATGGACATTTAGGTTGTTTCCATGTCTTGGCTATTGTAAATAGTGCTGTAAGGTACAGTCATTTGATGCATGAAGATTATTTGAGTTCCACAAATGATGGGATGCACAAATGCTGGAGCCAATTTCAACACGAGGTGTTGTGTTCAGTGGAGTCAAGACAGGGTAGACTAGTCTTCAAGTCCTTAAAAAAGCAGACATGTCTC
>NewGene_6189
ATGGACCCTCACTGGTCCCTGTGCCAAGAGAGAAAGAAGACTTCCACAAGGTCCTGCCCAGCAGTTAAATCCTTCTGCCCAGAAGTCACGCTTGCTGTTCTGTTCATTGGTCAGAACTGGTCATATGGTTCCACCCGAGGAAGCCAGAGACCCAGAACTTTA
>NewGene_7790
ATGTGCCATGCAAGGAGTACAGGCAGCTTATGCCCAAAAAACAAACAAACAAAAAACAAAACGACCCAACTCCCTGACGGGTTTCAGGGAAGAAGTTTTAAAGGTCAGGGGAGGGATGGAAGTCACAGGGTGTGTGATCAGCTCATGTACAAACGTGATTGGTTGATGGTGAGGTCACAGGGTGATGTCACAGGGGTTAACATCACCAATCCTCAGCCTTCGGCACGTCTGGGGGCTCCAAGCTCATGGTCATCAGGTAGTGAGCTTCTGTCCAATGGGCGCGATGGGCACGTTTTAGCAGCTCTCATTTTCTCTTCCTCTTACTGGAGCCCACCTTCAGGGCACAGCACTCCACTGGCAGCATTCTGCCGAAGTTCACCAGTGACGACCCAGTTACAAATCCAGTTCAGCAGCATGATG
>NewGene_5247
ATGATGTGGCCACGAACCGAGGAGTGCCTGCAGCCACCCGAAGCTGGAAGAGACAAGGAGTGTGACCAGCTGACACCTGATTTCAGCCCAGCGATACTGATCTCTAGCTTCTTGCCTCCAGAACTGCAGGAGGGTACATCTCTGTTGTTTAAAGCCACCTGGTTTGCAGTCATTTGTTACAGCAGCTACAGGAAACTTAGATTCTTAGCACTTAATATAAAAAAGGAAACTCGAGTAGAAATTAACACCCAACTCCGTCTTATTCCAGCAACAAGGACGTTCATCTACAAGAAAATTAGGAAAATCTCTGTTAATCCATCTAATGAAGCGATG
>NewGene_8349
ATGATATCATTGCCAGATGCTGGGCATGGGGGGTTCCAGGACAGACGCGTGTGTGTGTGTAGGCACTTGCTCGGTGATTATGTTGGCATGTCACGTGGGGGGGTTATAGTGTGTACACACACACACACACACACATGCACACGCACACACACGTGTGCAACAAAATGTCAGCATTTAGAAGGCACGTATCTGAAATCCACACAAATCTTTCCGTCTGGACGGGCTGACTTGCTGCGA
>NewGene_8531
ATGGCTGGAGCTGTGAGCTTGAAATCAGGATGCTGCCTCGGCTGCGGCAGCAACTGTCTCTGGACACGGACAAAATGTGAGTGGACACTGGAATGCTGCCACAAAAAATTCCACGTCTTCTCGAGCCCATCGGTGGCCCGGCAAAGTCGACTACACAGAGTAGATGGCTGTGGTGGGTTCCTCTGCATTGTCCATCTAGCATCCACTCATTTAATTTCCAGGAAAACCTTCGGGTTTTCACCTGGGGAGACGCTCTGTGTCAGCTCCCCGTGGCTCTGTAACGAACTCTCCCCAAACTCCATGACTTCAAACAAGGACCGTTATTTCTCACGGTTCTGGGTGCTGACTAGGCTCCGCCGGGCGGTTCTTCTGCTCCTTGTAGTGTCTGGAGGCCCAGCCGTCTGGACTGTCCTAGACGGCTCACCCACGCAGCTGGCAGTAGTGCTGGGTGCTGGCTGGGAGACCGGCGGAGCGTATTGGCCAAGATTCTCCCCTGCA
>NewGene_630
ATGAACTTGGGAAGCAGCCTGTTTGTATCAGAGAAAAACAAGAATGCCAAAGAGATGGAGACTGGTAACAAGACTCTGAGAGACAGTTTGAACCTGGAAGAAGATGTATGTATCCATATATACAATGACATACATACATATATATACATGGACAACTCGAGAGTTGTTTCACGATTGATAAAATTAACAGCAGCTTTATCAGGATGCTTATGTCTCAGACAAAATATTCCT
>NewGene_4159
ATGCGAAATACATCCACTGCCTTAACTGTTCCATCGGGAGTCCACAGACCCCCACACCGGGAAGAGCTGGACCACCTGCGCTTGCTGCCTCAGCCACTGCAAGTACACATTCTGCCAGAGGAAAGAAGGCCTCTCAGTCCCCACCCCCAGATCTCCAGGCATCACAGCATCTTAACTATTCACTTG
>NewGene_6772
ATGCAGGATCCATCCTGGCTGGCCTGGCACAGTGGATTAAGGATCTGGCATTGCCACAACTGCGGCATACGTAGGTCCCAGCTGCAGCTAAAAAGAAGAGGGACTTTGCAGGGAAGCCTTCTGACCAGAGTGTGTGACTTCGTGGTGGGAACCTCCCTCATCATCTGCTGCAATGAACTGGCTGAGCCAGGGCCCGGCGAAGACAGCAGACCCTTCTCTGATCTCTGGCCAACAATTTCCCTAAAGCTTCCCTCGGTCAGTGGAAGCTGCCCTTGTTTTCAGCGGCGGTGG
>NewGene_5473
ATGCGACCTTCACGGTGGATTTCAATCCTGAGGGCAGGTGTACCCAGTCTCAGAAGCACCAATTGCAGGTGTGCAGGGCAGAGGTGCGTGCCCACCTATCTTCTTGAGTCTGGCCTGAATCTCTGTAGCTTCAGCCTCAGCCGTCCATGTTTTTGCCCTAAGAGAGTACCTAGCTCCCCTGTCTTCTGCCAGCTCCCTTTTCCTTCTGAGAAAGGCAGCCTAGGGCATGAGGACAATGAGAGTGGGACTTATGTCCAGAGTTCAAGTCCACATGCTGCTGTTTCCTCCCAGGATGATAATGGGACTCTTCATGTCCAGAGTTCAAGTCCACGTGCTGCTGTTTTCTTCCAGGGTGGCCGTGGGCAACTTATTCCACTTCTC
>NewGene_8726
ATGAGGTTGCAGGTTCGATCCCTGGCCTCGCTCAGTGGGGTAAAGATCCAGTGTTGCCGAGAGCTGTGGTGTAGGTTGCAGACGCAGCTCGGATCCTCATTGCTGTGGTTCTGGCGCAGGCTGGCAGCTACAGCTCCGATTGAACCCCTAGCCTGGGAACCTCCATATGCCACAGGTTCAGCCCTAGCAAAGCCAAAAAAAAAAAAAAAAAAAAGAGTAAGCAATTGTGGACTATTACACAAACATTCTATGGATTGGCATATTTATAAATATATTTCACAATTTCTAACAGTATATTTTTCC
>NewGene_26
ATGTCTCAGAATTATCTATCATGGAGGATCATGACTTGGCAGCAAGAGATGAGAAGTTCTGAAGCATATGACCTGAGAACCATGAAAGTAATGAGCTCAGAACCTACTGAAAACAATTCAAATATCTCCAAGAAAAGCGGGCAAGAACACTTTCTTCTTCCCAGAGGCAGAATATATATATATATCCCTGGAACTGAAACTTCC
>NewGene_2950
ATGCTCGGACCACACAAGGTCAAGGCCTGCAGGAGCTGCAAGAGCGTTTCCGTGGATGGTTTAGGGCCTGAGGGTACTCTGTGCACTTGGACTGGGACATTCGGAGCTGGAAGCCCCCTGGCTGTTCTCAGGGCCACTCCCTCCTGTCTTCTGCACAGGAAGAAACAGGTGCCGGAGGACGGAGGCAGGACGAGGACCTTGCCCGGTCTCTGCCCCAGGCGCTGCGCTCCAAAAATCCCGAAATCCCTGCCGGACGCCGTAGAGGCGGGGCGAGCGCAGGGCCGACTCGAAACCCCAGGCGTTCCGGCTGTTTTACTTTGTCAGGGATCTGGGGCGCAGGTGCTCCGG
>NewGene_10209
ATGATCCTGAGGAATGGAGACTACAGCGTACCACCTACTCCTCCGCCAGAAATCTCTCAGGCTCCTCGCAGCCACAGAATGAGGTTGAAACTCCTGCTTCATCTGCCATTAAACCTCCCTCCACAGGCGACCCTCACCCCAGCTCTGTTTGGCTTACGTTCCTCTTTTCCCCTTTATGGGCCCTGGGCTGCAGCCAAACATTATCCAACTGACGCCAAACTTGCAAATCGAAAAGGAATATTGATGCTTCCCTGCTCTGAGCTTGCTCTGCATCTGCTGGAAGGGCTACCCCTATCTTCTTCTGCCTTAGGACGCCTTTGTTTATCTTAC
>NewGene_3294
ATGGGTTCAATTCCCAGCCCAGGAAGTTTCACATGCTTCAGGCACAGCCAAAAAAAAAAAAAAAGGAGGGGGGTCATTGATATCTATTCAGATGTGCCAAAAACACATATGAGGCCAGGTAGGAATTATTCAAAAGTGCAGGTAATTAAGGCCTTATGTTCCTGGCATGATGCTCTCAATCTGCAGTGTGAGTATTTCGGTGTAGAGCTGCATCCTCAGCCTTCATTGCACTCCATTCAACCTGTAAGT
>NewGene_5770
ATGAGATACAGAATTTTGTGCTTTTGTTTACTACTGTATTTCCTCTGGCCACTTTCACTTTTGTTTCTCTTTAGTTTCCTTTCTGGTTTCTTGTCCTTTTTCGAAATTCAGCAGAAATGGACTTTTGAGTTAACTAGAGTTCCTCACTTTACAGGCGAAGAAACCGAAGCCCAGCTCATTCACGTCCTGGGAATGGGG
>NewGene_4852
ATGTCTTCTCTGGGTCCCTTAGTTGGTCACCATGACTGTCAACTGGAAAAAAACAAACAAGAGACAACACCACATAACCTCCGAGTTGAGAATTCAGTGGGATTACTGAGGACTGAAGTCCAGATACAAACTCTGACAGCTCCGAGCAACTGTTCCAAAGAGGTCAGGCAGGAGCCAGGATATTTAGGAGTTTTGGCCAAAAAATCCAGGTGGTCAGAACATCCCAAGATCACTTCTCTCGGGCCAGTATCCTGTTTTCCCTCCATCCTGAATTCCCTTCTGGATGCACCACTGGGATTAGCTGCGAAGGCGACGGCGTGGTGGTGGTGGTGGTGGTGGTGGTGGTGGGTAACCCGCTTTCTTCACCCCGAATTCCCCTCAGGGCACCACAGGGCGAGCCGCAGTGGCCAACGACTTGATGGACACAATATCCTTTGT
>NewGene_7759
ATGGACCAGACAAAAAGATGCCTAAGAAATACAGAAGAGATAAATGTGAATTCGAGGGGAGGGCTGCTTCCCGAGGCATATGGAGGTTCCCAGGCTAGGGGTCGAATCGGAGCCTCAGCCACCGCCATAACGTGCCTTAGCCACCGGCCTACGCCAGAGTCACAGCAACGTGGGATCCGAGCCGCATCTGGGACCTACACCACAGTGCAAGGCCATGCCGGATCCTTAACCCAC
>NewGene_4667
ATGTGTGCCTTTTGCATATGGATGAGCCTGGGGTCACACTGTCCCTCTGAAGAGAAGGTGACGGAGCCCTGTGCAGTCCAGGCACTTCGGCTGTTCTCCTTCTGTGCCTTCTCTTTTCTCCCAGCCCCCACCTCCTTCCCATCGCTCCATTTTTTCTTCTTACTTTGCCCTTCACCCTCCACGTCTTATCAGCGCTCTCCTCTTCCTTTTCTTTCTTGCACCACTGCCTGTGCTGAAGAAGTTTCCCTTTTCTTCTGTCTTGTTTCTCGTAATCTCTCT
>NewGene_4349
ATGTGTCTTTTTGAGTCGTGGTTTTCTCTGGATAGATGCCCAGGAGTGGGATTGCTGGATCAAATGGTACTTCTATTTTCAGACTTCTGGCCTCCTGAACAGCTGTGTGACCTTGGGCCAGGCTGTTCCTTCTCTGAACCAAGAGTCTCTCCTCTG
>NewGene_1663
ATGTGGCAGAGAAGTTTCATAGGAAACATAGCATTCCCTTTTTGGAGATTACAAAAAATCATGGTCTCACGAGATCCAAGAGAACTGAGAATGGATCCATTTCTGCCAATCACCAGATCTGTGAGTTTAGAACTTCAAGTGGATGAAAAAAGAACCGGCAACTTTTCAAAACTTCAATCTTCATCCCCA
>NewGene_1907
ATGGCTTGTCTCTGTAGAGGCGCTGGTTCAGCATTGCTGCATCTGTGGCATAGGTCGCAGCTCCAGCCTGGATTCAGTCCCTGGCCCAGGAACTTCCACGTGCAGCTGGGGGCCACAGAGACTCCGGAGGTAGAGGCCCTTGAATTAGGTCCAGGTCTTGGACCAACCCTTTGCTATCTCTGTGCACTTCAAGGACTTGATCGGCAGTATTTGGGGAGACCCAATGAGTTACCGATGAGCTCACACCAACTTCCCGCCCAGGGCGGAGGTGAGAAGGACTGCGTAGCCCTTAAAAGAGAAAAACAACTTCCACAGCACTTCCTGTCCCATATTCTCTGGAAAGGGGTGGCCAACTTCTCA
>NewGene_2293
ATGTTGTGGTGTGTGTCAGAATTTCCTCCCTTTTTAAGGCTGAATAATACACTGTTGTATGGTTGGACCCTACATTGTTTATCTTATCTGTTAATGGACATTTGCGAGTTTCCACCTTTTGGCTCTTATGAACAGTGCTGCTATGAAGGGGCAATTAAAAACCTCCAGGGCTTGGCGAGATCAGAAGGCTGGGTGCAGATTTCTCTGTCAAGAACTTGCACCACAAAGGAACGCCAATCCCTG
>NewGene_1488
ATGGAAAAACCCAGTAACACACAGGACGTCGCACAGAGGTCTCAGGAGGGCACAGCGGCAGTTGCTGGGCCAAAGAAACCCAGGCTCTTCTGGTCTCGTCCAACAAAAGCTAGAAACCAACTCCAAAAGGATCCCAGTGTTTCCAAGAAATGCGATTGCATTCCAGCACAAAGCTCACCGATTCAAGGAAGCACAAAACTCTCCGGCACCTTCACCAGGAAGAAAAGGTTAAAACCCCACCTG
>NewGene_2152
ATGGTGCAATTTTGCAGGAAACTTCCAGTAGCACTTTTCTTGTTCCTTGGATTTTTCAGCTACCTTGTGGTGGGCCTGGCCCCTGGGGAGTTGGGGTCTTTGGACCGAAGAAAGCAGTCCCCCATCTTTAGCCTCACTGTGGTCCTGGAGGGGATACTGAGCTCATGCCTGGAGGTGACTGGCATACATCCTGGAACAAGGTCCCAAGGAGGGGACCAGGACGAGTCAGGCCTTGATGTGGGGCATACACTCAGATCCAAAAGCAGACAGCCCACCACATGGATGGGAAGACAAACAGGGTGCTGGGAAGCCCCTCACCCCTTCAGTCTCTCTCCTCTGGATTGGGTGCCCCTGAGACTCTGGCTTTCCTTT
>NewGene_1740
ATGGCGGACTACCCAAGAAGCCCTGACTTCAGCATCCAACCTGACATGGTACCTTTTCCCAAGTCTGGGACATTTTGTCTAAAGGAACACCAAAGGGAGTCATGCACAGAGCTAAAGATGCTGAGCTTCGCCACTCCCACCAGCCCAGTTCCACCCTTCTGGAAGGCTTCACACCCACAAAGGCCATCTAGACTTTCCTTCTGCTCCCGTCTGCCTCTGTGCCAGCTCTCCTGG
>NewGene_9783
ATGGTCACGGAGGTTGCTAGGAACACTGACTCAATTTACAAGACTCCCATTTACTCACAACTCTCCTGGCAGGAGAAATGCAGGATGCCTGCTGTGACTACCAACTGCAGCATTCCTTCAGATGCATGTCCATGGAATCCTCTGGAAAAACATGTTGGGGACAAGGGTCTGTTCAGAGGAGACAGTGCCAGAGCTTGGCGGTCCCCACACGGGTTCATCTGGTTTGTCTCCAGCAGCATCTGCCCTTGTACCAAGGAGCGGGGGAAGGGACAGCTGAGACATCATAACTTGAAGGGCAAC
>NewGene_9674
ATGCTGGGAAGCCCGGAGGACAGGAAGAGACCAGGTGACGGATGGCAAGTCCAGTCTGGACTGGAGGAGACCAAGGGCCGCTCCGCGTGGGTCCAGCAGCGAGGGAGCTCAGACGGGCCCAGCAGACCCGGAACAAGGGCCTGTGCTTGCAGC
>NewGene_1972
ATGGTACAGGTACCTTTTAACTCTGGAACAAGATGCTCCTTTGAGGATGCAGGAACAAGGTGCCCCACTCTCAACTCTTTCCATGAGTTTGACCATGAGCAGATCAGCAGGGATCTTAAGACAGATGAATGTATCACCATCAAGACAACCTGTATTCATCCTGGGAGGCACTTGAATTCCTTAGGATTGGTGATGAGCTGGAACACCAACGCCGTGCTTGATCGATACAGAGATAGGTCTTGTCCCATCCTCCAGCCTGTACACTCCCTGGAACTCAACCACATTCCAACGACAGGCCTTCCCGACCCTTCAGAGTTCGATGCGCGCCCAAACCCGCGAGAAAACGAAAACGCCGACCGAAAGCCCGGGAAAAATGAGACCGAAGAGGCACCGCGAGACACT
>NewGene_1384
ATGCATCTGCTGACCGAGACTGAAGAATCAACTACCTCCTCCAGAAGGTCAGTTACCCAAGAAATCTCTGGGACTGAGGAGAACGGGGGAACAGGAGACAGATCGGAGAGGCTGGGACATGGAGATTTGCTTCATATGCAAAGAACTCATCTCCTAGAATTTTGCAGCATCTTCCAGAGTCTAAGCTTGTGTTTTGACGTG
>NewGene_2911
ATGTCTCCCACATCACCTGGTAACAAAGAGCCTGAAAACAGGCCTGGCATGATGGGGAGGCCGGAGCAGTGCTCCTCAAACATCCCAGGGTGCGAACCTGACCCAGGTGATGGAGATCAAGGCGCTGCCCGAGGCCTGAGGCCCCACCAGCTGTCGCCCATATTCTCCCGCCCGGGT
>NewGene_5713
ATGGTTGTACAAGGATCTTCACAGGGGATTCCTCAAGGTTTGATATACCAGATACAAATTTCTCTCCTAATATTTCTGCATAGCACGATACACTTTTTCCTCCCACTTGTTTCTATGAAATTAAAGCCTTTTGAGATAGCTAACATGTTCCATCTTAATCAAATACTTGTATTTTCCCTGGGTTGTATTATCCTTCTTTTGGCTTTTATTGCT
>NewGene_8922
ATGAACTCACCTGCACCGGCCGCGGCTGCAGCGGCGGGGCGCGTCCGCGGTGTAGACGCCACCGGGTCGGAGGGCGGCAGCTGTGCTTCAGAGCCGGGGGTCAGGAAGCGGCGTCCTGTGGCCCCTGAGCGAGCCGGGGTCTGTGTGGGCGAACGGCCCCGGGGCCAGCGTCCCGAGCGGCCCCCAGGCTCGCGGCGCAGGATCCATGGCGAGCCGGCTGCACGCCCGCCGGACCAAGTCCCCAAGGCCACTTCCAGGCTCAGCGGCGCCTTGGACACTCGGGGAAGAGGAGGGAAGCTCGGACACAGGCTGCCACATGGAGGGACCTTGAACCACGATGCTCAGGGGGGACGCCAGACCCAGAAG
>NewGene_4076
ATGGATCTAAAAATAACAGTTTGTTGCAGTCAAAATAATAAAGAGAAGACAACTGAAATTCTGGTTATTCCTGTTGGGGAGGTGAGGCTGAACTTTGGAACTGACTGGAGCACAGACTTTGTTTTTGGTCTTCTTAGGGCCTCACCCGCAGCA
>NewGene_11404
ATGCAATGGCAACGAACACGAAACACGTTGGATTGTTATTATTATTTGCGTTTGTTAAATTCTTTTTATTATTTTTATTATTTTACTTCCTTCTTGGAAAAGGTGGCTCGGATCAGAGCCTCAGAGAGGGACGCAAAATGCTCCCTGGTCTCCCGGCAGGGGGCGGGAGCCTGTCCTCGACCCCAAGCCAGTCAAACTTCCCTGAGCGGTTGTGAGGGGTCCGGCGGCGGCAGGGGAGCCCCCTGTGCGCTGGGCTTC
>NewGene_11305
ATGAAAATGCGAATGTGCCAACATCTCTTCTATATCACATGGGGAGGAGACTTAGCTTTTTCTTTCAGTTTTTCATCAGTTGAAAGAAAAGCTCTGGTGGCAGTGAGCCGTTGTGGAGGTCTGTCTGTGAGCTGGGCAGAAATGGTTCACAGTCACTGCTGTCAAGGTGCCTGGGAGTTCTCCTTGTCACCATCAGAGCACGTTCATCCATTGACTGTAGACATTCATCTGAACATCCACCGAAACTCAGCACCTAGAATTCTGGAGGCTAGAAGTTTAAGATCAGGGTGTCAGCAGGGCTGGTTCCTTCAAGGCCGCCCTCCTTGGTCTGTAGATGGC
>NewGene_5056
ATGGACCCAGCAGACGTGCAACACATTCCCTTCGGCAGCACCGAATACACATTCTCCTCCACTGCACATGGACCGTTCTCCAGGATGGATCGTATGTTGCACCACAAAGCAAGTCCGAACAAACTGAAGACCGAAATCACATCATGCATCTTTTCTGACCACAACAGTTTCAACCTAGAGATCAGCTGCGGGAAGAGAGCAGGAGTGTCAAAGAGAGGAATATTCCAAGATGTGCACCATGAGGGTAAGAAAGTACTGACGAGATTGGCA
>NewGene_2038
ATGGAGGTTCCCAGGCCAGGGGTCGAATCGGAGCTGTGGCCACCGGCCTACACCAGAGCCACAGCAACGCGGGATCCGAGCCGCGTCTGCAACCTACACCACAGCTCACGGCAACGCCGGATCGTTAACCCACTGAGCAAGGGCAGGGACCGAACCCGCAACCTCATGGTTCCTAGTCGGATTCGT
>NewGene_8526
ATGCGGAATGGGAGACCTTGGGGAGGTATGCGTGTGCGGGGGAGGCCTCTGACTTGGGCCCAGGCAAAGGTCACGGTCAATGGGAAAGCCCTGGATGGGAGAGAGTCTAAGATGGAGCCCAAGAATGCCATCAAGCAGCTGCCCGGGATGGACGGGGACCCTCCGCCAGATGGGGCCAGTTCTCCTGATGTAAGGCTAACAGGC
>NewGene_6449
ATGTCTTGTTTAGTTTTGGCTTTAACTATTGTGATGAAAGAATTCAAGTGCAAGAGAGTCATCTTTCTGAATGTAGATGGAGGTGCTGCCAAAGGGTGCCATTTTCAGTGCTGTTTATTCTTCCCTGTGGATCTAAGTTTCCATCTCATGTCCTTTTACTCTGGTCTGAAGAACTTCCTCTGGCATTTCTTA
>NewGene_6570
ATGATGAGTTTCACCAAATTCCTGGATATTGCACAAGAGGACAATGAGTCTATTTCGGGTGCTCTGACTGTGTCTGGCACAGACCCTGGAAGCCATTGTTTTCGGGAGGGAGACGGTTTGGGGTTTCCTGGTGCTTTCCTTCTAGGGTCTCAGAGCCCCCAAAGGTGGGGGGGTGGCCCTCTCCATGGTAACCATGCAGGCCGTCGTCTGAAAGGACCTGGATGGGAAGTGAGTGGCTGGGCGGGTGGGGGCAGTGGCAGTGGTGGCCTTGGAGGTGTTAAAAGGCAGATGGCAGGGAGTGCTTGTCGGGGGACAGCAGGAGCAGGAAGAAGCAGGGAGAAGGAAGCGTTCATAATTGCTGGGTGCCCCCCCTCCCCAGGCCACCAAGCTCTCCTACTGAGTTTCCATTATCTGCTTTCAGCACCAGGAATTAATGGAGGACTTTCTAGGGGTCCTCACCCTGGAGACTGGCTCCTCGAAGCATTTCCATGGCGCTTAATTGTTGCTCTCTGGCTAGGTGGCCGA
>NewGene_4124
ATGGCTTCCTACTGGCTTCAAGTGGAGAAGGAAGAACTTGTGAAGCAGAACCTCCCCAGCAAAACCAAGGATGTGTTAGATGCCAAACAAACCTCACCAGAGCCGGTGATCACAGGTCCTTGGGCTTGGAGATGGCCAAAGAGAAGAATTGAGAGGAGGGAAGCAGAAGAGAGAGGAGGAGGGAAGCCCTATGGAATGGTGGCAGTGCATCAAAGACACCCAATAAATGTGAAT
>NewGene_4646
ATGAATACAGAGTTTTGTGAGAAAGATGTAACATACTCACAAGTCAAAATTTATGACTCTTCAAACATTCAGGAGACGAAAAAAAACAGGATTTTAAAGAGAAGAGGATCTCCATGGTGCATTGCTGCAGTGATATTTGCCTTGCTCTATTTAATTGCTCTGATAATAGCTTCAATTATGATAGCTAAAGTTTCTTGTCTAGAAGGGATTCTGAATACAAATGAAACCAGTCTGCAAAGAGGGGTTTCATACTGCGAAATAATA
>NewGene_10685
ATGTTCCGCAGCCTTTTAGGAGTGAGCAAATTGAAGTCGCTACCAGGCAAAATTCCCAAACACTGCCATCAGAAACTGGAATATGATAATAGGCCCTGGTTTAGGGTCCAGAGAGACCCTGAGTTCCATGGGTTTATTCTAACCCATGTCTGGACAAAAACAGGGCATTGTTTATGCTTC
>NewGene_1451
ATGCCTGAGAATTTGACCACACCTGAGGGTGAACCTGTGGACTGCTGGTTCTGGGACTGTCCGCCACTTTCTAGCCTTTTTGATGTTGAGGCTAGTCTCCTAACTTCTCTGGGTCCCAGTATACCCCTCAACCCCTCCCCCAGTAATCACACTTGGGTATCTTAT
>NewGene_9575
ATGGCAGCCTGTGCTGAGGGACGTGTCATTAGCCATGTGACACAGTCAAGGAGCTTGGCTGGAGGGAAAGGACATCATTTGGGAGCATGCAAGCACGTGTGTGTTCTCAGATGCTTATGGAGGGCAAGGAAGACGAGGGTCCTGGGCCCGCTTCACCTCAGCTGGACGAGCTGG
>NewGene_6084
ATGATGTTTGTCATCTTCAGTGCCCGACTCCTCCTCATAACTGCTGCCTCAGCATCTCGCCTCCAAGATCACACCCTGATGGTCATTCAATCGAAACTGGCTTTTCATCAGATTGTTTTTATGAAAGACATGACCGTGATTTTTATAATCAGTAGCATTCCATGGATTTCTTATAGTCTAAATTTTAAAACTGTTTCATCAAAACTGTGGGGGAAACATTTAGGGCCATTTCTCAGGATTGTTGGCTCTGAGTTTTGGAAATCAGCAATTATGGAGTCTCAGAGTTGGAATGATAATGGTGATCATAATGAAAGCTGGTCTTTATGC
>NewGene_10749
ATGAACAAGAACATGAGAAGTTGTTGGCTTGGCATTCTCCATCCAATGTTCCTGGAACTGAATTTAGGCACTATTCGAATGTTTCCATTTCTCCTAGGGGCAAATCATTATTATGAAGTTCATTTACCCTGGTATCTAACATCTTTCCCCAAATCAAGTGAAAGTCATTTTCACAAAGAAGGTGGAAAGAGAAGGTTATTTTTGATGTCAGTA
>NewGene_4986
ATGATGGGGACGATGACAAAGATGACGGCAGCGAGTGACCAGGAGCCAGCTCTTGCTCCGTTTGGTCTCGCCTCAGGATCGTATCAAAGGAGACCAAGCTTGTCTCAGGACTTCAAAGCAAAACCCCGCCCAAGGAAGCCTCTCTGTGTGTTTGGAGAAGGAATCAGATGCAACTGGACAGACAGACAGTTGGAAAGA
>NewGene_4207
ATGCAGAGGACAGGAGGAAGCTTGGAGGTGAAGGATACGTTTGTAGCACAGATTGGTGATGACTTCACAGCTGTATACTTATCTCCAAAGCATGTGGAGGTTCCCAGGCTAGGGGTCCAATCGGAGCCACAGCTGCCGGCCTACACCACAGCCACAGCAATGCGTCTG
>NewGene_1848
ATGCAAAGTGACAGCTCCCTGGAAACAAAACAGCCACCTGTCCGAAACCAAGAAACATTCTTTTCAAACAGGTTTAAGGTTCTGGCCAACCCTCTGCCCTCTCCTTCCAGCTGCTGCGGGCTCCCACGGGCAGCCCCTTGGGCGTCACCCGCTGGTCGGCTCCCCCTCAGCCAGGTCTCCACTGGGGAAGACCAGGGGTGGTGGGGTGTAGCTGGGGAAGTGCTCCAGGTTGGTCTTCAAGAAGAGAAGGTGCTCGACCGTCTCCACTGGGAGCGAGGCGCCGTGCTCCACGATGGCGGGGCTGTCCAGGGAGGCAAAGACGCTAGCAGAGAAGGCGCCCGTGGCGGGGCAGGACAGATAGATGGTGGCCAGTCTCGCCAGGGCTGGCCAGACTGCCCGCCTCTTTGCCCAGTAAGCCAGGGGGTCCTCCTGGGCGCCCACCGTCTCGTTCTCACGCAGGTACTTCTTAACGATGATGCTGGCCAGGTGGTTCTCTGTGGACAGGGAGGCACCACTGCTCTCAGAGGCCAGCAGCCCGGCACTCTCCAGCTGCTCCAGCAAGCTCCTCTCCCTCTGGGCCAGCAGCAAGGACCCAGAGGGACTGCTCCTCCGCACCGGCTCCTCCTGGCCCTTGCCGCCAGTCCCAGGGCTCCTGCTCCTTCTGCCACTCAAGGTGGCGCCCGCGCGCCCAGCCCTGGGGCCCTGCAGGGAAGGGGAGGGCGGCGTGGCGTCCTCGGACACCATGATCTCCTTGACCTTGCACACGAGAACCTGCTTCCAGTGGTCAATGTCAGCCCCCGCGGGCAGGATGGCCTCAATCCTCCCCTTGAAGCGGGGGTCCAGGAGCGTGGCCAGCACCAGCTCCTCGCGGTGGAAGAGCTCGGTGAGCTGGAGGTCTGTGGCGAGCTGCAGGGCCAGGCCCTCAGCCAGCCGCACAGCCGCGCCCACCTCCCCGGCGCTCTGCCCCTCGAAGTGCCCGCGAAGCTGCTCCAGGAAGATGTGCAGGTAGCGCAGCTGGGGCAGCACCAGGCTCAGAGTGGCCTGCGCAGCACTCGCCTCGCGGACCACCATCTG
>NewGene_1876
ATGGTCACGTCGGGTCCCCGGCGGCGTCCGCCCACCCTGGTCTGGTGCGGGCGATCAAAGCATTCAAACCAGATATTTGCAACAAAAGCGGATCTCAGGAAGGCGCTGGTCTGGGCATTTATGGTGGCAGAGTTACCACTCTTAAACACACGCAATGGTTTCAAGAGACTAAAGGATTTCCCCACAGTTACA
>NewGene_8840
ATGGGCAGTGTGTTTCCTTCCAGGGCAACGATGCCCTTTGAAGACCTCCAAGTGAGAGCCATCCACAATCGTGGCGATTCTCTTTTCCAGTGTCTGGAGCTTCCTATGCTTTCAGTCTCTAATGATGAGTGGAGGCTTGAGGAAGAGATAACTTGGCGCAGCCCACATTTGTTTAAAGGTGTTTCTGAACATGACAAACATGTA
>NewGene_8518
ATGCTTCTGTTTTCGCCTAGGTTTTTGGTTATGTTGTTTACATATTTGTTATATTTAACTCCGGTCCATCCAGAATTTTGGGCGAGGTCAGGGTCTTCCCGCACGGCACGCAGGTTTCATCCTCATAGTCCCAAAACGGCTGCCGCACCTCCAGGCACCGGCTTTGAGTTCCAGACAGGAAGGAGACAGAGGGATTCGCATTCTTCTCTGTTCAAGGTTTGGCCTCTCTTGGGGAAGGGAAACCCTTCCCAGACATTTCTGCTTTACCTCTCCTGCACCAGAACTGAGTCACACGGCCACCGC
>NewGene_8412
ATGGTGGCCTGCTCTGAAGGCGTCTGTGCCGCAATGCGCTCCTGTTTGGCTGCTCCTAGTTTCAGTGGGTCACCTCCCTTGAGGTTGCAGTCAAGATGTCAGCCAGGGCTGCCGTCATCTGAAGGCTTGACTGAGACGGGAAGAGGATCCAGCTCCAAGCTAGGCGTAGACAGAGCTGGCAACATGGTGCTGGCTGGTTGCCAGAAGACCTCAGTTCTTTACCACAAGCATCTCTCC
>NewGene_5659
ATGGATAATCTTTTCCTGACCATCAGAGCCTCTGCAATGCACCTTCCTTCAAGAGCACTGGAGCACAGACAAGATAACTCCTGCCAGTGCTGGGAACAACCCTGCCTGCCTGCCACCCTCACCTGGGGCCTTTGTGGATTTCTGGGTGCCTATCTTTTACAG
>NewGene_3928
ATGAGGAAACCCCAGTTGACGGCTGTGTCACGTGGCCACCAGGGAGCTGGGGTTTCTCTGGCTTGCCTCAGAACAAAGACCCCCTCTCTCCAGCTCCTGGAAGTGAGCCGGATCTGTCCACTGGGGGAGGACCCTTCTCTGGGCCTAGACCGGGGATGTGGAAGCCACGATGGCCAGGCCCTGCTCAGAGAAGGCAGGGCACAAACGCTGATGGGTCACCAGGAGAAGACACTGTGGAGGGTGACAGTGACGCAG
>NewGene_10674
ATGTTACCAGAAGAATTATTTGGTTCCTTGGTTTCTCTCTTTATCAGTGGGCTGGGAACTCCTCCAAAATTAAAAACAAATACCATCAGTGTCTCCCCTGTGGCCTACCAGTTTCTCAAATGCTATCCAGCTGGTCTTGACCAGTCAACTAAGATAACTTGGAAGCTTTGGTTGGCCCAGCCACCTGTCCACTTTATTTTCATTTTGTTTCCATTTCCATTTGAATTTCAAGTGATACTATGGAAAGGTGGACATCACAGGAAAGGTTTGGAGGCTGCGATTCTAGGGCATAGCTTATCAGGAGTTTGTATTACCCCAAATATATCTTTCAGTTCAGTCTGTTGCCCTGTTTATAATTTCTATTATATTTGTGGTTATTTTTGTAAAAGTAGCGTCCATTTGCTATGTTTGTTTGAGTGCTTTTTCTCTATTTTCTCCACATGGATGCAGTACCAACCTGTTAATGAAATACCTTTTTATTATATTATTAATATG
>NewGene_831
ATGGCTGAACATGAGAAAATGAAAACTGCAGAAAATACCCTCACGGCGACCAGTCTGAGCAGAACCGGCTTGTTTCTCAGATTTGGCCCCCAGGGGGCGCCTGCAGACCCACCACGACCCAGCGGGAACCGCCAGGCTGTTCCTCCAGGCCTGCAAGCAGGAGCCGGGCCAAGCCAACCTCAGGCTCAGCCG
>NewGene_3620
ATGGGAATAATAATAACATCTGAACCTCTGAGGGTTGATAGAAACATTCAATTAAAAATACACTTAAACCTTCTCATCCTATTAGGATTGCTATTCTGGATCCTATCACATTTGGAAAAGCCTCCATCTAAAAGCACACATGACACTTACCACATGAACTCCCCAGGTGCTATTTTAAATGCTGGTGTCGGGAGTTCCCGTCGTGGCGCAGTGGTTAACGAATCCGAC
>NewGene_5174
ATGTTACTAATATACATTACAAAGATTCTTCTTTTTTTTTTTTCCTCACATTCATTCGGAGTACTCTTCATGAGGATGGACAGGAGAAGATCCTGCCTGTGGATACGGAGGGAAACACTGGAGGGAGAAGTCTATGCAGTGGAGCTGAGGAAGATCAGTCACCCACTTCTTGGCCTCCCTTCAGCATCTATTCAGGCAGCTCCATTACCTTCCATGGATAGTCTCTTTTTTGGCCCTGGAAAAAGCAGGAAAAAAAATGGTATGTCTCCCGCGATCGTCCCTTCCACCAGGGCAACCGGATCAATAACGCTGGCGCCCGCTCTCCGTCGATGCCACCTGCGGCCGCGGAGCCGGCCCTGTCACAGCATCCCTGTGGCAGAGGAAGACCACAGCTGCATCCCCAGAGGGCTGCGAAAGCCATCGCCTAAGAACTCTCTGTTGTCTCCCTTGCGTCCTGCAGGCGGTTCCGCCCAGAGACACAGCCTCCTGCATCCCTATGGAGAAGAAAGACTGGAGCTGGAAACTCAGGGATGCTTGCCTTCCTCTGGACACAGGCAGGCGAGC
>NewGene_6114
ATGAAAGCTGTCCCGATTCCGCACTCGGGGCAGCAGTCCTCTACCCCTGCGTGGCCTAAGACTGTGGGCCCCAGCGCGCTTGGAATAAAAATCCTCTTGCTGTTTGCATCAAGACCGCTTCTCCTGAGTGATATGGGGTGTCGCCTCTTC
>NewGene_1581
ATGGAAAATTCTAACGCTTTTTTCAACATGACTCTTTTCAACATGAACTTCAGGACTATATTAGAAAGCAGAGAGCCAGAGGTTTGCTTTATTTGGTTTTATTTATTTTCATTTTTGGCCACCCCATGGCCTATGGAGTTCCCGGGCCAGCGATCAGATCCAAGCAGCAGTCACAACCTAAGCCACAGCTGTGGCAACACCGGATCTTTAAACCACTGTGCCGGGTGGGGATCGAACTTGCGTCCCAGAACTCCCAAGACACCACCGATCCCATTAAGCCACAGCAGAAACTCCCCAGAGGTTTGCTTTAGAAAGGTAGCAGAAGACTGCATGCACCCAGACATCTACGGCGGGGACAGAGATTCCCCTTCAGGGGGCCCCCCAACTTTCCCAGGTCCTACCAAAAGCGGAGAGCAATGGAAAGCCACTTACTGCCATTGTCCAATATTCACCACTTCAGACGAAGACTGGGACCTG
>NewGene_8096
ATGCGCCGGCGAGTCTACAAGGGGATCCCCCCACAGGTGAGAGGACAGGCGTGGTCTCTGCTCTTGGATCTGGAGAAGGTGAAGGTGGAGAACCAAGGGAAATACCAGAGAATGAAGGAGCAGGCCAGGCTCTACTCTCGGGACATCAAATATATTGACATGGACGTGAGCCGCACCTTCCAAAACAATATCATGTTCCAGGAGCGGTATGGCATCAAGCAGCAAGCCCTCTTCAATGTGCTCACAGCTTACTCTGTCTACAACACAGTGAGTACCCACCCCTGGCCAGCCATCCCACAGTGGCCCTGCTTCTTAAGTGGCCTGTTGGCACCAGTCAGC
>NewGene_663
ATGCTCCTGACATCCTTTCACCTTCCTCCCTCCCTTCCTCCCTCCCTCACCTTTTCCTTCCTTCCTTCCTTCTTTCTTTCTCTTTCCTTCCTTCTTTCCTTTCTTATTCTTTTCTCCTTCCTTCCTTCCTTCCTTCCTTCCCTTTCCTCCCTTCTGGCACCTAAAGCATGTGAAATTTCCTGGGTCAGGGATCAAACCCATGCCAGATCTTTAACCTTCTGCACCACAGGAGAACTCCACCTGTCAGCTTTCTGTAACTGGGTATGTGCTAGTCCACCCACACGCTCTCACTCATCTCTCTTGGTTGAGATAGCACCCTTTTATAGCCAAAGAAAGCAAAAAGGCATACAGTCACCTGCTATTTATTTATTTATTGCTTTC
>NewGene_1509
ATGCTCAAGTTCTTCTGGCCAGAGCTGTTTAGGAAAGAGGATGAGCGTGGCTGTGGGGGCAGGCCATGGGCTGGGCAGTGGAGCAGAGCCCCGCACCCCGCCCCCGCCTCCCCAGCCCCCCTGGAGGCCTCCCCTGAGCCCAGGAGCCGGGGGGGGGGGTCTCTGAGGCAAAGCCCTTGTCCTTGGCGGTGCTGGGATGCTTTCCCCCAAGGGGAGCTGATGCACCTCCTGCCCGGGGCCAGGACCTGGGCCCCTTCCCTGGGGAGCTTCACGGACGTGGGTTCCCCTAGGCGGTTGCCCCTGGGACCCAGCTGGGGAAAGAGATGCCCAGGGCTTTTCTCACCCAGGGACAGACAAGCAGGGGCTCCGGGGGCCCTTGGACGCAACCCCTTTCTTGGTCCCGCAGGTCTGAATGCCCATCTAGGGGGCACCTCTGGCTCCGAGAGCCTGAGTGGCTCACTGGTGCGACCTGGGTCTGGAGGCAAGGAGACTGTTTCTGGGGTGCAGTCCAGACACATCTGCGGGACGGTCGCACGGGACGCTGGGCTCTCCAGGGACCTGGAGCAGGTCCTTGTCACCCGTCAGTTCACGAGCATCAGAAGCTCTGGTCCAAGGAGCAGGGCGAGGGAACGAGCCCGCCAGCCTCCTGCTGGCTCTGCTGCTTCTGGCTTCCTGGACCCAATGTCTGCGCAGCCCCACGGCAGCCAGGGGTGTCCAGACCCTTCAGGGTCCGGGCTGGTGGGTGTCCGCCGGGCCTGCAGGGCCTCGGGAGTCTGGTGGGGGGGCGGCAGGTGCCAGGCTTGGTGGGATGCTGGCTGGCTTTGTTTTGGTTACTTGGGACCAAACTCTCTGGGGCCAAAGGCAGTGGGAGCCTGGCTGGACTTCCCAGTCACAGTGGCCCTGAGGGAGGCCGAGGGCAGAGACTGGGAGTGTCAGGACAGCCCGGGTACTCTC
>NewGene_9898
ATGGGGCGCAGGCGAGCAGGCCCATCCAGATTCCTGGAAAGACCCCGCGGAGACGGGCTGAGCCAGGAGCCGCGGGATTCCGACCCGGGGCGGCCGCGCCCAGCCCTCGAGGCACGCTGTGCTTTCCAGATCCGGCCAGCAGAGCTGCTGCAG
>NewGene_3290
ATGAAGGTTCCCAGGCTAGGGGTTGAATCGGAGCTGCAGCCACCAGCCTACGCCAGAGCCACAGCAACGCGGGATCCGAGCCGCGGCTGCAACCTACACCACAGCTCACGGCAACGCCGGATCGTTAACCCACTGAGCAAGGGCAGGGACCGAACCCGCAACCTCATGGTTCCTAGTCGGATTCGT
>NewGene_6227
ATGAGGTTGCAGGTTCAGTTCCTGGCCTCATTCAGTGGGTTAAGGATCCAGCGTGGCTGTGACCTGTGGTGTAGACCCCTAGCCTGGGAACCTCCATATGCTGTGAGTTTGGCCCTAAAAAGACCAAAAAAAAAAAAAAAAAAAAAAAAAAAAAAAGGAGTTCCCGTCGTGGCGCAGTGGTTAATGAATCCGACTAGGAACCATGAGGTTGCGGGTTCGGTCCCTGCCCTTGCTCAGTGGGTTGAGGATCCGGCGTTGCCG
>NewGene_1892
ATGAGCACGCAGGCGTCCATCCTGCCATCCGACCACCGTTCCACCTGTTCACCCACCAGCATCCTCCATCCATCGTCCATCAACCCAGGCAGCCTCCACCCGCCCACTGTGTGGTTCCTCTGTCTATCCTTTGATTTGTCTACACAGCCATCCACTCCTTTGAATCCC
>NewGene_3521
ATGGGCCTCCAGTCTCCCCCAAAATGTCCCCAGCAGGAAAGAGGCCCCCCAAACCCGCAGGGCCGGTGCTGCAAGAAAGACTCAGACCTGCGAAGTGAGCTCCAGGCTAAGCAAAGAACTCCAGCCGGAAGCTGGCGTCACAGGCCAAGACTGTTTGAAAGGCTG
>NewGene_10835
ATGGACAGATCAACCAGACAGAAAATCAATAAGGAAACACAGGCCCTGAATGATGCATTAAACCAGATGGACTTCATAGATCTCTATAGGACATTTCATCCAAAAGCAGCAGAATACACATTCTTCTCAAGTGCACATGGAACATTCTCTAAGATGGATCATATCCTGGGCTACAAATCCAACCTCGGTAACTTTAAGAAAATTGAAATCACATCAAGCATCTTTTCCGACCACAATGCTATACCACTGGAAATCAACAACAAGAAAAAAACTGCAAAAAACACAAACACGTGGAAACTAAACAACATGCTACTAAACAACCAATGGATCACTGAAAAAATCAAAGAGGAAATTAAAAAATACCTAGCAGCAAATGATAACAAAGATACAACACTCCAAAACCTATGGGATGCAGCAAAAGCTGTTCTAAGAGGAAAGTTTATAGCAATACAAGCCCACCTCAGGAAACAAGAAAAAGCCCAAATAAACAAGCTAACTTTACATCTAAAGCAGCTCGAGAAAGAAGAACAGACAAGACCTAAAGTTAGTAGAAGGAAAGAAATCATAAAGATCGGAGCAGAAATCAATGAAATAGAAACAAAGAAAACCATAGAAAAGATCAATGAAACGAAAAGCTGGTTCTTTGAAAAGATCAACAAAATTGATAAGCCCCTAGTCAGACTTATCATGCAAAAAAGAGAGAGGACTCAAATCAATAAAATTAGAAAAGAAAAAGGAGAAGTAACAATGGACACCACAGAAATACAAAGCATCATAAGAGATTACTGCATGCAACTATATGCCAATAAAATGGAAAACCTAGAAGAAATGGACAAATTCTTAGAAAAGCACAATCTTCCAAGACTAAACCAAGATGAAACAGAAAAGATGAATGGACCCATCACAAGAACTGAAATTGAAACTGTGATTAAAAAACTTCCAACAAAAAAAAGTCCAGGACCAGATGGCTTCACAGGTGAATTCTACCAAACATTTAGAGAAGAGCTAACATCTCTCCTTCTGAAACTATTTCCAAAATTGCAGAGGAAGGGATACTCCCAAACTCATTCTGTGAGGCCACCGTCACCC
>NewGene_3627
ATGAAGATGGAGTCCCATCAGGTCCAGCTCCCAGCTGCTGCCTCAGGCAGGTTTCATGTTCGTAGCTCATTCCTGTCTGGTTTGTCCTTGTACTTGGTATGTCCCCATCCTTCTTCCTGGAGCTCATGGCTTCCCCAGCCCGAGGCTTCTCTACTTGTCACCAGCTTCTTTCTCCAAGACTGTTCCTTCTCCTCTGTGTCATCTGTAAACACCAGATCCTTAGCCCACTGCACTGCAGGAGAACCCCACACACGTTTGAATATTTTGAGTAGGCATGAGCTT
>NewGene_590
ATGAACAAGAAATCCAGGCAAGCTGAAATCCCAGAAATATTGATAATTCCAAGGAAGAATAGTGCCCCTGGGGACACCGAGCTCCTCCAGGGCCCCATCAGCACCTGCCCCGGTCCAGGACCCTGCCGTATGCCACAGGCTTTGCTGCCCTCGCTGCAACCAGTATTTTTGCCATCGCCACCTTTCTGCCCCCAGCACCGCTGG
>NewGene_10208
ATGAAGATGATGTGCGTGGCAAATAACGGAAGTGACACACCTACTCATGTATCCCTTGGTTTCTTGGTCCAGCTAACCTTCAGACACCATTTCCTCCATGCCAGGCACTATGGACTGGTGGAAGGAAGTTACTGGATCTGGAGCCTGACCCAGAACAAGCAG
>NewGene_254
ATGCATCCTCCTTGTGAACTCAGCAAATTCAGTCATGTACACACACGAGTGTTTCCCAAGAACCTCAAGACTTTGGGTATTACTCTCACACCTTCCATTGTTCCTTCTGAATTCCTGGGGTCCAATATAGGCTCAAGAATGTTCATTTGGAGTCCGTGGTGGCTCCTGGGT
>NewGene_2778
ATGGAGGTTCCCTGGCTAGGAGTCCAATCAGAGCTCTTGCTGCCAACCTACACCACAGCCAGAGCAATGCCTGAACTGAGCCGCATCTGCGACCTACACCACAGCTCACAGCAAGAAGGGATCGAACCCGCAACCTCATGGTTCCTAGTCGGATTCGTTTCCGCTGCGCCACGACAGGAACTCCTAAATAAAGTTTTTCGTGGCACAGCGGAAACGAATCCGGTGGCTACAGCTCCAATTAGACCCCTAGCCTGGGAACCTCCCTATGCCATGGGTGCAGCCCTAAAAAAAAAGACAAAGACAAAAACAAAAAACAAAAACTCGGAGTTCTCCTCGTGGCACAGGGGAAAATTAATCCGACTAGGAACCATGAGGTTGCGGGTTCGATCCCTGGCCTTGCTCAGTGGGTTAACCATCTGGCGTTCCGTGAGCTGTGGTGTAGGTCGCAGTCCCGGCTTGGATCTGGCGTTGCTGTGGCTCTGGCGTAGGCCGGCAGCAACAGCTCCGATTAGACCCCTAACCAGGGAAACCCCATATGCCGCGGGTGCGGCCCTAAAAAGGACAAAAGAGACAAAA
>NewGene_4980
ATGATGGTCTTCACAGAGGGAGATCGTCTCCTCCAGCCACTCCACCAGCTTCTAGAAGGTTCTGCGACTCCGCTCCCTGCCAAGACAGTGACTGTGGAAGTGACAGAGCCTGACAGGAAGAGTGCCTGGAATGAAGCTCAGCAAGCGCATGGGGCCCGCTCGCCCTGCTGGTTTCCCGGGGCAGCCACGACAAACGACCACAAACCAGGTGGCTTGAGACACCGTGAACCCTCCCATGGCCTGGAAGCCAGGAGCCTGAAATCAAGGTGCAGGCAGGGC
>NewGene_3441
ATGGCAGAGCTGGGATTTCCGAGCGTCTGGCTTCGAGTTCCGCGTGCTCCCTCCTGCTCCAGCAGCTTCTTCTCACTTCTCCGGCCATCTGTTGGCCCTCAGATCTTCCATTCTAGAGTCTTCAAGTCTGTTCCAGGCTCTACTTGGAATCTGAAATTCTTTCTCAGCAGTGGCTTTCTTCACTTTCAA
>NewGene_689
ATGAACCATAAAACGAAGGCAGCAATATCTCCATCCACTTGGTCTGATATGACAGGACACCATCAAACTCCTTTGCAATGTGTTCTCTTGATACATATGCAGAAGGCTGATCCACAAGGCATCATGTATAAATTACTTTCTGCATGGAGT
>NewGene_8940
ATGTTGAGCAAGCAAACACGCAAGCCTAGAGCTGGAGGCGTAGCCTGTCTCAAAACCCTGCAGTCCTTGCTAAGCTCCGTTCCATTTGCTCACCACCCAGCCAGCAAGCCCTCCCTGCACCCCACCACCATGTTGCAGTCCCTCTCTCTGTGTCTCTTGGTTCAAATTTCGAATGGGTCGGCTGACTTTGAATCTGATGCTTCCATCTGTGGCCAGCAAGAGGAGGACTCTGCTTTTCCAACA
>NewGene_8354
ATGGCAGGGCAGTCATGCCCCGTGCCAAGGAGAGGCCATGCGCCCATGGGAGGTGCCCGTTTAACGCCCGCAGGAAGCGTGTACTTTGCGCGCCTGCAGTTTGATGTCTTTCCAGGCCGGTTTACCTGGAAGCTCGACAGACCTGGGCTCTCCGTTCCACCGCCATCAAGAGGGCGGCCCCTCTGTGTCCCGGGGTTTGGATGCTCCAGGGAAGGTGGGCCTCGCTGCCGCCAGGTAGCACCGCTCACACCCTGGTCAGGACAGGTGGGGGCAGGAAGACCGCTCCATTCTCGGTGGCTCGTCCTGTCTGCGGAACCGGAACCCCTGGCATGCTGG
>NewGene_7749
ATGAAATGTGCAGGAAAGAGGTTGGTAATATATACAACTATTAACTATATTCATTTCACCACCATTATATTGTTTTTTAATCAGGCTGATTCACAGATTGGAGAGAAACAGAAATCCCTTTGTACCAAAAGTATTTTTTGTTTCTGTGTCTCAATGAAACCTAAAACTCATAACTGCATTTTA
>NewGene_7217
ATGCAGAAACAGGTACCAGGAGACCCAGAAACTCCATCCCCAGCTACAGACAAATGGAACTGCAGGGATCAAGTGCATATGCACACAGGGGCTCACGGCAGCACGTCCCGCAGCGGCACAGAAGGGCAGACCCACCTGTCCACCAGGAGGAAGGATAAAGAGGCAGGGTCCATCCCCACAGTGGAATATTATTCAGCCACAAACAGGAAAAAAGCACAGACTCATGCTACCATGTGGGTCGACCTTGAAAACATGACGTTAAGAAAAGAAGCCGGACCCAGAAGGACAAGCATGGTAAGACGCCACATACCTGAGCCATCTAGAATTCATAGGGATGAAATTCCCCGAGCCAGTGAGAGCGAGGGAGCGGAGCCAAGAGGGCGGCTTTGGGATCAGCTGGACCTGAGTTTC
>NewGene_7254
ATGTCCTCTGCCTGCCCTTCGCCCTTCCCGGTGCCCCCCTCCCTTTTCACCTCTTTCTCTCCAGCCCTTCTCCCCGTCCCGTTCTCCCTGTCTCCTCCCCATCACCCCGTCCTTCCCCGGAAACCTTCTGTCATCTCTCTTTCCCCATCCTCTTCTTCCATCTTAACATCTGCATCCCTCCTCCCAGTCCCGTCTCTTTACCCCCTGCTCTTCATTCCTTTTCCCTTCTTCATCGTCTCCTTCTCCTTCCCTCACTTCCTTTTTCATCCCAAAGTTGAGGCTCCAGATGGCGGCTTATTGGAA
>NewGene_9960
ATGAATGAGCCGGAGCGGCGGAGCCGGGCGGCCCGCGGCCGCGCTCACCGGCCCGGGACGCTTCCGCATGGCCCGCGAAGAGCCGGCGCCGGCGGCGGTGGCGGCGGCCGGGCAGCCCCGGGGCGGCCGGGGCGGCGGGCGCGAGCGGGCGCTGCAGGGGCCGGGGGTCGCCCGCAGGGGCGGCCGTCTCTGAGCCGCGCTAAACTGCACGGGCTGCGGCACATGTGTGCCGGGCGCGCGGCGGCGGGGGGCTCCTTTCAGCGGCGGGCGCTGTGGGTGCTGGCCTTCTGCACGTCCCTCGGGTTGCTGCTGTCCTGGTCCTCGAACCGGCTGCTCTACTGGCTCAGCTTCCCGTCGCACACGCGCGTGCACCGCGAGTGGAGCCGCCAGCTACCCTTCCCCGCCGTCACCGTGTGCAACAACAACCCGCTGCGCTTCCCGCGCCTCTCCAAA
>NewGene_7534
ATGTTCTGCTCAGTGTGTTGCAGACCCCATCAGGATTACACCTTGGTTCCTGCACTCCAGGGGCTCAGCTGGGTGCTGTGGGCAAATCCAGGAAAAGCCACGGCTCCTGTCTGGTCAGGGCATGTTTATACAGGAAGGAGAGCCAGAGACTGGTGCTGTCGCTTTCACGTCACGGTCTTCAAGTTCATTGGGGATTATGACGAAGTCCACCTTCACTGCGCAGTGTCCCTCTGTGATTCAGAAAAGTACTCCCAACAA
>NewGene_4562
ATGGAGGTGACTGAGTATCAACATGGAAAGGATCAACATGACAAGAGATTTGTACGACTTACATTTCCCAAGAGGAGGGGACCGCCACATGAGAAGCATCATGTTTTGGAGCTGCAGCCGACGGCCTGCACCAGAGCCACAGCAACGTGGGATCTGAGCCTCATCTGCGACCTACACCACCGCTCACCACAACGCCGGATCCTTAACCCACTGAGCAAGGCCAGGGATCGAACCTGCAACCTCATGGTTCCTAGTCAGATTCGT
>NewGene_8136
ATGCTCTTTGTTTATTTCCACAGTTTTCCTGGAGATTCCACTGAGATCCACTCTGCATTGCCTGTCACTTTAACCAGGTATGATACTTACGGAAGCTCCTGTGCTTTGCCGCTGAGGCTTGTTGAATCCATGCCACTGCGAAATAGAACAAACAATCCAAAAATTTATATGGAACCACAAAAGACCCAGAATTGC
>NewGene_3880
ATGCTCTGGTGTGACTGTGACTCACTGTGGCTGTGCCCGAGGCCACCACGTGGGACCCCCAGCCACCCTGCGGACGGCCGCATGTGCTGGTTCCAGCAGAGGAATTCAGCTGTGGTGCCCAGGCATTCTAGCACCATCAAGCTTCCATGGAATTATTTTTGCATCTTTGTCAAAATCAGTTGGGCATATTTGTGTAGTTTTTTATTCTGTTCCACTGATACATGTGTCTGTATCCAC
>NewGene_1131
ATGAAATGGAAAAGGTCTCACCAGGAAGGAAGTTTTCTGAATCAGAGAGTTTCAAAGATGAGGACAAAGGGTCAATTACCAGTTCAGGTGCAAGAGCCTTGGCGATGCAAAACAAGGACAGCAGAAAGAATTGAGAGAGACAGAGGGGAGCTTTGGAGTAGAATGAACTTGACGTTGGAAGTAATAGGAGCGTTGAGAAGGTCTGCGGTATCCTGGAAAGGAGGAAAGATAATAGCCAAATGGAAAGAAAAGCATATTTTGATCAAGCTTATATCTGGATCTGCATCGTGGGATCCCAAAATTTATGGCTTCAGACAACAATCACCATGTCTTAACCTCTCC
>NewGene_2802
ATGTTAGATGGAATTTGCCAGGGACAGTTAAAACATTTTTCCTTCTGTTTCCTGCTAAGGTTATGGTTGCGTGTGTGGATGCCATTCAAGGTCCTAAGCTGCCAGCTCTTCGGGACGGGGGACTGGAGCACCTGTCGCAGCACTAGAGCCCTTCTGGCCCTGTCAGGCCTTTCTCACCTCCTGATAGCGCAGAATCCCAAGTGGCTGGAGCACTGGGGGACACCCAGACAGAGCCCTTGCTGGACCAGGTCCTGCGGGAGCGGGATGAAGCCATTGCCAAGAAGCGGGCAGTGGAGGCTGAGCTGGACACGTGCAAAGCCAAGTTGCGAGCCGTGGAGGCCCAGCTGTTGGAAGTTCTGGAGGAGAAGC
>NewGene_1507
ATGACCGCGGGCTCCGGCGTGTTTCTAGTGCTGCTCTCGCTCTCCGGCGCGCTCCGGGCCCACAATGGGGGTCTCACTGCCAGGGAGACCTGCAAGGCTGGATTCTCTGAAGACGACTACACAGCATTAATCTCCCAAAACATTCTGGAAGGAGAGAAGGTCCTCAAAGGGGTTCCCGGGCTGCCAGCGCCCCACCTGAAGCAGAGTAACAGGCCAGGCACTGTGGAGCCAGCAACTCATTCG
>NewGene_3332
ATGCAACGATGCAAACGCTCAGCCCAGCCACTGGAGCGCAGCTCGTGCTCAGTGTACAGGACCGGCTCACATGGAGGCATTTCCGGGATGTGGCCACCAGACTTGGCATCCCTCCCCCATAGTGGACAACAACCCTGCATCCCTCATGCAGGGAAGCACCAGTCTAGGAGTCAAGATACCTGCCTTCCAGCCCTGGCTCTGCTGCTCACTAGCTGTGTGACCCTGGGCACGTCACTTCCCTGCTCAGGCCCCTTTTTT
>NewGene_11239
ATGCTTTTTGCCCCTGAGGGGCTCACTGGACAGTCAGAGAGACAATGTGATCCAGTATCCACGTGGCAAGGGGGCAGGAAAACTCGAGAGGGAAAGCCTGTTGCCGCCTCATCTGCCATTTCTACCCAGAGCCTGACCGAGGCCCGTGCAATGAAAGTGCTGGAAAAGTCCTGTCGC
>NewGene_2521
ATGAAGTTGAGTGTGGTTTTTCAGAAAGCCACAGCCCCCTCTCCTTCTCAAGATGGCACAATCAGGAGAAAATTCCAAGGGCTTAGCTTCTTCCTGCAGGTTATCTTTGCAGTTATGAAGGATGGTGCACCAGAAAGAAAGCAAACAGAAAGCAGGCACAAGCATTTCTCTTAC
>NewGene_192
ATGGTTCCCGAAGATCACGGGATCTGTCAGAGGCGGATCAGGGCACAGCCCTGGCAGCCACGTCCTTGGCTCTGGGTTTCTCTGCTTGATTTGAGGTCAAGGGTCAGAAGCCACTCTCCAACCCACGTCCAATTGGGAGGGATTCTCATGCCTGTGGCACATGGAAGTTCCCAGGCGAGGGGTCCAATCGGAACTACAGCTGCTGGCCTACACAACGTGGAGTCTGAGCCGCATCTGCGA
>NewGene_144
ATGTTCCAAAAGGACGTGGCGGACCTTCCGCATCTAAGATGGATGGGGATAATAACCCGGACCAGCTGGGAGGACGGAAGGAGAGGATGCTGGAAAAGGTGCACTCAGCGCTGGCGCCCTGCACAGCACACTAGGGAATCAGCATCATCCTTTGACCCAGGCCAGGCAAGCTGCAGGTTGTCATCTCCAGAAGAGGCCAGAAAA
>NewGene_9943
ATGGGTGGGGGTGGGGGTGGGGAGGGCCAGCAGCTCAGGATCAAATCCCTTTGCTGGCTGAGGGCTGAACCTCCAGAGGTGGCTGATCCAAGTCAGGCTGCTGAGCATCGAGGCTGCCTCTTACATCCAGGGTTTTCAACACACGCTGGGCCACCCACGAAAAACGGGTGGTTGTGTGCTTGGAGCTCTGGGGGAGGTTTACACCATCTCAGTGTCTTTCCTGGGAAAGGGGTCAAAATGACGATGGCCCTTCTTTTGACCTTATTGTCTTCTAGTTTATTG
>NewGene_10345
ATGTTCCTTCAATTTCTGCTGTACAGCAAAATGACCCAGCCAACCACACATAACCATTTTTTTTTTCATTTTCCATCAGGTTCTACACAAGAGACTGGATATAGTTCCTTGTGCTGCACAGCAAGACCCCATCACCCATCCATTCAAAATGAGCCCAAAGTCATTGACTCAGCTTCAGTT
>NewGene_28
ATGCTCAAAGGGCTGACTTTGCACAGCACTTCTAAACTCGTTTTAAAACGCGAAGCTTTGTCTCCTCCGCGGTCGCCCGAACCTGCCGGCCTCTCACCTGGCGCCTGCGGCGGGGCTGGGAGCGCAGCCGGGTGGCAGGTGGGAAGGCAGGGAGGTGGCGCTGGGGGCCGGGGCGGGGCTGCTGAGATCTCGAGCCCCCACTCCTCCCCTGACCCGACCCCGGGCTTTCTCTGCCTAACTCCCGGCGGGAGCCCTCGGCGG
>NewGene_10408
ATGCCACATGCCCCAGCCTCTTCTCCTTTCCTCGGAACATGTGTCCTTCAGAAGTGTGTCAAAACAGCACTGGATCTCATGTTACCTTCTGCCAGTGTAAGCCTTGACCAGACTCGATTTGCTTCAACTCATACATTTAAGGGAAGGAATGGAACCAGAAGATCGATTCTGAACCTTCTAAGAAGACACGACCCTTTT
>NewGene_10012
ATGCGCTGGGTGGGAGAAGGCGCGCTGGGGGACAAGTCCGGTGCCCAGAGCAGCGCAGACGCCGCGAGGAAGCCGAGGGTGACAAGGAAAGCAGAGGTCCGGGGAGCCGAGAGCGCTGCGCACGGGGCGGGTCAGAGATCCCTCCGTGATGGGGGTGCGAGGAGCAGAAGTAACCAGGTGAAAAAGAGGGAGAGGCTGGGAGACGGATCTGAAAGACCCATCAGCTTGTGGGGACTTTCACCTGGGACGCCGGCAGGGCCCAGGAAGAGCAGGTGCGGGTGCAGAAGGGGGTCGCACGCCCAAGCCGGTAGACTGAATGACCGATCGCTCCTGCTTGGCCGTCCCCCGGCGCGCCTGTCTAGGGCACCGCAGGAAAGCAAGGGGGTGCCAGGGACCAAGCCACCCCTG
>NewGene_1522
ATGGCAGATGCAAAGGCCCTGGAGCAGAAGAACCACGGTGTCTCGCTGCAGTCTCTCTCACCTCAAGCAGGGCCTGTCAGCTCTCACCCGATAACCTGTCTGAGTCACTCCATGACTGTCATTCTGTCTCCTCTTCGCAAGTCGGCCTCGGCACCTCACGGCCCGTGGACAAACCTGGAAGCCCTTGCCTGGCCGTCGTTGGAGCCACGTGGCCCCAGGAGCGCCCGGGCTCAGCCCAGCCAAGACGTCCCCGAGCCTGGCTCAAGCTGCACACCGCCCACCTCCGCGTCCCCACACTCCCCCCCACCCCACCCCCGAGGGTGTCTTGCCCTGAGACCTGGGTGGGACCTCTCGTGTTCAGTGTCCAGAACTGGGCCTGGCTCACTGGGGAGAGAGCAAGGCGAACGCACGCAGACACACAGGCCTGACAAAGGCTCACAGCTGTTGACAGAAAGAGCCCGGGACACACCTAGAGGCGGCAGGAGAGACTTCACGCAGGCCCCTGCAGTGGGGAGAGACCCCACAAGGACTCCAGGGTTTAAAGGGAGAGCAGGAGTCTCCCGGTGGCTCAGCCAGTTAAGCATC
>NewGene_3796
ATGGCCGAAAAACACATGAAAAGATGTTCAACATCACTCATGATTAGAGAAATGCAAATCAAAACCACTATGAGGTACCACCTTATACCAGCCAGAATGGCCATCATCCAAAAGTCTACAAACAATAAGTGCTGGAGAGGGTGTGGAGAAAAAGGAACCCTAGTACACTGTTGGTGGGAAGGTAAATTGGTGCAACCACTGTGGAAAGCAGTATGGAGATTCCTCAGAAAACTAAACATAGAACTACCATTTGATCCAGCAATCCCGGTCCTGGGCACCTATCCAGAGAAAACCACGACTCGCAAAGACACATGTACTCTGATGTTCATTGCAGCACAATTTACAATAGCCAAAACACGGAAACAACCTAAATGTCTATTTATAATATTATTCATGATGACTAACGTGATTATGGATGAGCCTGGCACAGTA
>NewGene_7451
ATGGTATTGGCACAAAAACGGACACATAGGTCAATGGAACAGAATAGAGAACCCAAAAATAAACCACACACCTATGGTCAATTTATCTGTGACAAAGGAGATAAGAATATACAATGGAGGAAGGATAGTCTCTTCAACAAGCTGTGTTGGGAAAAAAGGATGGCTATACCAGGGACTTGCTGCTGGAGCCATCCTGCGAGGGCCAGGATGGAACTTGAAGTCTGGAGAATTAACCCCCTTCTTTGTGGCAGCATCTTTGCCTCCGTAAAAGTGAACTCAAACTTCCTTATCTCCCATCGAAAGCCACCTGTGAACAAAAACCTGAAAAGGGCAGCTCTAGTTCTGGCAGCAGCCAAGAAAAACCAAAGGTCCTGCCAGCAGCCAAGGCAGGTGAGAGACAGGCCAAGCAGTGGGTCTGTTGGGGTTGCTGCACCAGGCCAGTGG
>NewGene_10059
ATGTTGCACCCTCTACCAAGTGTGGTCAGTTGGGATGCTAGTTTCCGTGGGTGCGGGGGTCCGTTCCAGGGCCTGCTGATGGGGAGGAGGCGTTTTCTGGTTGTCATGGTGATCCAGAGGGTCCGGCGGGCAGGTCTCGGGCAAGAACCCGGGAGACTGAATTTTCCTGATGCAGTCCCGGGACCAAGTTCACCTTCTCTCCTCCCACCATCTTTCCGCAGGGGCCTCGTCCTGGAGAATCTGAGTCTGTCTGCAGGTCCAGCAGGCAGGGGTTCTTGGATCCTTTCCACCAGAATTGTGACGTGCCTGCCCTCCGATTGCAAGCCGGAC
>NewGene_10995
ATGGCCAGGCTGAGCAGAGCCGGACCAAGCCCAGATCTGGCATACAGCAGTCAGTCCGGTCAGGATCACACTGATGCCTCTGTCCCCTGCTCTCCCTGTTCCCTTGAGCCGCGACGTCCGGAGTCCATTGGTGTCTGCAGGCTTATGGGGAAGGAACAAATCCACATGTGCCAATGGCCTCTGCAGGGCAGCACAACCAACCCTAGAAAAACGAGAGGCACTGTC
>NewGene_4593
ATGGCTGAAGAAATAGACTCAAGGTTGAGCTTTAAGGTTAGTCCACAAAGCCACTCCACAGAACTGGACCACCAAGGCCCCTTCTCCAGGCAGGAATTCGCAGGTTCCAGCACTATACTACCACTGCCACGATCGGGGAGCTACTGCCATGGCTGTTGGCTTCAGAATCACTTCATACTGGTAACAGTCCAA
>NewGene_2852
ATGATTGGTCCACGGAGCGCGGGCTCTCGATGTTTTAAAATGATTGGTTTGCAAAGCACGGGCTTTGTTGTGAACCCCATAAAATCTGTCCCGATTCCGCACTCGGGGCCGCAGTCCTCTACCCCTGCGTGGCGTACGACTGTGGGCCCCAGCGCGCTTGGAATAAAAATCCTCTTGCTGTTTGCATCAAGACCGCTTCTCGTGAGTGATTTGGGGTGTCGCCTCTTCCGAGTCCGGACGAGGGGGATTTTACCTTCTACTGGCCTTTCATTTGGTGCGTTGGCCGGGAAATCCTGCGACCACCCCTTACACCCGAGAACCGACTTGGAGGTAAAGGGATCCCCTTTGGAACGTGTGTGTGTCGGCCGGCGTCTCTGTTCTGAGTGTCTGTTTTCGGTGATGCGCGCTTTCTGTTTGCAGCTGTCCTCTCAGACCGTGAGGACTGGAGGACTG
>NewGene_3328
ATGGCTGCCGCGCGGCCCCCTCACTTCCGGTGCCGGTGCCTCCAATGCTGCGCCATCCCCCAGCCCACCGGACAACCACAGCTTCGAACTGACCTTTCCGGCAGATCGCGACTCTTCCAACGTTCACTAGGTTTTGTCCTGGAGAGAACGGTGGATGGGTGCCGCAGAAAAACGAATCTACAGACTAAAGAATCCGCTCTCGTCTGGCCAGAAACA
>NewGene_11297
ATGTGGTCCACAGCGCCAGCGCTGGCCAAAACCCGGGCTGCCTCTTTCCTAATAAGTCTGGCAGCGCCTGCGTCCTCTCAGCAGACCAGACTCTCCCTTGCTGCCGGGTCTTATTTAAGAAGAAGGAGCGGGGTGCCACCAGGGAGAAAAGCAAGCCAAACCCAGCAAGGATGGAGGGGAGCCCTCCTTTCTCCCGGCCTCCCCACTCCACAGCAGATCAGCTTTGCAAATGAACGAAGGGGTTGCTTTCTCCACGAGGAC
>NewGene_842
ATGTTGGTTTCCCAGAGTCACTGCTGCAAAGCATCACAAGAAACTGGATGGCTTGAAACAGCTGGTGTTTGTTTTTCTCTCTGTGTTTGTGTCTCCAAACCTCCCTCTCCTTGTAAAGACACTAGTTGCTTGGTTTGGGGCCCACTTGGATCCAGTGTGACCTCTTCACGTGATGATATCTATAAAGACAACATGAGTTTTAGAGACAGCCCAGTTGTCTCTGCTCCGCCCCCCAGGCTGCAGGTGGAGCAAGGCAAAGAGGGGACC
>NewGene_7892
ATGTCATCACTGTTCTTTTCTTTTCTTTCTTTTCTTTCTTTTTTTTTTTTTAGTTTTTTAGGGCCCCACCCGGGGCACATGGAAGTTCCCAGGCCAGGGGTCAAATTGGAGCTACAGTGGCCAGCCAGCCTACATCACAGCCACAGCAACACCGGATCCTTTACCCAC
>NewGene_527
ATGGCTCCTCTGGCAATTCTTGATGACCATGGAGGAGCTAATGGCTGTGGACTCAATGGTGGCCTCTTGAGTGGAGGAGACCACTCCAGATCTGCAGATGACTTAGTCCAGTCTGTGACTTTGGGAAATGGAGGGCCAGGTGGTGCTGGAGAGAACCCATGTACATTCACAGGGCCAACAGTGGCTGAAGGTCTGCTGACTCCTGCAGCGTTGACAGCTTTGACTCTGAATTCGTATTCACCACCCTCTACAAGGTCTTCAACGGAGTGGAAGCATACTTACATATGGGATCTCCTGCAACAGCTGGGTCTGATGGCTCACTGGGAGGGCCAACTCCTGCAGCATTTATTGCCATCGCTC
>NewGene_10291
ATGAGAGCATTTGGCTCTGAAGAGGATGTTCTGTTTCAGAGGACTGGATTCTTTCATTCTGAGCTGAGCATCGTCAGCTCCCTGTACCAGCCTCGCAGGCTGCTGATGGTGACGACTACCAGGCCCACAAGTATCACTCAAAAGGTGACATCACGAATTAGTGTCAATATGGACTGGCCCTTACCACCGGCCAACCTGGAATCTCTCCGGGGCTCACAGATGGGATGTGGGATGGATCAGATCCCAAGGCATGATCACTTGATGTTCATCCTTTTC
>NewGene_3559
ATGAAGAATAACATAAACACCTCAATCAAGAACCCTGTCCTCCGAGAAAGGCAAGAATTCCCATTTTGGCACAGTGGAAACCATGAGGATGGGGGGTCGATCCTTGGCCTCGCTCAATGTGTCAAGGAGCCGGTGTTGCCGTGCACTGTGGTAAAGATG
>NewGene_3517
ATGCCTTTCCAGCAGAGTCTGCGGCGGGTGGTCCCTTACCGGGACTTCCGCAGCTACCCGTGTGATTGTCCTTCTCCAACCCCATCAAGGCCGAACAAGCTGAAACGTCGGCGTGTGGAGCAGAGAAAGCCAGAAACTGACCCCTCTCCAACGCGAGCCAACCTGAGCATTTGGGATTCGCAGCCTCTACAACTGATGGGGCCAGAGTTAAGAGACACGGCAGTGTTCAAAGAAGTTCATCCCACTAGGGGACCA
>NewGene_7250
ATGGGCCAGTACACCATCAATCTTATGAAGTATTATGGGTTCATGAAAATAATGTGTATTTTGTCTTTTGGGAGTATAGAGTTCAGCACAGGTGAAATAGCTGGTGGAGTAAAGGACACAGCGTTGTCACTGCAGCAGCTTGGGTTGCTGCTGTGGCACAGGATGATCCCTAGCCCAGGAACTTCCACATGCCATGAACACAGCCAAAACAACAAAAAAAAAGACCTCATGTATTTAAAAAAATTTTTT
>NewGene_6301
ATGCCTCTGGGCAGCACATTCACCACATCCCAGCCTTTCCTTGATGGTTTCTGTCAAATGCACTGCATACCAGTGAGGCATCAGTCAACCACCATCCAGGCTGTGTCTGTGGGCTGCTTGAGTCTAGAGACATCCATGGGGAGCTGGCGGGACAGGGACCAACTGCCCGCTGTGGACGGTCTTCCTAGGGGCTGGTCAGGTCCCACTCAACCTGCTCTAACCACTGGCTGGCCTGCTCCTTCCCAGAAAGGGGGTGGCAGGGACCTG
>NewGene_4334
ATGAAGATATCATCCCACCCACGGCCAGACCGCCTTCCCAGAACCGCACGTCCAAGGACTGGTCCATGGGGGACGGTCCCGAAGGGCCATCCCAGCTCCAGAACGTTCCGTGGGATTGACAGAGGCGCTTGTGACTGCCATGCAGCGTCTCCCTCCCCCAGTCTTGCTTCCTCCTCTCCCCCCACAGGTCTTGCTCCAAGAGCCCCTACCAGGCAGCTTCCTGCCAGCAGAGCTCTGTCTCAGAGTCTGCGTCCGAGGACTGGAGGCCCACAGTCCCTTCTGCTTAGACTT
>NewGene_5398
ATGCAGCTGGGACGTGCAGGTGCACAAAAGACAAGCGCAGAAACACAGGCCCCAGACTCACACTTGACTCATCCTCGCCCCCCAAGTCACATATTACACATGTACCCGACTTCTCGTCCCAGTCACACTCACACACACACACAACGCACCGCCACAGTCAAGCCACACGCGCGTGTTCAAGACGTCCCCTCCCCCACGTGCTCAGACAGCAACGCCGACCACTCGGCGCCTCCCCCGACCCCGGGGGTACCACTGCCACCGCGCCACTTGGGCTTTCTCCTCCGA
>NewGene_10007
ATGTTGCTGAGTGTTTTGGATTCCACACTTGAAGGAGCAAGCTGTGGTTTTGACGATGTTGTGGATTGCCCCAAGACAAAAGGTGAAGGTTATGGTAAAAAAAAAAAAAAAACATGTATTCAGCCTCTGTGTTTGTTTCATCCAATCCCCTTAGTGAACAACTCGAGTGACTACAGTATTGTAGGGAGACTAGAAACTAAGTCACACATTTCCAATACTGTATTAGCCATCCCTGGTGATGCTTCAGCAATCAGAGTCACATTGGCCAAATGGGAGCAGCTCTCAGAATGTAAGGAGAAAAAAAGAGGTTGTGCATTTTTGCATCTACGAGACCCTCTTGTCCTAGCATGTTGGCCATGGAGACCACTGCTTAGATCCCCTTTCGTGAAACCTACCTGGAGATACATTTGGCCAACAGCCCCCACTACCTTCGAATCTGCCCCATCATTCCTACCAGCCAGGCCTCCTCTGAGCTTTGCCAGGCAAAGATGGGGCAAGTGGGGTTCC
>NewGene_1387
ATGGAAAGGAGGATGCAGACAGCAGAGAGAGAAGATGGAGGGATGGCAAGAGGAGCGGTAGCTGGGAGAGAAGGAGGAAAGTCTTTCATGTGTCCTCAGTGGACCAGGCTGAAGTGCTCCCTCCTGTATTCTTCAGGACATATGCCAGTG
>NewGene_3314
ATGTTGTATAATTTAAACCTCTTTAAACTTTTGAGGCTTGTTCAATACCTCAGAATATTGCTGGTTTGGTTCCAGATGACAGCAATAAAGCAAGTATTACAAAAAGGTGAGTCACAATTTTTTTGGTTTCCAAGTACATATAAAAGTTATGTTCGTACT
>NewGene_6240
ATGGAGATTGGCACCCAAAGGCCACGTGCCTGCCCTGGCAGCCAAAGGTTTCCTGTCTGCAGTGGTGTCAGTTCCCTTGACAGGCTCCTGTGCAGCTCACCTGTCGTCCAGAGACTTGCTTTCTGTTTGCCAGCAAGGAGTCCCAGCCTGGGCAAACCGGCAAACTTCTCTGCTGCCCAGCAGGCTGAACTTCACCTTCTCCAAAGAAGTCTGAACCCCAGTCTTGGCATACAGGCAGCCTCACCCCCACCCTGCTCAGTCCCAGGCTCTTCCTGCTTGCATGAGCCAAGCTACGATATTGACTGTGAGCCACCCTACAGAGAGGCTCAAGTGGCAGAGACC
>NewGene_10723
ATGACACACCATGAAGAAGAGAAGAAAACTCCTGTTCTGAACTTTCCTGAGAATGGTCCTCATTCAAAGCATCCCGAGCATTGGCTAATTCTCCCCAGTACTCCCTTCTGGAGGCGCATCTGGGACAGAGGCAGGAAGAAATGCCCAGGCCCCCAGTGTTTGGTGCTGTCTTTTCATGTCACTCCAGTCCCCCATCCTTTAGAGAGCAATTGCCTGATTCCAGACATGTGCTCGATGCTAGACATGCAAACTGAAAGATTCTCAACATGTCCTTGTATCTTTCTCAGAAACAAAAATGATGGAGGTGCAGGCAGTTCCAAA
>NewGene_9936
ATGGGGGCACAGGTCAGAGTGCGCCGAGGCGCTGCGGAGAAGGGTCTCTTCTCATCCAGGGAGGGTGAGCGGCTGTTGTCACTAAGCTTGGGAGGGTGGTTGGTAAGAGAGGAGCAGAGTCTGAAGGGGAAGACCAGTGGAGGGCTTCTCCCGCTTCCCTCCAGCAGG
>NewGene_7789
ATGTTTGCAGGTCTTTTACTACACCACTCAAAATTTCACAGGAGCATTCTGAGGGCACTAAAATGCTGCAATGGGGAATGCAGCCATTTAGAGGCTCACGTGGCCTTACTGAGAGACGGGAAGAGGCAAGAGCAGAAGGCATTAACAGAAACCCGCTCGGCAACTCGGCAAGCACCGCCATCAGAGCCGTTGGCATTCATCAAGTCTCAGATGTCCCTACCAACACAGGCTTCATCAGAGGCAGGGCCCCGAGCCGAGGTTTTTCCGCAGTGCGACCCAACAAATCGAATACAAATCAGGCCACGCCGGCCACCCAAGGCGCACTGCTCCACCATTCTTATCTTC
>NewGene_1559
ATGAAGGTCCTGCAGCAAGACCTCAAAGGCTTTGTGAACTCGTGGAGTTCCCTGGTGGCTCAGTGGGTTAAGGATCTGGCATTGTTACTGCTGTGGCATGGGTTCGATCCCTGGCCCAGGAACATCTGCATGCTGTGGGTGTGGCCAAAAACAACATACAAACAGTGTCCTGGGATCTTGAAACTGGCCTGGCAGGGCTTCCTTTCCGGAGAGAAAATTGCTTGGAGTAGAATCAAGATTGAGGAATGCAGGGATAAGAGAAGTGAAGAAAAGAGAACGTCCAATAATGAGAACCAAACCAACACATGTCACCAGCAGGCTGCTCCC
>NewGene_5829
ATGGAAGTTACCACGCTGGGGGTTGAATCGGAGCTACAGCTGCTGGCCTACACAACAGCCACAGCAGCGCCAGATCTGAGCCGAGTCTTCAAACTACACTACAGCTCATGGCAACGCCAGATCCTTAACCCACTGAGCAAGGCCAAGGATGGAACCTGTGTCCTCATGGATATGAATCGGCTTCTCAACCTACTGAGCCACAGTGGGAACTCCTCTTTGGGCTCTTTCTTTGCCTTCCATGTCAGGGGGCTAGTCTGCAAATCAATAGGATTTATTCTTGCCTTATTCTTGATCTTAGCAGGAGAGCTTCTGGTGTCTCACCAT
>NewGene_4166
ATGGAAGACGCTGCCCTCGACGGGGACAGAATGCAGAGTGTGCAGGCGCTGAGAGGGGCGAGGTCCGCTCTGGGCGGGGAGCTATTTTATCTTTTCAAACTCACCGGCGTACTTGAATCAAGGTCTATAAAAATGACTATGCCAACTTTGAAAACTAGGAAAAAGTGCCTTTCCAAAAAAAAAAAAAAAAAAAGTTGTATGGCTTTAAATAAAATTCCAGAGGTTGCTTTCTCATTTGTATCCCTGGTAAGCGCTAGGCTGGGATGTTTGGGTGTCCTTCTGTTCACTCATTTTTTCTTGTATCGTCTCTTCTCTCCAAGGGTGGATTCAGCTTCCTTAACAGATACCTTGCCAAGGCAT
>NewGene_5896
ATGCCACCATCGGTGTTCACGTTCTCCGCATCTCTTGGTTCTGCTTTCTCCTCCGGTGCCTTTAGCCTCAGGCTCCGCCCGGCAGGCAAGCGGCTGCTCCAGGTTCTACGGCCTTGGTGTCAGGGACAACCTCTTCCCAGAAGTCAGCGGAAGATCTCTTGCCTCTCATTGTGCCTGACGGGTCACATGCCTGTCCCTGAGTCATTCGCAACAGTCAGAGAAAAGCAAAGTTTGGTGGCTTGTGGGCCCAGCCCTGGAACCAGGCGTGACGTCACCTTCCCGGCAAGTGCAGAGATTGAGAGTCGGGTGGAGAGGGCTCCCTCCAAGGAAAATGGGGCTGTGGTTCCTAGAAGGATGAATGAACTCCGAGGGGCAAAAACAGCAGATGCCTACTCTCGTCGTGCTAGCCCAACAAAATGGGTTGGGAAGTGTTCCATCTTTGTTTTTTGCTTTATAACCGTT
>NewGene_10921
ATGGATGAGAAAGGAACATGTGACGTTGCAATGATGTCATCTCTGGCTCCATTGGGCTGGTGTGCGTGGGCTGGTGTGCGTGTACGGAGGACGAAGAGGCTGCAGTTCTCATCACTTTCTTGGCCGTCTTGTGTGGTTTTCTCACTGGGCTCCTGGAAGAGAAAAAAAAAAAAT
>NewGene_9983
ATGCTGAGTCACAACAGGAACTCTAGGGATTTGCTTCGTTCACTGCAATCTCCCTTGCATCTAGGACAACTCCTGGCACATAAGAAGCATTACATTTGTAAAATGAATACGAATACTGAAGCCCAGGAAGATGAAGATACTTGCCTAAGATTAGTCGGG
>NewGene_5328
ATGAGGCACCAGAGCATTCACATGGGGGAGAAACCCTATATATGTAATGAGTGTGGAAAGGCCTTTAGTCACACCTCCTCCTTTACTCAACACCAGATGATCCACACTGGTGAGAAGCCCTGCAAGTGTAACGAATGTGGGAAAACCTTCAGCCAGAACTCTTCACTTACGCGCCACCAGAGGATTCACACCGGGGGAAGCCCTATGAATGCAAAATTTGCAAGAAGGCCTACACCCAGATTTCCCACCTCATCCAACACCAGAGAACTCACACCAGAGAGAAACCTTATGAGTGCAGCGGGTGTGGGAAAGCCTTCAGCCGGAGCACCTATTTCATCAAGCATCAGAAGATCCACACAGGCGAGAAGCCCTATAAATATAAGGAATGTGGGAAAACATTCAGTCATAACTCATCCCTCATTCAACATCAGAGGATTCACACCGGTGAGAAACCCTATGCCTGTAAGCAGTGCGGGAAAGCCTTCAACAAAGCATTCACCTTATTCAGCATCAGAGGATTCATACTGGAGAGAAGCCCTACAAATG
>NewGene_6850
ATGAGAATTATTAACTTTTGTGACATCTGCCATTACTGTTTAGGGACGCAAAGTCAATTGCCATCAAATAACAGTGGTAGACGTGAAGAGAAATACATTGAGCTTCTAGTTCTTTACTTTGATGGGGGCCAAGGCTTTGTGAGCAAGAGATCTCCAGCATTTGAGGGGGTCCCTGTTCTGGGGTTTTCTTTAATGTCTTCACTCGAAATTACT
>NewGene_10083
ATGATGTTACTTTGCTCTTATCTGCCGGCCCGAGGCTCCGCCCGTCTTTGGGGTCCAGCAGGAGCGAGACCCGCAGCCTCGTCAGTGGGTTTTCCAGGGGCCTCGGGGCTCAGACCGGGAGACCCAGCTTCATTTGCAACCCTTAGGACCCCAAGGGCCGCTGGTCCCTGTGGACTTGGTTCCACCTGGGGGAGCCCCTGGGTAATGAAAGCTGCGCTGGCTGAGAGCCACTGGGGTGCGGCCTTGCTCATCTCGCTGTGTCCGGACGGCGGTTCGAGGCAGCGCTGCCTTGAGGATGCTGAGAAAACGCCCAGGAGGCCAATACGCATTGGGCACTCAGCCCACAGGCTCTTATGTCGCTGTTCAGAGCCCTGGGCCACCAGAGCACCAGAGCGTCATGCAGCCGCCTGCGCTCCCGCCGCTCCCGCTGCCACCGCTCCGCCACCTCCTGCAGGGTCCGTTCCAGACGCTCCGCCGGCTGCGCTGACTGCACGGCCTCGCGGTGGAGCTGCGCCGTCCGGGCGGCCACCGCCACCACCTGAGCGACACAGTGCTGAAGCTCGGCCCGGAAGGTCCCGAGCAGCCCCAGGGCAGAGGACCGCAGCCGCTCTAGGTCTCCTCTCAGCGTCTGCAAACAAGAACACGCTGGCGTCTCTGCACTGGCGTCTACAAAGCGAGGTCCCCCCCCTGTTCACGCTAAACAGGTGCATTCATGTCGCGCTGCATCTGTTCAAAGCCACGGCCCAGCCCCAGGCTCCCACCGCGACCGCGCCCACGGGTCTCAGCGATGCTCCCGCTCGGCCAGACCCCGAGCCAGCAGGCCTGGGCGTGCACTGCACAAAGCGCCACTGGGATCTCTCACGCAGC
>NewGene_4361
ATGGATGACTCCTTCAAGCAGTTTTGGTGCATGTGGACCCAGATCTTTAATCCAGGCCACAGCTGTGACCTATGTGGCAGCTGCAGCAATGCCAGATCCTTAACCCATTGTTCCCGGCCAGTGATTGAACCCGAATTGCAGCACTGCAGAGACACCTCTGATCCCGTTGGGCCACAGTGGGAACACCCCTTAATTGCTTTTTTAATT
>NewGene_2876
ATGCCATCCCTATCCGTGATCGTTTTCGCAGAACTAGAACAAAACCGTCCAAACATTTACACGGAACCTAAACAGGCCCGGAATGGCCAAGGCAATCCTGAGGAGCAAAAACCAAGCAGGAGGCACACCTCTCCCAGACTTCGGTCAATATTACAAAGCTACGGTAAGCAAGACAGTGTGGCAAAGGTACCAAAACCGACACACAGACCACTGGAACAGAAGACAGAACCCAGAAATAAACCCCAAACCGACGGTCAATTATTCTTCAACAAAGGGGGCAAGAATGTCAAGGGGGGAAAAGACAGTCTGTTCAGCGCGTGGTGCTGGGAAGCTGGACAGCCACATGAAAATCCAGGAAACTGGAAAACAACACCCTCAAACCGTGCACAAAAAGAAACTCAAAACGGCTTAAAGACT
>NewGene_11043
ATGTCATGTGGAAGTTCCCAGGCCAGGGATAGAACCCGCACCACAGCAGTGACAATGCTGGATCCACAACCTGCTGAGCCTCCAGGGAACTCCTCAAAGACTTCAAGTGTGTGTTCACAGCTGTTCACCACCAGGCAAATGATTCATCTA
>NewGene_9565
ATGACAATAGATATGTTTTTACAAGGCTCTCACAGATGGGCTTACTCGAACCCATGCCGAGTGATCCTAAGCACAGATGCGTATAGACTCAGACTAGACTCTGAGAGTCTGGGGTGTAGCCGAGACCAGGAAGCAAGTTCTCTGAGAGAGCGTTTCTCATCTTCTTTATGTTCCAGCGCCTGGGATGCCTCGGGGCGCTTACGGAGGACCCAGGAGGAATGTCTCGCTCTTGGGGTGACGGCACGTTTGACCTCGTTGAGATGGTGGTTTTGGTCTCTCTTACGCAGCAGGCGTCACAGCAAAAGAGCC
>NewGene_1580
ATGGTAGCTGACTCCCTTGCTGTAGAAAGCTCTGAACCAACAGCTTCTGTTTGTTCTCATTCGGGTGCTCTTCGTTTACATAGGATCTTCACAGAGATTTTGACTTTCATCAGAAAGAACCACAGGCCAGGGACAGCCTGGCACATGCCTGCCGCAGCCTCTGCTTCGTCCTGCCTCCGGTGGGGACTTAAGCCCCTTCCACCAAAAACACCTGGGGTGCCTGTAAAACTATATTCCTGGGCCCCATCCCAACCCCCCTGCGTTAGGAACCCTTTGGGA
>NewGene_10352
ATGATATCCCCTAAAAATATGTTAATCTATTTTTCTGTGTTTATCTTTCCTTTTCTATCTCTATTCACAGCTTTCTTACTGCTAAAGATTTGCCCTGGGTACGTAAAACACTTGAACCAAAACAGAATGAAGTTGTTTAAACAATGTAATGGAAAAAGCCTTTGTTTTGGAGTAACAATTTATGGCACCTATTTTGTGAGAGTATTCAGGGGAAACTTA
>NewGene_7465
ATGAGCACTTGGTCACCGTCTCCACGTCGCATCCACGCCCTCTGCTCACTCCCCAGATCCTGGTGCTTTCTTGGTTTCGGTTCTCAGCCTTCTCTTCCCCGGGGGTTCCAGTGGGGCTGGAGCCGAAAGGTCTCCATCAGTCACGAAGAGTCAGGCAAATGTGGGAAAGCAATCTGGTACTACTTGCTTAAA
>NewGene_4058
ATGGGGACTGTATTTAGTACACATTCTTACAAAGGGCAACAGAGAATCCTTAGTGGTCTGCATAGCTTTACTCACTTCTCATTCTATACATGTGGATTGGCCAGTTTGTCACATGCCAGACATTCAAGGCAGGTGCCTGCCCTCAGGGAGCTCAGTCTCAATAGAAAAGACTTAGATGATAACTGTAGTCACAGAGGTATGAGAGTGCTGTTGATGTACAGAGAACCGATGAGTCCATCTCTACATCCG
>NewGene_2678
ATGCCGCTGGGGGTGTGCTCGCAGGTGCGGAGAGGCGCCAGCAGCCGGGCAAGCGGGTCGCGTTTGACCCCATCTCGACGGGCGGTCTTTAGGGGCACGAGACGATGCAGAACTGTACACGGGACTTTTATCTATTTTCTTTTTAACTTCGTATGTAACAAAATGGGCTTTTGGTGGCTTGGGTGTGCAAAGGGCAGGGGAAAGTGGAGGGCTAGGAGACAGGGGAGAGAGGAGGGAATTTCTTTAAGGGTGTTTTCTAGCTATTACGGCTCCGCAGTGAAGTTCACCCTCCTGAAGGGTACAGGGACAAACGGACACATCTGTGACTCGGCAGCCCAGCCACCCCGGGAAATGAGACTTCTCCCCGTGCACCTGCCCTTTGAATGCTGGACAATGTGCATGCATTTCCTTTTGTCATACACG
>NewGene_5752
ATGATCATCCCTAAATTGAAGAAAAAAGACAGCTTTACAAGTTGTCAAGTAAACTTTATACAGCGTGTAAGCTACAAAAGCAGCTGGGATTCGAACTCGTTTCTCTTGTGCTCCGAAGTCCAAGCTTTTTTCGCTACACTGAAGCTCGAGCTTCCACTTGTCTTCCTAAACCGCCCGGTA
>NewGene_51
ATGGTCCCACACGTGAGAACAGAGATGCCCAACAGCTGGAAATCGCAGCCCCAGCCGCAGCCGAACATCTGGAGCGCTAATCGCAGGAGCCGCGGGCGGCCCTGGAGGTGGGGTCGTGAAATGGGACGGGAAGGGGTTAGTGATGGAACAGCTCAGCTAGCGGGGCACTCGATGGCCCATTCTTCGCGCCCCCAAATTTGGACCTGGCCGGGAATTCGCCTCAGCGCAATAGCGAGGGCCGTCCCCTCCCCGCCAGTGCCCCCGCGCGTACCCCCACCAGCGGAGCCCCAGGTCTGC
>NewGene_8848
ATGGGTGGGGAGCCACAGCCACCGGCCTACACCCCAGCCCCGACAATGCGGGATCCAAGCCGCATCTGCGACCTACACCACAGCTCACGGCAACGCGGGGTCCTTAACCCACTGAGCGAGGCCAGGGATCGAATCCGCGTCCTCATGGATACTAGTCGGTTTCTTAACTCGTGGAGCCCCAGCGGGAACTCCCGAGACATACATTTCTGTTGTTTCGGTGCCCCAGTGTGTAATATTTTGTTACAGCAGCCCAGGAAGACTAAGGCTGTGTCATATCTAAGAAATCATTGCCTGACACGAGGTCACGGCGATTTACTCCTATGGTTTTCCATAAGTCGTCTTCATAATTACCTATCATACTCCGAGAGAGGATTTCACCTTCAGCGACGCTCGTGGCAGAGGTGCAGAAAGCGTGGAATGGGGGCATGTTCCGAAGGACGGGAGTCCTCGGCGGCATCAATGAGGAGACCGTCCTCTCACCGAAGTTCTCAC
>NewGene_6748
ATGGGAGGCGGGGCAGCAGCCGAGAGAAGGCAACCCCCGAGCCAGGCCCTGGGGACAAGGACAGAGCAGAGGTGGCATGATATGCAGGCCATAGAGGGCTGGGTCTGTGGGTTCGTCTGTCAACAACGGGAAACCCAGCAGCTGAGCATCTGGAGGGCAGGGGCTGTGGGGCCCCACCTGCCGCGCCAGTCCAAAGCACAGGGATGGCCGCCATCGCGCTCTGCCCACACGCACTGGGCACCCCTCCCTGGCCACTGGACCCTCACAACTAACGAGTCGGGTAGCCCCCAGCCCCGGGTGGCCAAGGGAGCTGACGCGCAGTTGGCGTCCTACCCAAGGACAAAAGGCCCGTGCACCTGGCTGGCCCTGGGCCTTGTTCTCGTCAGGGTCTCAGCC
>NewGene_5500
ATGGGGGAAGTGGCCCCTGGGCCAAGACGAGCTGGCTACACACTCTGCCCGGGGCTCACATGTCTTCATTCATTGTTTCATTTATTTTTCTCACGTACTCGTTCTTTGTACAAATATTTATGTGCCTACTCTGTGGCCATGGGTGCACTGTTCCAGGCGGCTAAACCAGGGAACAAGACGCACAGACAGCCTCATAGGTTAATGGGAAGAGATAGAGGAAATAAAATGAGTAAAGAAAATGGGGAGTGTGTTAGAAAAATCAGCAAGCAGGGAGGGGGACAAAATCAACAAGCAGGGAGGGGACAATTTTCAGCAGGGTGGGAAGGCCTCTCTGAGAGACAC
>NewGene_9112
ATGCAGATCCGTTTCCCTCTTCACCAGAGAGCGGGCTTCTCGTTGAGAAGGAAAAACACCAAGAAAGAGAGTCAGCTCCAGAGCGTTTGTTTGGCTTTTCGTCTGTTTGCCTCCCAATTAAAAAGTGGCCGGCTAGGCGACAGCTTTGCGGTTTTCACTTCCCAAGAGTCTGCAAGTTGTGGGCGTCAA
>NewGene_1300
ATGACACTAGACGCCAACGAAATAAGGATGGCACAAGTAGTCCATCTGAGGATAACAACAAGAAGAGCTCAAGAGGCCAAGCCAATAAGCTGGGGCCAAGTGAAGAAGACACTTAACATGGCAGAAGAATCCCTGCGTCAAGGAAATCTACCTGTTAATCCTCAAAACCTACCCGTTGCCACCTTCACTGTCATCACCCTTGTGGGAACTGGGGCTAATGGGGAACAATATTGGGCTTTCATTCCTAGACCTCCATTATTGAGAGCTATGACCTGGGAGGATAAACTTCCATTAGTATATGTTAATGATACGCAGTTCCTCCCACATCCAAAAATGTCTACATTAGCAGATATGCATTTAGAGGGTGCCCCTTATCATTACACAGGACAAACGGTACACATGCCTTTTTATCTTACCCATAATGCTACAATTTCCCCCTGGTGTGTGCCTATGCATAACCAGGTCTGGTTGATAGAAACTCCAAACGGGAAAAGGAGAAATGTCACTATGTTTTTGCTATCGATAAGTATTTACAAAGGAAGAGAGTCACTAGATGATAAATATGCTAAGCCCCCCGAAAAGCTTTGTAAA
>NewGene_854
ATGGGAAAACTGAAGCCAAGAAAATCCAGGGCACTGCCTGACTTTCTAGGTTGGCCCATGGCCATTTTGAACTCCAGGATGCAAACAGCCTTTGGCTCAACCCAAAGTCAGTGCTCAGGTGAGATCACAAAGCAGGGATCAAAGCCATTAGAGCAGGGCATTCTAGAACCTGGTGGGACTCCAACTTCCCCAACCCTAATGGCCATCTGCCATGATTGCCAG
>NewGene_8916
ATGGACAGCAAACCCTTCTTTTGGCTCCCCCCTTCCCCATCTCTGCATCGGGTTCGGGAACTCAATTTCCTGCGGAGTCATGGACAATACATGTATCTCTCACGGGTAAGAAGGAACTGTCTTGTCTCTGTCCTGATGGAGAGAACGTCCATTGATGAACCAGGAAGATGGCTCTCAGCAGGTCTTGAAAGTCCAGCCTCCGGAACTAGGGAGGCAGAGCACCCGCTGGGCAGGGAACCTGAATTGCTCCCTCACCCCTTGGAAGAAATCAACTCAACACCTTTCCAAGGACAGCGGGGTCTGGCCTCGACGGGACTTTCTCATTTTCACATG
>NewGene_6679
ATGAGGATGCAGGTCCAGTCCCTGGCCTTGCTCAGTGGGTTAAGATCCGCTGTTGCTGTGAACTGTGGTGTGTGCTGTGGGTGTGGCCCTAAAACACAGAGACCAAACAAAACAAACAAAATCTGGCAAAACAAAGTAAGACATGTGCAAGGAAGACACAATAACCACGGCAGATTTACCCAAGAAGCGCACAGCGGGTGTGCATGGGAGAAATCAAGTGTGACA
>NewGene_8954
ATGGAATATTCTGAGCTTCCAGCATTTGGAGGCACACAGCTTGCATCTTTTCCTCTTAGGACTTTATTTTTTCGGGATGCTCTTCCTCACTCAAAGGCTGTGGGTCAGAGTAGTTTGGGGAGACCCCGTACCATGTGCCCTTTTTTTGGAATAATCCCAGCTCCCAACTCTGGGAGAAACAAATACAAACCAGAATTCTCTGGCTGCGGTCTGTCTGAATATCTGGACACTTTTCCCAGCATG
>NewGene_7359
ATGGTGCGGCTGTTCCCTGCAGAAAAGAACCATCCTCTATGGTGGCCTTGGTCATTGCTGTGTGTGGCCAGCTGGAGCCAGGGTGACCCACAACCCTGGGAAGCAAAGGTCCCTGGCCCACCAGCGCCTCCTTCACTTACACCCTATGCTCATGAT
>NewGene_5635
ATGCTCTTACACCCGATCCTATCTCTGGGGTCCTGGATGAGGCCTGGTGTGAAAGGCACAGAGTCAAGGCAGCTGAAAGGCTTCAGTACTTCTCCTGGAAGGCCATGGCGCGCGCGTGTGGCACTGCCTCTGCTCCATGGACGGTGTTGCTTCTCATGTGGAAAGAATACATTTCTCCATGAAGATGCAGGGACATGGCACTGTACACTTCTGCACCAAGTCAACCTTTATTTATGTGGTGTTCAACGTTTCCCTCTTAAGGCATCCAGGACCATCTTTGCTCCACTGTGGATTCTGTTTCCATGGGAAGAAAAGGACAAACAGGAAAGTCGGCCCTCGACTTGTATCTGTGGGGGGCTCAGAGGACTCCAGATGCAGGCACTTTCT
>NewGene_10267
ATGTTCCAGGGACACCCGCAAAGGTGGGGCAAGAGCAGTGGGACACAGAGATGGAGGCTGAGAATAAAACCATGGCAGCTCACAGGCTCTGAAGGAGCAGAGGTTCGGGTTCCTCTTACGGCACAGAGCAAAGTGACAGCAGCTGGGCTGGCGGCTGGCAGCAGGCAGGTGTTTCAGCAAAGTGGTGGGCTGGAGAATCTACTGGTCCAATGGAGCCCAGCTCTAGTCCCAAGTGTCGGCAGAGTGCTGAGAGCAGAACTGCCCCGGGGGATGTTGGAAGAGATGGAAAAGCGAGGGCCGCTCTTGCCTTCTCATCTCCTTTCTTCTGGTGGGCTTCCACTGCTTGGAATTATGAGATGTCTGGCCCAGCAAGCCTCAGGCTTCCTCCTAATTCTTGGTGATGAAAGTGCTGTGGACTTAAATCCGAGATGGTCAGATTTACAGTACCTTCTCATCCTGCCTGGGGCAGTGTCT
>NewGene_8874
ATGGTGTTTCGCCTGCACACACCTAAGGGGATATATAGCTTCACGCTGAAAAGCGCTGCAGGGAAGGGTCCCCCGCTGCCTCGTCCCTCCGGTCTCTCTGAATCGCGCGTCCTTCGGACGGGAAGGCCCTGGGGCCACCTCACAGGAGCC
>NewGene_10231
ATGCCTCAGAGCCCGCAGGCCTGGGGGAGGGGCCCTCGGCGCCGCTGCGGACTCTGGCGCTCCCGAAGGGCTGGTTTTCAAGGGCGGTGGGGCAGGAAGGTTGGTGTCCCGCGGGGCTCGGGATGTTCCTCCGACGTCGCGCGTAGACAACCCCGGGACGCACCGGGTCACGCCTCAGCACCCTGCCGCCTCAGCGGGCCCGAGGGAGGGGTCGCGACGCTGCGGCTCTCTGTCCGGGGCGGGCCAACAGTTCTAGGGCCTGAGGCTTATTGTTCCGGGAAGTCG
>NewGene_5679
ATGAAAAGTAGACCCAAGAAGCACGAAGCACAAAGAGAGGGGCCAGCCCTGCCCCGGCTCCTCGCTGCTCTAGCCACATCACAGAGCCTGTCCCGAGTCCTTGCAGCACAAATGGGACCCGCAGAGCAGAGCAAACGCTGCCAGGCCATGGGCAAGCAGCCTTCTCCTGTAAGAGTTTTCTGCTCTTTAGGTCTGAAGGAAACCACTATGCTAGAACAAAGCAGTGGG
>NewGene_4681
ATGCCCAGTTCAGGCCTGATGCAAGATCTTCTGCAAGCTCTTGTTCCTTCAGTAGACTCTGACAGCGTTGAAGATGAGGGCTGTTCCATGAGCCTGAGTTCAAGTGATCAGGTGAGTGCGGCTGCTGCTGACCTGGATGCAAAAGAGGCCCATCTCTTTTCCATTAGTCTTGAGCAGAAGAGAAGGTGTAACTGGGGTTGTTGGCTGCAGTCTTGCTCCAGCATTGGCCTGGGCATGGGATGCCGCCTGGGGCTGGGAACAAGGGGTATCTACCTTCCAACACCTACA
>NewGene_5454
ATGGCCAGGTCACAAAGGGGCCACTCCCCAGGCCTCCAGGCCACCCCCGCCTTGCCACTCTTGCCGGTCAATCTGCCTCTGGGGTCAGACTCTGCGGCCACGGCGAGGCTCTTTCCCGCATGCAGCTGTGCCGCTTCCTCTGGCGACTTGACCCTCCTGCAATTATCATCTTGGCTAAAGATGACAATGACAAGTCACGTCATAGCTTCGCCCCCAGCCTCTCTGAGAGAAATCCTTAAAGACCAGCAAATGTCAGCATGCAGTTTAGCCCTAATCACTGCTCTGCAATGGAGGAAAAAAAAAAGGGGGGGGGAGACCATTAAAAAAATCGCTGGAATAGAG
>NewGene_9775
ATGCACAGAATCATTATTTTCTTTTTGTGCAGGCTTGGTGATTTTGCCAACGAACGCTGTGTGCACTCATCAATTCATCCGTTTTCTCAGGCTGATGGCGCTTGTGTGTTTTCCTGGAAGAGCTTCAGTCTCTCTCCCTCTCTTTCTCCTTTTGCTGAGATATGTAGACTT
>NewGene_8281
ATGTTTCATCTTTGCTTTACATTTCATCGGATTGCTCGAAGTCATAGATCCATACTTAAGAGACAACGTTTTCTTAAATCTGGAAAAGTAAAACATCAGGGGACTAGCATAAGAAATCAAAAAAATTATATTCATCCTCAAAAAGACTTCATTCAGAAAAGTAAAACATTAGGGAACCAGCACAAGAAATCA
>NewGene_5307
ATGAAGGCAGGATCTTCAGCATTGCCCAGCACAAGGTGGGCACACAGCAGTTGCTCGGCTTTGGCAAAAAGACTCCGCAGCTATAAAGGTGAGACGATGGCCCTGGCCACAGACAGACTTCCTACAATCCCAGGACTTCTGGGCTGTGCGACTCCAGCGAAAGGACTTCACATCTCTGATCCTCCGGCCCCTCACCTGCCCAGAAGAGGAGCCAGTCCCAACCTCCTTCGAGAGCATGTG
>NewGene_592
ATGCCCAAAGCATTCCTGCTGCTATGTGTTGCCGTGGTGCTACCGGGGCTTGTGCATGGAGCCATGTTGAGAAATGAAGAGAAATGGAAGCCGCTCAACAATCCTAGAAACCGAGATCTATTTTTCAGAACCCTTCAGGCGTATTTTAAGGGACGAGGTCTTGATCTTGAGAGGTTTTCGAATACTTTCTCCATGAACGAGAATCCCAGACCTCTTTCTTTCCAATCAGAACTTATTGCTTCTGCATTTTCAGATTTTAAGGAACAGAAAAACTCCTTCCCCAAACACCTCAAAGGC
>NewGene_619
ATGGGGGTGGGGAGCTTGAAGAACACAGGGAAAGATGAGTCTCTTCCAGTTTTCACACGCTTCAGGATCCAGTCGCAGGCTGAGCGAAGCAAAACTCCCAGGGAAACGTCTTCCCTGTGGGATAGGGAGAGAGGTAAGAAAGCGCTGGTGAGAATAGGAAATGCTACCTGTGCGGGCCCTTGGCGCTCCCTTCCCGCCGCCCGCGGCTTCACAGTAACTTTAACGCCAGTTCCCATCAACCAAAGAGAAGGTGCGAGGAAGTCCAAGGACGCAGGCAGAGGCACGGCTTGCCCCCGAACTCCCACCAGCAGAGGCACGGCTTGCCCCCGAACTCCCACCCCTCAGAAGCCCCAAGCCTGCTCCCGCCCACCGCCGAAGCCAGTCCTTCTCCTTTGCTCTTCTCCTGGCGGAAGGATGCGCGTCTCC
>NewGene_2949
ATGTTCCTTTGGTTTGCAATAAACTGGACACAAACGTCCAGAATGAAAGGAGACGTTGGCAGGCAGCCACAGGCTGGAAGGACGAAAGCTAATTTTGCTCTTGAGTTTCTGCCAACAGTTCCTTGGCTTTCACCCACCCTGCACAGGCCGGTGGAGGGGGGATCCCGTCATCAGCGGCTCGTGGGCCGCCGAAAACCCTCCGCAGAGAAGGTGAGCTGCCTCTGCTCCGAGCACACTCTCCTCTCCTGGGCCCACGGCTCAGCTTACGGCGATCCCACCGCCTGGGGTGGGGGGCAACTCAGCTCCCCC
>NewGene_224
ATGAGCTGTGGTATAGGTCACAGACACGGTTTGGATCTAATGTTGCTGTGGCTCTGGCGTAGGCTGGCGGCTACAGCTCCAATTAGACCCCTAGCCTGGGAACCTCCATATGCTGTGGATGCGACCCTGAAAAAAAAAAAGAAATGCTCTGAAATTGGTTGCACTGATGGTCGCACAAATCTA
>NewGene_37
ATGATGAAGAGTGTCTCTGTTAGGGAGAGTTTCTGGACCTTCCAGGCAATACTTCTGCTCAGAACTCCTTGGCCTAGTCACATGGCTGCTCCTAGCTTTTGGAGATTGAATCTCACACTCTCTGAAACTGCATCTCACTATACAGAACTGACTGGAGCCCCTCCTTTAGTCCGTGTT
>NewGene_9309
ATGGCGCAGTGGGTTAATGATCTGGCTTGTCTCTGTGGAGGCGCCAGTTCCAGCCCTAGCCCAGTGCAGTGGGTTGCAGAATCCAGTGTTGCTGGATCCAGCTGTGGCATAGGTTGCAGATGTGGTTCGGATTCAGTCCCTGGCCCCAGGAACTTCCATATGCCGCAGGTATGGCTGAAACAGGAAAAACAGGAACAAAAACTATTAATTGGGCTGAAGGTGGTGTCCCAGACTGCCAGTGTGCGGGAGAGGCTTGTTCAGGTGCCCAAGGACTCCCATCCCCCCTGCCATCTTGTCCCCAGCATGAGCCTCCGGGAAGGACAGGAAAAGGGGCTCTTTGGAAAGTCCCCTTTCACCCAAACG
>NewGene_2855
ATGTACAGTTGGGTGGCATTAAGTACATTCACACTCTTAGGCAACCAACACCACTATACCTCTAACTGTTTCATCTCCCCAATAGAAACTCTGTACCCTTTAAACAAAATGCCCTATTCCCTCTTTGCCCAGCCCCTGGTAACCAAAATTCAACTTCCTGTCTTTATAAATTTGACTACTTTAGGGACCTCATATAAACCACTGTTTTGTTTTTTTGGGGGCCACCCTATGGCATATGGAGTTCCCAGGCTCAAGATCAGATCTGAGCTGCAGCTGCAGCAGTACTGGATCCTT
>NewGene_8034
ATGAAGAGCTGCTCTCGAGCCAGCTCGGGCGATCGCAGGCCGGTAGCACGAGAGCAGGAAAGACCTCCCGGAGGTCCCTCCAGGCTCCCTGGGGAAAAGGTCTGTCTGGGTCGCTGGGGCCAGCTTGGCACCCTCTGTGGCTGGCCGACCCTCGAGGGCGGGCGACCGACGCTCGCCTCAGGTGGGGTCCATAAAGCAAGAGAGAACGAGGGAAGGAGAGACAGGGACAGGGACAGGGACGGGGACGGGGACAGGAAGGAAGGAAGCAAGGAAGCC
>NewGene_1757
ATGTTTCGTTTTCTGAGGAATCTCCATACTGCTTTCCACAGTGGTTGCACCAACTTACAATCCCACCAACAGTGTACGAGGGTTCCTTTTTCTCCACACCCTCTCCAGCACTTATTATTTGTAGACTTTTGGATGCTGGCCATTCTGGCTGGTGTAAGGTGGTACCTCATCATGGTTTTGATTTGCATCTCTCTAATAATGAGTGACGCTGAACATCTTTTCATGTGTTTCTTGGCCATCTGTACGTCTTCTTTGGAGAATTGTCTGTTTAGATCTACTGCCCATTTTTTGATGGGGTTGTTTGTTTTTTTTGGTATGGAGCTGCAGAAGTTGTTTATAAATTTTGGAGATTATTTTTATTTTTTAAAGGAGCATCTTATTTTATTTTATTTATTTTGTCTTTTTAGGGCTGCACTCACAGCATATGGAGGTTCCCAGGCTAGGCGTCGAATTGGAGCTATAGCTGCCAGCCTACGCCACAGTCACAGCAACTCAGGATCTGAGCTGCATCTGCGACCCACACCACAGCTCATGGCAAGGGCGGATCCT
>NewGene_9768
ATGAGGGAGTTCTTGTGGCTCAGCGGGTTCAGAACCCAACTAGTATCCATGAGGATGCAGGATGGATCTCTGGCCTTGCTCAGTGGGTTCAGCATCCTGCCCAAAATGGAAACATGTACTATGTGGTCTTCCATGACGGGCTTCTTTCAACTTGGCCGAATGTTTCTGAGGTTGATCCACGTGGTCCCGGATATCAGCACTTCATTCCTTTGCAACACGCTTAGCCTTACCCCGTGTGGACAGAACCTATTCATCCATTCCCCGCTTCATGGGCGACTGGATTGCTTCCACTTTGGGGCGATGGGGAGCGATGCTGCTGTGAACATGTGGTGCACGTCTTTGGAGGGACATATATTTCTGCTTCTC
>NewGene_8768
ATGAAGGGGCTGACTCAGATTGAGAAACTATTTTCCACCAGCAAAACCTTGGAGATTCCCAGCTGGATTCATCCCAGAGGCAGCCATGAACATTTCCAATTCGATGGATTTGACAGTCCCCAAACACAAAGTCATATGGCAAGAAAAAAAATAAAGTCATGTGGCATTTATCAAATAACGATTATATCCAGT
>NewGene_9011
ATGGAGTCCGAGAAAAGCTGTCAAAGAAAGCCAAATCCATCCATCCAACGCTGGAAAAAGCAAGAAGCTGGTAATGGAAGTTATTTCCTCGTGGTCAATTTCCATGTAGCATCTGTTCTTAAGGAAGAGAGGAATCAGAGATGTGCTGAATCAAGGGAGCTGAAAAGGATGCACAGGACCCTCTGTTCTCTGCCCCTCATTTTATGGAAGATGAAACTGGAGCTCAAGGAA
>NewGene_2076
ATGTTTTCTCCCTGTTCATACTCATGCTTATTTTTCAGCGTCTCCACTTCAAGGATCCATCTCTTTACAGTCACATACACTGAAAGGAATTCTGCTGCACAATGTCTGGAAGAGCTTCAAGTGGAATGTATCCAAACCCAGAGGGAGCTGTTCCCTTGGTTTTCCTCTGATGGTCAGTTCAGGTTGGTGTGCAGGAGGGGTAGAGGTGTGGAAAGCTGGCCAATTCTGCTTGAATACGTTCTTTATGGTTTTCTATCCAAAATGGATCACAGTTATCGACTTCTTCAGGAAAGCAGAACCCAAATGAGTGGAAAGTGGAATCGGCAACTTGGTGAAGTAATGCCCAACCCAGTCAAAGCCAAGATTTCATATTTGCACAGCACTTCTGCAGCCATCTGGTCCTCACACTCACGAAGGGAACACACGGTGACGGCTCCGTGGCTAGACTGCGTTGTGGGTGTGGCATGTGCATATGTGTCCACATGGGTG
>NewGene_2634
ATGATTACTGAGGCTGAGCGTCTTTCCATGTGCCTGTTGGCCATCTGTATGTCTTCTTTGGAGAGATGTCCATTTGGATTTTTTTGCCCATTTTCTGATTGGATGTTTGTTCTTTGGTTGTTGAGTTGCATGAGCCGTTTGTATATTTTGGAAATTAAGCCCTTGTCTGTTGCATCATTTGTGCATATTTTCTCGCATCCCATAGGTGGTATTTTCATTTTGCTTATGGTTTCCTTTGCTGTGCAAAAGCTTGCAGAAGAGGGTATTTTTCCCCATTGTATAGTCTTTCTTCCTTTGCTGAAGAGTGACTGTAGGGGCATGGGTTTATTTGGGCTTCTCTGTTCTGTTCTATTAATCCATGTCTGTTTTTATGCCAATACCATGCCATTT
>NewGene_5028
ATGGATGTTCCTCAGCAAGGGATTGAATCCAATCCCCAGCTGTGGCAACACCTGATCCTTTTAACCGACTGTGCCAGGCCAGGGGTCAAATCTGTGCCTCCACCGCCACCCAAGGTGGTGCAGTTGGATTCTATATTCACACACTGTTTCCATCACTCTTCACAGTTC
>NewGene_10266
ATGGGGCAGGTTATTATGCATTTGAAGACCTCTGGATTTGCTGAAGCAGCTGCAGAATATATAGGTAAGAATATTTTCCACCATTGCTGCTCAGACGTATCGCTTTATGAAGGAGGTGGAAGGAGGTCAGATCATACTCAGCACTTCCGAGTGGGGAAGAAAGAGGGAGGACTAGGACCTGGACTCAAGGATTCTGCTCCAGACCTTTACTTGCACCACAAGCCTTCCTCCTCTGCCTCATCCATGCTCCCTAGTATGCCGAGGATGCAGCCC
>NewGene_7448
ATGAATCTGATGCAAGGACTCATCAGAGAGCACACAAGAAACAAGCTACCGACATCCCCTGAAAAGCAGAACCACCGAAACGGGCAGGCCCAGAAAAGATGGACTCAGCAAAGGGAGAAAGAAAATAGAGAAAAGAAGGAAAAAGACCTGCCTTGGTTAGCTCAGGCTGCCAACACAACACTGTGGACCAGGCGCTTCATCCACAGAAATGTCTTTCTCGGGGCCCTGGAGGGTGGAAGTCTGAGATCAGGGTGCCAGCCCGGGGTGGGGCGGGGACAGGGCTCTGGTCAGAACTGTCCTCCTGGTTGGCAGGCAGAAGCCTTTTCACCGAGTCCTCACGTGAGGAAGAGAAGCAGCTCTGGGGTCTCTTCCTCTTTGTACAAAAGGGCGGCAATCCCACTGGGGGGGCCCCACCCTCATAGAAACCTAATTGCCTTTCAAAGCACCCCCCCAGTC
>NewGene_2119
ATGGGAAGCCCCACAGACTGGAAACTAACTGGTTCACAGAGACTCACCTACAGGAGTGAGAGTTCTGAGCCTCACATCAAACTCCCATGTATGGGGATCTGGCACTGGAAGAAAGCCCCCAGAGCATCTGGCATTCAAGGCCAGTGGGGCTTGTGTGCAGGAGCCCCACAGGACTGGGGGAAATGGAGACCCCATTCT
>NewGene_1338
ATGGTTGAATACCAGGAGTACGTTATGAAAAAAATCATGTACAAGCACAGGGCACAAAAAGGGAGAAGGTCCACCTTCAATCGGAGTCCCCCACCTGATCCCACATGCCAACCCCAGAGAAAACACCTACGCGGCCTGCTGGACTCTCTGGCATGTAGAAGTTTCACCATCAGAGATCAAATCCGAGACACAGCAGTGACAACACAGGATCCT
>NewGene_7430
ATGACCCCTCCCTGGCCTCAGAGGGTACTTGAATCAATACAGGTACTGGGCTTGAGTCTGGGCAGGCCTCTCACTGGATATCAACGTAGCCTTTTAGAGGATCATTGTGACACCTTTTGTGGAAGTTTAAATTTTTCAAATAAGGGACTTTTCCAGCCTTTCCTCAGGAAACAAATTTCTTGTGCCTATTGGAGCTCAAAGGAAAGCTCAGAATCCAGCTCCTTTGTTTCGGCGCGTTTCCACTTGGTCACT
>NewGene_1991
ATGCCTCATGACATCGATAAACTGGATTACTTCTGTGTTGCTGTTGGATGTCCAGGAGCACACACTTCTAAAGTTCATAGAGGAAAGAAGGAGTCAGGTTCCTTGGAAGGGAGTAATTGTGTGGTCCATAAAAAGGCGTTGACCAGTTATCTC
>NewGene_6395
ATGTCCAAAGGAAGGACTCTTATAAGAGAGTTCAAATCATTTATATTCTTTGGAAGAGAAACAGAGACCATTAAGAAACGCCTTCATAAGCTGACTGACGCCGTAGACACGAGCAAAAGATCACAGAGAAGCATCTTCGCAAGTGCCCCGCACGCCCTCGTCGTCCGCGTCCGTAGGGGAGGAAGAACAGGCGGTGAAAGAGGGCCTCCTCAGGCTAGTGGCCATGGGCTTGGAGGCTGCGGAGGGCTGCGTCCACTGGGGACATGGAAAAGGCTCCACGGACGCAGGGTGAAGAAGCGAGCCCCCGAGAAGGCAGGCGAGAGGAGCCGGGCTGCACCCGGCTCCGCTGGTGCGGCTCAG
>NewGene_11417
ATGGAAAAAGGCAAGACTTCCTTCCCAGGAGATTTATCATTCTTCAAAAAAATGGGGTTCTCAAAGATTCAAGTTCACGGTGAAGAGATGACAGTACAAGTGCTGGGAGCAAATCACCGGGTCGACTCCAGCAGCCGGGCAAGCCCACGAGAGGTAGGATGGAGCCCGAGTGATCCCGGGCCGGGGACTGGCGTGCCTCGCTGCCTCGGCCGAGATGGGCCCCAGAAAGAACCCAGGGCAGCAGTGGGCAGTGAGGACTTCCCATCCCGCCCAGGGCCTACAGCTCGTCTGACGTCAAAGCTCAAAGCCCCCAGGCCAGTGGGGCCTGGAGTGACTCTTGCTATTCATTCAACGTTCAAGCGATATTTATTGCAGGCCTACAGTAACAACCACCACGGCAGTAATAAAACAGTAGAAGTAACAGCTGACACTTAC
>NewGene_2296
ATGCTGTCTGTAGCTTGTAGAGCTGAAAATACTTATTATCTGGATCTTTGCAGAAGATGTTCGCTCCTAATTCAAAAGTGTCTGGCATATATTAGGTTTTTGATATATGGAGAGATTATCACTGAATATCTGCTGGAACAGTCTGATGCAGTTTATAACCGTGTGGAGAAGGTCAGACCTGGATTAAGATTCTGGTGCTCGAAGTTCCTGCTGTGGCACAGCGAATTAAGGATTCGATCCCTGGCCCAGGAACTT
>NewGene_8395
ATGCCCTCGAGGGCCACATGTGTTGTCACAAATGGCAGGATTTCCTTCTTTTTTATGACTGAAGAGCATTTCATTTTCCGAGTGTGCGCTTGTGTGATACGGATCCGTTTTCTTTTTTCCTGTTGTTTTCTTTATGGCTGCGCCTGCGGCATATGGAAGTTCCCAGTCTACAGGCTGAATCAGAGCTGCATCTGTGACCAGAGCAATGCTGGATCCTTAACCCACGGAGTGAGGCCAGGGATCAAACCCACATCCTAC
>NewGene_9904
ATGCCAGATCCAAGCTGCATCTGGGACCTACGTCACAGCTCACAGCAATGCCAGATCCTTAACCCACTGAGTGAGACCAAGGATGGAACCCACATCCTCATGGATACTAATTGGGTTCCTAACCTGCTGAGCCACAAGGGGAACTCCTGGAAATATGTTTATAAGTGGAAGGTAAAATCCAGGCCTCCTTCCTGGAGGTGGTGTAGGTGTGGGGCAGAGACTCTCCCCTCTGAGTCAAGTCCCTCTTGGAGCTGCATGGACTTGTTCCTCCCCAGTCCCCTGGTTGTCTGGCAGCTCCTGATGTCCCATGCTGCCTCCCACCTCACACACAGCCTTTGCCAGTGTTATTCCTTCCTTGCCCAGCTACATGATTCATTCCTTAGGGCTCCACCTCTGGAAGGCTTTCGACATTGGGAACAGGGCTCC
>NewGene_5765
ATGCAAGAGGAGACTCAAGTACAAGATGGGAGGCTGGATGGTGGGAGTTTCTATTTCCTGGACTGTTTTTCTCTCCTTTACAGCATGAAAAGCATTTTTCTTTTTTCCTCTTCAGCACGAAGTTCATTCTCCCTTTTGCAATGTCCCCATCATATAATGCAATCAAGCTCTAAGGTCTTGCTCCGAGTTCAGCATTTCTCAATCAGAGGATATTTCCAGAGTGCTTGT
>NewGene_8190
ATGGCACAAAGGAACCTGTCCACAAAACCCACGGACACAGAGAATAGACTTGTGGTTGTGAGGGCGATGGACTGGGAGTTTGGGGGAGTCGATGCCAACTACGGCATTGAGAATGGAGAGACGACGAGGTCCTCCTGTTGCAGCGCACGGGGAACTAGATCCGATCTCCTGAAATCGACCGGGACGGACGATAACAGTCAAACAGGAACCTGTGTTTATGCACACACACGCCTGGGGAATGTTGCTACACAGCAGAAAATGAAACAACTCGGCACCTCAATGAACACAGAGACAAACAGAAAGGACAGGGTC
>NewGene_9539
ATGATAACTCTGATTCCAGCTCTGTGGATTAGGTTGGTCAACATGCAGGGAGCTTTGAGGAATCTTGTCTCACAGTGCCTTTCTACAGGCTGGCAGGTCTCACGAGAAGACGACTTTGCACGCCGAGGGGGAGAGAGGTCACATCAGGAACCAACCATGAGGACACTC
>NewGene_6616
ATGGTTCCTAGTCAGATTCGTTTCTGCTGCGCCACAATGGGAACTCCTTTGGAGACTTGCAGGGAGTCTCTCTTCGCCATTCCAGAAGAATCCGCACTTTTGTCAAAGGCATCCTGGATGCCCATCTTCGGCAGGATGGTTTCCAGGTCA
>NewGene_8325
ATGGCACAGTGGTTAACGAATCTGACTAGGAACCATGAGGTTTTGGGTTCGATCCCTGGCCTCACTCAGTGGGTTAAGCATCCTGTGTTGCTGTGGCTGCGGTGTAGGCCAGTGGCTACAGCTCCAATTGGACCCCTAGCCTGGGACCCTCCGTGTGCCACGGGAGCGACCCTAGAAAAGGCCAGAGACAAAACAAAAAAGCCGGCCTCAATACATGCAGACACCCTTTGTTCACAGGTGGGTGGGCTTCAAGACGTGAGAACTGCCCGAAGTGACCGACGTGTTCAACGCAATCCCTGTGCAAATTCCAACAGCATTTTGTTTTTTTTTTTTTTGCAGAAATTGAAAAGTCAATCCCTAAATCCACACAGAATTGCAAGGGGCCCTGAATCGCCCCAA
>NewGene_8348
ATGGCAATGTGTGGCCTCCTGGGAAGCCTTGCTCTTGCCAAGGGTGTTCCTGGGGCAGGAGCTGGTCCTACCTGTCTCTGGCATTCCCAGGTTGGGAAACCCCTGACCTGGTTTCCTAAGAGCCAGCCCTGCTGGCAGGTGGCCCCTGGCTCGCCCCGGCTGGGGGCTTCCATCCAGGCACCACCTTGTGGGGCCTTGACTCTGAGGAGCGGGCAGAGAGTTGTCTTGGCTCACCTGCCATGCAAGTGCTTGGCAGGGGCTGACCTGGCTCTTCTGGGGAGCGTGGGCCGGTGCCGGGGTTGCTTAGTGCCCCTCTGGCTGGGCGGGGAGCCACTGCGAAGCCCTGGAGGTGGCTCCATCCACCGGACTGTGACGCTGTGCCCACTGTGGCGGGAGCTTGAGGGGCCACCTGCTGGCCCCTCCCAACGTGCAGAGTTCTCCAGCCCGTGGGCCGGACTGGGAGAGGCCGCGGGCCCCTTAGTTTTTGGTCGGCAGGAGCTGGTGACCCGCAGCGAGGAGGGAGGGGCCAGGCTCAGGGTTGGAGAGGCTCCCCCAGATGGCAGAGGGGTTCAAAGGCACTTGGGCGAGTGGGGGTGCAGCAGGGAGGGAGGGAGGACAGTGGGGCAGGCGGGGGCTGGCAGGGAAACTCGGGCGGCCCCGAGC
>NewGene_7911
ATGGACCCTGGTTCAACAGGGCAGGGACGAACTCCAAGTCAGGCCACAAGCAGTTCGCTCGCTGTCAGACACCGCTTGCTACGATACAGTCAGTGCAGTGGATGCTGCCGCCACAGGCCACCTGAGCTTAAGTGGGATCCAAAAGGATGGCGTTTGGCCCAAACTAATCAGCCTGGGAGATTGATTTCCCCTCCAGCCAGCATCTTGTTCAGCATTTCTGCTCATCATGCTTCTGGCACTGCTTCCTCCGAGGACTGTCCATCATTCCTAACCATGGCTGGTCCTCTTGATAAATCAGCAGACAGA
>NewGene_7455
ATGGACCAATACAGGACCAATCACAGAAGGTCATGGATCAATACAGGACCAATCACAGAAGGTCATGGACCAATACAGGACCAATCACAGAAGGTCATGGATCAATACAGGACCAATCACCGAAGGACGTGGGCAACATTTTCCAAGCCACAAATAGATCTGCCAAGGGTGGAAGCCTTACTGGCTCAAAAGGCTTCAGTACAACCTCTGACCAACCGCTGGGTGAACAATAAGCCACAC
>NewGene_8925
ATGGGCAGTGTTACAAGCTCACCTCAGAAAATTCCTTCCATGGCTCCGGGTGTTACGGTAAAAATCATGTTTCTGCCATTTTCGAGTAACAGGAGGTGCTCCCGCCTTACTCTGCAGCCGCACCCGTGTTCCCGCAACTCCCATGGACTGACTGGAGGGCTGTCTGCTTCACCTGGCAGGTCCCAGCCTCGGGGTGAAAGGAATCAGGACACCCCCCCGCCCCCCGGCGTCCAGGGCCGAAGTCAGTCAGTCAGCCTGTGCAGGGCCCCCGCCCCACGGGGCTGGTCACAGCTTGATGATAGAGCTGGCCCTGCCCCTGGTGGCTTCTGTCCTGCGCTGCTGGGCACACATCAACGTGCAGGC
>NewGene_3794
ATGGTCCTCCGCTTAGGTCAGCAGCTTCTCAGGCACCTGCTTCTCCAGGTGCCAGTGGAGGATGCTCTGGAAGGATCTGGAGAAAGTGTAGACAGCAGCCCCCGCACTGGTGTTCCAAGCAGCCCTTGGTATGTGCTCAGGTGTTTCCTGTGGGGCCACAGACCTGGACTCCTGCTCTTAGCTCCGGGCATTGGAAGAGCG
>NewGene_2181
ATGAGGACATGGGTTCAATCCCTGGCCTCACTCAGTGTGTTAAGGATCCGGTGTTGCTGTGAGCTGTGGTGTAGGCCGGCAGCTACAGTTCCAACTCAATCCCATATCCTGGAAACTTCCATATGCTATGGGTGTGGCCCTAAAAAGGCAAAAAATAAAAAA
>NewGene_8835
ATGGAGGTTCCCAGGCTAGGGGTTGAATCGGAGCTGCAGCCACCGGCCTACGCCAGAGCCACAGCAACGCGGGATCCAAGCCGCGTCTGCAACCTACACCACAGCTCACGGCAACGCCGGATCGTTAACCCACTGAGCAAGGGCAGGGACCGAACCCGCAACCTCATGGTTCCTAGTCGGATTCGT
>NewGene_10128
ATGGACCATCTGAACTACGGGCACAGTCACCAAAAATTGAGACGCCTGGGTGGGGGCTGGGCACCGAGTCCTCAGCTCTGGAGAATGTCATCATCTCCCAGAGGGAGGAACCACAATATCCTCAGCATGCCTAACACATCAAGGCCTCACCCATGGAAGTTCCCAGCC
>NewGene_9191
ATGACAGTTCACTCTCTGACCCCCACACAGCTTGTTTTTGAAGCAACTTGTTCCTGGACCCCCGGTCCAGCTTGTTTCATGAAAGCTGAGAGGTGGATGTCCTGTATTTCTGCCACTGGCTTGCCCTTAACTTCACCTGTCACTTCAGCTCTCAACCCCGCCGTCAGAGGCAGTCCTGAGCCATCTTTTGCGCATCGTTCCTGCGACTTAAGAGCTGGTCTCCTGGACTCCCGATGTCTGTGGCCACATCTGTTTCCTTGCGAGGCGCCTCTCTGCCTCACGTGCTGCTGCGATATCTGTTCTCAACTTTCTTCCGCCATCCACACATCCACAGAGCGC
>NewGene_5240
ATGCCAGTGGCATTCCTGGAGCCCCAGCTGAACGAGTACAATGCCTGCTCAGTGTACACCACCAAGTCTCCCCGGGAGCGGGCCATCCTGGGGCTCCCCAACAGCGTGGAGGAGATGTGCCCGGATATTCCGGTGCTGGAGCGGCTCATGGCAGACATCGGGGGGCTGGCCGAGTCGGGGGCCCGCTACACGGAGATGCCACACGTCATTGAGATCACACTGCCCATGCTGTGC
>NewGene_2554
ATGGTAAACGGGATTGCTTCCCTAATTTCTCTTTCTGCTCTTTCATTGTTAGTATATAGAAATGCAGTTGATTTCTGGGTATTAATTTTGTATCCTGCGACTTTGCCAAACTCATTGATGAGCTCTAACAGTTTTCTGATAGACTCTTTAGGATTCTCTAGGTATAGTATCATGTCATCAAGGCCAGAGAGATCTGCTTCCCACCTGTTGTCCTTGACCCCA
>NewGene_8053
ATGGGACCAATGAACACAAAAGCATTAAGCACATCACAACCATATTTCAATATATATTATCTGTCAATATGCACCTTCTGTGCTAGAGATCATCTTTCTGACAGCAGGCACTCTCCCGGCCTGGTTCACCCCACCTCTCCTCCCCAGTGCCTCCTCAAG
>NewGene_2093
ATGAACCTCACTGGAACAATTCCTGTGCCTTATAGAGGTAATACGTATAATATTCCAATATGCCTGTGGCTGCTGGACACATACCCATATAATCCCCCTATCTGTTTTGTTAAGCCTACTAGTTCAATGACTATTAAAACAGGAAAGCATGTGGATGCTAATGGAAAGATATATCTTCCTTATCTACATGAGTGGAAACACCCACAGTCAGATTTGTTGGGGCTTATTCAGGTCATGATTGTGGTGTTTGGAGATGAACCTCCGGTCTTCTCTCGTCCTACTCTTTCAGCATCCTATCCACCATACCAGGCAACAGGGCCACCAAATACTTCCTACATGCCAGGCATGCCAAGTGGGATTTCAGCGTACCCATCCGGATACCCTCCCAATCCCAGTGGTTACCCAGGCTGTCCTTACCCACCTGGCGGTCAGTATCCTGCCACAACAAGTTCCCAGTACCCTTCACAGCCTCCTGTAACCACTGTTGGTCCCAGTAGAGATGGCACAATCAGCGAGGACACAATCGAGCTCTCTCATCTCGGCGGTCAG
>NewGene_11487
ATGCTGGCCATTCCCAGGGCACCACCAATGACTGAGATGATTTCCTACTGGGGTTACCCAAGTGAAATGCATGAAGTTTTAACTGCAGATGGTTACATCCTTCCACTGCACCAGATTCCTCATGGGAAGAATGACGCTAATCATTTAGATAGGACTGGAGTGAGTTGGAAAATGAAAGCCTTCAAGTCCCAAATCAAATATATTCCAGCTGCTGGTTATATGATATGTGGATGGGAAACAGCAGGGGGAATAAGTGGCTCAGAAAACATTTGCACCTGGAAACAGATTCCAAAGAATTCTGGGCTTTCAGATTTTGTGCCAGTAGAGGAACTGAAGGAGATTTTCTATGGCTTTGAGGACAACAAGAAACACAGATATGATACACACGAACACTTTGAGTTCTTTGTCTTTCTCACCATTTCCAAGGACTGTAGTAGG
>NewGene_3037
ATGGACCTTCAGTGGTCAAGTTCCTGGAGGAGCTGCTCTGTCAGGTACTTTTCTTCCCACATCACCTCCAATGGTGGCTTCTCCTGTGGCCTCAAAGATTCTCCTTCTCGCTGTTTGTGTGCCAGACACTGCGAATATTACCGTGTAAACATGCGGCTTATAGGGAGCTCTTGTATTGCAGTGGAATGTGATCTAGTCCACCGTAAGTTAGCA
>NewGene_813
ATGGCCAGAAAGCCAGGAGCTGCAGAAATGCCAGGCCATCCTCAGCTTCCACTGCCTGGTTGGCTCCTAGAAGTGACCTGGACACAGCACCAGCTTCCCTGGGGGCTGACACCACCTGGAGGCATCCTGTTTGGGAGCCTGGTTCCTGTCTCCCTCCCTCTACCCAATCAGGAGGATTTTCCT
>NewGene_6487
ATGGATAGTCTTAAGCCTTCAATGGTGACAGCAGAGGATCCTTCAAGTCTGCCCGGTGACCATCCCTGTGCATCAGAGCCCCCAGTCAGCCAGCAGCATGCTTCTCCTGAAGATGCAGAGAGCTCTCAGTGCTGCCATGGGAGCACAATGGGGCAGATTGAAACTTCCTTTGATTTATCAAGTGGAGTTAAGGAGGACAATTCAGACTGTTTCTGTAGCAAGAAAAATAAAAGCCCGGAGAAAGGAGATGAGGTGGAGCCGGCACCTTTTGTGGACTCTGGGACTATGTCTGATCCTGACAGCTGCCTTCAGGGCACACCTGATTGCAAAGGAAAGGGCACAGAAGGTCTTCCATCCTGTGGAATCAGAAATGAAGACACTGGAACAAAATCTTCAGCAGTGGCCACGGACCAGGAGTCTCCAGGCGGTGGAGTCAGTGTCCTGCAGGGAGGCGTGGTCATGAAGCCTGGCACAGCCCAACCTTTCTCTGCAGGTGAACTAGTGGTTAGTTCATCAGATGCCTGTGTCCCAGAGACTGCAGGGGAAATGGAACCTGGTCTCATGAACCCAGATGCCACCATCCAGACCAATATGCTTGAAGTAGAGGGGAGTACAAAGGAAGGATCTGAGGACTCTAGTATCAGCACAGCCGGAGCCTCTGACCTAAAAGTCACAGATGAGCCTGTGGATAAAGCCAGTGTTCTAAACGGTGTCTCTGCTGCAGGTTCCCTGGATGCTGACAAACCTGCTGAGTCTTTATTTGCAGTTAGTAATGGAGAAACTGCCACTGAAAAAACTGTAGAAACTGAAATGTCTAGAAGTTGTGAAGAGAGTACTGATACTCCAGGAGCTCAGAACTCTCAGTTAATTCTAACTGCTGCAAAAGACGAGATTTCAGAAGGGTTCAAACCTGACACTCCCTTAGCAGGCACGTGTGTGGCAGTGTTACCCTCTGATTTAACCTTTACCGGCCCACAAAAAGACGTTATACTAAACCAGAAATCAGAAACAGATTCATCTCATGTTCAAAGCCAAAACAATATATCACCCATCTGTTCTACAACTGGAGTTGATAAACTTTGTGCTGCCTCCACATGCCAACAGAACATGGTGACTTCTAGTGGTGTGTTGGCTGCAGAACACCGTGATGACATAGTTACCAAGCCTGAAAGCACCACCACAGGACTGCCCAGCACACACCTGCCCACTGCCAGCTGCTCAGAAGGCCCAAAGGCTCACCCTGTGAGAAACCCTCAGGAACATGTGGATTTTTGTCCTTTCGAAGTTTTGGATAAAGAAAGCCAAGGGGAAAATTTGAAACTAGAAACATCTTTAACAGATATGCCTGAGGTAGTCCCACATCCACATGTAATTGTCTCCAAAGCTGAGAAAGAGTGGGTGTCAGACCACGCAGGGACATCAGGCAAGACTTTCTCTCTGGCAGGCAGTCCCGGCAGTGAATCAGTAACCAAAGATGACGCGCTTTCTCTTGTCCCCTCCCAGAATGAAAAGGGAACAGCAACTCTTGAACCACATACAGATTGTACAGATGGCCCAGACGGAGACTTGAATGATCCGGAGAAGCAGCCACCAGAAGACAGTGCAACAGGCCTGTGTCTACACTCCTCTGCTCTAGATCTTCAGCCTGGCATGGGGAATACCAGTCCCGTGGGACTTGGTGGGGAGGACGAGGATCCCTGCCTCTCAGCAGCCCCTGAAGTCCTAAATATCGAGGGGGCTGCTGACTCTTCACTACTACATGCGGGTCAGGCCACTTTGGCCTCTGATTCTGTTTTGACTGAAGAAGGAGAAAGTCAGGTGGTTATAGAAAGCCCTGCAGCTCGGGGACCAGATGACAAGGATAAAGCAGTGACCTGTTCCTCCATTAAGGAAGACACCCTTTGTGCAGGAACGTTGCAGGAAAAGCAGAGAATACCACCTCCTGGACAAGAGGCCCTGGGATTCCGTGAAGAACCTAGTTCAGCTGCCTGTGCTGAGGATAGAGCTCCTCAGCACGGTAATTCACTGGGCACACCCTTGGCTCGTCTTAATGCAGAAACTAAACATAACAAGGAAGTGGCCCCACCAGTCTCACTGCTGACTGAAGGTGGGGCTGCCCAGAGCCTGGTGCTACCAGGAGCAAGTCTGGCTGCAGACTCAAGCCAGGAAGCCTTGGGTGCAGAGCACAGCAGCTCACCTCCATTGCCAAGTCTGTTACCAGATGGGTCTGAGACTCTTAACGGCAGTCAGTCTCCTGCTCTGGATGTTGGAGTGAAAAGCACTCAGTCCCAGGAGACCACTGCTTGTGAGGTGAGTGGAAATGTGGCGTTGGATGGTGCCATGGTCAGTGCCCTACAAGGCACCGTTGGGGCCAGAAGAAAGGATATGTCATATCACACCGAGGACATGCCGATCCCACCAGTCTCACTGAGCCCAGAGAAGAATATGATCCTGGGTGTGCCAGGAGCTTTACTAGACAAAGGTGTGACTGGTCTTGAGGACACCGCAATCCCAGAGCTGGAACCACTGGGCCGGGAGAAGGGGAAGGCGCATGCTGTCCAGCCTGCGGAGACCCCACCAATGGGCAGTGTTTGCAGAGAAGCCTCTGAGAACCTTACAGGATGCGTTGCTGGAAGGGAGGAGCCAGAGAAGATTATTTCGCCTGTCCTGGGATCTGGGCCA
>NewGene_2269
ATGGCCATTAGGACTGGTGTAAAGTGGTACATCATAGCAGTTTTGATTTGCATTTCTCTAATAATCAGTGATGTTGAGCATTTCTTCATGTGCTTGTTGGCCATCTGTATATCCTCCTTGGAGAAGAGTCTATTCAGGTCTTTTGCCTATCTTTCAATTGAGTTGTTGGCTTTTTTGCCATTGAGTAGTGTAACTTGCTTATATATTTTAGAGATTAAGTCCTTGTCAGTTGCATCATTTGAA
>NewGene_300
ATGATCCCACCATCAGAACAGCTTTCTGACCCCGTGACCCCCACTGAATGCTGGCTCTTCTGGAAACTGAGACTTCAAATAGCCTTAAAAAGCAAACAGACAAAAATAGGACCCATGAGTTCCCCCTGTGGTGCACTGGGATCTACAGTGTCTCTACAGCGGCAGGAACACAGGTACGATCCCGGCCAGCAAAGGGGGTTAAGGATCTGTTGTTGCAGCAGCTCTGGC
>NewGene_32
ATGCAGTCCCTGGCTGGGCATCAGCTGCCCAGCTGCAACCATGGAAGGGGGAACAGGACTTTTGGGTGGACAGTTAACTGTTTCTTTCACGGGCGGTCACAGGCTTTACTGGTGAGGTTTTCATTGCCTTTCTCGGTGAGACCTTTTCTGCACCCACGTTTGATAAATGGTTGTTTTCACGGCTGCCAAGAGTGGTCGAATATTTCTTTCATTCATTTATTCACTTATTCATTCTTTTTTCCTTTTTTGGCTGCTCGGCGGCGTATGGAGTTCCCAGGCCAGGAATTAGATCTGAGCTGCAGTTCCTGGATCCTTGAACCCCCTGTGCTGGGCCAAGGATCGAATCTGCGTCCTGGCGCTGCCGAGACATGTTGTTCTCGTTGCGCCACAGCGGGAACTCCGACTCATTCATTAAAAAAAATTGAAACAATT
>NewGene_8956
ATGTCCTTGAAGCCGTTTTGCAGGTGCAAAAGCCCCCACTGGTGGAAGAAGCCAACTGGATGCTGCCCACAAGCACACAAACCCCAGACAGGTTGGAACCAGAAGGTTGATGACGCTGATTCCCAGGTAGCTCACCACCCACCAATCAGAAAAATGTCCCCGAGC
>NewGene_5682
ATGCTGTGTATGAAAGAGTTAATCCACCCTAAGGGTAGATGGAGTTGGGGGGCTGTGTTAGGCATCCTGAAAATGGAGGACAGCATTACAGTGTCAAGGCACAGGTGGAGTGTGCACTTCTGTGGGTATTTTATGCACAAGTATTTGTATGAAGTAAAAGCAAGTCAGTCCTGCCAAGAGCAGAGTGATAACCACATAGCGCCATGGCTGACATTAGAGCGTCAACACTTGGCTCTGTTTCAGGAGCTCCAAATGACCCCAAAATCCATGTATTCAATGAGGCTCTGGAGGGTCCGAGGGAGGAAAGATGAATTCTCAGGTTTCCAAGTGATCCAAACTCCC
>NewGene_555
ATGCATTATATGGGCATTGAAATATGTGTAACAACATGTATCCACCATTGTAATATCATGCAGAATAATTTCACTGCCCTAAAAATTCTCTGTGCTCTGCCTAGTTATTCCTCCCTCCCCCAACTCCCGGTAACTATGAATCTTTTATTGTTCCCA
>NewGene_5226
ATGATTACTCATCTCTTTGCCATGCCTCTGGCCCAAGGACTAATGGACAAAGATGAAAGGGTGAGGAATAAGGCCCTGAGCCTCATGGCTGAAACTGGAATCCATTCTAAGACCTCACTCTTAAACTTGATCCAGGACCGAGATACCTTCCGGGAGATGCAGCAGGAAATGGTTGGGGAGGAAGCCCTGGACCATATGCTGGGAATGCGGGCCACAGATCTCCAAATCCTTTATACTCAA
>NewGene_6252
ATGTGGAGGTGGCCTCAAGGAGCTGGAGACCTCAGTGATGCAGTTGTGAGGACCTGGATTCTTCCAGGCACTTCATGGGCTCTGAAAGGGACCCCACAGACTACAGCTCTGACTCACACCACGATTGCAGCCAGTGAGACCCTTGGCAGAAAATCAGAAATGGCCCATTGCTTTCATTATACTGTACTAGCCCGTGGGATTGATTCAGCTCCCTACAAAATGCCAGCAATGATTTGGAAGATGTGCAAGAAATGTACCTTAAAAATAGCAAAGACTCTGGACAAATTGGAAGAAGTTACTCTTTCACGATACCTGCTGGCTGAATGTTGGCTGAATTTCAGCTCCCACCCTCCTTCCAGACCTGGCATCTTTGCCCACGACGAACACTGCTCAACTTTCCTTGGCTGCCATAGGCTTTTGAGAACCCCGCTATGTTTGCCCTTCATCAAAGAGAAGGTGAAATCTATTTATAAC
>NewGene_3550
ATGGAGTCTAATCTTCACCTTTACCAGTCTAGGGGCCAAGAGGTAGTGAGGCAGGTGAGGAGGGAGGTTGCTGCAAGGTCAAGGAGAAAGTCAAGTTCAGATCTGGGCCCCAAATCAAGTCTCCTGATTGCCCAGGCAGCATTTCTGAGTTTCTGTTTGTTTGGCTTTAATTTTCCACATCCCAAACCCATCTGTTTTATACCTTCACCACCCCTGTATGTCAATCTTAGAGATTGTGGGGCGGGGGTGAGGGGGTGTGAGCATCCAAAGGGCAGGGCAGGGCAGGTCACACATGCTGGTCATTGGTGGGGAACTTCAATAATAAACAGTATTATAATAAATAGGAGTTTCCCCTGGGGCTCAGTGGTAATGAATCCAACTAGTATCTATGAGGACGTGGGTTCCATCCCTGGCCTTGCTCAGTGGGTTAAGAATCCGGCATTGCTA
>NewGene_8585
ATGAGCACCGGACTTTGGTGTTTGTTATTTCCTCTAGGCCCAGGCGGGGGGGGGGGGGGTGTGTGTCCAGGCCTTGGAAAGGTGACCTTCGTGTCAGCCAAAAATGTTAAAAGTTTGACTTGCTCTCTCCTACAACTGGGAGGACACAAATCTGTTTCTGGGACGGAGAAAGCTTCAGATAAACCCGAGCGAGGCAAGAAGGGAAAAAAGCTCTCCAGCCTTTTTTTCAACGTGGCTGCTTCTGTGGCAGCTTCTCCCAGCATTCCCACCAGATCTGCCTTGGCCAGGTTCATTCAACAGCCCATCCACTGGCTACATGCTTGCAACACCCACGCTGAGCACTGGCCGCTTGATGCT
>NewGene_7936
ATGGGAGGACCTGCCTTCTGGAAGCTGCTGCTCCCTGGTGCTCAGAAAGGTACCCCGTCGGGCTCGTTCACAGCGGCTGTTTCATTTGTGCCTCATCCCACCCCTGCGAGGAGCGGGCCGTGGCCGAAGAGGAGGCGGAGGAGACGGAGGTGGCGTGGGCTG
>NewGene_8878
ATGCCCCTCCTATTTTCCCACGTTGGTTTTCTTGGCATTGAAGCGGCCCCTCCCACAGGCGGAGGAAGTGCTGGGCCCCCAGGGCCAGTCCGGCCTGCAGCTTCCCCACTCTGTCCTCCGCCCCCGCCGCAGCTCCCACCTCCGCCCAGGAAACCCGACCGCCGGGGGGCAGCCGAGCGTCAACAGGCCGGCCGG
>NewGene_830
ATGGAACTCGCTACCTCATGGTTCCTAGTCCGATTCGTTTCTGTCGTGCCACTCCGGGAACTCCAGGGCTGTCCTTTCTGCCCCGGCTCCCAGGCAAATTCTTCTCACCTGACCTGCTCCTTCTGGCCTCCTCTGACCACTGCTGCCCTCCAGCAGGGTCCCCAATCTGAGGAGGCTCCTCCCCCACCTTCCCCCTGTCTCTGCCTCCTTTCAGTCTCTCTCTGCCCAAACTGCAGATGGGTGAGCTCAGAACTGGTGCTGTCACTT
>NewGene_2101
ATGAAGAAAAATATATATACCATTAGTATGATCATTCCAGAGAGTTCCTTTGTGGCTCAGTGGGTTAAGGATCCGGCATTGTCACGGCAGCAGCTGGGGTCACTCCTGTGGCTCGGGAACTTCCACAGGTTGTGGACACAGCCAAAAAAGAAAAAATGTGATCAGGGCAAAAAAGATCGATTCAAGACAGGACTGAATAATCCTCTGCAAGGCAGTTTTCTTCTCAGGTCCTGTGGT
>NewGene_9526
ATGAGCTGTGGTGTAGGTCACAGATGCGGCTCAGATCCCGTGTTGCTGTGGCTCTGGCGTAGGCTGGCAGCTACAGCTTGTATTGGACCCCGACGCTGGGAGCCTCTATGCACCTCGAGTGTGGCCCTCAATGTAGGATCCATTCTCATCTCAGTGGAGGATCCGTTCCGCCCATTCGTTGAATCTGGG
>NewGene_7421
ATGGATTGGTGCCAAGAAGCCATAACGCAGACCCCATATGGTGTTCAAGGGCTGATGTGTGTCCTTTCAGGATGGTATCAGAAATGTACTCTGCATGACATTTGTTCTCAATGTAAATTAATTTATAAAGTTTTCCCTGTGTGCTTGCTATACACGCTGCTTCATGTTCACAGGAGATAT
>NewGene_7624
ATGAGGTTGTGGGTTCGATCCCTGGCCTTGCTCAGTGGGTTAAGGATCCGGCGTTGCTGTGAGCTATGGTGTAGGCCGGCAGCTGCAGCTCCAATTGGACCCCCAGCCTGGGAACCTCCATATGCCGTGGGTGCGGCTCTAGAAAAGGCAAAGAAAGAAAAAAAGAAAGTGTTCTTGATGGGACGAACCATCAGGAAAATGCAATTCCAAACCACAGTGAGGTGTCACCCAACACCCATCAGAATGGCCTCTCTCGAAAAGATAATAACAATGCTGGCGACGATGCAGAGAAAAGAGAACCCTCGTGCTCTGTTGGTGGGAATGTTAGCTGGTGCAGCCACTGTGGAAAACCACATGGAAGTTCCTCAAAACAAT
>NewGene_5261
ATGAGGTTTGCAAAGGCCCAAACTGGAGTTCGCCACCCAGGTAAAACTCATGTCAGGTCTTCACAGGCAGGACTGCAGGAGCAGCACTTACGAAACCAAGACAGCTCAGATGCCCAAAGGAGAGGTCACAGTTGCGGCCACCCAACTCCTGGCCCATCTTGTGGCAGCAGGTTCGGGCACTGGAGGAAGGAGCGGTGGGACTGGCCTGGACCCTGGCTGCCAGCCGCAGCTACTGCAAGTCCCCATCTTGCTTTAGCACCCACTGGGGTAAACTACCAGAGGCGG
>NewGene_5820
ATGGCTTTCTGCATTCCCCATCCCATGCTCAGCCCCATGAAGGCCAGGACTCTGCCTATTATGTTCCGTACTATGGCCTCAGTGCTGGTCTCAGGTCCTGTGGGCTCTGCCTCGCTGTGGGCTTGCCGAGGAAAGGGTAACGGCCGCTTCACCCCATGGACGAGAACAGGCCGCCAACCAGGCCTGGCCTCTGCTCAGCCAGAG
>NewGene_10194
ATGCTAGAATCATCTGAAGGCTTGTTTGCTCACATCTTGGCAGATGCTGATAATCAGCTAGAGGCCCAGCTGGAACAGTCACATGTAGCCTTTCCATGCCACTTGGACTTTCTTACAATGTGGTGGCTTGTTTCCAAGGTTGAAAAGAAAGAAATAACGCCAGTCAGAGCCATATTGCCTTTTATGACCTGCTGTGGAAGTCACATA
>NewGene_2206
ATGGCCGAGCCGGGGCCGGAGCCCAGGCTGGAGCCTGGGCGCGCCTGGCGGGTCTTCGCCCTGTGCGGGGCTGCTGTGTTCCTCGCAGTGGTGGCAGCCGGAGCAGCCTTGCTGGCCTGGAATCTGGCCGCCTCGGCCTCCCGGAGGCCTCACTGCCCAGAACCAGGGACCAACATCACAGAGCTGCCTGAGGACCTGGCACCTGAAGTCAAGGATCTGCAGCGCCAGCTGGCAGAGGCTGCCCAGCGTGAGGAGGCCCTGACCAGGCAGCTGAACCAGGCTGAGGGTGTTCGCCAGGAGCTGGAGGAGGCCTTAAAGGCTTGTGAGGGCCACCAGAGTCGGCTTCAGACCCAACTGATGACACTGAAGACAGAGATGGACGAGGCCAAGGCACAGGAGACTCAGATGGGGGCTGAGAACGGGGCGCTGACAGAAGCCCTGGCGCGCTGGGAGGCAGCAGCCACAGAGTCTGCGCAGCGGCTGGAGGAGGTGCAGCGGCGCGCAAGCGCGGCGGAGGCCGAGGGCGAAGCCTGCGCAGCCCGCGAGGCGGCGCTGCGGAAGCGATTTAACGCCCTGGAAACCCAGACGGGCCCCCAGCGCAGAGTGCCACACTCCCGGACCCGCTCGGGGTCCCGACCTCGGCCCAGCCCCCGCTCGCGCTCTCGTCCGGGAACCTCGGGGGGCTGCCGGCGGCCAGCGCGGCGCGCACGAGGG
>NewGene_4487
ATGTGGAGTTACCCCACCACAGGGATCATCCTGCTGACATCATGCTGTAGACTCCATCCCCACACCCGCCAGCCATACCACTTCATTTCCCAGAAAAGACCTCTACTTTTCGTCATGCCCAGAGAGAGAGCTGCTACCCACACAGGCCAACCTCCTAGTATGCCAGTGGCGGTTTGCAGCATTTCTGCTGAAGACTCCACTGACTCACAAGATCAGTTA
>NewGene_7158
ATGAAAGTGACTCTGCTGAGCCCAGAGCCCCTCACCCACCCAGGACAGGCATTCTGTGCCCAGCTTACAGGTGAGGCAACTCCGGGAGGTGAGGTGACCCTGGGTCACAGAGGGCTGAGACGACACAGCCTGGGGTCCCGGGAAACACAGTTTGTGGGGGAGGCCAGATCCTTGTCCCTTTCCTGGGAGCCCCAAACTTCTTACACGCCCCGCGGACAAGACTCTGGCTGGGGAGGAAAAGGCCCTTTTTGGTCCACAGAGTCGGAGGAAGCTGGAGAAGGGCAGTTTGGACCTTGGAACCATCACACTGGTGGCATCCCTCGAGAAGCCCTGGATGGTACCCGGTTTACAGACTTCTGTCTTAGTCGCCTCCAAAGCCGCGCCCCCTCCTGCCACCTGGGTCTCATCCTCTTGGCCATCCGGTGCCCTCTGGCCATCCCCGTGATCTCATCTCGCTCCTCC
>NewGene_10697
ATGAAAACCACAAGTCATGCAGCAAAAGCATATGCAGAGAAGAACATTTTTTTAACCTCAACACCCACAACCAAAGTTAATCCCTTCCCATTGAACCAAAGGACCAGACATGGTTGGAACCTGAACACGGCAACCCTTTCAGAAGCAAAGGGTCTTTTACTCAGGAAGCCCCTTTACCATCCTCACCATGAATGGCCAAGTTCAAAGCCTTCCAGC
>NewGene_9739
ATGCGCTCTCGCGCCCGGAGTTCACACTGGGCCTCGACCAAAACCTCCAGAGCAGGCAAGCTGCCCTTTGGGCTACGCTATTTAGGCATGACTAAGAGATATTGTGAAATTACAACCCAACAATGCTTTGTGGGACAGGCGTTCCCATACCTAAGAAATTGTCCAGCGTTGAACCAGCATGTCTCAAAATGGCATCTGCGGATGAACTGCAGGCGGCTGGAGACAGATTTGCTGACCTCTAATTGTCGAGGTCTCCCGCTGACGTCTGTGAGCTGTGCCTCAAAGACAGAAAGGATCGGGCTCTGTGATCTCTCTTCTGAA
>NewGene_1063
ATGTGTTGTGCTAATACTTTGGAGGCTAAGCATGGTGTTTGGAAGGAAGTGATGAAGTTATCATTGAAAGCTCATATGAGAACGACCTTCCATGTAAGAAGTTCGACTACCCTGAGGCCACCATGCTGTGAGGAAGCCCAAGTCACATGGAGAAGCCAGTGGAGATGCTTGGGTTGTCAGTTCCAGCTGAGCCCAGCCTTTGAGTCATCCCAGCCCAGGCACAGAACAGGG
>NewGene_7014
ATGGCACGTGGCAAAGCAGTCCCAGCGCTGAAGGTGGGGTCCACTGATTTCTCCAGCTCTCAACACACATGCTCACGCTCTGTCTCTGTCTCTGTCTCTCTCTCCCCCTTGATCATCTTCAAAAGGGACAGTCTTTGGAGGGCCTCCTTGTTTCTGGCACATCATTGTGAGTCTCTGCCTCTGGCGGTAAGGCTGGTCTCTCCTCCGTTTCTGTTCAGACCTCGGGCTGTGCCGGCAATGGTGGAGATCCCATTTGCATTCAGGTGCTTTGCACACTGGGGGTTCTGGTTTGCCATGTTCTGCCTGGAGATGGAGTTATTGATGGCTGTTTATCTGAGAGACAAAGTGGAGCAGGGCTCAGAGCAGGAGACCAGAAGCCAGTCCATCACCTGCTCGCTCGCTGACCTCACTTCACCTCTTCATGCTTCAGTTTCTCCATCAAGATTTTTAAACAGTGAGACGAAGAAGGCTGTGAAGGGGAACCCCACCAGCCGGACAGCTAGCCCACTGCTGCTGCCTGGGGTCTGGCTGCTGGAGCTCAGAGAGGACCAGCCTCTCAAAGATGCTCCCTTTGGTCCCACTCGCACTGCTCCTGCCAGGACCGGCATCCCTGGGAAATTGCCCTGGAAAATGAGCAGTTCCTTTTCAACAGCATACTCCCAGCTGCTCCCCACCTCTGTGGCTGCTCTTGGATATGACAGAGCGGCTGGCCCGGCCTGGCTCTGCTCTCACTGCTGGAGACCAAGGGAGAGCCCGAGCTGGAAGGCACAGTGGGCAGAAGCAAGGTGGGCAGCCAGCCCTGGG
>NewGene_9541
ATGCCGACTCATTCTGCAACCTGTCACCTGCATCAAAGAGCCGGAGAGGCAAGTCTGGACAGAACTGGCTGCTCAGAGCCCTGTGGGAGCTTCCTCCCAGAGAGAACGAGGAGGCTGGGGACCGAGAGAAGGGGACAGAGACAGAGGGGAGGGAAAGTCAGCACCAGGGAGAGGGAAAAAAGAGCCACCTGGAACAGCAGACGCGCAGACACCAGGACGTGGAGAGGACAAGCCAGGGAAAACGTAGTTTTCTATGCTGACACGTCAGCAAGCGTATCATCTGGGTGTATGCATGGCTGTGACAGAGGCACCATTACTCATGCT
>NewGene_3626
ATGAAGATGGAGTCCCATCAGGTCCAGCTCCCAGCTGCTGCCTCAGGCAGGTTTCATGTTCGTAGCTCATTCCTGTCTGGTTTGTCCTTGTACTTGGTATGTCCCCATCCTTCTTCCTGGAGCTCATGGCTTCCCCAGCCCGAGGCTTCTCTACTTGTCACCAGCTTCTTTCTCCAAGACTGTTCCTTCTCCTCTGTGTCATCTGTACTGTACACTCCAACATCCCTGCTCTTCTTGAAGTTTTATTATTATTATTATCACTATTGTTGCTATTATTTTACAAATGAGACCAAGGCTTGTATTTCAGTGATGCTTTTGCCTCACTTGTTGCATGTCCAGGGCTTACAGAACTTTCTAGGCACC
>NewGene_6198
ATGGAAGATGCTGCTCTCCTTATCTTCCCAGCCATTCTCTCCCCACTTGGCTTCCATCCTCCCAGCTCCCAAAAAGAATCTATTCTGCTGTGGTCTGGCACTGTGCGTTTCTATCATAGCTGGTGTAACATGGCTCTACTATCATCAGTCCAGCTTGCACCAAGTTCAGGAACCATTTCCAACTATGTCCCTTCAGGCCCAGCTGCGGTTGGCTTTCCTTGGTTGATGGCCACAGATTCCTCAACATCCCTGTTGGCCACTCCAACTCCGCCCACACCTCAAAAATGGTTGCTTCAAAAATCCCACATATGGGCGTTCCCACTGTGGCACAGTGGGTTAAGGATTGGG
>NewGene_5420
ATGAAGGGTTTCTCTAATTTGGTGCTTCTGGAGCTCTTGAAGGTTGCTGTGAAACAGAACTGTTTCCCACATGCCCTGCATGTGTATGCCTTCTGCTCCCTATTTGTTCCCTGCTGTTCAACCAAGCACAAAATGTCTCTCAACACTGGGACATACATCTTGCAGGGCTGGGCCTTCTTAGGAGACAAAACTTCCCTGAGGTTCCTCATCTGTGACATTCCTTGTGCAAATATGCCCTATTCAGAAGGTGTCTCTTCATCCTCGTTTCCATGCCAAGAAACTCGGCCGGGTCCCTCGGCGCGGCCGCCGCCGTCGGCGCCTCCGGCCGGAGCGGACCGACCACAGCCCAGCGACCGGGCGGGACGCGGCACCGAGACTCCCCGCAGGCGGCGGTGTCCAGACCCGCAGGCCCGCCCTGGGCGGTGCGCGCAGAGCCTCCTCCTCCTCCTTCGAAGCCCGACACCTCGCTCCCAACGCCGCACAGAC
>NewGene_9825
ATGAAGAAAATATGGCGACAAAAATATTCTAAGGTGGAAAGAAAGGGAGGTGAGGGGATTTCATTAAACTTGCCTTCTCCCCCCCATCACCCCAGGCTTCAGCCCATCACCACTTCACCCTCACTACCATGCTGCTACCTCTTTCGTATCCACCCTGATAATTGGCATGGGACTAACACAGCATTTAGTAATCCTTGCTCACAAATTGACTATAAAAAACAACTTTCCACATTCACCAGTAAGTATGCGGTTCTTGGAGAAAATTTGCCTGCCAATAGGTTCCTCTCTCCCTCTCTGATGGGAGAGAGATTTTCC
>NewGene_7782
ATGCTGCAGGTGATCAGAGAAGAAGAGAAGGGATGGAGCAAGCTGAGCTACTCAAGGAAGGCAGAGGAAGAGATGGGCCTACGACTGGGCCTCAAAGCATGGATGCACTTTTCCTGGCAGAAGGAGCACGTGAACCGCTATGCTGCCTGTGTGCCTGTCGTGTTGCTGCTATGGGATGGTGCTCTGCAGGCAGTGGGAAGTGTACAAGCTAAGGTCTGGAGCAGG
>NewGene_6609
ATGCCGGCAATCAACAGTGCTTTCCGAGGGTTCCCATCCATCCCCCTACACCAGTCTTCTAAGAGCCTCAGCGTCATGGTGCCCCTCAAACAACCGATTGAAATTCCAATTTGCCCTGGCCACGGATGCCACCACAGTTCACAGTGTTCCTCCGAGGAACCCCCGTCAAGTCTCTCCTACGTCCGGAGTTCCGACGGGCCTCTCTCGGCCTCGGGCGCCCGGCAGCAGACCGCGGGGTCCCGCTTCCCCACTCCATTATCTAGTCGCCAGTGTCTGTGTCCACCGCCGGCGGCCGAGGCGCCAAGACCTGCTGCCGATGCTTCCCGGATGGCCTGGCCCGAGGAGCGGGAGAGTGGCCTCTCCTCCACTCGAAGGGACACCCGAGAGGGA
>NewGene_6363
ATGCTGCATTCAAATGAGAAATACGTGATGTTCTGGTTGTCCCAATGCTTGCCCTCTGTACCCCTCCACAGGTCAAAAAAAAAAAAAAAAAAAAGAATTAGGACATCTGGCAAGGCCCAGGGAAAAGCAGCTAAACTCACTGAAGGGACA
>NewGene_363
ATGGACGGCAGCGCCGCCCAGACCCCTCCGGGGCCGGTGGGCGGGGGAGCCGGCCTCGCTGCAGCAGCAGCTGGAGGGGGCCAGGGGCAGGGGCAGGGGTTGGGGCGAGGACTGGACTTTGGCTGCTCTCGGGCTACTTGGCAGCGAGAGGGCGTCCTTACTGCTTCTGCCGCGCGGCCCGCGACGGACACCCGGGGGCAGGAGGCGGTGAGCAGAGGATGGAGCGGGGCGGGTGTCTGTGGTAGCAGGACTGGCGTTCCCCGCGAGGTGGAGGGGGAATCGGGCGCCAGGGCAGGAAAGAGGGTCAAAGTCGGGATTGTGCTAAGCGAGGTGCCGGCGCCGGAGCCCGCCCGCCCTGCAGTGGCAGCGCCTCGGGAGTGGCTGGAGGAGGTGATCGGCGAGGGGGCTGCTGGGGGCGCCGTCGAGGTCTTGAAGATTTTGGCAAAGAAAGACCCAAGGTCGAACACAGCGACCTTCATCTTCTGGCCTTTGAAATGCTGTCCTGGCTGCTGCCCGAACCTCAAGTCCACAGGGAGCCAGGCTCCTGGGCTCCATCCACCGCCCCGGCAAGGATCTGGAGGAGGCAGGCCCGGGCAGGGTCAGGGGTCTTGGGGTCCCCGCAGGCCGCACACCCTAGGACCTTCTGGTGCTGTATCCACGCGGAAGGACCCCTCCGGACGTTCGGCCTGGAGACACTTGGGCCGGACCTTCCTCAACGCTGGGCCCTCCACCCTATGCGAGGATCACTCCCTTCTCTGCCCTATCGCTGGGAGATCC
>NewGene_6940
ATGCCACCAACCACAGGGCCTCACTGGCCACACAATCAGCACGTGACCCAAGTTGGGCCAATCAGAAGCCTGCCCTGGAATTTCTGCACCTGCAACCAGAGACCAGCTCTCAGCCTCCGGGTTTTAGAAGACAACCAGGACAAAAGAGAGAGGCAGTGTGGAGAGATGGAGAGAGGGTGCCAAGCTCCATTTCTGTCCTCGTTCCAA
>NewGene_7919
ATGCGAATGCAGGTTCAATCCCTGGCCTCACTCAGTGGGTTAAGGATCTGGCGTTGCCATGAGCTGTGGTGTAGGTCAGACATGGCTGGGATCTGGCATTGCTCTGGCTGTGGCATACGCCAGCAGCTGCAACTACAATTCAACTCTGAGCCTGGGAACCTCCATGTGCTATGGGTACAGCCCCCCAAAAAAGACACCCCCCAAAAGCTGATGCTCATGACCACCTATCAGTTACTTATCACCACAAACCACCCTAAAAATCTGACTCCAATTCCAATGTGTGCGGGGTTTCCCACACCAACCAAGCAACTCTCAGCACCAGCTGGGTGTCCCCCAATTCAACGCACTGATGACACTCTCTACCTGGAGACAGCATCGCCTCCCACAAGAGTGCTCAGTCCCACCAGACTGCTCCCCACT
>NewGene_5863
ATGGTCACGCTGCTGCCTAATTCCTTACTCATAGAAAAACTCATTCTTTTCTATGGAGGAGTTAGTGGTGAAGTTGCAGCTCCTTCGCTGGCTGCCACCGTCTCCCGTCTCGTCCACGTTTCAGCGGAGCCTGATGTGAGTTCTCTCTCTCCCCCTGCCCCGCCAGCCTCGCGCTCCGCGGCGGCTCCTCGC
>NewGene_1356
ATGTGCCCAAGAGAACCCTCACGTGTAGACTGGGCCAGTGCTTCTATAACGTTCCTAGGAATCCTCCAAGGATCTTGTTCAAAGGCAGCTTCTGATGTGGCAGATCTAGGGCAGGGCTGGAGAGTCTACATTTCCATTAAGTTTCCAGGTGATGCCAAGGCTGTTAGTCGCCAGGCCACGTTT
>NewGene_6988
ATGGGTCCAAGCAAGGGCCAAGTTCTCGGGCCAGGGATCGAATGTTGTCCACAGCAGCCTCCCAAGCCACACCGATCCTCAATGCGCTGCCCCCCAAGAAAACTCCCAGGAGGCTTTTCTTCTGAACATAGAACCTTGCCAGTTCAGGTCCTGAAATCTGGATTCAGAGATGCCAGCCTTCGCTGTCTATCACCCTGGGCCACTGCCTCTGACTTTTCCCCTGCTCGCTGGCTTCGTTTTTGCTGCTTGAGTTCAAGCCCTTTCTGTCTGCACCGC
>NewGene_420
ATGACAGCTCTGCTGGATCCTGTCAAATGTTACTATGAGGATGAGGATGCGGTGGCCTGGGAAGCTTCATCCAGTAGTTTGATTTTGGAAGATGCCTTTCCGGATTACTGTGAGAAGAGTCCTAATTTAGATCATAATTCTTTAGAGGGCCTCATCCATCAAAATAAAATTGGAAATCAACTGTATGAGGAATCC
>NewGene_4370
ATGCCTTCTTCCTTGCCCTCAACCATCAAGTCCTGTGGATTCTACTTCCTGAATTGTCTTCCAAAGCAAGATGCTGAACCATGTGCAGGAGCCGCGGTGCTTCAGGAGATTTCGGCTTTGGACATGGTGATGTGTTGTGAGACACCCACGTGGAGCTCTCCCTTGGACACACAGGTCTGTGGGAAATCAAAGTCAGTCCTTGCCCTGGAGGGTCTTGCGGGCTTTTCAGGTCGGACGTCTGTGCTGTCCTCGCGACAAGGCGGTGCGCGCTTACTGCCA
>NewGene_667
ATGCAGTCACTCCAGCTGTCGGGCCACGAACACGGCCCCCCTCTGGGCCCTGTTGCACCTCCGTCGTCGGAGCCCAAGCCCCACCCTGCTGTGTTCGCCAGGGTGGCCTCCCCACCTCCGGGAGCCTCGGAGAAGCGCGTGCCTTTAGCCGGGGCTCCCCCAGGGCCTGCCGTGAAAGCCCGGGTCCCCACGGTGCCCCGCAGACCAGGGAGCAGTCTCAGCAGCAGCATTGAGAACCTGGAGTCGGAGGCTGTGTTCGAGGCCAAGTTCAAGCGCAGCCGTGAGTCGCCCCTGTCGCGGGGGCTGCGGCTGCTGAGCCGCTCGCGCTCCGAGGAGCGCGGCCCCTTCCGCGGGGCAGAGGAGGAGGACGGCATCTACCGGCCCAGCCCGGCGGGAACGCCGCTGGAGCTAGTGCGACGGCCCGAGCGCTCCCGCTCCGTGCAAGACCTCAGGGCGGTCGGGGAGCCGGGCCTCGTCCGCCGCCTCTCGTTGTCGCTGTCCCAGCGTCTGCGGCGGACCCCGCCCGCGCAGCGCCACCCGGCCTGGGAGCCCCGCGGCGGGGACGGGGAGAGCTCGGAGGGCGGCAGCTCGGCGCGGGGGTCCCCGGTGCTGGCGGTGCGCAGGAGGCTCAGCTCCACGCTGGAGCGGCTGTCGAGCCGCCTGCAGCGCAGCGGCAGCAGCGAGGACTCGGGGGGCGCGTCGGGCCGCAGCACACCGCTCTTCGGACGGCTGCGCAGGGCCACGTCCGAGGGCGAGAGCCTGCGGCGCGTGGGTCTCGCGCACAACCAGCTGGCGGCCCAGGCCGGCGCCACCACGCCTTCTGCGGAGTCCCTGGGCTCCGAGGCCAGCGCCACGTCGGGCTCGTCAGAGAGCCGAAGCCGCCTGCGCTGGGGCTTCTCTCGACTGCGGAAGGGCAAGGGGCTGTCACAGCCAAACCTCTCTGCCAGCATCCAGGAGGATTTGGGTCACCAGTATGTGCGCAGTGAGTCAGACTTTCCCCCGGTCTTCCACATCAAACTCAAGGACCAGGTGCTGCTGGAGGGAGAGGCAGCCACCCTGCTCTGCCTGCCGGCTGCCTGCCCTGCACCCCACATCTCCTGGATGAAAGACAAGCAGTCCCTGCGGTCCGAGCCCTCGGTGGTCATCGTGTCCTGCAAAGACGGCCGGCAACTGCTGAGCATCCCCCGGGCGGGCAAGCGGCACGCGGGGCTCTACGAGTGCTCAGCCACCAACGTCCTAGGCAGCATCACCAGCTCCTGTACCGTGGCTGTGGCCCGCATCCCAGGAAAGCTAGCTCCTCCCGAGGTGCCCCAGACCTACCAAGACACGGCGCTGGTGCTCTGGAAGCCAGGAGATAGCAGGGCACCTTGCACTTACACACTGGAGCGGCGGGTGGATGGGGAGTCTTCCTGGCACCCCGTGAGCTCGGGCATCCCTGACTGTTACTACAACGTGACCCACCTGCCAGTCGGTGTGACCATGAGGTTCCGTGTGGCCTGTGCCAACCGTGCTGGGCAGGGGCCTTTCAGCAACCCTTCCGAGAAGGTCCTTGTCAGGGGCGTGCAAGATTCCGCAGCTCCGCCGTCTGCTGCTCACAGAGATGCCCCTGTTACCTCAGGGCCGGCCAGGGCCCCGCCTCCCGACTCTCCTACCTCACTGGCCCCTTCCCCGAGCCCCTCTGCTGCTCCTGCTCCCCCAGACCTCCAGTCAGCCCCTCCCCACCCCTCCTCTCCCCCAGCACCCCCCAGCCAGGCCTTGTCCTCACTCAAGGCTGTGGGTCCACCCCCCCAAACCCCGCCACGAAAGCACAGGGGCCTGCAGGCTGCCCAGCAAGTAGAGCCTACCCCACCCAGTGCCCAGGTCCCCCCAAGTAAGCCCAAGTCTCCCGTCCCTGACACTGGGACCCCGACCCCAGCCTCTGCCCCTCAGGCGGTGAAGACTTCCTCAGCTCCCTTGTATATGGTAACCTCCTTCGTGTCCGCACCACCAGCCCCCGAGCCCCCAGCCCCGGAGCCCCCTCCTGAGCCCACCAAGGTGACAGTGCAGAGCCTCAGCCCAGCCAAGGAGGTAGTCAGCTCCCCTGGGGGGGGTTCCCGCAGCTCTCCCAGGCCAGAGGGCACCACCCTTCGACAGGGCCCCCCTCAGAAACCCTACACCTTCCTGGAGGAGAAGGCCAGGGGCCGCTTTGGTGTAGTGCGTGCCTGCCGGGAGAATGCCACCGGGCGAACGTTTGTGGCCAAGATCGTGCCCTATGCAGCCGAGGGCAAGCGGCGGGTCCTGCAGGAGTACGAAGTGCTACGGACGCTGCACCATGAGCGGCTCATGTCCCTCCACGAGGCCTATATCACCCCACGTTACCTTGTGCTCATCGCCGAGAGCTGCGGCAACCGGGAACTCCTCTGTGGGCTCAGCGACAGGTTCCGGTATTCAGAGGACGACGTGGCCACCTACGTGGTGCAGCTGCTCCAAGGCCTGGACTACCTCCATGGCCGCCACGTGCTGCACTTGGACATCAAGCCAGACAACCTGCTGCTGGCCCCTGACAACGCCCTCAAGATTGTGGACTTCGGCAGCGCCCAGCCCTACAACCCCCAGGCTCTGCGGCCCCTCGGCCACCGCACGGGCACGCTGGAGTTCATGGCTCCTGAGATGGTAAAGGGAGACCCCATCGGCTCTGCCACGGACATCTGGGGAGCAGGGGTGCTCACCTACATCATGCTCAGTGGACGCTCCCCGTTCTATGAGCCAGACCCCCAGGAAACGGAGGCTCGCATTGTGGGGGGCCGCTTTGATGCCTTCCAGCTGTACCCCAACACGTCCCAGAGCGCCACCCTCTTCATGCGAAAGGTCCTCTCAGTACATCCCTGGAGCCGGCCCTCCCTGCAGGACTGCCTGGCCCACCCGTGGCTGCAGGACGCCTACCTGATGAAGCTGCGCCGCCAGACACTCACCTTCACCACCAACCGGCTCAAGGAGTTCTTGGGCGAGCAGCGGCGCCGCAGGCCGAGGCCGCCACCCGCCACAAGGTGCTGCTCCGCTCCTACCCAGGCAGCCCCTAGCAGCTCGGACCACAGCCGGGCCTCAGGCTTCCCGCCGCTGCCGAGGGACATTCCAGGGCCCCTGCTGAGCCGGGTGGGCCCGGGGCTCGGACACCACCAGCAGCAACATCCGGCCAGGCTATTACCTCATGGACCTGCGGGGACAGGGACCCCAGCTTTGGCCAATGCCACCCGGCCAAAGCCAGAGCGGGAGACCCGTTGGCCGGGCTGGGTGGGGTCAGGAGCAGGAAGAGGGGCAGGAAGGGAGCGA
>NewGene_2699
ATGGGAGTTCCCAGGATAGGGGTCAAACCAGAGCAAAAGCTTCTGGCCTACACCACAGCCACAGCCACACGGGATCCAAGCCGCATCTGTGACCTACCCTGTAGCTTGCAGCAACGCCAGATCCTTAACCCACTGATCAAGGCCAGGGATCGAACCCGAATCCTCACGGACACTACGTTAGGTTCT
>NewGene_5594
ATGTCACTTTCTCAGCTCAATGCAGTTTCTACTTTTTCTTATGGGGAAACTTTTCATAAAACCTGTTTTTCACCAATACCCAGGGGTCTTTTCTGCAATATCCTTGTTATCCTCATAGTGGTGCCAAGTCAGAGGGGCCTCTCTTGCCCTTTTCCTGTGTCCTCAGGCCTCCCAAGGGCGCTGTTTAATTCAACAGTCTACATATATTCTTTGTTGTGTTTTGGAGAATGTGGGGGTGGGAGTTGGAGTTCAAGGTGTCTTTTCCGTTTTCCCTGTGAATTCCTAGTCCCTGTTTGGGGGAGGTGGCTGGAAACAGGTTTT
>NewGene_10240
ATGGATGCAGAACAGAAAAGAGAAAAAAGATTGAAAACAAATGAAGAGAGTCTCAGAGAACTCTGGGACAACATTAAACGCACCAACATCCGTATTATAGGGGTGCCAGAAGGAGGAGAGAGAGGGAAGGGGACGGAAAAAATATTCCAAGAGATAATAGCCAAAAACTTGCCTAGCATGGGAAAGGAACCACTCACTCAACTCCAGGAAGCGCAACGAGTACCATATAAAATAAACCCAAGGAGGAAAACCCCGAGACACACATTAATCAAACTGACCAAAATTAAAGACAAAGACAAAATCTTGAAAGCAGCTAGGAAAAAGAAACAAGTAACATATAAGGGAACCCCAATAAGGTTATCGGCAGATTTTTCAGCAGAAACTCTGCAGGCCAGAAGGGAGTGGCATGATATACTTAACGTGATGAAAGGAAAAGACCTCCAACCAGGATTACTTCACCCAGCAAGTATCTCATTCAGATTTGAAGGAGAAATCAAAAGCTTTACAGGGAGTTCCTGTTGTGGCTCAGGGATCAATGAATCCAAC
>NewGene_6389
ATGAATCAACTCACAGACCCCAGAAGCTCAGAAAATATCCAGCATGGTAATCATGCCAAAACTGCAAGAACTAGGCATAACATATTCTATCTGCGGAAAATCAAAGATGAGAAAAACTTGAGAGAAGCCACAGGAAAAATACATTACAGA
>NewGene_1592
ATGGACAAACTGCTGCTACTGAACCCTGCACTGAGCCACGGTGTTTCCATTGTGTTTCCTAGCGATCGATTAAACACAGGCGACCAGTGGATAATTACGTTAATTCTCCTCCTCCCGCTGCCACCTTGCCTTTGCATTTTCGGTTCTACACCCCTTCTGAATTTCAATGGTAAAAGCTCTCCAAACTTTGGGTGGTTTGTGGCTCTCGAGTTTTTAGAGAGCTCTTGTCACTGTTCTCTAAGAAGAAAGAAGGACAGGCAAATTTTTTTTTTAACCAAAACCAAAAACAAAAACCAATCACATTTCATAAAACCG
>NewGene_1799
ATGGCCCCTGGGCCGGAAGTGTGGGCAGTGAGCAGGGCAGTGACAGTGACCAACGCTTGTGGAGCACGTGCCCCCTCTTTCTCATTTCCCCCCATGTTTCCGGAAACAGGCCCGAGGAGAAGTGAGGGATCCAGGTCACAGCATGTCAGGGGCTGCCTGTCTGTGAGGCCAGGCCGAATGCTCTTTCCATCCAGTCTACACAGCCTCTGGCGCCAGGCCTCGGGGCACCAGCTCCTCCTGCCGAGGCCCAAGCATGCCCAGGAGCCGCCCCGATGCCTCAGTCTGGGCAGAGGTGGAAAC
>NewGene_8077
ATGTCAAGAGTTCCTCCCAAAACAGCGGAGAAGTGCGAGGTCTGCTCTGGGAGGGGTGGCCCACACAGATCGCAGCGTCCCCTGAACCCCAGGAACGAGCTCGGGCTGCCAACCAACACCACAAACCGGGTGGCTATGACCAACAGAAATCACGTCTCACCGTTGTGGAGGCTGCAAGTCCAGGATCGGGGTGCTGCAGGGGGTTCAGCCGAGGGCCTCTGCTGGGTGTGGACGGCTGGCTCCTCCTTGTGTCTTCAGAGGTGCACTCTCAGGGCTCATGGGATCACTGCGTCTGTCTGTGAGGGCTCCACCTCGCAGCCTCATCGGAGCCCAGGCCGTGTCTTGTCGCATGGATCGTCCCTGTGTCCAGCTGACAGAACAGGAGAGGCCCGCCTC
>NewGene_6058
ATGAGAACCAGGGGGTCTGTGAATATCAACATTGCTACCTCCTTCCTTTTTGCACTAAAAACATTTGGTTGTTTTCCCTCCTCAGAGACAGCTGCCTTAGGAGATTTCGATATTTATTTATTTTTTTACTTCTCTCCAGAGTTTCCTGAATTTTTTATTCCCTGCTGGAAAAGTCAAATAGTAGCTAGAGGGGTTTCTCATTGGTGTCCAGTTGGAACAAAGTGCTATTATTTC
>NewGene_1813
ATGGTGACTGGTCAATGCCTCTTCCGTTGCTGGACCAGCATTGTCTGCACTGCAGGTTTTTCCAGCACACCCAGGATGCTGCTTGCTGGATCCGACACATTCACCACGTTTGCATTGTGGTTGGCACACAGCTCTGAACTTCCAGGCGACTCCCCGTGTGAAGGTATTGGCTGCTACCTGCAGGTGCCAAGAGAGAAATTCACAAATACAGCGCTCCCACCAGGAACCCGAACCCACGACTTTCCACTTTCCTTGACCAGAAGGGGTCTCTCTCCTGCTTTACTCATCCGGCTCCAGGCTTCTCCATTTCAGGAACTGAGTCCAGCCAGATGGTGTTATCGTCAATGCAATGATTATGTTTATTTATTTAAATGTCCC
>NewGene_2779
ATGTTCGCCTTAGTCATCAAGGCAACGGGCCCATTTTCCTGGGGTGAGGAAAGAGAACAGGGACAGGTTTGGGGCTCCCATCCCATGACATACGGTAGGGCTGTTCAGGTAACTTTGGGGAAGCACTTGAAAGGTCCATTGTTGCCCCTCCCAGGTAAAGACTACTTGATCTTGAGACTCAGTGGCCAGAGGCCCACTGAAGAATGCATTTGCAAAGTCCATGCCATGCTCTACTGGGCTCCTGGACGGTACATGCGGTACCTGCACTCCAGAGCCGTGGCCAAGGCATCTAAGACAGTAGTGATGTCAGGCACAGCCCCGCAGAGGGGAAGCACTACTTGTTCAATTTTCAGTGGTCCAGTGTGGTCCACA
>NewGene_4571
ATGGCAGCTGGGAAATTCATCTGCTTCTCAGGTTCAGCTTGGGCAAGCTGGACTGAGCAGAGGTCCAGTGGGTTGGAAAGACGAGGATCCTCCAGGTGGTCCTCCAGCCCGGCAACTTCAGCAAATGCTGTGGGCTCCGCTCGGCTGAGAGGAGGG
>NewGene_5961
ATGGATGACGGGGCACCATCCCCAAAGATTCTGATGCAATTTGTCTGGATTATACGACTTGGCATCTGTCCTTTTTTTAAAAGCCCTCCACTGATCTTAATGTGCCGTAAGTTTACAAACCACAGCACAGGGAGAAGCCCCACAGCACAGTGGTGGATTCTGAAGTCAGCTTTCAAG
>NewGene_4720
ATGCTCTCCTCTTCCCTATGGCTGGGTCTCCACGTAGTGGGCAGATCTAGACTGTCCACGGAGCACGCCGACCATCCTTTCTTCTCATCTTATATTCCTGCCTTCCTCTTTCCATCTCTTCCTCCTGAGTCCAAGAAAGAAGACAAGATTATGGGGGAAGCACATAATACACTTCATAATGAAACCATGGGACCCACTCCTTTGTATCTATTAACAAATGAATATATTTATTTTGATGCT
>NewGene_611
ATGCCCCACCCTCAACTACCGAGGAAAACTCCCCTGAATACCAATGCAACCCTCTGGAGGAAATCAAGGAACCCTTCCAACAAACAAGGGAACAATCAGAATGAAACGAGTGGTCAGTGTAATTGCTTTTCTCTCCTTTGCCATGGGGGATTCTTCCACTTCCTTACAGTGGGTACAGGGAAATGTTTTGTCTCCTGGGCTCACTCCTATGCCTACTTCCAGAATCAATCAGACTGCTGTGTCTGCAGAGCATTACCTATGTCGTTTGTAGAAGGATTCCACATAGGGAAACAACTGCTTGCAAGTATG
>NewGene_4196
ATGCGTAACTCCGGTGCTTGTGATTGTTGTGTGGGAGATACGAAGAAGGTGCAGCGGAGGCATGAACAACTCACTTGGAAACAAGCAAGTCACCAGAAATCAAAGGTTTTATTTTGGAGACACAACACTTACTCCAGGTGGATGTATCGAATAGGTGAG
>NewGene_3848
ATGGATATCGTTTTTCCTAGAGCAGCTGTTGGAAGGTCAAGCTACAGTGAAGAAAGAGAAGCGTGGTTGGCCCTGGTCCAAAAGGAACTCAACAAAGGAGAAGCACTTAAATATTTCCATCTTGCCCCAACTCCTCATAAATCTGTCTCCACTTGGGCCTTGACTTCATCCTTCACAACCTCTGGGATCTGC
>NewGene_9388
ATGCGTCTCACCAGACAACCCCGGGCTTGTGCGTGCAGAGGGGCAGTCCTTCCCAGAGCCAGAAGCGAGAGCTTGGGAGCCCCAAGTCACCGCTGCTCCATGCTCCTGCTCCTGAGGATGCCGTTATGGATCCAGCCTCCATCGAATCCAAGCCAGTGTGGAGGATTCCATGAGGCCAAGCCACTGCTCCTGCCTCGAGACCAGCTGGTTGCTTCATGGCTCATGCGTGCCCCTTCCAGAAAAAGACAAACAGCCTTCGTTGAAGACGTGCATGGCGTTGACCTAACCCTCCAAGACAGCAGAGGGGACTCCTTGGACCAGCTCCAGACCAGAGTAAATGGCAACTCCACTCTAAAAGCTGTGGTTGGGGAGTTTCCTTGTGGGGCAATGGGTTCAGGATCTGGTGTTGTCCCTGCTGCGGCTTGGGTCACTGCTGTGGCGTGTGTTCAATCCCTGGCCCAGGAACTTCCATGTGCTGCAGGAATGGCATGTTTCAGGAGTTCCTCCTGCAGTGCTGGTCCCAGAATGTGCAAACACAGGCAGCAGAAGCAGAGCCTTCAC
>NewGene_5027
ATGAATGAGCGCATGCTGGCGAAGCTATGTGTTCATGTTCACATGCACCTGTGTGTGTCCTGTGCAGAGAAACTTACAAGAGGAGGCTGGGGTCCTTCAGGGAGAATAAAGAGTCAGGCCATCCGTCCCCTCTCCAGTGAAAGGAACTCAAAGAGAGTGATGTATCGTGTCGGAGTCTGCTCTGAACCATCCTGCAGGATGTGGAGAGTCAAGGTTTCAGAAAGG
>NewGene_8347
ATGTGCTGGGCTCTGACCCCAAGTCCCTGCCAGCAGCCACGGCCGGTCCCCACCCTCTCGCTCCCGTGCTTGCGGGGGTCACCTCCCCATCAAGACGCTCCATCAACATTCCGCCCCGTGAACGACGACAGACACAGACACTCACTCACAGACCCGCAAACGCACGTGCATGCACACTCACATGTGTGCACACACACAGGGCCCGCCCCACACCCCTCCAAGCTCCAGTCCCATCTCCGCACTTTTCTTCACAAATTTCTCCAAACAGAACCCAATATCTGCTTGAATGGGAAAATGGAG
>NewGene_6949
ATGGCTCCTCAGAAGGTTCCCAGTGGGATCACAGAGGTGATCAGCCCGAGAACTCACCAACAAACTGGCTGGTCCTCCTTCACTGACTCTCCCCAGTCCTCTTTCTTTTTTCCTGAGATCACATCCCCAAATCAATTAGCTACACAAAAGACCTCA
>NewGene_1243
ATGGGTGGGTTCATGAGTCTGGAGCTGCTGTCTGCATATGGTCCTCCAAACTGGAATGTCTGCAAAACAATCTTGCACCACGAACTCTGGTCTGAAGTGCCAGGTGCAAGATCTCTGCACACAGATTCCTATGAGCAAATGAAACTAGACTGCTATGATGGTCTTGACCCTCTTCATCCACCCATCCATTCTTCAGCTCTCCCCTTCTTTGGACTAAATCTCAGTAGCTGGCATTTTCAGGCTTTGTTTCCAAGGCTCTGTCAGTTCCTGCAAGTGGCCGCACCATGCACATTGAGCTTCCTCGTAGTGTGGTATCTGGGTTCCAATGGCAATCATCCTGAGAGAAAGAGGGAAGCCAATAAAGTCTCTCGCTTTGTCAGCAGGTGTGTCTCCTCAGACAATTCATTTCCAAGTGTTAGA
>NewGene_629
ATGTTTAATGTTTTTGAAGCCTCCCCCTTCCTTTCCATAAGCCCCCCACCCCAGACTCCTTCTCTCTTGTCGCCCCCTTCCTCCTCCCACCACATAACTTCCCAGCCACCACTTTTCTTTCCAATCTCTATGACCCTCTTAAAAGTTGCTCGAAGACCTTTGTTTTTGCACTATACATTTCCTTTTTGCCAGATGTGTCTAACAAGTGTGTTTGGAGAGACCTACTCCCAGCCCCCTCCCCTCCCCCACCTCCCTCGGTCACATGCTCTCAGGCCTTCTCTGGTATTTATAATATATCACAGAAGTACCCAGTCTTATAGCCCTCGGTTA
>NewGene_11211
ATGTTTCTGCAACTCCTTCTGCTGCTGACTCTGCTGGGCCCTGGAAGCAGCCTCTGGCCATGGGACACCTGGGAGGATGGAGCCAAGGAGACCCTAGGTCTCCTACTCACCCGCGGCCGGAGACAGGTAAATGGGAATGAATTTGACGAGTATGAATATGATCATCCGTACACAGACCCTCCAGAAAATTTGCAAAATCACACTGAGCCCATGTCCTCGAGACCCCAGCTTCTGGCTTCGTTGGGAACATTTGGGCAGAGAGATACTGCAGGGACTGCAACACCTGAGTCAGTCACTCTGGAGATGGCCACAAGGGACTCTACTGTCCTGGATGCAGGAGGGGCGGCCACTGGGAATCTGAGCATGAAACTGGCCACACAGGGAATTTCTGTCACACTGGACCCTCTGACCAAAGAACCAGTCACTGTAATCCTCAAAGAGGATACAATCACAGAGTCGGCTACAGCAGAGGCCCTGTCCATGGGGCCAGCAGGCATAGAAGCAGCGTCCACAGAACCCGTGTCCACAGAGGCCACACCCACAGAGCCCACGTCCACAGAGGCCACATCCACAGAACCTGCTGTCACAGAGGCCCTGACTACAGAACCCACTTCCACGGAGGTCCTGTCCACAGAACCCACAGTCATAGAGGCTCTGTCTGCAGAACTAACTTCCACGGCAGCCCCTTCCGTGGAGCCCACTCCCACAGGGGCCCTGCCCACATATCCAGTCCCTGCGAAGGCCTCGCCACAACACCTGCTACCA
>NewGene_5807
ATGATCTTTCCTTTCCTGGGTCTCTCTTCTATGCAACTGAGACAGGCTGAGACCTGGGACCTGGGACGCTTGCCACAGAGGGTGCAGTGCTTGAACCTGGACAAACATCTCCTTTCAAAAAAAACACAGATACACCTCGATTCTTCTAAAGGCCCTGCTTCCCCCGGTTTCTGGCAGTTGGAGGTAAATGAAACCGTT
>NewGene_10526
ATGCCAAGAGTGATCTCCATACATGTTGTAATGTGGTATGCATATTTTCCCACTTCAATATTAATCACCCAGTCCATAAGCTACTGGAAATTGCCCTCAGATGAAAGGAATCACCCTACCCAAGACCACATTCCCTTCCTAGGACCTGCCCTCATCCAA
>NewGene_3843
ATGCAGATTCAGAGGCTCCGAAAGTTTGTTTTTGGTTCCTCCCTCCAGCTCCATCCATGGTCTCAGTTGTCTGGACTTTCTTTGAAAGCGGAGGGAATTGAAACAGAATTAAATTGTCCTCAGCTCACTCGTGTCCCCACCACCCCCACGGAACTCGGAACTTGGCCGCAGGGCGGTTGCGGGTTGCGGGAAGGCGCGGAGCCCGCTGCTCAGCCAGGAGCTGCAATGTCCCTGGCAGTGACAGCTCTCCCTCCATGCAGGCTGGTG
>NewGene_6210
ATGCCAACACTGCCTCCTGATGGGCCGAATGTGCAGCAAATGGAGGTTCCCAGGCGAGGTAGGGCTCGAATCAGAGCTGTAGCTGCCAGCCTACGCCACAGCCACAGCAACGCAAGATCCAAGCCGCATCTGCAACCTACACCGCAGCTCACGGCAACACCAGATCCT
>NewGene_9317
ATGCTCCCTCTGCAGGCTTTCAAGGAGACCTCTCACCGGCTTCTTCCAACTTCCGGTGGCTCCAGATATTCCTTGACTCCTGCTGCCATCTTTCCATGCCTCCTCCTTCTCCCTGTGTGTCTCTCCTCTGTGTCTTTTATAAAGATACTTGTCACCAGATTTAGGGCCCAGCCCACTAGTCCAAGACGATCTCATCTAAAGCTCTTTAACTTAAATCTTAATCGCATCTGCAAGACCCTTATTCCAAATCAGATGACAGTCACAGGTTCCAGGGATGAGGATGTGGACACACCTTTGGGGCCCCCACTTTGGCCACTGCGGTATTGCTCATCTATGTCCCCAGGACCTCACAGTGCCTGGCCCGCAGTCACAGCC
>NewGene_1165
ATGCAAACATTTGTTCTGCAAACCCAAAGTGTGAAGAAGCTGTGCCTGAGTTTCAGAATCTGTTTCGTTTGCACAGAGGCCCATGGAAGAGCCGCGTCTCAGCTTGTGTTCCACACGGAGCATCATCTTCTTCAGGCCAAAGGAAACGGAGCAGGTGACACTGCTAAGGGAGGCCAGACTCGAAATCCCTGTAAACCTGCATCTCCGTCAAAGGGGCTTCCGGCGGCCGGCGGCGTCTCAGCGGGACACTCTACACATCGCCTGAAATTCAAAGGAAGATGGCCAGCGGGAATTTTGAGTGACTGCTCAAGCAGATGCTCCACCCGATTCTATAACTTGGATGGAAAAATTCAGTTCGAGGATTCATTAAGACGATTCTTGAAAAGAAGCACCAACCAGGATCCATCCTGCTGGCTCTTCAGGCACTTTGTTCCAAGAGCGCAGAGGTTAGCAGAGTGTGACCGGCACAGGAGCGAGCATCCCGGGGAA
>NewGene_2786
ATGGGGGGATTAAATGAGATGCTGCGTGTGAAGCACGGAACGCTCGGTGGTCAGTGCCGTCGTCCTCAGTCTCACGCCCCCGGGAGTGGGGCCGAGCCCCTGCAAGGATGGCCAGCTCGCCAGCGCCCGTCAGAAGAGCCTCGTGGTGCTTCTCTCGGGGTCCTCCAGGGTGGGGAGTGGGGGTGGGGGGGTCACTTCGCACACCATAAAGTGCTTTACAGCTTTCCTTCTAGTTGCTGGAGCCACTTCCCAGAAGCCTTTGGGACAGTTTGTCTGGAACCGCCGGTGCCAGCTCCCCAGCAGTGCCGCGCTGAGAGGCCCCCAGCCGTCCAGTCCTTGCTCTCCCAGGAGCCTTCCCTGGAT
>NewGene_6684
ATGGTCCAGGTGGGAGTCAAACAGACACTGACGGTTGAAAAGGACGATTACCGTGGGTGTAGTTGGCAGGAGGCGTATTTATGCGGAATTAAAACACATGGCGGTCATACCCTCGGGAGTGGGAGGTGCTCTCGGGGCACAGGTGGGAGTTCACCAAATGCCCTCTGGAGCTGCCCATCCGCTCAGCTTGTTCCTCATGGCTCTGCTTCACGTTTCCTCTTCCTGGCCCAAGCCTCAGCCCTGAGATCTTCCAGCTGGTTCTGGGTT
>NewGene_3132
ATGGCAGGAGAGAAACCTGTGACCCAGTTTCTTTGTCACCGTGGGCCTGGTTGGGTCATGGTGGCAATGGAGAGGACCAGGCCTTTGGATGCAGGCAAGCCCCATGGGACAGGACAAAGGCGAGCGTTCTGTGGACACCTGCTCTCTCTAACTTCCTGGTCCATAGCTGAAGCCCCAGGGTTGCTGCAGATGAAGTTATACTCCGTACTAGAGTATGGTGGGCTTTTAACCCAGTGGGATCAATGTCCTCTTAAAAGAAGATGTGATGATAAGAGGGGAGATGCCACATGCCATGTGAAGACA
>NewGene_321
ATGCCTGCTGAGCGGAGCAGAAAAGAGTGTTCTTGGAGTGGTCGTGAACTTGGGCCACCTGGGCTCCCCGGCAACTTGTTTTGCGCAGTTCTCAATGGAGCCCTGGACCCACCGGGCTCCTGGCCCGTCTGCATTTTCCCCTCCTTTTCTTCTTCTCTCTTTTTAAAATGTATGAACTTGAAGCCGAACGCAGACAGGCGCTTGGGATACTTTGGCGGGTCATTTTCACTTCCCGTCAACAATGAAAATAGAGGGATGCTGGAACTCCACAGA
>NewGene_4156
ATGGAATCACTAAGACAAAGGGACTTGGTGATATTGCAGAGTTTACTCCCGAGGGACCAGTGCTGGCTTGAAATCTCGAGGTTGATGCGGCTGACCCGCTGGCGAGCCGGGTTTTCCCCTCGCCCCAACTCCACGAGCATCCCTCCCGAAGCTGCATCCTCAACCATGGACACCCTTCCCCGAGCCGGGAGGACCGTTCTTCAATCAAAGGTGGTAAACAATTCCCTGCTGAGTGATAAACAAACCTCGAGGCTAGACGGACCTCTGGGAGTTGCAGCTGCCACAGTTAAAAGAAGAAGCCTAAACTCT
>NewGene_1863
ATGCTACAGAGCAGACTTGCAGGTGAGAGAAGGGGAGGGACTAAAGTCCTGGAACATGATGGGGAGAGAGGAACCCACAAAACTGGGGGAGATGGACCTTTGCTTCCCTCTTTCGGGCTGAGGTGGCCTCTGAGGAGAAGGGGACACAGGAGACCCTCTAAAGCCACGGCCAGAGAGGTGACACCCATAAGATTTTCAGTACCTTCCAAGAGGACTTGGCACCCTGCTACCTGTTTGCTTATTTCACATCATAAGTACATGAAGCAATATTTTAAAATGACAACTTCC
>NewGene_6617
ATGCAGGAGCCCTGGGTTTCCAACTGTGACGGGGCTCCATGCACTGGAAATACGCCAACCCAGAAATATCTCATGAAACTAGTTATCTGGGATGATTTGCGGAAAGGAGCCCTGCTGGGGGTTAATGCGCTTTGGTGTGTGCCTGGGATCTCTGCTGCTTTTCGA
>NewGene_7226
ATGAGCACACGGGTTCGATCCCTGGCCTCGCTCAGTGGGTTAAGGATCCAGTATTGTGACTGCTGTGGTGCTGGTTCAATCCCTGGCCTGGGAACTTCTGAATGCCGTGGGAGGAAAAGGATGGTATTGCAGAAAATACAGACCTACGGAGGAATGAAGACTGCCAAACATGGACAGGAACGATCCGCTTGCCCGTGCTGCTGCGTGCCATTTGTTCCTGTGCCCTCTCAATGGCAGATCTGGCCTGTCCAACCACACTGGCAGTTGACACTGTGTCCTCTGGTGGTGTTGGATCCCAGCCTCCTCCTCTCAGTTGGCCCTAAGCCATCACAGGACTCAAGCCAGTTCTGTAGGGTCGACCCAACCTCTGACCAATCAGAACAACGCAGCACTCCTCAGACACAGAGATGGCTTCAGGGATATGCACACAACCTGTTGGGCCACCAGCCGTCTTACCTGGAATGTTACTGGAGCTACATCAGAGAAGAGGTGCTTTCTGATGGAGTTACAGAATTCCTAGAATGTAGCTGGGAGCTACTGGGGACCGTCGTTGACACCACC
>NewGene_9586
ATGTTCTCATCTTGTCCCATCGGTCATCACGCGTTGGTCACCAACACCGTCCTTTCCGGGGGCCCAGCCGGGACACAGAGGGCCGGCCCTCACACCCACGGTGCCACGGCTCGCTGGCTGAATGGCGGAGCCTGGCCTTTCCTGGCCCTGGTTTGGGGCCCGCAGCCTCTCCTGCTGGCCCCTCATTTGGGGAGGTGGGTCCCTTTCCCTCCCCGAGTGCCGGGGTGGGGGCTGGCGCCTGGGATGGGTGTTGCCCGTCGCTGCCAG
>NewGene_5538
ATGCAGGCCCGGAAGCGGAAGCAGAGGGTTGGAGAAGGCCGGACGTCGGGGCAGCGAGGACCACAGAGATCGAGCCCACGCCCACCTCCTTCCCTCCCGGCGGGCACTCTTGGGAGTGGGACTAGACGCTCGGTCTGGGTCGGGAGGGCTCGGAGCCTGAATCTGAGCAAGGGCTGTCCCAGTACCCGCCAGGTTCCAGGAATGGGATTGAGGTTGCCGTGGTGGCGTTGGAGTGGTCACCAGGCCTTCATCCAGTCGCTGTCAATCCTGCTCAGCTGTCTGGGACTCTTGTGGACACCCAGCATCCGCCAGCATCCTGCTTAC
>NewGene_1579
ATGCATCCCACGTTAAGCCGGCGCCACCTCCCGATTCGGGGTGGAAAGCCGAAAAGACTGAAAATCCCCTTAAGCTTCGCCTCCATCGCGTGGTTCCTTACTCTGTCAATAACTCCTCAAGTTAATGGTAAACGCCTTGTGGACAGCCCGAACTCCCATAAACCCTTATCTCTCACCTGGTTACTTACTGACTCCGGTACAGGTATTAATATTAACAGC
>NewGene_170
ATGTCCACACAAGAGATGCAACAAGGTGGCCCGCTGACCTTTGTTCAAGGACATGGCCACTTGAGCGCACACGGGTTGGTGGAGAATGCCACGCTTTGCCAAAGAATGTTCCGTCTTCCTTTCTCTTATCTTATCGCGTGTGCATTTGGGAAGGAGGTTGTGTCCAGCCAGGGCTGCAACTGGCCTGGACTGTGTCACCCTGACCCAGACCTTGTCCTGGCACGTGTTCGCACCTGGCCCCCAGATTGCCTCTGGGGCCTAGGAGGAGAAGGTGGGGGCTGGGGTGGCTCCAGAGGAAGGTTGCATGCGGGCTCTGGGGTTGGGGCAGTGTGGGGTTTGGTTGCTGGGCTGGCCCAGGTTCTAAGTGAGAACAGGACTTTTCATCCCCCACGGGCACCTGAATTTGTCCCTCCCTCCAGCCTTGGTGGCGGCAGGTGGCACGAGGCAGATGCGGGCCTG
>NewGene_6425
ATGGTGGTTCCAAGCAGGTCAGTTCTCATGACCCGAGGCCGGGCCCCTTCTAGGGCCGCTGCAGCACGAACCCGCACGGGTCCCCCGCGGAAAAGGAAACTAAGGCTTGGAGAGGTTAAAGTCACAGATGCAGTAAGTGGCAGACCCAGGATTGAAAATGAGGTCCAGCCATCAAAAAGAAAGAAAGAAAGAAAAGAAAAGAAAAGAAAAGAAAAGAAAAGAAGAGAAAAGAAATCAATGATCCTGTGGAGACCAGTTTTTTCAGGA
>NewGene_2904
ATGCCTCATAAACAATGGACTTCCTCAGATTTTCATTTCTCAGGTAGGAATATCAAAAAAGAAAGGAGGCGACTTTTCCAACCTCACATCAAGAAAGGTGAGCTTACCTTGGGGGCAGATTCATCTTCCTGCTCAGCCCCAGCCCTGGCTGGGGACGTCTTGTCATTGTCACTGCCTGGGCCCGCCTCCTCCTCTGCCTCGCCAACGGCTGCGGCCTCCTCTGCCCCCTTCTCAGGGGCCGGGCCCGCCTCCTCCTCCTTGGTCACAGCCTGGGCCTCCTCCTCGGTCTTCTCACTCCCACCGGCCTCCACAACATCGTCGTGCGTTGCTTCATCTGGCTCAGTGGCTGGGTGCACCCTGTTGTGCGGCCACCAGGGGATTAGTCTAGCCAAGCTCGCAGAGGACAAACTTATCCTCAGGCTCCTGAAGCAAGATCCTTTCCTCCCAAAGCAAGATTCTGGAAAATACATGACAACAGAGAGAACGAGTGATAGACTGACTGCAGAAGACCACAGGGACATGACTAATCGT
>NewGene_4208
ATGCGGGACCCGGGCTGGAGGCTCGTCCGCCCCCCCGCCCCGGGGGGGGAGCAGACCCCTGCGCTCAGCTCCCTGGTTGGCTCCTTTCCTCCTGCCGCTGTTTGTGAGCACTTACTCCTCTTGGGACCCCTGCAGTGGTTCGCCTGCAGTTTGATGGTGGGGTTGGCGTGTTTGAGGGAGAGGAGAGCATCTTGCGGTTCGCAGAGAGAAGCTAAGAGTTGCCCCGTCCTGGGCTGCAGC
>NewGene_3946
ATGCAAGCCTCACCTCATCCCTACATCTTTCCTCAGTACTCATCATTGCTTTCCATGGGCTCCTGGTCCCTGGCTGGGTTAGGTGAGCTGCAGCAGAGGCGTTCACGGAGATCTGGGCTGGACAGGTTTCTGACTTCCTCTGGAGCCACAGGTAAAAAACAGAGCAGTAGTTGCCAGGAAACCAAGCAGCGTCCCCCAGTCACTGCAACCAGAAGGTGGCATGGCCTTTGTCCTAGGGGACCTCTGAGGAGAGTGTTCTGTGGG
>NewGene_5432
ATGTCTCCAGAGTTCCTGCTGTGGTGCAGTGAGTTCATGATCTGGCTTGTGTCTGTGGCGTTTCTGGTTCAATCCCCAGCACAGCACTGTGGGCTAAGGATCCAGTGTTGCCACAGCTGTGGCATAGATTGCAGCAACAGCTCGGATTCCACCCCTGGCCCAGGAACTTCCTTATGCTGTGGGTGCAGCCGAAAAAGCAGACAAAAAAGTAAAAGCGAAACAAAG
>NewGene_9636
ATGGCGGTTACAGGCTCTGGCGTTGCTGCAGCTGGGAATGTCCGCGGAGCCTCAGCTCCTCCAGGCGCCACCCCGCTGGGCTCCTGCACCCTGGCCTGGCTCTCAACCCTCCGTTTGTTCTGTCACTTGCAGGAGAGAGGGCGGGGCTGGGCCCGCTGTCCCTGTTCCCCCCGCCCTTGGCAGAGAGTGTACTTC
>NewGene_8490
ATGAAAAAACAATCCACTGAATGGGAAAAAAAATCTTTGCAAATGAAGAAACTGACAAGTGTTCCTTCTCCAAAATATACAAACATCTCATGCATCTTTATATCAAAGAAATCAAGCAACCCAGTCAAAAAATGCTCAGAAGTTCTAAACAGATATTTCTCCAAAGAAGACAGACATATGACCAAAAAGCAC
>NewGene_329
ATGGCAGTGTTCTCTGTTTCCTTCCTGAGTGCCCTGAGGGCTCACTGGCTCACCCTTGGAGGTGGCTGCCATCACGGGGATGTGACATCCTTTGTCACAAGCAGTATTTTATTCTCACTTTCTAAGAGGAGCTTGCTTTTCTCTCCCTGGGTCTCTGAGATACAAACATTC
>NewGene_8328
ATGGACTTCTTCAGTGCACATTGTCATAAGCCTTTTAGGAAGCATTTGACACGTGGACATCTGGTCTGTGCAAAGGGGACTACATCTGCGCCGCTTTTGGAAGGTTCGAGAAGAACTACAGTTGGGCTCTTTATCTTCCAGACAGAGCTGATCCTGAGTGAGTCACAGGTCAAGCGGGAGCAGGGCGCAAGGATCTCCAGACTGGCAGGCCTGCACCTGAGC
>NewGene_1858
ATGGCAAAAGAGGCACTCAGTGGAAACAAGTGGCCTCAGAAACAAGTTTTCCTCTCTTCTGCCCCTTCCTCACTGAGGAGGCATCAACTCCTGCCCAGGGGAATGCCAGCGTGTGCTGGGGCAGCTCCAGCCCCAATACTTTCCAGCTGGGTGGCACTGGAAGAAAGACTACCAACTGGAGAGAACTGTGTGCAGTCAAGAGTCAAGCCAGCTGAAGCGAGGTCCCTTGGGCAGAGGAGCTGGCAGTGC
>NewGene_4786
ATGAAACTATACCTAGAGAATCCTAAAGACTCTACCAGAAAAATGTTAGAGCTCATCCATGAATTTGGCAAAATCGCAGGATACAAAATTAATACACAGAAATCAACTGCATTTCTACATACTAACAATGAAAGGTCAGAAGGAGAAATTAGGGAAGCAATCCTGTTTTCCATCACATCCAAAAGAATAAAATACCTAGGAGTAAACCTAGCTAAAGAGTCAAAAGACCTGTACTCTGAAAACTGTAAGACACTGATGAAAGAAATCAAAGATGACACAAACAGATGGAAAGACATACCATGCTCTTACATTGGAAGAATCAATATTAGCAAAATGACTATACTACCTAAGGCAATCTACAGATTCAACTCAATCCCTATCAAATTATCAAGGACATTTTTCACAGAACTTGAACAAAATATTTTAACGTTTGTTTGGAAGCACAAAAGACCCAGAGTAGCCAAAAACATCCTGAGAAAGAAAAACGGAGCTGGAGGAATCAGGCTCCCTGACTTCAGACTATACTACAAAGCAGCAGTCATCAAAACCATATGGTACTGGCACAAAGACAGAAATAAAGAT
>NewGene_2983
ATGAAAAAATGCTCAACATCGCTGATTATAAGAGAAATGCAAATCAAAACTACCATGAGATATCACCTCACACCAGTCAGAATGGCCATCATTAATAAATCCACAAACAATAAGTGCTGGAGGGGCTGTGGAGAAAAGGGAACCCTCCTGCACTGCTGGTGGGAATGTAAACTGGTACAGCCACTATGGAGAACAGTTTGGAGATACCTTAGAAATCTATACATAGAACTTCCATATGACCCTGCAATCCCACTCTTGGGCATCTATCCGGACAAAGCTCTACTTAAAAGAGACACTTGCACCCGCATGTTCATTGCAGCACTATTCACAATAGCCAGGACATGGAAACAATCCAAATGTCCATCGACAGATGATTGGATTCGGAAGAGGTGGTATATATACACAATGGAATACTACTCAGCCATAAAAAAGGATGACATAATGCCATTTGTAGCAACATGGATGGAACTAGAGAATCTCATACTGAGTGAAATGAGCCAGAAAGACAAAGAAAAATACCATATGATATCACTTATAACTGGAATC
>NewGene_2412
ATGCACAGGACAATCTCCCACAACAAAGACATTAGGTCCAAAATGTCAACGGTGTCAAGTCAGAGAATTTCTGTTCTACAGGAAGAAGAGGAGGAAGAGGAAAAGGGGAGGAAGAAGCAGCAGCAGAAAAGAGGAAGACGGCGGCGGGGGGGGGAAGAGTGGAGGGAGCGGGACAAAAAAAGAGACATATTGCCCAAAAAACCTAAAATATTTACTGTC
>NewGene_6099
ATGAAGAAAAGGCATTCTGGTGCAGCGAGCAGTCACCTTGATGGTGGCTCCCTGGACCCTGCAGACTCTGACATAGCATCCATGATGCTGGTACCTGGCAAGAGACAGCATCATCCCACAGAGGTGGTATACCGTATGAGCAGAGCAGATAAGAACTTGGCCATACTGTTCACAGTGTTACAGCTTGAGGTGGACGTCACACAATCCACTGAGGGCCTGATTAGCAAAAAAAAAGACAAAGGACTTCACTTTATTTTTCTGCCTTACTGTTTGGGAACATCCCCTCTCATCTTCTCCTACCCTCAGACTGGCATTTATACCACTGGCCCCCGTGTTCTCAGGCTTCAGATTCAGACTGAACTACACCCTGACTATCCTGGGCCTCCAGCTGGCAGATGGCAGATCATGGGGCTTCTCAGCCTTCATCATCGTGTGGGCCAGTTCCTCTTAATAAATCTCCTTCTGCCCTCTTGGTTTTATTTTTCTGGAAAATCC
>NewGene_8862
ATGGTACAGATGGTACACCTGGTCTGCCTGCTCATCCCGGAACACCTGGTACACCTGGCCCTCTTCGTCCTCTTGAACATACTGGTCTTCCTCATCTCCCTCATCCACCTGGTCCACCTCCTCCATTTCATACATCTGGTCCATATGCTCCGTCTGTTCCACCTCATCCATATAATTCACATGTCCCAACTCAGGATCAGATTCAAAGCTCTGCAAAGA
>NewGene_4454
ATGATCGTTTCTGGACCATGCGACCTCGGGTCACCTCTCTCAGGTCTTCTTCACCTCCCACCATCACCCCCAACACCTGCCTTTGATGGCCCTCACTGCTGGCAAATTCTCATGCTGTTGAGTCTCGGTCATCCCACTGAAGCGGAGGCCCTCCAGTTCTGGCTCACCTCCACGTCCCTCCAGGGCTATCTGCAGGATTTTGCTTGTTGTATCTTCTGGGCTTTCAACTGCAGT
>NewGene_8260
ATGGAGGCGCTGAAATCCGTTTGGGGTCAGCGACAGGGCAGCGCTTTCGGGCCTCCCGCAAGTCCACCTGCTCTGCCGGCGTCTGTCGAGTGTTCTACGCTGAAGGAGCTTTTCCTGCCAGAAAACCAAGTTCCTGTCCTCTTTGAACCTCTTTTCAGGATCTCGAGAGTGATTTTCCAGCTG
>NewGene_4914
ATGTCCAGTGGGGTTCCTGGTTCTCATCAGACACCCGAGGCCCTTCCCCACCTGCAGAGCCGTTTCCCTGTGAGCCGTTTCCCCTGGGCAGCTGGTGGGGTGTCAGGGGTACCTGGCTGGGTTTTTCGTTGGTCTTCCGCACACAGCACCAATGCCCAGCGCTCAGCAAATACGTGTAAGTCAACAGCCCGCGCCGTAAGTGATTCTCCAGTTCCAGGCACTGGTGGATTAGCCACTGCACCAAGCGCTCCCTTTCTGTCCCCATGCACAGCCCACGGGGACACCTTTCTTCCCTGGCACTTCCTCATCTACTGGAAACGACGGACGAAGAGCAGGGTTTCAGAAGCTGGGTCCTGGCGATGCCGAAACTGTAGAAAAGGCCTGGATCCAATGCTTTCCGGGCTGAGGTCACCACAGACCTGGATGCGTCTCCGT
>NewGene_10998
ATGAAAGTTCTGGAATTGGAGTACACAACTGGAGGTTTGAGATCCAGATTACATTTCCGAGTTGTTAGGACGTTAGGCAAGTTTCTCTACATAGATGTGGACGTCAGCTTTCACAGAATGCTTCTTCTCCCAGGCCCGCCAGCAGCAAGGACATCTCGGAAATGTGCCTCAGTGGCCTCTGGCCATGTGGGA
>NewGene_10390
ATGAGGGGCTGGAGGAGGTGGTCTTGGAGTCAGAGCAGCCCGCCCATCGGGACCTGGAGCCCCGTCTCCGCAGAGCGGCCTTGGCTGGGTCTTGGGCAGACAAGTGCAGCCCGTGTAGTCACTCCTGGAGAACTATGGGCACTGCCCTGGGGTGCCCTACGCCCTGGTCAGGACCCCTGGGCTCAGCCCCGCAGAGGAGCAGCTGGCGCTGAGGAATGCCCTACGGTACTTCCCCCCGCATGTCCAGGAGCTACTGGCCCTCGAGTTCGTCTAGCAGCTGCAGCTAGCTGTACAGAAGACCAGACTGTCTGGAACAACCCCACAAAGCAGGCACCGTGTCCCCTCGCTCCTGTCCAGGCCTGCTGGCCTGGCACCCTCTCCAGAATTGCTCAGGAGCCCTGGTGGTGCAAAGGAAAGGACAGGGCCGTGGAACAGTACCGCTGCTGGACTAAAGCCGCTGCAGCCATCATGCACATGATCAGGAACAACCTGGACCCTGCCTGCTGTGGCCCAGGTAAGAAAATATTCCCTATACTAAGAAGACAGCAATTGAGATGGGAGCTATGCATTTGGGGTTCCCTGAAGATG
>NewGene_579
ATGCCATTGTCCCGGATTCCAAGCATGAGTGTGAGAATCTGTTCAGTCCCTTCCTCTGCCTTGAAAAGAACTGAAGAGGTAGACACTGGTAATTTTGGAATTGTATTCAATATCCATCTCCTCAGCAGATTGCAGTCTTCCAATGTAGACGAGCATGTCGTGCTGAGCGGTGTTCAGAGTGACTTGCAGAGAGTCTTCTGGATACAACTGATG
>NewGene_9811
ATGCGTCCTCCCTGTTGCTGGGGCACCAGGAACCCCCTAACTTCCAAATCGGATGCTCCGAGCTCCATACGAATTCGGCTTGAGATCACTCTCATCCCGTGTGCGCTGAGGGCTCCGTGCCGGTCGGTCAGCAACTCAAAACCAAAGGGGTTCCACAGATCCTGGCGTCCC
>NewGene_8375
ATGCGAATGTGGGTTCGATCCCTGGCCTCATTCAGTGGGTTGAGGATATGGTTTGCCCCGAGCTCTGGTGTAGGTCGCAGACATGGCTCAGATCCTGTGTTGCTGTGGCTGTGGTATAGGCCAGCAGTTACAGCTCCAATTCAACCCCTAGCCTGGAGACTTGCGCAGGTGAGGCCCTTCTCTGAGCAGCCAAGTCTTATCCTGCTT
>NewGene_2074
ATGGCCCACCTCAGCGCAGTGCGTAATCTCGGCGTCCTGCCGGGCCGACCCGACCCCACCTCCCTGCTTGGTCCAGTGGCGCCCGTGCGCACCCGGTCCCTGCAGGTCCCCCTCGGCCAGGCCCGTGGAAGCCACACAAGCACATTTCCAGCTTCTCTGGGAGAGTCACCTTGTCATGGAAACATA
>NewGene_3817
ATGCTTTTCAGTATTTATCTGGGGCTTTCTCAACTTCTCCAGATACCATGGGATTACTGTCTTTTTTTTTTGTCTTTTGTCTTTTTGTCTTTGTGTTGTTGTTGTTGCTATTTCTTGGGCCACTCCCGCGGCATATGGAGGTTCCCAGGC
>NewGene_210
ATGTGTGTCACTCTCACAGCCAAGTTTCGGAGCCTGGCTTCACCCCAAGGCTCCCATGTGCACCCCGTCCATCCTCTGAGAAGGTCACATGACCACCACCAGGCGCGTGACCTCGTTGATGCTGGCTCCTCTACTCAGCTCCGGGTCCGCGGGTGGCTTCCCTTGTGTCGTGATGGTCCAAGTACATGGGTGGTTCGCTCAGTGACACAAGGCGAGGGCATCCGGGTTGCTTCTAGCTTTTGCTCTGACGGAATGGAGCGGCTG
>NewGene_11097
ATGGAAGGTAGTTATCGCCCAGGTAGGAGGTCAAGAGGCGCTTTGGTCTGTGGCCGGGGTCGGGGCGGAGCCCGCTCCGCCTCTGCGGACCCCGCGCGGCCACCGCGTCCCCCTCTCGGCAGCTCTCGCAGCCTCGGCGGCGGCCGCCCCTCCCCTCCTCCTGGGACCTCTTCCCGGGCCGGCGAAGCCCAGACG
>NewGene_617
ATGAGGACTCGGGTTCAATCCCTGGCCTCATTCAGTGAGTTAAGCATCTGGTGTTGCCATGAGCTGTGGTGTAGGTCGCAGACTCAGCTCGGATTCCGAGTTGCTGTGGCTGTGGCTGTGGCCGGCAGCTGTAGCTCCGATTGGACCCCTAGCCTGGGAACCTCCATATGCCGTGGGTGCGGCCATAGAAAAGACAAAAAATTTAAAAAAAATAATCAAAAGTATTCTGTTCTGCTTCTTTCTTTCCAAGAGGCTGCA
>NewGene_9639
ATGGCCCGCTGGCGAGAGCTCCTGGCCCCGTCTCGACCATCCCGCCGGCGCCAGCACCTGCCATCCCTCCAGACTCCAGCGACGTCTCATGCCTGCCCAGGGCTGCAGACTTGGGCCACTGATCAGGCCCAGCCGCTCCCCACACACCAAACGCAGCTCGAGGCCTCCCGGGGTCCCTCCCCACACTTGCTTCAGGACTGCACGTAC
>NewGene_4080
ATGAGGCGAAAACTGCAGCTTTCCTGGCCTCCTTCCAGAGGTGAGAAGGCCACCTTGAGTGGAGTAGATATCTTCAGAGCAAGTGTCAGTGTGATCAAAGAATTGCCACCACAGAAGGAGCTTGGGGGACAGCCAATTGGGCAGCAGCATGGGGATGCCTCACCTCTCCAGCATCTGTTGCCACTGGGACCCAGGCTAGATGCTCTCTGGGGAATCCTCTTCCGGCCACCATCCAGATCCTTCCACAAGGAGGTATCTTTCTTTTATTCT
>NewGene_1593
ATGGCCTCCAGGAAGTTGGCACTTCAGCTCACTCACAACTTGGTTTTGTGGTACAGATACCCTCTTTCAGGAAAGTATTATGGAGGACAGAGGAGTCTTAGCTCAGGAAGGCTTCTGAGAAACCAGAACAACTTTAAGAGAAACATTTGCCATGTGTCTTTGCTATATATAACTCCACGT
>NewGene_9160
ATGCTAAGTGCTTGCAGCCAAGGACATGTGAGGCCCAGCTTCCACGTAGTTTCACTATTTAAACCATCTGTTCCTAAGGCTTCTTGTCCCGACCTACTTTCCAGAAAACAAGGAGACGATCTGGCAAAAGCTCTAGTGAGGATGAAATCAATGCGATCTCTTTCCTGCCTTCATTTGACACGTATGAGTGGGCTGCTTCCG
>NewGene_1241
ATGGAGTCTTATGCCAATTATATTTCACCTAGAGTTTCTCAAAATCTAACTGCTCAGTACTGGTCAGCTTCTCTCGCTTTCCTCCCAGTCAAGCAATATAACCCTTTCCGACGTCGTGTAGTTCTGTTTGAAGGAGCTTTGAGGGAGGGATTAGCACAAGGCTTCCGATTACATTTTCAGGGAGCTCAGGGCCAGGTGATGTCCCTCCACCAGCTGAATCTCAAACGAACGTTCAGGACATGGCCCCGGAGTAAAGCCCCCGCCAGCGCAGACCTGCGGGAGCGATTTAAAGCTGCTCACTGGGGAAGCAAGGAGAGGACAGGG
>NewGene_2850
ATGGCGCAATGGAAACGACTCCGACTAGGAACCATGAGGGTGCAGGTTCAATCCCTGGCCTCGCTCAGTGGCTTAAGGATCCAGCGTTGCTGTGAGCTGTGGTGTAGGTCACAGATGAGGCTTGGATCCCACGTTGCTGTGGCTGTGGTG
>NewGene_7533
ATGGGATACGGAGGTTCCCAGGCTGGGGGTCGAATTGGAGCTGTAGCCACCAGCCTATGCCACAGCCACAGCCACACCAGGTCTGAGCCACATCTGCAACCTACATCACAGCTCATGGCAACCCTGGATCCTTATGCCACTGAGCGAGGCCAGGGATGGAACCTGCATCCTCATGGATGCGAGTCAGATTCATTTCCACTGTGCCACAAGAGGAACCCTGGATTTTCAGACTTT
>NewGene_5497
ATGGTCTTTGTCTCCTCCTGGCAGGAAACAGGCATATTTTCCCAGGGCAGCAACATCCTTTATCCACAGACCATTTCAGAAACGCTCTCTCTAAATTGCCAGCAGAGTGGAAGGGTTTTTTTTTTTTTTTTTTTTTTTTTTGCTAAAACTGTTGACAGAGCAAAGCTGCTGCCAGATCAAAACCCAGCTACTTGGCACCCC
>NewGene_1523
ATGCTGAGGGGCAGCCAGCGCCCCCCTAACCTGGCTCAGGACAGGGACCTGAGCCCTGTGTCCTCAGCAAGCCCGTCCCCCGCCTGCATAGGAACCTTCGCCTCTTCTGGGCTGTTGCACCCTTGGCATCGATCCGAGCCCAGGGCTGTGTGTGGAGCTGGAGTCTGTGGAAGCTCCAGGAGCGAGGGGAGAGCTCTTTGTGGAGGAAGGAGGTTCGGGCAGGGAGGGAAGGAAGCAAGAAATGGGGAGAGAGGGTGGCTTGGGTCGGGGACAGCAAGAGAGGGGAGGGGAGGCAGTCTCTCTGTCCACTTACCCACTGACATGCACAAGGCGACAGCCGGCTCTGGCTCCCCCGGT
>NewGene_7815
ATGTGTCACTCCTGGGCCACGTCTTCTGTAAAGGTCACTCTTTCAGCTTCGTCCCTGCTCTTGCTCCTGCTCGCTGACGCCACATCTTCTGTCTTAAAACTTCATTCACTCCCCAGCCCATATGCTTTGAGGGCAGTGTCACTGGTGGTGGTGGGCATGTTGGCAGGTGCCAGGGCAGCTTTGGTGCCTTGGCCAGGTATAGAGGCGCTGTGGCATCATCAGAGCCAA
>NewGene_6359
ATGATGCAATCCACCGGTGATAATTTAAGTTATTCTTTCTTCTCTTTTCAGTTTGTGAATTTGCTTTCTCTTCCTTATCTTTCTTTATCCCAAGTAACTGCAGGGTCCTCACAAGCTGTGTCACTTAAAGGACATGGAATCAGCTTCCGTAATACTGAAATAATAATGCTT
>NewGene_4309
ATGGCCGATGCCATCTGGGCTTCTTTTCTTGTTCCAACAAGATGTTCTGAGAAAGGGCACTCCTGCTGGGCCTTCCTGGAGGATCAGCTAAGAGAGAAAATTCTCCCCAAGCCAGCATTTTGGGACGCTGGTGGCTGGTGTGGCTACTCTGGACCCCTGACGCGGGACATCTTGCCTGGTTTTTCCTCCGATCAGACCCCC
>NewGene_5319
ATGTATCTGATTGGTTCACTCACACCGAGCTCACGGCCAATAACGCTACAGCATGGGTCCGCAGGAAGCGCATCTCACGCACATGTTTTGCTCCGTGTGACACCGGGCAGCCTTCCCGGGCTTCGGGACACCAGCGTGTATTTCAGCAGCGCAGCCACATCACCAACCAAAAGACACTTAGACAGGCGACATTGCCTCTTGGAGCCCCAGGTTCCCCAGGCGTCAAAGCAGGGATACGGTTCCCACGCCTCAAGGCTGTGCAAGACGTCTCTCAGCTCACAGGGTGAAGCTCTCATGCTGTGCCTGTGGCTTTCTCCTGATGGACAAGTGACCTCGTTACCTGCCTGCTTGCATCTCTCCCAAACATGTTATCTTAATAAATCTATTTCTTGCTATGACTCGCTTAGGGAAGTTTGCCAAGATTTTTTGTTAAGGGAGCAAGATTCAGAACGAACAGTGTGTAGGCTCAGCGCTCCT
>NewGene_1225
ATGAAAGGGACTCGTTTTATTCTTGATGTGTTTGTTGACCTCTGGACAGTGATTACTGTATATACATTCTGTAGTGTGTCTTTTTTACATATGTCACTGTTAGAGATGAGCGTCTTAATATTATTTACTGTTCTACTCACGTATGTATTATTTATACTTTCCTGCAAGATTCACAGCACTTTACTAATATTAGGTAATGATTTTTCCTTCTACCTTTCTGTGGCATTTTCCATTTATATCTATTCCATAGGGGTTCTTTTCCTTATTTTGGAACACTCACCAAGAAAAATG
>NewGene_3519
ATGACCTGTGCAACACCGCCGTGGCCCCGGCGGGGCGCAGCCTCTGGGCCCTGGCTGGGGGGCTCCTGTTCAGCCTGGGCCCCACCCTCCTCTGGGCCCTGCAGTGAGGACCCCCGTGACGAAGACTCAGAGGGGCAGGGGCCCTGTTCCCGAGCCTGGTCCCAGGGGGCAGTACCGCGGGCCCAGCTCAGCAGGCTCTTGCACACGCAGGTGCGCACACACGCACACACTCAGATGCATGTGTGCGCAGGACCTCCCCCAGGCCCACTGCCACCCCTGGGCCCCCGCAGCCCACCCACCCGACCAGCCCAGCCGCCGGCACCCAGCGAGCCTGCACATTTGCAAAAACCATCAATCAACCACCCGACCGAGAAGCAGAGGCCACCGGGCCCTGGCTGGACCGGCCAC
>NewGene_4257
ATGTCCCCGTCCCTCCCTTCTGCCCGTCACAGCGAACAAGTACCGTGTGTGGTGACGCCTTGTCACTGCAAGACCATCCTGTTCTGCAGTGACCTTTCGCCTCTGATGGTCTCTGCCTTAAGCAGTTATTTCACTGGCAGTTGCAAAATAGTTCATCTCACACCGTTCCTTTTTTGGTCTTTTTTGGGGGGCGGGGGTGCACAGCATATGGAGTTCCCGGGCCAGGGGCCAGATCCGAGCTGCAGTTGCAACCTAAGCCTCGAA
>NewGene_5593
ATGTTGGCCATTGTCCTCATTATCACAAGATGGCTGCAGCAGCTCCAGACACTACATCCTCAACCAAGTCTGGCAGCACATGAGATGAAAAAGGCATTCCAGGCAGAGGGAATGGCATGTGCAAAGGCCCGGAGGCCTGGTGCATCGTGGTGCCCTTGGAGGTGCAAGCGTCATCTCAGGGACCTCATGCTCCATGTCAGCGCCACTTTCAACACCTCCTTGCCTCCCAGACGGTGTCAACAGTCTATTTCACTTCCTCCTCCTGCTCACAGGGCAACCCCCTCCTGGCTTCCCCCCAACTGCTCCATCCCTGTGGTTGTCACCCTCCCAGGGGCCCCAGCAGACCCTCCTCCTCCCTTCCTCCTCATTCAGATTCTAGACCTTTCCACTACTCCA
>NewGene_10504
ATGGCTGCAAGTTCCTGTGGCTCCAGGAGCTTTCTTATCCTTCAAGTTTACATTAGCTGTGATCTCATCCATGAAGGCTTCTTTAATTTTCTAACTTGCAGTAATTTCTCTCTCTCTTCTTTGCAACCATGTCCTCTCCTAGGTCTGGGCTTCATAACTAAGCCACCCGAGGGTGGGCTCTCCATTGGATTCACCCAGGTACACCCAACCACCCTTACTGTGTCTGGCACAAAC
>NewGene_4783
ATGAGATGTTTAATAACATCTTCAAGGAAATGGTGTTATCAGAATCTGGTAAGAACTGGAGCTGTGGTTGGGGAGCCCCCTGACAGAAGTTGCTGTAACACATTAGAATTGCAGATGCTGTCAGAAGGGATGCAGCCAGGGGGTGAGAACTCAAGGAAAGAAATGCCCAAAGAATATCTATTTCTAGCCTTTGACCCCCTACTGGTGCCTTCTGCTGGT
>NewGene_10907
ATGGAAGGGCGGACAGGTGGACAGGTGGACGGGTGGACAGGAGAACGGACGGAGGAAGTCTCCCCAAGTGAGCCCACAGCCTTGGGGTGCCCAGCCAGCAGCCTACATCTCCCAAATCAGGCAGCGTCCAGAGGGTGGGCTGGCCTCGGGGTCAGACAGGCCCCAGAAGCTTCTGCTTGGCCG
>NewGene_8108
ATGTCTGGGAACTTCCCTCACCCACTGAGGGAAGCCAGGATCGAACTTGAGTCCACATCAATACTCGTTGGGTTCATTACCGCTGAGCCATGTCAGGAACTCCCAGGAAGGCATTTGAGCGTGGAGAGGCGTCTTCCTGGAACCGTCGGTGTGAGTGGATGGAGGCAGGCCTGGTGGGTGTGCGCATGCGCGCCCAGGAGCGTCAGTATCTTCGCATCAGACGGTGTGTACCCAGGCGCTCTGCCTCCGTCCGTCGTTTCATCTGTGTGTCCCTGGAAATCTTCCCACCCTGGGCTGTGTCCTCATCCAGGGCTCTGCTCAAATGTCACCTCCTCAGAAAGGTCTTCCTTGATGACT
>NewGene_5462
ATGGTTTTTAGTCAGATTCGTTTACCACTGTGCCATGACAGGAACTCTGAAGCCCAGGAAGTTGATGGCGATGAGAAGCCAGTGGTATTTTCTGCTCTGATGGCTGATGAGAAAAGTTTCCTCCAAGGGAGCTCAGCTGAGCCGAGAGTTCCATTCTCCAGGTCCTACCAGCTCCACCTACAGATGCCACCCCTGGGTCCAGTGGACTGTGAGACTAGCTGGATTGCCATGGCAACAGGAACTGGACCCAAGCCACCAGGGGATGGAGAGCAAAGACTCAGGGGTGGCTTTTTGAGGCCTTGGACCATGCGACATGCCCGTGGCCTCCAGCGAGGAGCCGGGGATAATCCATCATCGCGCCCCGTGCTTCCCCCGAGTCTGCTAAAGCAGCCTTGGGTCCTTGCCTTTCTGCCCTTGGTGTCTGTGCTTGGTGACAGGGAGCTG
>NewGene_2581
ATGCACAAAGGCCTGGCTCACCAGGTGAGGGAAGCATTTAACGGCCTGGGGCTCAAATGGGTGTCTGAGCAGACAATATACCAAACTTTACCGTGGCATTCCTCATGGGGACTTGGGAACTGCAAGGCAGGCAGGGAAATCATTACTTCCATTTTTGAGAGGAGGAAGCTGAGGCTTATTGCTGGGACATCGCTTTGGCCCCTTACTGACTCTGTTCCACAGCTGCCCGTCAGTGTAACCTGGGGGAGTGAG
>NewGene_8594
ATGTGGGAACTTCCTCATGCCATAGGCATAAGAAAGAGAAAGAAAGAAAGAAAGAAAGAAAGAAAGAAAGAAAGAAAGAGAGAAAGAAAGAAAAAAATGAAGGAAGGAGAGAGGGAGGGAGGGAGGGAGGAAGAGAAGAAACTTGAGGTGCAAGGAAGGGAAGAGGCATGTTTTCAAACCCAAGCAGCCTGGAGGCAGTCAGTGCTCTTAGCCACTACACTACGTGGCCTCTTTTTTTTTTTTTTTTTTTGTCTTTTTGCCATTTCTGGGGCCGCTCCCACGACATATGGAGGTTCCCAGGCTAGGGGTCCAGTCGGAGCTATAGCCGCTGGCCTATGCCACAGCCACAGCAACGGGGGATCTGAGCCACATCTGCGACCTACACCACAGCTCACTGCAATGCCGGATCCTGACCCACTGAGCAAGGCCAGGGATCGAAACTGCAACCTCATGGTTCCTAGTCAGATTCGT
>NewGene_6900
ATGATTCTCCAGCCCCCTTACTCACATATGGGCTGTGGAACAGTAGCTGAGTGCCTGAGAGATGCAGTGCAAGGCCCCAGACCAGACCTACGACTCACAGGGCCAGACGAGGGCAAGGCGAGGGGTGCAAGCAGGGCTCTTGCCTCAGGTGCCAAAACTCCAAATAATGAAGAGAAATGCTGTTGTGGAGTTTTTACTGTGGTGCCGTGGGTTAATACTCCAGCTTGTCTCTGGGGAAGACCTGGTTCATTCCCTGGTCCAGCTCAGTGGGTTGAGGATCCAGCATCGCCGCGGCTGTGGTTAAGTTACAGCTGCTGCTCAGACTGCCTGGGAACAGAGAAGATCTTCCACATAAAGGAGGAACCAAGCGATGGGCAGGAGGGCAGGATTCATGCTGTAGTCAAACTGCATACCCCCAAAAGGAAGCCCTATGAACAGGAGAGTTATATCACA
>NewGene_6659
ATGCAGAGCTGCCTGCCCACAGGCAGAGGCAGATTAGGTGCATGTATGCAGGCAGGGCGGCTCCTGGTGGGCAGAACCAAGGTGCCCGTCTGTGTGGAGCTTGGTTTACAACTGGTAGCATCTAAGGGGTTAGCCAGTGGGCTGGACTCAGCAAAATCAAGACAGGAAGCTTGGGGACAAAGAGGTCTGGGGAGAGGGACAGAGAGGGTGCTGTCTCCTGCAGAAAGGCTACGCCGATCCAGGCAGTGTCCTCTACAGCCCTCTTGGGCTCTCGTAAACAGGACATGTCAACATCAGCCTCTTCCTGCCATTCCTGGGACCACCCCCAGGGACCCAGGCGGAAGCGGCCACAGCAGCAGGGATGGAGGCCCCAGGTGGGCTTCTCCAGCTCAGCACAGCTCCGAGCCCAACCTCAAACCAGAGGGTCGGGCAGGCCAGCAACCAGGTGGCTGCCTGACAATACAAAAGCCACAGCCAGTGGAGCTGGTGACTTACCCTGGAGACAGACATGGCTTCGCTATCCTAGCTGAGGTGCAGGTGCCCGTGCTAAGTCCCCACGACTGCCCTGGAGCCACAAGAGCCCCCAAAGGCGAGGAGCATCCTACTAGGACAGGAGGCATCGGGCTTCTGCCGGGAAACGGAGGGGTGAGCTTTGAACACGTGCTCCTTCTTCACCAGCGGGCCAGGAAGAGGGGCCATCCCACTGTCCTGGGGGAATCTCTTCTTGGTGGCCTGAAGGTCCTGGTGTCCAAGGAAGGAACCAGGGAGCCCAGCCCCCCACCCAGTAAGCTAGGAGCTGAGGCGGCCCCTGGCCCTCAGGAGACTGGACAAGCAGGTGGTGAAGAGGCTGCTTTTTTT
>NewGene_4585
ATGAGAGGTGCCGTTCCAAACCCCAGCGAGCTGGAATGTGTCCACCCCTACCCCTTGCATGCAGCTACAGAGAAGAGTGGTCAGCCGAAGCAGAAGAGCAGAGGCATGGCCTGTCTGTGCGGGAAATGGCAGCAGCTGCACTTGGAGAAAAAC
>NewGene_8062
ATGTATTTTTTCTTCATTTTCCTCCGGGCAGGGAGAGTCTCCATAACAGCTCTGCACGATGGGAGGACCCCAAGACAGCAGCCCAAGGAGGACAGGCATTCTCGTGAGACAGCCGGAATCCAGGTCTTCAGCTCCTCTGTGGTGCCGCAGGGGCTCCTGGGAGTCCGCCATCTTGTGGACAGTGAACGGCCAGCCGTCTGCTCTCTACTGGATCTGAAGACATCCCTGGGAGCAGAGCGGATGTTGGTAGCAGATTCCAGTATGGGAAGCTCAGAGAAGTTTCCAGATGGCAGATTATGGGATTTTTTTCCGCCTTCAAAATTG
>NewGene_861
ATGGGAACTCCTAAATTTTATATTTTAAAATGTGTCCCAAGGAATTCTTTCCCCACTGTTTGTGCAGAAACAACACAGCATATCAACATCACAAAGCTGCAGACACTGGGGAGTTTAGGAACTACCACTGTCCCTTGTCACCATGCAGTTTTATTTATTCCAACCACCCAGAATAAATGCTTTAAGAAAGCTGAGGACTTATCTTCAATTTCTAAAAATTGCCTGGGCAGGGTAGGTCCTCAAAATTATCTGTTGAATCGAATGAAGTCTAGGAAATCAATAAACCCTTTCCTAGGCTTGAGATTTCTAAACTTATCCTCAGAGCCTCATAGCCAAGTA
>NewGene_7005
ATGTCTTGGCTACTGCAGATAGTGCTCCTTCACCTGGACATTTTTCCCCCCAGTGCTAGGTCAAAGATGGCTTGGTGGTTCCATTGCAGCAGAGTCCTCAGGTCTCTCCTGGAGGCGGAGTGGGGGGCGGCAGCAGCAGCAGCAGACACTTTTAGCCTGACTTTCCGGCGTTCGCGGGTGAGCGTG
>NewGene_779
ATGGCATCAGGGTCCCCGGGCGCCTCACTCGGGGGTCTTGTGAGTGTGAGGCGCTGGCTGGGGTCCTTCCGAGGAGCTCGTGTGGGGCGCGTGACGGCCGGGGTCTGGCCGGGGCCCCACACGCCGCACTTGCCATTAGATGGGCTGAGAAGGGAACGGCGAATCTTAACCTTTCACACCGAGGAAGCGGCTGCGGGAGACGAGGGACACCAGACGTCAAGTAACCTGACATCCTCAGCCATCGAAGAGATTAGATCAAGGAATCTGGCC
>NewGene_8406
ATGGGTGGCCAACTGCTTCTGTCTGCCAGCAGTCTCGAACTTACTTTGAATAAGAGTGATGCACTGAAACCCTTTGAAATGTATGACGTGCGCCCTGTTCTTCGTCATGTTCACCAAAAGTTTATAAACTTTGTGATGCCACGTGTTCAAGCCACCCACGTCCTGGACCGAAGGATTGACTTTGAA
>NewGene_8553
ATGCCCGCCGTTGCTGCCACCACAGAAGATCGTCTGGCGGGGAACCATTTCACTGCAATGCCACACACCGGCTCTTGGCATGTCTGCTACGCCTTGATGGCGCAACGAACAGAAGGCTCAAACTGTGCTTTCCAATCTCTCCGTGGGATG
>NewGene_9633
ATGCAGCAAGGGGCCTCGTGGTCCAAGTGGGCGCCCCTAGCGTCTCGAAAGCTCTCTGCGGTCGCCAGCGCCCCCTCCAACCGCCCACGAGAAGCAAACTCACAGCCGCAAACGCCAGCACGCCAAGCTGCGGAGAAGGGGCCAGCTCCACCT
>NewGene_4465
ATGTATTGGAAGAGGTGCTCGGAGGAGAGGCTTTGCCATCTGTTGGTTTACCTGGAGTACCGTGGAGCGGCCCTTCTCTTTCAGTTGCCTTGTTCATTTCTGTACTTGCCGGAGGCCTGGTCAGGCTCTGAAGGGTGGATCACCGGGGACAAGCCTCTTCCCATGCACATCTCTACTGGGTCAGGGCCACCTCCTCCGGGAGGCCTCTTTGATTGCCTCAGCCTCCAGCAGCTTCTTCCTTACATGTCCCTGACATTCCGAGGCCCCTCACCCAGGAGCCTGCCCACCCAGGAGACCCTGCAGCTGGCAGCAGGACTGGTCCAGCCTGCAAAGCCACTCAGCCTCCACCCCCCCGAGCAGTGTCTATCCTTTCCACCCTGG
>NewGene_5101
ATGCTGGCTTCAGCTGTGAAATCCTCCCAAGTGTCTGGAAACCTAGGCCTGGCTCCTTCTGAGGTCTTCTGTCTTCTGGAGCTTCCCTTTTATTGCAGAGGACTGTTCCACTGCATGAATATTGCACAGTTGGTATATCCATGCTCCTGC
>NewGene_7454
ATGGAGGTTCCCAGGCTAGGGGTCGAACTGGAGCTACAGCCGCTGGCCTTCGGCACAGCCACAGCAACACGGGATCCGAGCCGAATCTGCGACCCACACCACAGCTCACGGCAACGCTGGATCCCTAACACACTGGGCAAGGCCAGGGATCAAACCCACAACCTCATGGTTCCCAGTCGGATTCGTTTCCGCTGTGCCACGATGGGAACTCCCATATTCAACCTTTTAAGAGACTGCAAATTTTTTTCCAGAGTGAGAGTATTACTCTATATTCCTGCCAGAAATGTA
>NewGene_5115
ATGACCAGGAGGCCCGAGCCGCCCGCGTGCGGGGCGGAGGCGGAGGCGGAGGCGAGGAGGAGCGCCCCAGCGCGCGCCCGGCCCCAGACCCCGCCCCCGTCAGGCTCCCCACGCGCCCACCTCCGGGAGCCGCGGCCGTGCGGGGAAGGGGTGGGGGAGGGGAGGACGCGCTGTGCGGGCGCGCGCGCCGCCGCCAGTCGA
>NewGene_8165
ATGCAGAGTCGCTCCGCCTCCCTGGACCTGAGTTTCCCCTCCTGTGACCTGGGACGCCACCTCCCTTGGTTGTCTTCCAGGGTCCGGGGGCTCCCAAAGGTCAAATGTCAACTCCAGGGTTCCATTCACTTAGCCCCTAACACATTCAGAGACTTCCAGAACGGGAAAGCAGGCACAAACCATGGGGAGACTGGAGCC
>NewGene_8608
ATGAGTCACCGTAGTTGGATCCTTAACCCATGTGCCACAGCAGGAACTCTCTCTGCAGAGGCGCTGGTTCGATCCCCCGGCTGGAGCAATGGATTAGTGATCTGGTGTTGCCACAGGGGTGGCAGAGGTCACAGCTCCAGCTCGGATTCGATCTCTGGTCCAGGAACTTCCATGTGCCGCTGGGGTGGCTCTGATGCTGCTGTTACTCCTCAGCCTGATGGCGGGTGTTCTTTTGTTCCTCGAGATCAGTATGACAGAGACCCGTTCAAAGGCAGGGTCGGTGGCCAGACCCAGCTCAGATCAGCACGGCTTAGGAAAGTGGCTTCTGTTATGTCCAGGGAGCCACGCCGGTTCTCTTTCCTGGGGACCACCCCCCTACCCCCTGCATCTGCTTACAGTCCTTTCTCTGCTGAGAGAATCAGCCTTCCCTTTCCG
>NewGene_1735
ATGAGAACAGGTCCAACCACCTCCTTTCAAATGCCACCAGGCCCTCCTCACGGGAGAGCCCAGGTCCCTGCCTCCTCCGTGGTCCCGTCTGAAACCGTGACGATTGTTTCCAAGCTGACTCACACCACTAATGTCAGGGAGCCGTGTCACACGGCGCTGGCCTCTGCAAGCTGTTGCTCGCGCGGTCGCCGCTGCCGC
>NewGene_4306
ATGAGTGCCTTGAGCGATGGCTGTGCTTCACCTGGAGACTCCCTGGGGGACCTGCCTGGGGACACGGAAGGGGACCCGCAGCCCCAGGACAGGCAGGGATGTCCTCAGAGCCCTCCTGGAGCCAGGCCCCAAGAAACAGTTACTGCGTTGCTTTCTTTAATGGGCTGGACCCCGGGACAGGGTGGGGAGCACTGGTCCCGTGGACAGAGGAGAAAATGCAGAGGCACCTGTGATGACAGCGTCCTGCTTCTGAGCTTGTCTTGCCACGAGGCAGGGCCTTTCACGGCAGTCCGCGTGCGAGTCCCTCCCGTGGGACTCAGCCGTCAGGGGCAGGAGAGTCGGTCTGTCGGGGTTTCGGGCCACCTAGCC
>NewGene_4534
ATGGATACTAGTCAGATTCTTTTCCACTGCGCCACAACAGGAACTCCCTTTATCTTCAATTTTGTCGATATTTCAACAGATTTGACTCAGCCAGCTGCTTTCTCTTTCAAGCCGTATGTGCCTCCCTTGGCTTCCAGGTCATCACAATCTTCCAGTTTTCTCCTACTTTATTGGTTGCTTCTTTTCCATCTCTTTGCTGTCTTCTCTACCTGTTCCCAACCTCCAAATGTTAGTGGGCTTCCAGACTCAGTTCTCTCCAATACAACTTTGTCTCTGGGTAGTCCTACTCAGCCCTTTGGCTTGAGTAGCTGCTATATATATCTCTGC
>NewGene_220
ATGGACAAGGGCTTAATCTCTAGAATATGCAAGAAACTTATACAACTCAACAGCAAAAGAACCAACAACCCAATGGAAAAATGGGCAAAAGACCTGAATAGACTGCTCTCCAAGGAAGATGTACAGATGGCCAACAAGAACTTAAAAAAAAATGCTCAACATCCC
>NewGene_6125
ATGGCTGCTGGCGTCTGTGTGATGGTCTCTTCTCATCAGTGGGAATCAATGACCTTCATGGCCTACTTGGAAGATAGAGTGAAGAAGATCAATGAACACATTCGGTCTAAGACCAAGGTTCCTGTGCCGGACCAGGTTCTCCAGCTGGGCTCGAAGACCCTAAAGCCCCACAGAACCCTGTCATCTTACGGCATTGACAAGGAGACCACCATCCACCTCACCCTGAAGGTGGTGAAGCCCAGTGATGAGGATCTGACCTTGGTTTTGGTGGAGTCAGGTGATGAGGGGCAGAGACACCAGCTCCAGGTTCGAAGGTCCAGCCCAGTGACCCAGGTGAAAAGA
>NewGene_1544
ATGGCACATCCTTCAGCCATAAAGAGGGATGATGCAGCTCTGGTACCGGGTACAGTGCGGAAGAACCTTGAAAACACTGTGCTGGTGACAGCCAGGCACAAAAGACGATATAGACTGGATCCCTCTATTCCTATGAAATTCCAAAACAGGAAAATCTATAGAAACAGAAAAGAGAGGCGTTCCCGCTGTGGCGCAAGGGGTTCGGTAGTGTCTCTGGAGCACTGGGACTCAGGTTCAATCCCCGGCCCTGCACAGTGGGTTAAGGAGCTGGCGTTGCTGCAGCTGCGGCATAGTTCAAAACTGCAGCTGGGATCTGATCCCTGGCCTGGGAACTCCACATGCCACTTGGCAGCCAAAAATGAA
>NewGene_4236
ATGAATTCTGGGCCCTCATTAAATGATGTTCAAATACCAGGCAGCAACCGTTGGCTTATTCCTGCTGGACCGCTCGGTGCCCTGGGTGTCGGGGAGGTGTCTCCATCCGGCTCTCGGGTCTCGAGGCCTGGGGACCGGCTGAAAGGGACCCGTTCTCAGGAGGCGGGGCCGAAGGGATGCAAGCTCTGCTGCGAGTGG
>NewGene_1423
ATGTGGATGCTCCATGAAGTCATCAAGACAAAAGACCTTCCTACTTCTGCTATACCATGGATGCCTTCCATCTTCATGGCTCCCTCATGGTCCAGAATGGCTGCTGAGTACCAGCCAGAGGGTCCACATTCCAGGCAGCCAAAAGAAGGAATGGGTCAGAGCATAAAAGTCATATGTTCCGAA
>NewGene_4444
ATGCAAGCGACCCCCCTCCCCAGCAAACACCCACACTGCACAGGGCAGAGGCTTCACCTTCCTGAGACCACAAGGAGGGGTGTGGGCCCGGTGCCAAATCAGGCACCGAGGAGGCGGAAGGGGAGAGGGAGGAGCTGGTCAGACAGGTCTGGCAGCCCCGGAGGGGGAGGACGACCCGCTGCCCACTTCTCCTCCCCCACACTGTGGTCCACACCTCTGTGGGGACCTGGGGGAGAGCCCTTACCTGAAGCCCTGAGCACAGAA
>NewGene_7234
ATGGTAGGTCATGTTCCATCGTTACTCCCATCCAACCGTCCGCGGAGAGGGGTACTCCCCGCATCCCCAGGTACAGAGGTGAGGAAAAGCGAGGCTCAGAGAAGTTGTTCACCCCGAATCACACAGCAAAAGCGGCGGAGTCTGAATTCAAACTCAGCTCTTCAGACTGGGTGTTCCCAACCCAGGGCTCGTAACGAC
>NewGene_11071
ATGATTGGCGCTGTGGTTGGAAGGTTTATAAATAATAACCAAGTAATACGTCTCTCGCTTAATGAATCGCCCCACCTCGGACCAGTAACTCGCTCAGGATCAATGAGAGCCAGTGGGAGCGGGGACGGAAACCGCCCAACACCGCAGCCGCTGAAGACCAAAGCCGGACAACCCGAGTTCTTTGTACTGGATGGGGCTGGCTTTGCTCCATTTCATCCCGTCCTGACCAACATGGAGGCCCATGAACTGGCACCTGCAATTCAAAGTCATCTTGGTGCCCTTCAGGCAAATGTGAAAGGGGTAAGAAGCAGCCAC
>NewGene_6089
ATGTCAAGCTTTCCCTTTGTTGTAGACTGTCCTGAAATAACATGTTTCACATTGACTAAAAGACTATTCACTTGCAACTATAAAATGAACTCCAAGTCCAGGGAGCAAAGACTTTTAAAAGGGGGGGATAGGAGTTCCCATTGTGGCTCAGTGGCTAAGGAATGTGAC
>NewGene_3973
ATGAACATAGGGGTACCAATGTATTGTTTCTCTGCTCCAAATCCACCTTTTAAGGCCTTCTCAGTGATGGTGGATGGGATTCTTTTAAGCATCTCTCCTTCACAGCAAGCAGTGTTAAGCTTTTTAGTTAGAAGATGCCGGAGTGACTTTCCTGCTGGAGGAAGGGGCTTCTTGTTGGTTCCAGTAGCCTCACCATCGGTCAGAGATGGGGTGGAAGTTAATCTTGGGATGCTTTGCCCCAGACATGCACCCGACCATCCTCGCAATGCTGCAACCCCTCACACATGGACTCTGTGC
>NewGene_11117
ATGTCTAATCCTGCAGGTGGTCATCGTCCCAGGAAGAGCCCCGGGAACCGTGTAAGGGGCTCCCACGTCCACAGCACCATCCGGAGTGAAACGCTCAGGGTCCGGGTGGTCTCCGGGGCACAGACCCGGGTCACATCACACAGGCAGGCACTGGACCAGGATCCCCGTCTGAGGAACACAGCGGTGCTTGCTGACCTCATTCAGCCTGAGGCAGCACTTGCTCTGGCACTCGCTGTGGTAGGTACAATAGTCCCAGTTGGGCTTGCGCCAGGGCACACACTG
>NewGene_9682
ATGTGCACATTAGAATATTGGCATTTTACGAATTTAGTTCATGGAATGGGTGACCGTCTGTTAAATGGAGAGAAACTGGGGACTCGGACGGTTGGAGATGAAGGAGGCTCTCTCTTCACCTCGCGTGGCCATGGGCGTCGGCACCGCTGCGGTCAAGGTCAAGGCCCAGCACCCACTAGCTCTGGG
>NewGene_6855
ATGTTATGCATATATATATATATAAAACATACATATACAAAATGTGGCATATATATATATGTCATCTCTAGATGGACATTTGGGTTGTCACCTTTTGGCTGTTGGGAATATTGTTGCTATGAACATGGGTGTACAAGTATCTGTTTGAGTCCCTGCTTTCAATTCTTTTGGGTATCTATACCCAAGAAGCAAAATTGCTGGATCATCTGG
>NewGene_4151
ATGGCAGCCAGACACATCAGTCATTGGACTCTGAGAAAAGGATTTGGTGGGCCAGGCAAGAAACCCTGGGGGAGCCATGTGTCAGGTAGGGCCTCCCAGCACCTGCTTCTACTGTTTCTCCAAAAAGGACCATTTCTCCTTGCTGCATCCATAGGCAAGGTCTTCCAGCTCACCATCCTTACCTGTAGCCTCAAGATGCCAGATTTGTCGAACCTTAGGGATAAGCTTTGCGCACCGTTGGAAGAAGCAATGACTGCTGGAGGGAGAATGAAAGTGGCCCCACGAGGATTTCTGCTGGAGATTATGAGGGATTTTTCTGCACAAATTCTGCACCTACTTCATTCCTACATGAAAGGGAAT
>NewGene_4792
ATGAAGACGCCATGTTGTCGGAGTCCTAAGAAACTGCGCGGAACCCAGCCCAGCAGGACCTCGTGGCGCAACGGTAGCGCGTCTGACTCCAGATCAGAAGGCTGCGTGTTCGAATCACGTCGGGGTCATGGGTTTTTGTGTTTAGGCTTCACTAGCTTTTTAAAGCCTAGGTGTTTCCCGCCATTTTTTAAAAAGGCCTTTGATTTTAGAATTAAGTCTTCTTTGTTATTC
>NewGene_6814
ATGGTGATTATTCTGCAGTTGCAAACAGATCAAATCCTAAGCATTTCTTTCCTCCTTGAGTTCATATTCAACCAAGGGGCTCTTAACAGGACATGGCATGTGTGTAGTGACTGCTGGCTTTGTTTTATTAGCTATTTTTATATCATCATACTCTAC
>NewGene_156
ATGGGGACCTCCGCAGTCATCCTTGAAATATGTCTTTTATTGAGTCAAGTTCTAACCACAGTATCTTCAACAACGCAAACAGAATCGACCACTGAAGACCGAACACAAATCACAGAAACTGCTTTCTGGGAGACGCAGACAATCAACTCTGTTTCTGAATCAGATCTTCCTGGAACACATGCTTCTTCGTTTCACACGGAGGAACCCTTAACCACAATCGCAGCAGAAGGGACCGAATGGGATTTGGCCCTGAGGCTGGTGAATGGAGGTGACAGGTGTCAGGGCCGAGTGGAGGTCCTGTACCAAGGCTCCTGGGGCACCGTGTGTGATGACAGCTGGGACACCAACGATGCCAACGTGGTCTGCAGGCAGCTGGGCTGTGGCTGGGCCGTATCGGCCCCAGGAAGTGCCCGGTTTGGTCAGGGCTCAGGGCCGATTCTCCTGGATGACCTGCGCTGCTCAGGGCATGAGACCTACTTGTGGAGCTGCCCCCACAGTGGCTGGAAAACGCACAACTGTGGACACCAGGAGGACGCTGGTGTCATCTGCTCAGGTGCCCAGCGCTCGTCCACGGTCATTCCAGGT
>NewGene_2030
ATGTCAGTCTATCAATTAATACCTGAAATCACATTCAATAGAAATGCACATACAAACCCATCCAGCTTTGCTCCTTTTTCTACCATTGCTATACTCTCAAATTGTCAAGTACTAAGGAAACCCAGGCAAGAGAATTATGAAAACTCACTTCACCACAAAGCATCAAATGGCTTTTCAATGATATATGAAGTAGTCCAAGGCAATAACACAGAAATAGGTTTTAGACACCAAAATACCAGAAAAAAATGGAACATAATTTTCTTTACTCTCTTTAATCATTTCTGTCAT
>NewGene_6181
ATGGACTCTCTTGGCTGTGGGCAGCACCTCCAGGTCCCTTCAGGGATATGGGCTCAAGCCACACAAGAGGAAGAAAACCTACAGATTAAGTCAAAAGGTCTTTTCAGATGCAAAGCCCAGTTCTCAACTCCACTCTCTGCTGCCTCCCAGACCCTG
>NewGene_8245
ATGCAGGTTCAATCTCTGGCCTCCCTCAGTGGCTTAAGGATTCAACGTTGCTGTGAGAGGTCACAGAGGAGGCTTGGCTCCTCATTGCTATGGCTGTGGCTGTGGCCCGCAGCTGTGCCCAATTCAACCCCTAGCCTTAGAACTTCCATAGGCCTAGGGTATAGCCTAAAACAAATAAACAAACAAACAAACAAAAAATGCAAGCACAATTTGCTGAAGGTCAAGATTATTAAAGATGACTGCAAGAGATTGAACTCAGCTCCTCTGAAACAAAGATGGGGGTGGATTTGCAAACACAGAGTGAAC
>NewGene_6271
ATGTCAGAGACTCTCTCCTTCCCAGGGTCCTTCACATATGTGGCAAGGCACATGGACTGCACTGAGTGCTGCGAGCAGCAGCTGGCTCTGCACTTCCAGAGGCACAGTTTCCGGACATGTGAGTTAAAGGTCACAGTCATGGACTTTATGCTC
>NewGene_8114
ATGGGAGGACCCCAAGACAGCAGCCCAAGGAGGACAGGCATTCTCGTGAGACAGCCGGAATCCAGGTCTTCAGCTCCTCTGTGGTGCCGCAGGGGCTCCTGGGAGTCCGCCATCTTGTGGACAGTGAAGGGCCAGCCGTCTGCTCTCTACTGGATC
>NewGene_3348
ATGAGAAGAGATGCTGCTCAAGCTGCTCAGAGCCTAGAGGGGAGACCTGAGACCTTAAAGAAGCAGACAGAAGGAGGAAGGGAGGATCACGGGCCTTTCGTCGGTTCTACACGGTGTCACTTTACGGCAGATTTCACGTGGGTGGCAGAGCTGAGCCTTTGCCGCGTGTTCCAGCTCCCAACTCCATCCCTTTCTGGATTCCCTGCTGGACACGTTCTTTCCTCTGGGACTAGCACACTTGGATTTGGCTCAGTTCCTTCTGGAAGCCGAAGA
>NewGene_6785
ATGAGTGTTTCCCTCCCACAGAGGCCTTTCTTCCTTTGCTGCCATGATCTTGCCGCACCACCGCAGCTCTTTCCGGAAATAGAATTTTTTATCCCCCCCAGAAAAGCTCACAAAGGAAAAGGCAAGCTGTCTGCCTTCCGGCCTTCCTTCAATAAGTGCTTCGTGGGTGCCCACGCCATTGTGTGCTGGTACCCAAAGCTGCCTGCGCCCCTGCCCTCTGGGGCTCATACTCTGCAGAGGGAGCAGTGGTGTCAACAGACCCATCGAGTATGGAGTGGGACTGCAGCGGGGGAGGGATGGGCAAGGTCCTTAGAAACCCAAACCCTAGGCCTGGCTGCAGGGAGGCTTGTTCAAAATCTGGACTTCCAGGCTCCATCCCAGGCTGAAAGAATCCATTGCCAGCAGGGCTTCCTGGCATCATCTTTTTGTTTGTTTGTTTATTTATTTATTTAT
>NewGene_3449
ATGTTGAGCTGGAGACAGACAGGAGTCAGTGCCCCAGGAGAGGGGCAGACGATGTGCAGAGGGAGCTTCCAAGGAGACGACATCCAGCTGGAGGAGGTCAGGAAAGAAGCATCTGAAGCAGGGCCCTTGGGGGCCAGGCCTAACAGGTGCTTGCCAGCGTCGCTCCCAGGTTCTGGAATCGACTGTTTCTCTCCTTCATCGGGCCTGGGTCTCCTCCTGGTT
>NewGene_9978
ATGGGGAATAAGCACACCAGAGGAAGACATGGTTCCGAGGCATCTCTCCTTGCTGCTGGAGTTTCCTTCATACTATCAAACCCTCATGATATGTGGGTGACTTTTCTTTTATATAGGCCAGACATTAAAAGCAAATATTGGAATCCTATTCCAATAGGATATGTGATATCAGCCTTTTTAAAATTTTTCCAAATTCATTCCATTTGTTTTGCTTCACCATTGTTA
>NewGene_3753
ATGTTTTATCCAATTGTCTATTTCGTAAATCTGAAAACCATCCTTGAAGATGACTTCTTCTTCACTCCATCAGGTCAAAGATCCAGTGTTGCCATGAGCTGTGGTGTAGGTTGCAGATGTGGTTCGGATCTGACAATCTGGCATTGTTATGGTTGTGACATAGGTCAGCAACTGCAGCTC
>NewGene_1511
ATGGTTCCTAGTCTGAGTTGTTTCCGCTGCTCCACGACAGGAACGCCTCTACCGCTTCTTTATTTACATGACTTCATTCTCAGGGCTGTGGTTCTGCCAGGCCGGAAACTTGTGCTGTCAGGCGGGTGCAAACACAAGGGCCTGGCTTTGGAGCTGACCTGGAGTTCACATCCTAAGATGCTCCCCAGGGAAGCCTCTGGGTTCTATGGCAACTCCCTGCACCCTGCACCCTTTGGGTGGGGTCCAGACAGGACAGGAGGAAGTACCTTCCCCATGGCCGGGCTTCAGCCCCAGCTCAGCCTGCATCCGGGCTCCTGGAGAGTG
>NewGene_9823
ATGCGTCCGACCAGACCGTCTCACACACCAGGGAAAACGGGGTCAACGCCAGCCTCGGAGAACTGCAGCCACGCGACGAGTGGTAACAGTGCACACACCAGGGAGAACGGGGTCAACGCCAGCCTCGGAGAACCTCGCTTCTCCTCCGATGCCTTTGCCGTCTCCACAGAGATATCACTACCCCTTGAGCACATCTCTGCTCTCTGCCGTTTTACGGAGAAACTCTATATTCTGGGTCGTTCCGTCGTGCCCGCGCCGACCCTCCGCTTC
>NewGene_8284
ATGTGCCGCAGGTGCAGCCCTTTAAAACAAGAACACGAAGGAAGGATCACGTGCAAACGCCCCCCCCCCACGCCCCCCGAGAGCGTTCCCCGGTCACCTGGCTCAGATACAGGATCCACGTGGAGAACGTGGACAACGGCGGCCCTTGGTTCACGGAGACCGTGTAGTTGGTCACTGAGCATGGATGGGCTGAACGGCGCAGTACCTGTTGTTCTGTGCCTTTCGCTTTTCACGTTCGAATTGATG
>NewGene_5529
ATGGGGCCACTGTGCCCTGGGTGCCCACCTGTGAGTTTCAGGTGGAGTCAGGCCTTGGGATTTGGGGGCTGGTGGGAAGACCGGAACGTGCCAGCTGGAACCTTGCCCCTTGGGATTTTGCCTGGGGGGGGCTGTCTGGGGATGAGGTTTCCCCCATTGGGCTTCCAAAGTCCAGCCAATATTAGCTCTTATTATAGCAAATGCACA
>NewGene_11322
ATGGGAGGTTACCAGGAAAAGCACGGCAAACAAGGGTTTCAAGTCAATGAACTACACTGGAAGCTCCAGGATAGAATCCACATTATCTGCAGTCCCAAGGACGAGGCCCAGGGTCCTCCGTGCAGCATCTTGCCTTGGACGAATGTGAAGTCCATTTGGAAGATGCCAGCATTGCTACCTATGGAATCAACTCAAGGCCATCTTCGATCCCTAAATATCCCCACATTTTGTGAATCTGTTTACACTTCACACGTTCATGTCCCCTTTTCACAACCAGATTATAAACTCCTTGGGGACAGGTGTTTTTGTGTGAGCATCATGCCT
>NewGene_5985
ATGTTTCCTATGACTGGACTCGTACCATCGATGTCCTTTGGGAGCTGGCTTATTTCACGTCGCATGATGTTTCCAGAGGTCCACCAGGCTTTATCATGCGTCAGTACTTCATTTCTTTTTTGGCTGAATAATATCCTGATATCTCTGCAGATTGCATTTTGTTTGTGCGTTCATCAGTTGATGGACATCTGGGTTGTTTCCACATGG
>NewGene_7108
ATGCAGCCATTCACACGAGGAGGTAGAGGCATGTTCGACTTCAAGGAAAGCTGTGCATTAAGCTTTGTTAGTCATAAGCCTCTTCCTGAAGGTTTGGAGAGCATGGGTTCAGATAAAACAAGAAATCTGAGAGAATATATGCTCACATGGCGGCCATGGCTACTTCCGGGTTGCGGTATCATGCCTTTCTTCCTTCCCTCCCTTCCTCCTTCCTTCTTTCCTTTCTCCTTTCTTTTTGAATTTTCCAAATATTCTCCAATAAGCATGTATGAGTTGTGGCATTTTCAGAAATGTCGCTGGGTTCTCTGGGTGCCACTGAGTGGATGTGCAGACCCTAAAGCCTCTTCTTGTTCCAGCCTTGGCCCACGTCCTGCAGGGCCCTGGTGTGACTTGCTGCTCTGGCTCTTATTGAATAACATTAGAAAGAGCTCATCAAAGGACATACAGCACAACAAGATAACTGAAAAAAATTCTGCTTTGGATCCATGGCTCTTGCCTCTGCTA
>NewGene_3618
ATGTACAAGTCTTGGTGCCAGTTTCTTCGGCCTCTAACATTGCGTGTAGCATCAGCAGGATCCAGGCTCTTCTTTGCATCTCTGAGTCTGGATTGGGATCGCTGGACGGCATGCTGGCCTCCCATTAGGGCTCCTTCAGGGCAGAGACCAAGTCTCTTCCACCTTCGTATCCCCAGCAGAGCAAGGCGCCAAGCCACTGCGGGATTGACTCCCCAGAGCCTCTGGGCCCGGGCGCCGCAGCGCTGCTGGCAGAGGATAAACACCGTCTACCTTCTGATCTCACACAGGTGCCTTTCATTGCAAAAC
>NewGene_1770
ATGTCTACTGTTACGGTTCCTGCCATGTCCCAGGGTGCTACTGCTGTCTCCTTCTCACATCACAGGGGTAAGAATGGTCCCCTGTGGAAAAGCCAATGGTGCAGACTGCAGATGAGAAAATTCGTGGGGCCACACAAGACAAATTTCAAATTAGTTTCCTTGGGCGCTGGTCATGCTTCAATCCCACATGAGGAAAATCTG
>NewGene_4160
ATGCATCGACTATCTGTCTCCATCGCTCTCGCCACGTACAGACAGGAGGCATCCAAATCGCTAACCTGGGCCAGTAATGCATTCTGTGGCATCATCATGAAAACAGTAGGATTCACTTTAAACCAAAAATTTTACATGTCTGCCTGGAACACGGAAGGTATTCAATCAACTCCGGCTGAA
>NewGene_5250
ATGGTCGCTAAGGGAGTGTTTTGTATTGTGGGAGGTGCCGTTCTCTTCATCGTCACCAGGGGGTGGCATCGCCTCTTAGATGCCTGGGTCTGCAAATCTCAGTTCAAGACTTCTGCACATGCCAGACTTTTGTGTCCTCTGCAAACTCTGTATGTGACACTCTCTCCTCCATCTGTCTCTGTCTTGAATTTCTTCCCTCCAGTTTTGTCGAGATATAATCGCCGCATATCATTGTAT
>NewGene_7948
ATGGGTATGGCTCAGATCAGAGGTGGAGAGCCGTGGACTGGCAGCTCTGACCTCGGTCTCGGGCAGAGGCCGCAAACTGAAACTCGGTGTGTGACTGGCCAGGAGGCGGCTCTTTGTAGAAACTCCCCTGGTTTCCACTGTTTGCTGGACCAGACAGCATTTGCGACTGTGCTCACCTCATCATCTCTAAACAGATGGAGCCTGGCCCAGCTCTGGCCCCGTGTTGGAAAGATGAGCCCAGCTCTGGCCCCGTGTTGGCCCCATGTTGGAAGGATGAGCCCATTCGTGACCTTTGTATTCTGGATAAGACAGGGTCCAGAATACTCTGAGGGGTCACGCCTGCTCCCTCCCTCTGCCATCAGGAACCCTACAGCAAGGGGCGCCCTGTGGCAGTTCAGTCATTTTCAGTCCAGCCCCTTGATGCCTCCCTCCATGTGTGGGGACTGCACAGATCGCACAAGGATGCCTTTCTGGGGTGTCAGAGCATCAGACCTGACCTTGGCACTGCTTGCATGTGCATCCAAGGGCCCAGCTGGGGTTGGTGGGAGTGGGGCAGTGAGGTGTCTTCCAGGCCTGGGGGCTGAATTATGGAGTGGTCTCTCTGGACCGCGTGCGTTATTTTTACCT
>NewGene_4740
ATGAGGATGCAGGTTCAGTCCCTGGCCTTGCTCAGTGGGCTAAAGATCCAGCATTGCCATGAGCTGTGGTGTAGAATGCAGATGTGCCTAGGATCTGGTGTTGCTGTGGCTGCGGTGTATGCCAGTAGCAGCAGCTCCGATTCCACCCCTAGCCTGGGAACTCCCATATGCTGCAGGTATGGCCCTAAAAAGGAAAAGAAAAAGAAAAAGAAAAAAATCCTCAAGATTCTTACTAAGTGTAAAATCCCTAGTGATTTGAAAGTTGTGAAGATAACAAAAATGATGGTAAGCAAAATTTACTGTGTATCGAACTATTTGCCAGGCACTGTATATATGTTGCCTCATTTACCC
>NewGene_4635
ATGAAGGGAACCCAGGGCGCGGGCGCAGCCAAGTCGGTGCCCCCGACACGCCGCGCGAAGGAGCACGACGAGGCAACCCCCGCCTCCACCCCCAGGGTCACCCTTCCCCTCTCCACCCCCAGAGCGCGGCCCGCGGAGCCCCCGCACCGTGAGGGGGATCCCCCGGCGCTCGCAGGAGCGGGAAACGGCGCCAGCGGGCAGGCGCCTGAGGCAGGGCCC
>NewGene_5391
ATGGATCCCGGTGGGTTAGTTACTGCTGAACCACGAAGGGAACTCCTTGGGCTTGTTTTTATTAGTGACTCAGCTTATGGTTTGAGATGCCTGTTCAAAAATCCAAGTGGAGACGTCAAGTGGGCAATCGGATGTGAGTGGGAACAAGAACATCGTGTTCCTGGAGCAGCAAAGATTCCGGTGTGGCCTGCCCCGAGGAGACGAGGTGGGGAGGAGGCAATCACAGCCTTAGGTCCAAGCGGCTCCTGTTGTCCTCAGGCCTGGAACTGTCTGTGCATCGAACTG
>NewGene_2695
ATGCTGTGTGGTGTGGCAGAGAAAGACAAAAGCAGGCTCTCTCCCCAGACTATGGCCACACGGCTGGTGGGGTGTATTTCCAGTCTTGCCACAGCTACTGGTCACTGGCCGTCGGAGCTCCGTGGCGGAGTCACGGCTGTCACCGCCGCTTACGTGCAGTCCTGTATCCTGGTGTTTCCCGAAGGCTGGCTTTTCCTC
>NewGene_8894
ATGTTATGTGTCCGCTTTCACAGTGTCATGCAACATAGTTTCACTTCTCTAAAATGGTCCTGTGCCCCCCTATTCATCCCTATCTCCACTCTCAATAAAGGACAGAATCCATCGGACAGAAATTCCTTCACTTGCCTTAATCTGAACCAATCCATACCTGTATCTATTTTATCATTCTTCTCTCAACTTGTTTTCTTCGACGAAACGGATCCTCCTATTTCAATTAGCCTATCTTTAATTTCGCTGATTCTTCTGCCAGCTCACATATGCTGT
>NewGene_2039
ATGACACTTCCATCATACTTTTCATTTAAGAAATTCTCAAGACTGTCATTACCTTGTCCAGCTACCTTTCTTCAGGAATATCTGTTTGAAGCCCCATTCAGTTTTCTCCTTGCTAAAAAGCCATATCCTTTCAACTCTCTTGATGTCTTGCTCACAGTTTCGGGAAAACAACTTAAGATCTGTTGGGGTTCACCCGGCCCCTGGGAGAAGTCAGTGCCTGCGTCTGGAACCAGCCTAGGTTTGGATGATCTTGGTCCTGGTTTTTGTCAAACATGCTTTCCGTTGCCCATCTATTGCTCA
>NewGene_9158
ATGGTTTCAGTTTCCCCTTTGATGATCAGAACGTATTCCCAATGGAACACTCCTGCAAAAGGAGTCCAGAGGAACCTGAACGAGGCATCATCTCCAGAGGCTCAAAAGGCACCTTCCTGCTCCCCCGAGGACACGCACGTGCAGCAAGAGACAGGAGAGCTGGGCAAGGAAAGGGAGACGCCAGTCATCCATCCTGTGCCCAGGCTGGCATTT
>NewGene_7130
ATGGACAGGATTCGAGTGTTGTGTCAACTTGAATGGGAGATAAATTACATCTCTATTTTTACTAATCTCTACCTGAAAATTAACATTTCCTTCAGTTCTGAATGGAAAGCAACAAACAGCTGCACTTCTATCTGTATCTCCTGGGAGAATCACAGATTACTTTATATCACATTACAACTGTTGCAAACTCTG
>NewGene_6722
ATGTTGGCATCGCCTCTGCAGAGTCCCCAGTCTTGGCAGGAGTCCCCCTTTTTTGGTGTGCATAACGTGTATGCCCTCGTCAGCAGATTTGGACAGATCATCACTCAAAAAGCACATTTTCTTTTGTCGCTAGAAGGCTCGGTTCAAGTCTCTCTGCTGGGCCAGCGCAGGCCATATTTACACTCTTGGCTCAGACTCCCGAGCAATTGTCTGCAGATCGGCCGACAGCTGAGACGTTCAAGCGCTGAATTACGGAGAAAGGGGCCGGAGATAAAGCGGAGCACATGCATCCCATCAAAG
>NewGene_8614
ATGCTGAACCCTGACGCCAAGAGTGGGGATTCCACGCCTAGCTGGTCCCCGATGCCTGCCCTCCTTTCTCCCTGCATTGTCCCCAAGTTAGGTGTCAGGGGTGCCCTGGTGTTTACCTTCTGGGCAAGAGGCACCTCAGGTCCCTACCTGACAGGATGGGGG
>NewGene_7731
ATGAGCATGGGTGAAAGAAGAAGTCACTGGAGCAGAGAAGATGGTAGATCTTTTTATATGGTCACAGACAGATTACTAGGTATCAAGGGCAAGCACCTGGAGTCAATGATGGGCCACAACAATGAGGAAGAGCTTTTCACTTTATCTTCCATACCTAGA
>NewGene_2668
ATGGGGCACCGGGGAGTGTCAGGCAACGGGGAACCTGCCCGAGTGAAGGCCCTGCCCCGAGGGGTCCAGCGTGGGCAGGCAGAGTTGGCAGCACCGTGGACGAGCCTGGCCCTGTGCACAGAGCTCCCTGCACCCAAGGGATCCGAGGGCCAGAGAGGCCATGGAGGGGCTCAGGGCTGGACCAGAGACCACGGTGGCTTCCAGCTGCCAGCACAGGAC
>NewGene_2794
ATGCATCATGGGAGCTCCATTGACACAGTGGAACACTATTCAGCAATGACGAAGTGTGGATGGCTGACCAGGCAACCACCGCAGTACGAGTTTGAACTCAGTAATGCACACCGGGCGCCCGCAGCTGTGAAAGCGGAGACATTGGTGTCCGAGGAGGAGCGCTCTGAGCAGGCTAGAACCCTGGCAACCACTGCTCCACATTCTGTTTTTGAGTGTGACTGCACTAGACACCCCATGGACCCTGGGACCTTCACGAGCTTTGGACACTTTTGCTGGCGTGGATCAAGATCT
>NewGene_206
ATGTCCAGCCCCGGCCCCTCCAATGCCAGAGACCCCTCAGACGTGGGCCGTCCTGTCCACGCGGTCATCTCAGTGCTAGAGCTGCAGCCACACGGTGCTCAAGTGCCAGAGGGGACCTGCGGCCTCAGGGCAAAGAGCCGACAGTCTGGGGCAGAGCCACCAGCTCCATTTCCT
>NewGene_6527
ATGGGCAAGGCCACATCTTCAAATGAGGCAAGGGGCAGCCCTTCTCTAAGGAGGGGCGGGCCGACCCCACCCCGGCCCGCCGTGCTGTTCGGCGGACTGGCCACTGGAGGGCAGTGCGACCACGTCCATCGCGCCCCTGCTCGGGCCGCAGGCGGGAGCAGCCCTCGGAGCAGCCGGGGAAGGCGGCTGCGGTGGCTTCAGCCAGGAGAGAAGACATCGAAAGGGATCGCGGCCCAGGCTGCGGCCTCAGCTCACCGGCCTCAGACGTTCTCAAAGGCCAAAGGGGCCCCGCCGGCGTGCACCTGCGGCCCGGGTATCGCCGAGGGGTATCGCCGGGTATCGCCAAGACCCGGCCAGCCGCCTGCAAGGCCAGGAGCAGAAAGCCGCGGGCAGCAGACG
>NewGene_10532
ATGACTGTAGATCTACAGCATCTCAGCCTATTACCTGAAGTAGGTCCCTCAATGTCGTCTAACACAATTAACCTTCAGTTAAAAAATATGAAAAAACTGGAATGCACCATTGCAGGTTATGCTAAGAAGGAAAAAGAATTTTCCCATCAGCATAGTTTTGGAAAGAACACAGGAATTGGGGCCAGCAAC
>NewGene_7774
ATGGCCAACAAACACATGAAAAAATGCTCAACATCGCTGATTATAAGAGAAATGCAAATCAAAACTACCATGAGATACCACCTCACACCAGTCAGAATGGCCATCATTAATAAATCCACAAATAACAAGTGCTGGAGGGGCTGTGGAGAAAAGGGAACCCTCCTGCACTGTTGGTGGGAATGTAAATTGGTACAGCCACTATGGAGAACAGTTTGGAGAGACCTTAGAAATCTATACATAGACCTTCCATATGACCCTGCAATCCCACTCTTGGGCATCTATCCGGACAAAGCTCTACTTAAAAGAGACACATGCACCCGCATGTTCATTACAGCACTATTCACAATAGCCAGGACGTGGAAACAATCCAAATGTCCATCGACAGATGATTGGATTCGGAAGATGTGGTATATATACACAATGGAATACTAC
>NewGene_3208
ATGGGTTTACCTAAGGTGAGGCTCACCCATGGAAGCAACAGTGGCAAGCCCCAGCAAATGGGAATCACGGAGTCCAAACACAGCCTCCGAGGAACAGCAACTCTCCATGACAAGTGGCAGATGGAGAACTTGAGGCCCAGAGAGGTGAAGAGACTCTTG
>NewGene_1193
ATGTGGCCAGAAGTTTTTAAGAGTAAAATGATGTTTCTTAAACAGTATCTGACCATTGGTCAACAAAGATCAGCTGAAGAAGCTGGGGTTCCTCATGAAATTCTGATGAAAATTAACTTCTCATCTTTATTCCTGTGGAAACTGAAGTCAGATGTTGGT
>NewGene_3029
ATGGTACATGCTTACTGTGTGTGTTTGGCCAGGATGCCAGGTGGCCCAGAGGCAGCACAGCCCCAGAAGGTGCACCGATGCAGACCAGACACTGGACCAGTGCCTGCCCCCAGAAGGCACGAGGTGAATCTGCTGATAAAGACACTGCACCAAGAGGAGTTCCTGTCATGGCTCAGCAGAAACATATCTGACTATGATCCATGGGGACACAGGTTTGATCCCTGGCCTTGCTCAGTGAGT
>NewGene_6909
ATGTCAAGGACGATTACAGTACTGTGTAAGGATTGTTATTTGAATGGAGACAGGGAGACCCTTCTCTGCAAATTTCCCTACAAGCTGCTGTTGCTCTCCACCAACACAAGGATTGCTCCTCAATCTTCCGTGAGCACCCAGTGGTTTGCGGAGAAAAAGTCTACAAAAGGAAGTTTTGAGCTGCCTGGAGTGGGAGAA
>NewGene_3861
ATGACTTTGGTCCTACAGGGTAGAGAAAAACTCTTGATTGGCAGGGAGAGTTCCACCCACCGATCTCACCTCTCTGCTGGATGGTGCTGGATGAAGACCGCTTCCTGCCCTGCTTCCCTGGAAGAGCCAGCCGTCACAGAGCCCCTCAGCTCTCCGCTGTCAGTGGGGATGGGACCTCGCCTGGAGTGGGTGCAGCTGGAGCTC
>NewGene_9690
ATGCAAACGGCCAGAGATGGAGCGGAGGCCCCGAGCTCACCCTGGAGGGTCAGTCGGGGAGCAGTACGAAGAGCAGACTTTAGTAACCAGAGGACAGTGACCAGTGGGTTAAGGACCCAGCGTTGTTGCTACAGTGGCTCGGTTCGATCCGTGGCCCAGGAACTGCCACATGTGGACGTGTCTCCCCAGAGAGTGCCTCCTCGACAAGCCAACTATTTAGAGCTGAAGGTGTGGAAAAAAAAAAAAAAC
>NewGene_1804
ATGACGTTCAGGTTGTACGAGGGCACTACGAAGGGCAGCAGGCTGGCAAAGTCCAGGCTGACTGGAGAAACCGCGTCATCTACACTGAATGAGTGCAGTGGGAGAAGGCTCATGGCACAACCGTCCATGTGGGCATTCACCCCCGCGGGGTGGTTGGTGACCACCAGACTAAAACTGGACAAGGATCACAAAAAGACAAATGCCACATCTCGCCAAGCAGGAAAGGAAAAGGCAAATATAAGGAAGAAACAATTGAAAAGATGCAGGAATAAAATAATCTTGTATAGAACTTTCATTAAAAACTTAAAA
>NewGene_8303
ATGGGGTGGGAGCTGGCCTGGGGCCAGGTGGAAAGGTGTCCGTGGATGCCGGCAAGGGCGGCGATCCTGGCCTGCTGCGCATGCGGGCACTTTGGCCGGAAGAGGACCTCTCCCCCTCCCTCTCCATTCCCAACTGCCAGTGCCCTGCTGAGGGGAGGGACAGCCAAGGCACCCCTGCTGGGAGCTCCCAGACCCGCTGCGGCGAGGGGAGGGGCGTGGCGTCCCCACCCCCCACCCAGACAGCTGAGCTGCAGTAGCGGCTCCAGACCTCCCGCCAGGCTAGGCGCTGGGCCTCTCAGGCTCCAGAGGCCAAGACGGGTGCGAGCAGATGCTGGCCCTCTCCTGGGGGTCCCGAAGCGCCCAGACTCCACAGGCTTCGAGCTACACCTGAGC
>NewGene_7809
ATGGCCAGGAAAGAGGAGGAGAGTGGGGCTCACGGAAGCAATGACCAGCAGACCAGGAGCAGCCTCTGCCAGAGGAGGGGCGCCTTTCCACCCGCTGACCTGTCCTGCGTCGCAGCCATGCCAGCCTTGGGGCTGCGACTGTCCCTCCGCGCAGCA
>NewGene_11358
ATGGATTGGGAGGAGGGAAACGTGAGCAAAGAGTGTTTATATACAGAAACCAATAGCTTGTTCCATTCCATCCAGTTTCATATGGGTTCTGATGGGTTGCTAGTTACTTTAGCAATAAAGTTCAATTCATCATCCAGGTGGTTGCTCATCTGCCACTCCGGATCACTTTGGAACACCAGGCAAAGTTCACCAGTGCCTCTTCACCTTCCATCTGGGTGTAATTTTCCA
>NewGene_10902
ATGGCTGTGGCTCTTCCAGCCACTGTCATTCGAGCTCAGGCCACAAGTTCAAGAAGAGGAGTGGATGCCATACCTCAAATTAGCCTGGTCGTACATGTTGACAGCAAGGTGTGTTTGATCAGCAGAGGATTTGGCTGGCGAAGAATGGGTTTTCGGACCTGCTACTTTGGTGACTCCAGGGAGGCTGGAGCTGTT
>NewGene_10011
ATGGGGCCTTTCCATGGAGCAGCTCACAGTATGGCAGCTGGTTTCATCCAGCTGAACCAGAAGGAACAGGAAAATGCCAGCAGGAGAGAAGCCACAGTCATTTGTAAACTAATTCCTGAAAGGACATGGCATCCCCTTTGTGGTAGTCTATTCTTTAGAAGCAAGTCACACAGTCCAGCCCAGGCTCAAGGGAAGCTTACACTAGGGCATGACCATCAGGATACAGGGCTTCCA
>NewGene_2822
ATGGGGTCTCCGTTTCCTCCAGTCCTGTGGAGCTCCTGCACACAAGCCCCACTGGCCTTCAGTGCCAGATGCTCCAAGGGCTCTTTCTCCCAGTGCCAGATCCCCAGGCGTGGGGACTTGACGTGGCTTCAGAACTCTCACTCCTGTAGTACCAACTTTAAACTTCATAGTTGTGTTTTGTCTCACCAACTCACTGAGGACTTCAGCCATGGACACAGCCTCTCA
>NewGene_4759
ATGTTTAGCAACTCCCTGGCCTCTATCCGCTCGGTGCCACTAGCAACTCTTTCCCTCACTGGTGATGACCCAGACTGTCTGCCACCACGACCAAATGTCCAAGGCGGGCGGGAGGGTGGCACAACCAGACTAGACTCGCTGGGCCTTGAGGCAGTCGTTGGTCTAAGACAGCAGAGGCACAGCCACTGTCGATGTCACATCGCTCTGCCGCCCTGG
>NewGene_1729
ATGGGAGTTAGCAAGATCAGCTTTGGGTTTCAAGACCATCTCTCCGGCCACACTGTGAATAATGGTGTGAAAGAGAGAAGCAGCATGTGGCACAGTGATCAGATAAGAGGCATTATCTTATGGAGGTGGAAGTGCTGGAGACAGGTGACAGGCTCTGGTATCAGGTGGCGTTGGTGCAGAAGGGTAGAAGGGGATAGGGCCAAGAGCCGAAGTCCACCATGGAGAGGCGCCACGAGGAATGGTTTATCGCAAGGTGCGCTTGATTGCAGTGGGCCGGGACAGAACCCGCCATGTCTCCGAGGTTTGCTGTATCATCCGCCGGAG
>NewGene_10572
ATGTTGTGGAGAGTACAAAGAAATATTAAAATAAGGGCTCTGTACTTTAAGATGCCAGTGATTTTAGGAGTTCCTGCTCTGGTGCAACTGAATTGGCGGTGTCTCTGCAGCACCAGGACACAGGTTCAATCCCTGGCCTGGCACACTGGGTTAAAGGATCCCACCATGTTGCCACAGCTACAGCTTAGGTCACAACTGCAGCTTGAATCTGATCCCTGGCCCAGGAATTCCATATGCCATGGGGCAGCCCAAAAAAGAAGGAAAAAAGAAAGATGCCAG
>NewGene_4217
ATGGCGTGTCCTCGGTGTCCTTGGGGCTGGAGGGTCTCGGGGCCCGGAGGCAAGAGAGCGAAGGACCGGATCGGTCGAAGAGGAGGGACCCTTAACGGCGCGGTGCGGAGCCAGCCGGAGCGTGGCCAGGCGGAGAAGGCGGCCGCGGCCCAGAGAGGAAAGAGCCCGAGTCGCGGCGTCGGCCCCCCGCCCGGGCGTCCGCCGTGTGCGGCCGGAGCCGGCGTGGCCCTGCCCAGAGCCCACGTCCGCGATCAGAGCGTCCACCTGGCAGGGCAGGCCGGGTCCTGCGCGGCAGGTGCAGCCCGCCCCGCTCCCTGCACATCTGTCCGGCCCGCGGGAGGGCAGACGGGCCTTTGGGCTCCACAGCCTTCCCTGCCCCCGCCGCCAGCAACACCCTCGCCCCCCAGGTTTCTTGGGGAGGAAAGGCCGCCTCTCAAGGTGCCAACTGCAGTGAGGCAGGGGCTGTGTGTGTGTGTGTCTGTCTGTGTGTGTGTAGGGGTCGTTTCCGGCCTTTTGTTTCTTTCTGCCCTGGTTTCTCACAAAGAAAAGGAACACATT
>NewGene_9676
ATGCTGGGTGGCAGGGACGGGGCGGTAGCCGGTCTGGGCCACAGCATTATTCTCCAGTGTTTATATAAAAAGCACCTGGTGTGTGTAGACACACCCGGGCGATTGTTCTCCCAGAGAGCCGGCTCCCACTTCTACCAGATTAGCATGGGGTCAGCTCAGTGTGCCTTATCCATTTCCACCCACAGTGGGGCTAAACACGTATGCTTATCTCCACAGCAGCCCCGCCAGGGGGCACGCCTTGCCCAGTTGGTCCCCTATGGGAACCCGCAGGACAATGGCGGGAGGGAGCAGACCTCCGAGGCCAGAAGTGCCCCGTGTTGGCATGCCTGTGCTCCTGAGCCCATCCTGCCCATCCACCTGCCTCTGCCCCCTGCACTTAACCACTGGGGCCACCGTTGCCAGGCC
>NewGene_11146
ATGTGGTCATCACTGATCTTTAATTCCTGGTCCACTGGCCCTTCACTGGATTCCTGCCCTCGAGACAATCGTGTGTCTTCTAATTGGGAGCAGCTGAGACGCAAAGGCTTTTGCAACGTATATTGTTTCCAGGGCCTCCTTCTTCCTGCGGCTTCTGTTTTTCTTATTAAATGCTGCTTC
>NewGene_9752
ATGGAATCTGGTGTGGCATCTACTCTGCTTGGCATCTCCTCCTGCCGGCCATTCTGGAGAAATCCTGGGTGCCCAGCAAGCACGCCTGCTGAGCAAGCTCATGGGAAAGTGGTACCCGGCGTGATGGTGCGAGGCGTGATGTCGCTTTACCTCTCTTCTTGCCCTCTCCCCCTGTCTCATCTTCACTGTCCCCGGCTTGTATCTCACAAAGAAAGCATCAGCACAGATCCTCTTTGCTTCAGGCTTTGTTTTCTGAAAGGTCCAGCCTTGCCCAGGGATGGTCCAGGGGTTCTCAAGTCCCCTCTTCTTGGCAGGAAGCAGGAGGGTGCATTT
>NewGene_5211
ATGTATAATTGTTTCAGTCAACTTAAGGATCATTTTATTTCTTCTACAAACCTTGATTTATCTACCTATCTAGTTTTGATTGGAAGCAGTGGTGGTCTAAGACCCTCAGCAGTATGTTCCTCTAAAAGGTCCCATTCTCTGCAACAATACGTGAACCAACCCTTACTTCAGGATGCAATATTTCCCAGGCCAGAGATTGAACCCAAGCCACAGCAG
>NewGene_84
ATGTGCTCGTATAAACAATCTCCAACTGTGCCAAAAAGTTTTGGAGCATCATTCAACAATGGAAATGCTTCATCTTTGTACCTGAGATGCTTAAGCACAAGCAAGTTCTCTGTGGATGCTGTGGTGTGTTGCTCAGATTTCCTCTTCAGTACTGAGGTGCTTGATCTTCCAGAAGCAGGGACTGTTGGTGGCCGACAGTTTTCAGTTCAATTGCTCTTAGCCCCCTTCCCAGGGGCAGCCCCTATTTAT
>NewGene_7962
ATGGTTCCTGGGTCAAATTCATTAGGACCACGTTGTCCCGGAGGAAGACAGCCTGCTAGGTCTCTGCCTCCCAACATGAGCACAAAACGCACACAGGGATCCTGCTGCTCCCGGGACTGCAGACTGGTCTTCAGGCTTTCAAAGCCCTCGCGCTGGCAAACAAGGAACCATGACCCCTCTTGTGGATCGTGTGTTTGTCACCACACAGCTTGTGCCCATCAGTTTCTTTCCTACTGCAGTGTTTCGTCCTGGTCCTGGCTTGGAGCTTTCCCGGTGTCACTTTTCTGTGTAAAGTGTACGCTGAGGTTC
>NewGene_1231
ATGGAAGATTTTGCTACGTGTTCACCCTTCCCAGAGGAGGGGGAAGTGACTTTATTTTTTGAAATGAAGCAGTTCTACTGGGTCACCAAGATGCTTCTGAAAATTGCATTTTGTTACAGTTTCCAACTATTTAAAAAAAATAAACGCACT
>NewGene_4295
ATGATTCCACGTGGCGGTTCTGTCCACAGATTCACACCTACCCTGGGTCACTGGCTTCTGGATTTTTGTCCGATGCCCCCAGAGCTTCCAGAGGGGTCAGCGCCGGGCCGTCCTTGGACTTCTGCTGTCCCCACCCGCGACGATAAATCTGTGCTGTTTCGAGCCACGTTTGTCACGGCGGCCTCCGGGAGCGCCTACGCTCTGACGCTCTCTCTTCCGCCGCAGCCTCGGCCTGGAGAGGATGGCGCC
>NewGene_7935
ATGCTGAACGGCAGGATTGCACCCTCGGTCTGGCTGGGCGCTGAGGCGTCACCACGGCGAGGATGGCACCTAGTGTGCTGGAATACTCGGATTGCCAGGCTCTGTCGGGATGTGATGAAAGGGCTGTACCTCCGACTCATCTGCTTACTCCTCACAGCTCAAGGAGGACGGCTCCTCGCACTTCGCAGATTGGGAGACCGAGGCTCAGCAAGGCTGAGTTCATCTGCTCAGGATCAGCCCGCTAACCTGGTCTTGACTTTGACGCCGGTCGTCTCTTTAACCAGCTTCGGTCTGTTCTCTGGATCGTTTCTGTCATTATCCACAAAACCCAGGCTCACGTCCCCCTCTCTGCCCTTCTTGTTGCTGTCCCCTTCCTTAGCTTCCGATGCTTTTTTCCTGCGTCTCTTTCTTCTCATCCTGCTCTTTCTGAGAGGCCCAGACTGGGCTCAGACTCTGTCCACACTGAACTTTGCTTCTCCGATTTATATTTTCTGGAACTTTACTTGTCAAAAATCACCTGAT
>NewGene_3177
ATGCTCTCTTCCAAAACCCAGATGCACGCTGACCCAAGACCTAATGAAAGTGTATGCCTGCAGAAGCAAAGAACTGCCCTCGAGGTGTACACCCTCTTCCGGCTTTGCAACCAAAGATCTGGGGAAGGGCCAAACATCTTTCAGATCCCAGGTCAGAGGTCACTCCCTTGGGGGAAATCAGAAGACTTTAAAGAGGTTGAAAAGCCAGGATTTCCTCACAAAAAGGAGCCACATGGGATACTCTTAGGACCATCACATTCTCCTAATTCCCACCAGAACATTAACAAATCATTTCCC
>NewGene_726
ATGTTTAGTAACAGGGTGAGCCGCAGAACTAGAGATGTTCCTGGTGCGCCATGTCTTGCGGGTCTTCAAGATCCGTGGACCAATAGGAAGTTGTGGCGAGGAGAACGGGTGACGCGGTCCAGCAACTTACACCCACAACCGGAAGCGAAAGCCCACACTTTCTTGCTGAGGCCTGGAACCTGCGGG
>NewGene_314
ATGCTCCTGACCTCATACCCCACAAAGGGGGTGGTCCCTGCTCTCACCCCGGGGTCCTGGCCTCTGAATGGCCTAGATTTGGTTTTGGGAATAGAAATCTTGGTGCCTCACCTTGGCTCTGGCAGTCTGAGCCAGACCACCAGGTGGGCTGGTCAGAAGAGCTGGCACACAGCCCCTAGGGCTAGAGGCCATTTTGAGGTGTACTGCTTGGTGGCTGGGAGGCCCTGGACAGGCGGGAGGGGCAGGGAGGAAGGCCCAGGGGACACCACCCCCGCCCCTGGCAATCCC
>NewGene_10573
ATGAAAATCAAAGTAAATCTGCAATATCAATATATAACCAATAGTAGCACAAGGATATTTGGCATTTGGGAAGATAAAATAGTTCAGTTGGAGAAAGAACACTGGCAAGAGGGCAAAGAATTATTCTTTAAATATACATATATATCTAAGGTAAATATTTTCCACGTGTATAGCAAACTAGGAAAATCATTTAGGGAGTTTCCATCCCAGAAACAAATC
>NewGene_1836
ATGGCACGCGGGTCGTGCCTGTTGCTTGCGTCCAGCGCGCCGTGCCGGCCCCGGATCTCCGCAGGCACCGCACCGCCTGCCTGTCGAAAGGTCACGGCTGGAGAAAGAATCTGGAGACTGAGGAGTAATGCCTTTAATGGCCTTCTGGGCTGGGTATTCACCACAGCGTCCACCCTCAGCCAAGCCCGGGGGTTGGAACAGCTGCCAGAGGGAAAGAGAGCACCCCGTAAAAGAGGGCGGAGGTGGCGTCAGCTTAAACTACCCGGTACACCCAGGTTCCAGGCCCCGTCT
>NewGene_10127
ATGATAGAAAGGTGGATTCAAACCCATATTCAGTCTGGATTCTGTGCTATGGCTCTTAGCCACTGCCTCTGCACTCAGTGTCCTGTTCGCTTCCCGCATTCTCTCCTTCCGGGTGCGCGGGCACCTGGGCTTACGTTTGTTTTTCCACGCCTGGGGTCTCAACTTTCCTCCTACATCAGCCTTCCCTTCTCAGTTTTCTGGAGACTCCCGGCTCTGAAGGTCCTCCACTCCCAGCAGCAGGTTTGGGCA
>NewGene_6342
ATGCTTGAATTTCTGCACACTCTGTTGCAAATAAATTCAGTTCCCTTGGAGAGAACATCAGAGTTCTTATGTTCTTATGGACTTCCTCTCATGAACTTCCTCTCTCTCTCTGTACAAAACCTTTGTGCCACTGCTCTGAAGCTGATGGCTTGGAATGACATGCCTGCTTTACAAGGTTGGGGCAGTAGACTTTGGTCTTCTAAGCTGGCCTCTCACAGAATGGAACTTCCACTT
>NewGene_6329
ATGTCACACGCTGACATAACAATATCTAGATTCAGAAAGGACCGTTCCTTTTATGTCCTTCCAAGACATGAGACTTTTCCAAGAACAAACCCGAATGACTTCTCTTCTGTGTCATTGGCCAGAAATGTGTCACAAGCCCACCCTAAACCAGTCACAGGTAGATGGATGGGATTGCTCATTGGACTGGCAGTCATCTGGGATGGAATGGATGTTGGAGAGTCAACCACAGTGTCCACTACAGACTCA
>NewGene_6892
ATGATGTTGCATCTCCTTTTTGTCACTTACATACACATGGTGGGGGGTTTGGTTGGTTTTAGTTTCTTGTTTTTGTTGTCAAGATGGTACAACACCATACATGCTACTTTGGAAACAGTATACTTTAAGCCATTCCTGCTGCTCTCTCGCCCTTTCCAAGGAGTTCTCCATTTTAGCAGATCTCGTGACACATTTGACATTCCTCCTGTTTATTTCCCTTTGTACATGGCCAGCACACCAGAACTGTGTTATGTTGGTAATAAGCTCCATGTTGGTCAACCATCTACACAGATGGAAACTCCAGGT
>NewGene_8660
ATGACCCCAAAACCAGGTCCTGCAAAGACACTCCCCTACTCCTTCCACGGTCTTAGGGGCCGCATCTGTGACAGGCTAAGTGTCAACACTGGAGCTGCAGCTACTGGCCTATGCCACAGCCACAGCCACAGCCACAGCAACACAGTATCCAAGCCCCATCTGCAGCCTCTACCACAGCTCATGGCAACACTGCATTCT
>NewGene_5083
ATGCTCTGCGGAGAAGCTGGCTGTCACAGGCTCCTCAGACCTTCCTTCCCAGCAACGGGAGCCTCTGGTCTCAGGCAGGTCCTGGATTCACTTCCTCACCCAGGAGCCTGGCTGCAGGAACACACCGGCCCAGAGCCTGTGGGCTTGGCTGCTTCCTTAGGAGGGGCGTTAGGGGAAGGGTGTGCTGACTCTGAGAAAATGTGGGGAGGCAGGCTGAACATGCCCCGACAGGAGGTGACTCAATGGCCTCATCTTGAC
>NewGene_169
ATGTCCACACAAGAGATGCAACAAGGTGGCCCGCTGACCTTTGTTCAAGGACATGGCCACTTGAGCGCACACGGGTTGGTGGAGAATGCCACGCTTTGCCAAAGAATGTTCCGTCTTCCTTTCTCTTATCTTATCGCGTGTGCATTTGGGAAGGAGGTTGTGTCCAGCCAGGGCTGCAACTGGCCTGGACTGTGTCACCCTGACCCAGACCTTGTCCTGGCACGTGTTCGCACCTGGCCCCCAGATTGCCTCTGGGGCCTAGGAGGAGAAGGTGGGGGCTGGGGTGGCTCCAGAGGAAGGTTGCATGCGGGCTCTGGGGTTGGGGCAGTGTGGGGTTTGGTTGCTGGGCTGGCCCAGGTTCTAAGTGAGAACAGGACTTTTCATCCCCCACGGGCACCTGAATTTGTCCCTCCCTCCAGCCTTGGTGGCGGCAGGTGGCACGAGGCAGATGCGGGCCTG
>NewGene_2635
ATGATTACTGAGGCTGAGCGTCTTTCCATGTGCCTGTTGGCCATCTGTATGTCTTCTTTGGAGAGATGTCCATTTGGATTTTTTTGCCCATTTTCTGATTGGATGTTTGTTCTTTGGTTGTTGAGTTGCATGAGCCGTTTGTATATTTTGGAAATTAAGCCCTTGTCTGTTGCATCATTTGTGCATATTTTCTCGCATCCCATAGGTGGTATTTTCATTTTGCTTATGGTTTCCTTTGCTGTGCAAAAGCTTGCAGAAGAGGGTATTTTTCCCCATTGTATAGTCTTTCTTCCTTTGCTGAAGAGTGACTGTAGGGGCATGGGTTTATTTGGGCTTCTCTGTTCTGTTCTATTAATCCATGTCTGTTTTTATGCCAATACCATGCCATTT
>NewGene_7689
ATGGATTGTGTCAGAAGTGCCACTGCACCACTGAGACTAGATTTAAGAGACCCTGCATGTTGCTGCTTGCTGTCTCACACTTCTGCCACCACCATAAGATGCACACCCTCAGCCTGGCCTGCTGCTTCTGGACGGCTGATCTCTAGCAAGTCAATGTACAGAAGAAGAAGCCGAACTGAGAATCAGCAAGGCCTCAAGCAGACAGCCACCCAGCTTGTGATAATTTGTCATGGCAGCCCTAAGAAACTAATATATCCAGCACATCCACCTTTGACGTCAGACTCCTGTCTGAAGATTCATACCAAATGCCATCCCTTATTCAAACTCTCCCTTCCTTGGGTAGAAAAGAAAGAATTTGGAGGCCGTCCTCTCCCCCGCCCCCGCCCAGAAAGAGGCCTGCACATGTCATATTTTTCCTCCAGTGAGCCATACAAATCCCGTCATTTTTTTCTGTATGCTGTGACAAGAGGAGCACGGGGAAGCCTGCAGCAAGGTCTCCAAAGGGAGGAATACATCTACCAG
>NewGene_227
ATGAAGCTGGTCGAAGTGGTGCTGCCATCGGATCTTTTCAACCTGCTCCTCCGGGTCGTGGTGCCTCGGGCCACCACATCCATTAACAAAGACTCTCAGGGTGCGGGGTCCGAGTCTCCGGCATGGGCTAAGGAAGGCTACGGGCTCCGGAGCAGGAGCGCAGAGACCCGACGAGGTGAGAAGGAGGAGGAAGACGAGGAGGAGAAAGAGAAGGAGCGGGAGGAGAAAGGGACTCGGTGTAAGGGTAGG
>NewGene_4594
ATGATGGACCAAGAAATGCTGCTGTTACTGAGAGAACTTGAACAAAAGGGAGTGGAGTTCACAGCCAGGCTTCAGAGGCTGCATGAAGATGTTTCCGAAGTTGAAACGCTCATTGACAGTTCTTTACAGTGGGTAACTCATCCAGAAATTACTGTGAAAGAAAAGTGGGAGGACAAGCTTACTGAATTCAAATATATCATG
>NewGene_8253
ATGTATAGTCCCCTGGTCATCATGGGATATCTGATAGTCACCTTTTGGCGTAAAAGCGCATTCCTCAGACACAGGCCCGCCTCTCACCTAGGCCCCAGCACCCAGGGGAAGCCGACCCCTAACCCCGCGCCGGGCAGGTACCGCTTGCACAGAGAAGCATCTTCCCAAGTGCCGCGCACGCCCTCGTCGTCCGCGTCCGGAGGAGAGGAAGAACCGGTGGTGAAAGACGGCCTCCTCAGGCTAGTGGCCATGGGCGTGGAGGCTGCGGAGGGCTGCGTCCACCGGGGACGTGGAAAAGGGGTCGACCGGAGGCTGGGTGAAGGAGCGAGGCCTGGAGAAGGGACGCAAGAGGAGCACGGCTGCAACCGGCCCAGCTGG
>NewGene_10957
ATGCCGCATTCATCAGACCTGCAGTCACTGTGCCCAAGACGACGACGAGGCTGCCTTCCCGCACTGCCGTCCGGCACCAGCGGGACCTGGGCTAGCTTGGGTCTGCCCTGGTATCTGGACTTCCTGAGGTTCAGGTTCTTTGTGTCTCAGCACAGAAGGAATTCGGTGAGAGACAAAGCGATAGGCGAGAGCGAGATGTATGGGGACGCTCCTGAGAAATACAAGCGGCCGGCACCATCCGGTGGGCTA
>NewGene_6790
ATGAAAGCTATGTTTTCTCCTTCACCTGAAACTCTGTCTCCACTTTTCATCACTGGTGGTGAGAGGGCGAGTTTCTGCACCAAACACGGGGCCTTGTCTGGGACCCACTCATGGGCAGCTGGCCCTGGGGAGCCCCTGGGCTTGGTTGGACGCTTTGGGGTTTCTCTCCACACC
>NewGene_3651
ATGGTCGTCAGAGATGGCAAACTCCTGGAGGCTAAGCACTGCGCTATATGCAGACACGCAATAGCATCACTGGAAAATGAAAACAAACTTAAGAGTACTGTGCATAGTATTTCTGAGGATCCTGTTTGCAAGGAAAAAAAATCTTTTTCTAAGTGGTCAGCTTTCTTTTTGGCACGTTTATTTCATAGATTCAGA
>NewGene_10063
ATGAACATCCCATCAGAGGCAGGTTTGAGCGGAAGTCTTGAATCCCTTGCAGTTTGTTTTGTTTTGTTTTTTGTTTGTTTGTTTTTTCTTTCCTTTTTTAGGGCCTCACTTGCAGCATATGGATGTTCCCAGGCTGGGGATCAAATCAGAGCTGTAGCTGCCGGCCTACACCACAGCCACAGCAAAGCCAGATCCAAGCCATGTCTGCAACAGCTCACGACAACACCTGATCCT
>NewGene_4265
ATGCGACTGGAAAGCAATGCACCACAGACTTCAGGTGGTTCCTCGCTGCTGCCAAGCAGCTCCAGCAAGCAGCCTAGGCCGTGCATTCTCTTCGCCTTCTTAATTTTGATGCCACCACCCTCCTCGCTCTCAGTGATGATTTTTCTTTTTGTCACTGAGACAAAGCAAGTGTGCGGGAGGAGATGGGCCCCATTCTTCCACCACGCTGCCTGCGGGCGCCTGAGAGCCCCCCATCACCCTGTGCAAGGCGGGCTGTGCTGCACCCACCTGAGGCCAACGCTCCGGCCTCCTCCGCCCTCCCCTCCTCCCCGCTCTCATTGCCCTGAGTCACACGGGCTTCCCTGCTCCTCCACCAAACACGCTCCTGCCTCAGAGCCTTTGCAGCTGTTGATCCCTCTGCCTGCAGTGACTTCTGTGGGAGGTCCTCCCTCCCTCCATCCAGGTCTCCCCCAAATGGTACCTCCTCAGAGAGCTGCACCCCGACCGCTTTACCCGAAGTCATACCCCGACACTACCTGTTCATTCCTTTTGCTTTATTTCTCTTCAGTGGACATC
>NewGene_5430
ATGCAGAAGCCCAGGAGGGGGAGCCCCAACTTCCATCTCCAGCCCGAGGAGCGCTCCTCCTGGAAGTCCTTTCCCGGAAGCGCTGCCCCTTGTTTTCAAAGGTCTCTGAGTCCAGCCCAGACGGGCAGCCTCCAGGAAACGGCTTCATCCGGGTCTCCACCCCTTCCCTTGCCTCCCCGCCACCAAGGCCTTGGCTCCAGCGTCCGTGCTGTGTCCGGGGCTGAGGCCAAGGCCTCCAGGGACTTGCACCTGCTGCTTCCTCTGCAACGACGAGCTCCCCAATGCGCCTGGAAGTCAGGAGGGCCCATGCAGGAGGTCGCGACCCCCTGGGAAGGCCGGGTCCTCAAGGCAGGAGCAGGTGGGGCCTGCGCTCCAGCCCAGGACTTGCCCGACGCGATGGACAGCAGCTGTCTGGGAGAAGCCCGGATCGTGGCAAGGTCTTGCCTCGTGTCCAAGAAGTGGGGGTCCGCAAGAGCCAGCACTCTTTCCAAGGTGACAGCAATAACCTCAGTCAGGTCCGGAAGCACAGCCAGCCCCGGGGGGGACGTG
>NewGene_3829
ATGTGCTTGTGTGCATGTGTGTCTCAAGTCAGTAGCTTGAAATGGGTATGGACGCGGTGTGTGGGGCTCTGTGTACACACATCTCTCTTCTGCAGTGTAATGGTGCGTGTTTTAAGTGACACTGGAGTATGTGCTGGTCTGCGGCTGGGCCTCGCCGATGCACGTGGAGAGAAGATGGCCCTGGATGTGTTTTCCTCGTGTCTCTGGTGGGATGAGCAGGTCCACTCTCTTCTTAGTTGGCTTAGTCCTGTGGGGAGGAGTCTG
>NewGene_10601
ATGGGAAGGCGGGTGCCCGCGGGGCCGCCGCGCCGCGCTCGCCGCCGGGGGAGGGGGCGCCCTCCGCGAGCCATGGCCTTGCTCCAAGCCAGGCTCAAAAGTACTGGATGTCAGAGCACCAACATCAACTTCCAACCCGTCCACTACACACATGGGGAAACCGAAGCCCTCAGAAGAGAAGTGACTTGTGCAAGGTCATGTACTCCACAGATCCAGGCA
>NewGene_3514
ATGTACCACAACTTCTTGATCCACTCCTCTGTCGATGGACATTTAGGTGGTTTCCATATCTTGGCTATTGAAAATAGTGGTGGCAAAGCAGGTGCTGCTGAACCCTGGACCCCTTTGCCCCGCTTGGCAGGACCGCTGCTTCCTTACTGGCTTTTATCATTCCGTGTTCTGGTTCCCAAACCTGCTCTCCATCAGCCTCACCACACTTCCTCAGGTGCCTCCAAGAGCGAG
>NewGene_10613
ATGTGGTTACCTGCTGGGACTCTCCAGAATGAGTCCTTTTTCTTCTGTCCAGGGTTCAGCAAACTTCCTGCTTCCTCCAGCCCAGGGCGGAGAGCCCCCTCGGCACCGGTCGGCGAGGGCGCTGGGGCTTGGCAGCCACGGTGGCAGCTTGCCGGGCACTGGCACAAAGTG
>NewGene_6921
ATGTCCGCAATGGCAAAAGGTCCACATTCTTTCAGGGTTCCCACCATTTCCATAGCACCTTCCTCTCAGTGGCCTGCTGGAAAGATCTTAGGGACCCACGGGGCTCGAAAAGCCTCGAAAAAGCCGCTTCGGGCAGAGATAGTTGGAAGCCCCTCGTCCCTTCCCCCTCTCCCGGCGCAGCACCTT
>NewGene_7377
ATGGTGAGTAACGTTTATATGTTCACTGATAAGGGCCGGCCAGTTCCTTTCCCGTGCAGAAGTTTATTGAATCCAAAAATCAGGAAAAGTCAAGGCATAAAGAGAGAACTTACTGCCACCAGTGTCTCCCAGAGCATCAAAGGGATCGAGTTCCACATTGAGGATTGCATGGCTTGTAAGACT
>NewGene_10186
ATGAAAAAGAAACTGCCCACAATCTCAGCAGATGCCTTTTCTTCTTGGTCCTTTCCTCACGTGTGCAAAAGGGCCTGGAAAACCTCCTTCTGGCGAGACACCTGCCCTGAAGGGATGTCCACTCTGCTGCAGTATCGTATCAGCCCTCTTCCACTGGGACGGCCTGAGCCCTGCAGAGGC
>NewGene_7476
ATGCAATGCTGTTTGATAGCATTTTACCTTCAGTGGAATTTCTTTCAAAATTGGAGTCAATCCTTTAAAATCCTGCTGCTGCTTGATGAAATAAGGTTATATAATGTTCTAAATCCTCAGTTGTTATTTCAAAAATCTTCACAGCATCTTCATCAGGAG
>NewGene_7912
ATGTGGTTCGAAAGAGCTTGTTTGATATACAGCAATGTATTCAAGACGATAAACTACTTTCCAATGCAAAAGACAGAAAGTAAGCAGGACTCAGAGTTCCCGTTGTGCTTCATTGGGTTAAGAACCCAACTAGGATCCATGAGGATTCGAGTTCCATCCCTAGCCTCACTCAGTGGGTTAAGGATCCTGAGTTGCTGTGAGCTGTGGTGTAGGTCGCAGATGCAGCTCCTATCAGGCGTTGCTGTGGCTGTGGTG
>NewGene_1513
ATGAGGACAGGCCGGCTGGGTGGGCTCCAGGCCAAGGGCTGTGGGCCTGGCTCTGAACTGGGCGGTGCAGGAGACGGAGCGGAAGGGCCCAGGCGGGTCCACAGACGTCTGGGGCGGGGAGGGAGCAAGCGGCCGAGTCAGGAGGAGACCCTGGTAGGTAGGGGGTCTCTACCGGGGCTGGATCTGGGTGAGGAGAGGGGACAAAATTCAAGGCCACACCAAAAGTCAAGAGATGTGACATTCATTTCTGGATTCTGTGGGTTTTTGTTTTTT
>NewGene_474
ATGTATTCTCTTGCAATTCTGCAAGTCAGAAGTGTGAAACTGAGGTATCAGCAGGCCACACTCCTTCTGGAGGCTCTCAGGGAGAATCCTTCCTTGTTTCTTCCAGCTCCTCTTGGCCGTCAATATTCCTTCTGGCTGCATCTCTCCAGTTTCTTCCTCCATCTTCACAAGGTCCTCTTCTCTGTTCCTTTGTCTTCTCCTCTTCTGTCTTTGAGAAGAACATTTTTTTCTCCTCTTCTGTCTTTGAGAAGAACATTTCTCACT
>NewGene_228
ATGCTTTCCCAACTTGTGTCCTTGGCTCAAATCCTTTCTGGCTTCTCACTCTCCCTCTATTCCGTCACTTCCTTCCTTTTCTCCTTCCTCTTTCTTTCCTTTCTTCTCTCTTTCTCCCTCCCTTTTTTCTCGGCCTCACCAGTGGCATGTAGAAGTTGCCGAGCCAGGGTACTGGCCCTTTCAAAAGCAAACAGTGGAGTCCATTGCTGGGCAGTTTTCTCCGCTCCTGTCCCCCGTAGCGTAGGAGGACCACAGCTAAGTCCTAAGACAGGCCGCGAGGCCACCCCTCGACGAAGCAGCTGTGCCCCCGACTTTAAAGCGTTAGGTGCAGAAGGTGGCCAAGGCGGGGCTTTTTTTGGAGCTGGCCCCTCTCGAAAGCCTGCAGTGAATTCCCGAACTGCA
>NewGene_7883
ATGCGATATCTGGAGCCACAGGACCCGTGTCATGACCATACGGCAACCTGGGCTGGAGAAGTAGGAGCCGGCTCAGCTCTGACACTGCTTTCCTCTGTTGGCAAGAAGCAGCCAATCTTTTCTCTGGTGATCGATGCCACCAGGGGGGTAAATGCTTGGGAT
>NewGene_9508
ATGCTGAGACCATGGTGTGGGGCCGGTAGGCACTCGGACCCCATTGCTTTAGAATCTGGGTGTGCAAACTGTACAAGTTTATGCACTAGGAAAATTAAGATTAATTTACCCGATTTCGAATTTACCCCATTAAACATGTCTTTCACACAAATTCACTTCAGACTTGAAGGGTTTTCAAGCCAGACAGTGACGTCATTACTGATACAGGTGACGTGTGCTCTTACATCCCAGCTTTGTTATATATGGAACATACCCAAGCCGGAAAAGGAGAGAAAGAAGCCAGAATTTCACAGAAATGTGTTCCCTGATTGGATCCAGAGAATGCTGAGGCTGGGAAACCTATGCACACAAATAATAAACAAGGTGGAAATGACAGCAGCTGGAAGGCACCCTCCAGCTGTCGTGGGCACTGTGACACCTCGCATGTCTCGAAGT
>NewGene_5370
ATGGGCTGTGGGGTCTGCGGCAAGAACTTCCCTTTCCTGTGCTTCTGCAAATGCACGCCTTGTTCCTGCCTTTCATCAGCGGGTCCTTTTGGTTGGTGTTTGTTGAGCAATGAGCACGTTTGGTCAGGATGGCAGACACAGTGCTTTCCCTGGACTCGTGGGGCTGAGATGAATGAAGCCAGGCATCACCACTGCTTCCGTGGCAACAATTCGGTG
>NewGene_8307
ATGGGGTTTTGCGCTCGGTACCCAGATCGCCGGGCATTGTGGGCTCAGCGTTCGGGTCTCCTTGGCAACGCCGACCAGGGGAGGCCGTGCGGCCTTCTTCCCACCCCGGAGGCGGCAGAAAGGACTGGAGCGGCCTTTAGCGTCCCGAGGCCGCCGCCGAGCCGCCCGGCCCGTGGGTTCCTGCAGGCGGGAGAGGCCGGGGCCGGCCTGGCGGACGCGCGGCCGGGGCTGCTGGAGGGGATGGCGCCCCTGAAGCGGGGCGGCCCGCGGTGCGCCGAGGCCGAGGCGGCGGGGCGGCGCGGGGCCGGTGACGGCGGCTCCTGCTCGGGCTGCTGGTGCTGGAGGCGGCTCTTCCGGCGGAGTGCGGCCCGCGGGGCGCGCAGGAAGAAGGCCCGGTACGCTCGGCCCGGCCCGGCGGCCCCGGAGCGTGGCCGCTGGGGCCCCGCGGGCCTGCGGAGGCTGTTGCAGAGGCTGGCGGCCTGGAGGCGGCGCTACCTGCGGTGCGGGGAGCGGTCGGAGAGGCTGGAGGAGATCCCGCTGCTGGCGCTCGAGCGCGCGCACGCGGGCGAT
>NewGene_5198
ATGGGTAGGAGCGGCAGCTCCTGCGGGCAAGTTGGCTCCATCTGCGAACCGCTCAGCGTTGGGGCCTTGCGGTTCTGCTTGGTGCGGAGAGGCGGTAGAGGAGCGCTACCCCAGCCTTTGCATCGAGAGGTCTCAGGGGCCCGTCGTCTGTCTCTGGACTACATTTCCCAGAGGTCTCTGCAGGCCAACGCTCTGTCCCGCGGGGTTTCGCCGCTGTATTTTAGGGCGGCGGGGCTCTTGGCTCCGCTGAAT
>NewGene_3098
ATGTTGCTGCAAATGGCATTATTTCATTCTTTTTTATGGCTGAGTAGTATTCCATTATATATTACATATGTGGGTGTATACACATATACATATATATGCCACATCTTATTCCGTTTGTCTGTCGATGGACATTTAAGATGTTTCCAAGTCTTGGCTGCAGTGAGAACGCCAGGCACCGTTAACAAACAGTTCCCACACGACCCAACTTTTCATACAGTTGGGCCAGCTCCAGGGTGCAGAGGCCCCCTCTGGCTTGGCCAGCTTCTCTGGCTGCAGCCTCTGCCGGTTCTCAGCGTAGGGAGCGTGGTCGAGTTGGACAGC
>NewGene_620
ATGGTTAACATGCTTGGCTCAAACTACTCGTCACGTCGATGTCATGTGCCTCTGAGCAGTTCTGTGGATGACAGAAATCGAAGTCCAATGGCAAGTGCAAAAGTGATGAGAAAGACGGCAGTTATGGCTTCAGTTGTTACAGTCAATTGCTTCTGTTCTCCAAGCTCCTTCCTGTCCCAGGGACCCCCACGTAGACACATGGAACCACTGAGAAGTGTGAATGGGAGCCCCCATATGCCTTGGAGTCTGCGTGGGATTTTCTGGAGCCCTGAGAACTTT
>NewGene_8574
ATGGCCCCCCAGAGGCCCGGTCCTGAGGAGCGCCGGCAGAAGCTGTCACAGGCCATCATCTCCGCGGCTCAGCCTGCCCCAGCCCTGTCCCAGGCTCCCCGCCCACCCTGGGTTCTGCCCTGCCCCATAGGCACCAAGACCCAGGGCCAGGCCTGGACCCCAGAGCCACAGGGGCAGAGCTCCCAAGGCCACTGGCCCCAACAGGCATGTGCCATGTCCACC
>NewGene_4639
ATGAGTATGCCTGGGGCTCCTACAGCGTCAGGAGAGAGAAAGAGAGACGCCATGGCTTTTACCAAGATGCTGCTATTCTTGCTCCTGATGGTCTTGCTGGCCCTGAACTCAGCTCAGGACACCATTGATAGTACTGTTTCTGAAGACTCTCTTGAATGGCCAGAAACTCTTGGAGAGGAAGAGGAAAACCTCCAGCTGTTAAATGATGAATTTGTTGAGGAAACCCCAGAAGAATCACAGTTTGAGCCTCAAGGAGAGCATGGAGTTCAACGTGGCAAAAAGGGCAAAAGTGGAAAGAAGGTTCATGATCAACAGCATAGACCTCACAGTCAGGATGACCAGGAAGGCCAGGCGAGCTCAGATAGCAGAGGTGGCCAAGGTGGCCAGAGAGGCAAAGATCGCAAAGGTGGCCAGGGTAACAGAGGTGGCAAAGTTAAAAAAGGTGGCCGTGGTGGCCCTGGTGGCCAGAATGGCCAGCATGGAAGAGGC
>NewGene_8532
ATGGATACAATTGTGAAGGCGCCATACTTCCTTTTCCTTTTCCCGTGGAATGTATGCAGAATAGAATGTATCAGAATTCCTGCTGAGCACAAGCCTGAGAAAGACAATGTTAGAAATAGAGTCAAGCTTCCTGGATCCAGGACTGCCTTTTCCAAACTGGCATTGGACGCTGTTGCCCCCCCCATCCCGTGGACAGCAGCTCGGGTTCTCTGGGTGGACAGAACAGTTCTGGAACCAGCTGAGAACTGG
>NewGene_5543
ATGGGAACTCCTAAAATGTCAATTCTTTCTCCTCCCACCCCCAGTCCCTGTGCTTCCGCTGCATGGCCACCTTTCTGCTCCACAAGCACAAGCTTGTTCTGGCCACAGGGCCTCGGAACCCACAGCCACCCCCATCTTTGCACGTCTGGCTTCAGCTTCAGTTCAGAGCCCTCCCCTGACCTCTTCCTCCAAAGGGGCTCCCTCAGTTCCTCTCCACCTCCTCCTCCTTGTGTTTCCTGCCCCCCTGAATCCTGTCTACTGGTT
>NewGene_5498
ATGGGCCGGCGGCGGGGGGTCTTTATCCCCCTCCCCGGGGGAAGCGGCGCCCTTCTCGGTAGCGGGGCTCAGGCGATGCCGGCGGATTTTCTTCACTCAACGAGCAGAGCATCCAACATGGCGCTGCGGCCGCCTCCAGCAGTCCGGCAGGACGGCCGCTCGGAAAACTTCGGGCCTTTTCGGAATGGTTCGGGAGGCCGAGGGTGGGAAGCCCCTTCGGCTCTTTCCGGA
>NewGene_9159
ATGGCCATCATCAAAAAGTCTACAAATAATGAATGCGGGAGAGGGTGTGGAGAAAAGGGAACCCTATTACACTGTCAGTGGGGATGTAAATGTGTGCAACCACTGTGGAAAACAGTGTGGAGATTCCTCAGAAAACTAAACATAGAACTACCATTTGATCCAGCAATCCCACTCCTGGGCATCTATCCAGAGAAAACCATGACTCGACAAGATACATGTTCCCCAATGTTCATTGCAGCACCACATACAATAGCCAAGACATGGAAACAACCTAAATGTCTATCGACAGAGGAGTGGATAAAGAAGATG
>NewGene_651
ATGAAGATTTTGTCTTACTGCTCTCAGTTCTCAGTCTGTTTTCTGGATTTGTATATATTTGTGGGGAAGCGAAGTACCAGTCAAAGTATTGTTATTCTCACCCATTGCTTTTCAGGGCGTGAATATGAGAGGAAAACTTGGATTGCTGAAAATCAGACGGTGGTCTATCTGTTACAGACGGATCAGTCACTCCAGGGCTTTAAGGAGACAGACCCACAGTTA
>NewGene_2290
ATGGTAGTGCGGGCGGTGTACGAAGAGTCCAGTGGGAGCAGGTCGCTGCGCGGGAGGGGTAGGGCCAGGCGGCTGGGCTCGGGACTGGTGGGGGGAATTCCTCCGGAATCACGAAGAAGGCCGGATGCCGGGGGCCAGGCTAATCCTGAGGTTGAAGATAAATCTTTCTGGGTTGCAGATAAA
>NewGene_3938
ATGATAATAGCCATTCTAATAGGCTGGAGATGCTATCTCATCGTGGTTTTGATTTGCATTTTCCTGGTGATTAGTGATGTTGAGCCCCTTTTGATGCACCTGTTGGCCACAGGGCCACACCCATGGCGGTATATGGAGGTTCCCAGGCTAGGGGTCCAAGTGGAGCTACAGCTGCCTGCCTACACCACAGGAACAGCGATG
>NewGene_2805
ATGGTTTCTGAGCAGAAGAATGCTGTAGAAAGAGCAGCTACTCCTGCAACTGCCGAAGGCTGGACTGCGGTGGGAACCAGCCTAGGTAGAAGGCAATGTCGCCACTGCTACCCCATCCCCAGACTGAGGAGAGAAAATGGCAACCAGGGGCGTTCCCTTCGTGGCTCAGCGGCTAACGAACACGAC
>NewGene_3472
ATGTGGCCGTTGGCTTCTCCCGGGGCTCGAGGATCTGACCAGCGCTTCCCTGTCACACAGGTTCGGCACCAGCGGACGCTGAAGGTCCGTTCAGCAAACACTCAGGCGTCCCCGGCGGCGCTGAGCTGGCGACGGGCATGTCCACATCTGGGCGGTGGCTGGGCACACATGCGACAACGCACCGAGGTGTGTAATTCCATACACGTGTGCACAGAGGAGCACAAAGAGAAGCAGGGCGTCAGAACGGGATGCGGTTCGAACCCCGTGCCCTGGGCGTCCGCT
>NewGene_8444
ATGGTCTCCATTCAGTGCCTTGTCCTGCCCCCATGTGGATGCAGCTTCATTCTGTTTGCTCAGGGAGTGGCAAGATGGGATTTTGAAGCGTGCCCAGTAACCAAGTGGTATAGATATTGTGTCACAGCCTCTGAATTTCCATCCTGTGATATGTGCCACCCAGTGATGGAAGCCAGACTCACTGGTCCTTCATCATCTGCTGCCAATCTGCTGTCG
>NewGene_6645
ATGGACAGAAGAGACCTTCTCAAGCCTCGTCAGCCACCCTGTCACCCGCGATGTGTCCATGGCCTTACTGAATCTGGAAGGCTGAGCCTTCAGGGCGCCCTGGCTGCAGCTGCCCCCTGTGTGCCCGTAGGAAATGACAGCATCACCCGGGAAGCTGCAGGTCCGAGCCGTGAATGTAGA
>NewGene_7413
ATGCAAATCAAAACTACCATGAGATACCACCTCACACCAGTCAGAATGGCCGTCATTAATAAATCCACAAATAACAAGTGCTGGAGGGGCTGTGGTGAAAAGGGAACCCTCCTGCACTGTTGGTGGGAATGGAAACTGGTACAGCCACTACGAAGAACAGTTTGGAGATACCTTAGAAATCTATACATAGAACTTCCATATGACCCCGCAATCCCACTCTTGGGCATATATCCAGACAAAACTCTACTTAAAAGAGACACATGCACCCCCATGTTCATTGCAGCACTATTCACAATAGCCAGGACATGGAAACAACCCAAATGTCCATCGACAGATGATTGGATTCGGAAGAGGTGGTATATATACACAATGGAATACTACTCAGCCATAAAAAAGGATGACATAATGCCATTTGCAGCAACATGGATGGAGCTAGCGAATCTCATACTGAGTGAAATGAGCCAGAAAGACAAAGACAAATATCACTTA
>NewGene_3501
ATGGAGACCCTCACCCCTCTCGCCCTTTCCTTTAGGCCTCCTTCACTCTGCGCGCGGGTGCACACACACACACACACACACACACACACCCTACCTCTGGTCTCTGCCTCACTCTGCACACACACCCTACCTCTGGTCTCTGCCTCACTCTGCGCACACACACACACACACACACACACACACCCTACCTCTGGTCTCTGCCTCACTCTGCACACACACCCTACCTCTGGTCTCTGCCTCACTCTG
>NewGene_4042
ATGAACATGTCAACTTGCAAGATTAATCATGAAAATTTTGAAGAGACCTTTTGTTTGGAATATGCTTGCCCTAGATTTCTTCATGGCTTGTTCCCTACCCAAATGCCTTTGCCTGGAAAACTCCTGGAAGTCTTTGAAGGTTTCACTTCCTACAGGAAGCCTTCCTTGACCACCCAGCCCCACTCAAGCCTAGGT
>NewGene_6043
ATGGCGCAAATCCCCAGGAAGGGAAGTGGTGCCGTGAGACTTACGCTCTCTCCAGAGCCTCCCTGCAACCTTCTCCTTAGTCCTGATGAGGCCCAGGGAGGCTGGACTATTTATATCCTTCTCCCGTCCGTCCTCCATTGGTTAAGGGCTGTCACCTATGACCCGAAGATGTGCCCTGAGCTGACGATGGTTAGTAGCAGAGCAGGGCACGGCAGCAGGGACTTCAAAGGCGTGGCCCTCGTCCCTCAGCAGCCAGACAGAGCTCCCTGCAGCCTGAAGCTCAGCTGCTGGCCTGTCGAGTGTGGCTGGCTGGCCTGGAGGAAACAGAGCAGTCGGATGCAGAGGCAGCTCTGGGATGGGTGCTGCCTCTCC
>NewGene_4474
ATGCCTCCCGAGGAGAAAGCTCCCCGGATCCTGTCCAGAGGCGGTCCGGCGCACCCAGAGTGGCAGCCCCCAAGCCAGCCAGACTTCAAATGGATCCAACCGGCACCCCCTGGTGCCCAGCAGGTGGCAGTGAGGCCCCAATCCGCGTTGCATTTCGGATCTTGCCCAGAAAGCCTACTTTTTTCTCCTAGAGTTTCAAGCCCGAAGACTTCAAGAACGGTTGAGCCT
>NewGene_1103
ATGACCACCCCACCTGGTATAATTTGGGGCCACGCCCAGGCCCACTGTGGGACGCAGGTGCAGAAAGCAGAAACCCTGCAGCCGTCCTGGCACAAGCTGGCTTCACATCTTCTCGTCCAGGAAGAGCTGATCAGGACACGGGATTTGGAGCCACAGACCAGGATTCGGGTCCTGGCTCTCTCACTGAATAGTGCCTTA
>NewGene_4998
ATGAAACCGAAACTGCAGACCACTAGGGCTGAAGGGAAAGGACTGGACGTTTTCTTGCAGCTCCAGGGAGCAGACCCTTGCAGACGCAGGCAAATAATGAGGAGAAGGCGGCCTACAGCATCCAGGTGTTTGCAAACACATCAGGTGCAAGAGAAACCCATCAGAGAAGCTGAA
>NewGene_3205
ATGTGTACACTCCACCAACACCATCTTCTTTCACTGGATGCGGCACCCTCTGGTCAACCGGGGAGGAGAAAGTATCTTCACCACCACCACCCCCCGGAAGTGTTATTCCTCCATCACCATGTTCCAAACCTTTCAAATCCTTGGGCTCTTCCCTTTACTGCGTTTTCTGCTCTGAACCTCAACCCAGCGTCTTCCAATAGGAGGAGGCTGGCCTTCTATTTATCTCCAAGATGTATCTCCATTTCTCTGTGT
>NewGene_3640
ATGCCTTGCTTCCTTTCCCTCAGCTCAGTGCCTGGTTCATGTGGAGTGCCCAAGAAACGCCTGCTACAACAGGTTCCCGTGATTTGCAACACGTGCTCAGGATGGATGACAGCAGGGTTTGTAGGCACTGCTGAAGGAGATGCTGAAGTAAGGAGAGCATTGGGCAGGGTGGGCAAAGACACATGCGAACCAACAAGTCAGGGCCAGACAAAGGTGAAGAGGACACAGCTCAGAAACCACAGCAGTACCAGTAGCAGCAGCGGGGGTGGCAGACTAATC
>NewGene_6444
ATGATTAAAATACATACTAATCAGTTTGATTTGTTGGGGGGTCCAGGATTACCCTCTGCTCCTTTTGAAATTACAGAAGCTGTTACTGAAGGTTATAATTTTTCAGGTAGCATTCATGCTTTCCCAATATGTTTTATTTTACCATTTACTTCCTCAAAAGGGGCTTCAAATGATATTGCTGGATGTTTGCCTACTCAAATTGATGGAGCTATAACCTTTAGTCCAGTGGATAGAAAACCTAAGCCTCGTTCAGCCTATTATAAACAAGATTTCTATTCATGGACAATTATTTATCTTGGGCCTGGGAGTACCCATACATTAGATAAAGTAATTAATTACCCATTTAATGGAGCAGTAAGTTTTTATCATAAATTTTCTTATCCTAAAGGTCAATTGGGTTGTTCTATTCCACGTCAAAATGATACTTATTATTATCCAGATTTGGATAACTTGTGGGATAGAGTAAATTATGGGACAGGGTTCCCACCTTGGAATTATTGTATGTACAATACTACCGATCCAAATGTGGACCCTTATCATAATTTGAAGATATATAAGTGGAATTCTCCAAATCCAAATAAAGATTTTAGGGGATGGCTTAATAAATATAATCAATCCCTAAAGTGGACTGATGATCACCTCCCACCTCCTCTACTGGCAAATAAATTAACAGATAATGGATGGGTAGCTCCTGTGTTAACTTATAAGGCTAATGATAAGAAGAAAGTTTATTCTCAGCCCCATCTATGGAAAGCTATAGCAGCCCTACGTCCAGTTATATTACATAGGCCATGGAGAAGTACAACCTATATAGTTAAGTCATGTATACAGAGTCCTTATGCCTTTTTGCTTGCATATTATTATGCTGATGTTGTAATTACCGTGGAAAATGATTTATATAAAGTAAAATGTTATAATTGCACGTTAACTAATTGCTTAACAAAAGATAATGGTAATATTAAGATTATGTTGATTGTAAGACAGCCTCCTTATGTTATGATTCCAGTAAATATTACAGGTGACTGGTACGATAATCAAGGTACAAGAATATTACAGCTTTTAAATAATCAATTATTTAGACCTAAAAGGTTTGTTGCTGCACTTATATTGGGGATTACTGCATTAATTTCTGTTATAGCTTCTTTGACAGTGTCGGCTATAGCTCTTACAAAGGAAGTACATACAGCTACCTTTGCAGACCAATTGTCAAAGAATGTTACTTTAGCTTTAAACACCCAGGAAATTATTGATAGAAAATTAAATGATAAAGTGGATGCTTTGGAAGAAGCAGTTTTGGCTATAGGACAGGAATTATTAACACTTAAAATAAAATTAGCCTTGCGGTGCCATTCAGATTTTAAATGGATATGTGTTACTCCATTACAAGTCAATCACTCTATTCATACCTGGAATAAAATAAAAAATCACCTTGAAGGAGTTTGGAATCATTCTGATCTCTCTCTGGATATTACTAAATTACATCAAGAAATTTTTGCTATGAGTGAGGGAGAAAAGGCTTTTAGTGCTCAAGATTTATCCTCTCAATTGTATTCAGGATTTAAAGGATTAGTTAACCATTCTTCCTGGTTAACATTTTTTTATAATATAGGCGTCTCTTTAGCAGTCTTATTAATTGTTCTTCTTCTTCTTCCAGTCATCTTCAGACTTTTAAAACAGTCAATTACTAAGGTTTCTACTGAACTTCATAACTTCATTCTAAAAAATAAAAAAGGGGGAGATGTCGGGAGCCATAGGGCTGCTCCAGTAAAGAAAGCAAAGCCACAGTCGGCACCTGCA
>NewGene_9341
ATGAATTCTTCACAGCTCTGGAGATCAAGGCACCAGCAGATTTGGTTCTTGGTCAGGGCTCTCTCCCTGGTTCAGAGATGGTTGTCGTCTTCTCCCTGCGTCCCTCCTGCGCGGGAACTCGGCAGGGCGGAGCCTCTGGTCGCTCCCTTCCCGAGGGCGGGACAGAGCAGAACCGGGGCCGCGTTTTCTCTGGAAGGTTCCGAAAGGCGCGCGCCCCCTCCGCGGGCGGCGAGACACTCGGCACCAGATGGCGCTGCCGCACCGAGAGCCGGAGCCTGGGCGGCAGGAGAGAAGGGAAGAGGCGTCACCGGATCCTTTCTGTCGCCGGAAATGCGC
>NewGene_10065
ATGACTTTGACCTGCAGGGAAAGCAGGACCCTGAGTCGCCGGGCATCACGGGGCTGGTTCCGAGAGCACGGGGGTGGGCCAAGAATGCTATTGACTAATCTTTGGTCATCCTTCTTTATTCAAACTCCAAGAACGTCGAGTGTTGCAGCCAAGAGGCTTCTTTTGCCCCGAGTCTGCGGGGCTAGGTCCACTGTCCTGTACCGGGGAAGCCTCCCGGGTCTGGGCTGTTTTCAGTCTAGGCATGGATCTGTCACTTCTTTTTTTTTTCTTCCACTGACTTGTTTATTGTGTGAAATGCACACAGTGCAAAATTCACCATTT
>NewGene_9601
ATGCACACACACCCGTGTACATGCACAGGTGCACACCTCCTCAGCTTCTGTCCCCCTCCCCAGGTGCTTATATACGCACGTGCACCCCTAGTCCCTGTCCGCCGCGTGCGCACACGTGCGCATATCCCCGGCCCAGCTCCCCCGCGTGCGCAACACCGCGCCCCGGGGGCTGGGACCTCCTCTCCATCTTTGCTCGGCGCGCGCACACACACGCGCGCACATGCGGACGCGCGCAGGCGCAGCCCAGCCCCCCGGAGCGCGAGCGCGGGCCGCGGAGCGGGAGGAGGAGGAGGAGGAGGAGGAGGAGGAGGAGGAGGAGGGAGC
>NewGene_2989
ATGGCTGATGGGGAAATGGCACTGGGCTGGGGGCCTGCAGGGCCCTTCCTCTGTGACACGTCTGAAACATCTGACCTGGACCACGGCCAGCCTGGGCACCGTCCTGCGGGCTGGGCCCATTCACGGAGGGTCGCACATAGACCTCTGAGGCCGGCAGGTTCAGGCCAGGACCCTCACCTTGCCAAGGAGGAGACTCCGGTTCAGGCAGGCGCTCAAGTGTCCGGGGAGGCAGGAGCTGGGTGCATGATCCCAAGGCCCCCAAGCCGGGGGTGCTGGGTTGGGGGTGGGGAGGCTGCTTGCCCCTCTTCTTCCCAGGTCCCCGTGGCTGGCTGGCGCCATCTTGGACATCCCCGAGCCTGCTTGACCGTCTCCAACTCCTGGCATCAGCTCGGTGGGCCTGGGGTGCTGGGCTCTAGG
>NewGene_2931
ATGGAGCAGGGCAGGAGCAGGAGGCCTTCCCGACGGCATCGGCAGAGGAAGTTGATTTCCGCCCACCTCAGCTTCTTACAGCATCGCCTGAACTCACCAAACCACAGGATAGTGGTCCATCTTACAAAGGGAAAGGATTGTCATGGCAACGAGAACACGCACAGTCCATCACCTAACCCCTGTCAA
>NewGene_4515
ATGAAACTAGAACACACCCTCACACCATGCACAAAAATAAACTCCAAATGGCTGAAAGACTTAAATATACGACAGGACACCATCAAACTCCTAGAAGAAAACATAGGCAAAACACTCTCTGACATCAACATCATGAATATTTTCTCAGGTCAGTCTCCCAAAGCAATAGAAACTAGAGCAAAAAATAAACCCATGGGACCTCATCAAACTGAAAAGCTTTTGCACAGCAAAGGAAACCCAAAAGAAAACAAAAAGACAACTTACAGAATGGGAGAAAATAGTTTCAAA
>NewGene_1017
ATGATCCAGGCGGTCCACACACTCTTCACTGACCTGGAACACAACAGAGTTTCTCCACAAGACCTCAAATATCATCCTTATCCCTTTAAACAACAGCTGACTCTTCATGTTGACAATTACATCAAATCATTTACTCCCTCGCCAGACTTTCTAGGCCGTGCATCATGTGGGCCTCAAGTGTTTAGTCTGCATGGTTGCATCCCCATAGGTCCTGTTCCCAACCCG
>NewGene_8955
ATGGCTTTGTGGATAAACTCCCCTACAGGGAAGGGTTGGAAGGGGTGCTGGAATGAAGTCCATGCTTCTCTCCAGCACCAGCTGGTTTCTCTGAGTCCGGGCTTCATATGGATGAGCCTGGGACAACTACATAGGAGCCAGTCTTCTTCCCCATCCTGCCCTCGTTTCTGTGAAGCCCATCACCGTTGCCTTGGACCACGCAGCACAGCAGAGCCCCTTCCTGTGGTTGAGATGCTCATGAAGCTTTGGGGGCAGTTGGCC
>NewGene_7946
ATGTATCTGAATCCGCCCTATATGCTCAAATTTTATAGATTCCACAACTTTGGTCCAACGAAGGCCAATCAACTTGGCCAAGGTCACGTAGCCGGTCGGCGTCAGCCTAACCCAGAAAGAGTGGGCAGTAAAGAGGGTGGCACTCGCAAGATGCTTCTGAGAACGCGTCCTGCCCGGCGGGCTCAGGATTCCAGGACACATGGTGGGCTCGGGCCAGGTCAGCTCCGTGGCCTTTGCTCACAGACCCATCAACTGCCCGACTCTATCTTTCTGGATATGATTTGTTTTGCATGGAGAATTTCCAACAGGAGCAAAGACACCTCATTGTTTAAGGAGTCACTTCCTGAAGCAAATCAGTTTTGGGTATGCGTGCTCCCGCACACACACACACACACACTCACACACACTTCCAGTGGAAAGATGATAAGAAGACCC
>NewGene_5463
ATGCTCACTGTCGACTTGGCTGGACAAGAAGCTAGTTCCAGCCTCCAAGGACTCCAGTTGCCACCAGCCCCACTAGCCTCACCAGCTGTACCCATCAGCCCCTGGTTAACACATCAAACCAGAACCTCCTCGCACAAACTGGACAGTACCCCAGGGCTGCTCTCCCTGCTTCACCTGGGCTGGGACCTGGCAGAGCTC
>NewGene_6867
ATGAACATGCGCTCACTGTTGAAAAATCTGCCAAGTACAAATGAGCTCACCGGAGCCTGGTTGAGTATCTGTCTACCAGGATTGATTAAGCCTGGTGCGAGAAGGCAGGTCTCCCTCCTGGTTGGAAGTGGGGTTCTCCGTTTGTGTCCACATAAGATG
>NewGene_6038
ATGAGACAAACACCGGTGTGTGGTGTGTGTGTGTGTGTGGTGTGTAAGCACACACGAGACAAATGCTGGGTGTGTGTGTGTGTGTGTCTGTTCCTCTGCTTTCCTGCCTGGTGTCTTCTCAATCTACCCTTTGCAAAAAGCCCTTGGGAGCCATTCTCTAACAAAATATCCAAATCTGACATGGCCACATTTTTTTTTTTTTTTTTTTGGAAAGGCAGTTTCCTTTATGTGTCTTCTAGCTATGATCCCATGTTTCTCCTGGCCTTTGACCTTGCTTGCATTCCTCTTTTTACTCTATTTCTTCAATTTCTTTTCCTCCCACTCAAGTGTTACGAGATCTTGAGGCTCTTATTAATCATGTCCAGATTTTCTAAAATAAAGAGGAGGACA
>NewGene_8068
ATGAAGAACGATGAACCCTCGGCAGGACAGCGACTGGCAGAGAAACCTCGAGGGCTGCGGCGGAGGCCGCCCGTGCCAGCGCAGGTCTGCAGTGTGGGCGCCGGGGCCCAGGGCCCAGCTGCCTCCAAGGCCAGGCCCGGCCGCACGCGCAGCCGTGCCGGACCTGCCCCGGAGCCGAGCACCAGCAGATGCCGAGAAGGAGGGAAGCAGCACAGGACCAGGCAGAGAGCTGGAGAAGAGCCCCTCCCTCTGCGGGGCTCGAGGGGCCTCCAGAGCCCAGCCGCACGCTCAGGGCCAGGACGCCTGACTGGAGAGTGTTGGACAGTCGGGCCTGCGAGGCCACGAGTCCACAACAGGCACGGCCCC
>NewGene_11296
ATGCTTTTTCAAGAGAGTTCTGTGTCAACATCGGGGCAGCTGTTGCTGCCTTCGGTGAGGAGAGGAGAAACAACTGGGTGGGCAGAGGTCTGGGGGTGGGGGGGAATCATGGCACAGCAGCCCGGGCAGGGCCCCCGGATGCAGGAACAGGGCGCCGCAGCCTGCTCTCCAGGATTCTATTTCAGGCGGACTGGAGGCAAGAATGTGTTCTTTGCCACAGGAAGAATGTTCCCTCAGACAGAACTGATTTCC
>NewGene_9761
ATGCGACCTTTCAAATCGTCGGTGGGGCGCGACCATGTGTGTGTCAGGCAGGGAGCTGGGGCTGCGCGGCGGAGGCCAGACGCTGGGCATGTTCGCCTTTCAGGCCGGGCCAGGGCTGCTGCTCGTTACGGGAGGCCGCTCCCAGGACCGGCGCAGTTGGGAAACTGCAGAAACGGCCTCTTCCCCTCCGTGTTTTCATCGTTTCTTGTGTGCAGTTTCGGGCGTATAAGG
>NewGene_5412
ATGATCTGGTGCTGGAGAAGATCCAGTGTGGCCATCTCACTCAGGCAACCACTTCTACCAGCCTGCCCACAGAAGCGGCCTCTCCCTGGCCTCAAAAGATGTCAGCATACGGCATCCAGACGGCACTTGGCACATTCGGACAGGCTCCTGTACTGCCCCGGGCTCCTGAAGGTCGCACCTGCCAGAGGGGATGACAACTGCCCAGTTCTGCCCCGTGCTTCCCTTTCAGCCTCTGAGAACCAGCTTGAGATCTTAAAGAACCACGGGTGTCGTCCGCTTGTCCTGCAACAGGTTACTGCCTTCCTCAGTCCACCTCCTGATCAT
>NewGene_1039
ATGTGGTACGTATATACAATGGAATATTACTCAACCATAAAAACGGATAAAATAATGCCATGTGCAGTGACGTGGATGCAACTAGAGATTCTCATACTAAGTGAAGTAAGTCAGAAAGAGAAAGACAAATACCATACGATATCACTTACATATGGAATCCAAAGTATGGCACAAATGGTTCTATCTTTACAACAGAAACAGATCAAGGACATGGAGAACAGACTTGTGTTTGCCAGAGGAGAGGGAGGAGGAAGGGGGATGGATGGGGAGATTGGTGTTAGTAAATGCAAACTATTACATTTAGACCCTATTACAATAGGGTCCTGCTTTACGGCACAGGGAACTGTGTCCAATCTCTTG
>NewGene_7603
ATGAAGTTCAGAGAAGTTAAGGAACTTATCTCAGGACACACAGCAAGTAGCTCTGATTCCATGTTCCAAGTCTTAACTTGTTCTTTGGGTAGTCTGTGCCCCACCACCACCCCAATTCCCAGAGGCGAAACCTTGGAGAAAACAACAGGGCCTGTCTTAGCT
>NewGene_3021
ATGCAAGCCAGCAATGAGCTGAATGTGCTTCTTCTGTTCACGTTTCTTCTTCATACATGGAGTGGGTGTGCCAAGAAGACCTGTACTTTTTCACTGATTGCTAACATTCTAGAAGGATGTCTTCCAATTCAAGCTAAAAGCCTCCCTCATGCTTCATGTTCCTTCTGTATAGATCACCACTTGGTCATGACATCTCTCAAGCCACCAACATATTTTGAGAAGAATCTCTTGTTTGCTTTAGCACTCAGTATGCTGAAAAGTCTGGAGAACCATTGGTTTATTAACAAATATATT
>NewGene_8545
ATGTTCGTGACTATTTCCATGGCTCTTACTCAGCTACAAGTCATTTCCCCTTTCAGATTATTTCCATTTTTAAGGTCCAATTTCCATTTGCTTTTTGATCTTCTGCTTTTAAGACATTTCAGCCAATATCATCATTGGCCAAGTGCCAGGTTTTCTTGCAAGGCTTTGAACTTGTCATTTATCCTTTGTTCTTGCAGGTGGATTCTGTTTGTGACTGGCTGCTCCCAGGTAGACAAGAGTTTTCCTGTTAGTCTCACACTCATATATCTGAAGGAGTCAAGGACGCCCAACGTTCTTGTTGTGTCTAAATCAGAGCTGGAGTTTTATTCTAAACGATGCCAGAGAAGGCGCTTCTTCAAGGACCGTGGTGGACTGAATCATGGATCTGCCTTGTTACTTCTGTGCTGTTCCCATCGTAAGATGCTGGGTGGTGGAAGGGAGCCGAGCGGTGGGCAGCGGCTGAGTCCCCAA
>NewGene_11182
ATGAAACATCTGGAAGACTTGAGCTCCTCTCCTCCCTCTGACTTCCTAGGACCTCTCCTCACCTTGCATGTGTTCACTGGCCCCAGAGGAAGGTGGCTTAACTCCTGGTTATGGGATGTACTTTCTCCTCCTGTTCTGTTGCGGTGGCTCCATGCTGAAGCCTGGAGGGCCAAGATCAGGGTGGCAGCTTGGCTGGGTTCTGATAAGGCTTTTCTTTCTGGCTTGCCTGTGGCCACCTTCTCACTAGGTCCTTATTCCCGAGTCTGCTTCCAGGGTCCGGGGCCAGCTGAGGACAGCAGGTCAGGACTCAGGACAGAAACACCAAGCCCTCTGGGACGTGCTGGGAGGCAGAAGTCTCAGCATAGCTTCTCACCGGCCTCATATCTGGGACAAGTGTCTGGATCCAAGCCTCGGTGTCCTCTTTTGCCAGATGCTTACCATGATCTGACGACGTCACAGAGTTGTGCTACGGACTGTTTGTTTAGGAGGGATTTTTTTCTCTTCCTT
>NewGene_8080
ATGTGTCTTCTTCATTGGTTTCGGAACTCCCGCTTCCAGCCTCCAGCCGCCGACTCTTCCTTAAGGGCGCTCGCTGCTCCCCAGACCCCTGCCTTCAGGCCTCGGTGGGACCCTCCTCAAGGGTCAGTCCAGCCTCAGGCGCCCCTCGGGGGC
>NewGene_2759
ATGAATGATAATGGAATATTACTCAGCTATAAAAAGAATGATATCTTGCCATTTGTGACAACATGGATGGATCTAGAGGGCATTATGCTAAGTGAAATGTCAGACAGAGGAAGACAAATACCATACAATTTCACTTATATGTGGAATCTAAAAGCAGGAAGGTTCCCTGGTGGCACAGTGGGT
>NewGene_9178
ATGGGAACGGGAGCCGAGGACCTGCCAGCACCCCCCACCCCCCGTGTCAAGCAGAGGGTCTTTGTGGCGTTGCTGTGTGGTTTGAAAGCCTCTCCAGGCCAGTCACGGGTTCCCAGCGCGGGGTGGGAGGGGCAGAGCCTGCTTACCTGGGGGCTATTGCAAAATAGCGCCCCCTCCTTCCAGCAGGTGGATGGGGAGGGACAGCCCTATCCCCGGGCAGTGGGAGCCTGGCCAGGCCACCCTGGGCGGGTGGCTTCAGCATCGATGAAGTCACTCTACCTGATGACATTCTCAGCGGGTCGTTCGGTTCCCTGGGGCCTCACACAACGCCCCCTCAGGGTCTGGCCACAGGGAGGGGTCCTGGGGTGTGGGGGAAACAGAGAAGAAAGGCAGCGGCTGCGGAGACGGGGAGGGTGGGCCCGCCGGGATGGGGGGGGGTCATCCCAGAAAGTCCCCTCCCTCCTCGGGACGCAGGTCACGGACACC
>NewGene_10062
ATGGATTTATTTATTTATTTATTTTTGGCTTTTAAAAAAAGGCCACACCTGTGGCATCTGGAGGTTCCCAGGCTGGGGGTCGAATTGGAGCTACAGCTGCGGGCCTACGCCACAGCCACGCAACTCGGGATCCACGCTGTGTCTGCAACCTACACCACAGCTCATGGCAACGCC
>NewGene_11148
ATGGGGTGGGGAGTCGAGGACCCGCCTCACCGACCTGGTCACCAGGCAGACCTGGCGACGCCAGGCCCTGTGCTCCAGGAGAGGCGCCCGGGAGAAGGGCAGAAGAGTGGTGCGGTCCTCTGGTCCCTGAGCCGCCGGGCTACGCTGCCTGCCGGGCCACGTCCATTAGTGGCTCCTTATGACATAAACACCACTTCACAGAGAAGG
>NewGene_8387
ATGATGACCAGTGAAACGACTAATGATAATGCAGTGACGTCAGAGATCACGACTCCAGTGACGAACAATCAGGTTGAAGTTGAAGAAGAAGATTGCATAGGATGCTGCTTCCAGATTCAAAGAAACAATGGACAGAAGTCACAAAGATCAACCTCTGGTTGCATCAGAAAGTTATACTCCCGGTGCCACAAGCAGTTACACCCAACAGGTGGGCCAGGTACATGGAGATTTTCTCAT
>NewGene_2473
ATGTTCTGGCCAGTGCTCCCAGACCAGAGATCCTGGGTTCCAGATGTGGCCGCGGAGGCTCCCGACTGTTGGGAGTATGTATTGATACCCACTCTACTGATGACAGTGTGGTGGAAGAGGTCAACATTTTATTTATATTTATTTATCCATTTATTTATTTATTTTTACTTTATAGGGCCGTACCTGCAGCATATGGAAGTTCTCAGGCTAGGGTTGAAGCAGAGCTGCAGCTGGCAGCCTGTGCCACAGCCACAAGCAACGTCAGATCTGAAGCGCATCTGTGACCTACACCGCAGCTCGTGGCCACTC
>NewGene_9892
ATGACTCTTGGATTTTTTTTTTTTTTTTTTCCTCCCAGTCTCTGGGCAAAGCTTTACTCCACACAAGGCTTTTCTCCCAGCGAGGTTAAATCCTCAACGCTTGCTGTTCACTTCTCAGCCTTTTCTTACCGCTCTTCTGCCAACCTTACATCTTCCACCAACTTCTCCTTTCTAGGCAGC
>NewGene_2356
ATGTCTCTCTGCTGTAATTATGCCAGTGACGTTGTATATTCACGTGGCTCTGAGCAAAAGAGAGTGAGGAAAATCTGCAAACAGCTTGACTGTTCTTGGGGCGATGGGATCATGAATGGTTTTCCTTGCCTTTTACTTAGAATTTTATCAGTGCTTTTG
>NewGene_11441
ATGTTGTGGGTGACCTGTTTCCCTTCCATCACTCCTTTCATCTCCTTGAATGCTGAGGTGTATTCGCCAATGAAGTCATGTTTGCCATTGGAGCCCCAGTCCCATACGATGTGCTCCAGTATCCAGAGCCCTGTCCTCAGAGCAGTCCAGGGGCTTGCCTCATCCCAAGTCCACAGATTTCCTGGTGCAGCGTCCTCTGCCAGTTTCAAAGGCTCTGGCGCGGGTCTCGGAGGGCGGACAGCACCCGGCGGCGGTGCGGCTGTGGGCCGAGAGTCGCGCCTCCCCGGTCTCGGGCTCCAGAGCAGCTCAGCCGGAGCGGAAAGTAGAGATGCCGAGCAGGAGTTCGGGCTCCATGGGACTGGAAGTGCGTTCCGGGCGGCGGGGGCCGGTCCGCTCGGCTCTCAGTCACTCGGGCAGGCAGGTGAACCTAGGGGAAGAAGCAAGGCGCGAGCCGCAGCGGCGAGGAAAGCCTTCGCGGAGAGTTTCCACTTTCTGACAAAATCCGCGGGCACCCGCAGCGCA
>NewGene_3925
ATGGGTGGTCATGGTGACAAAGGAGAGATGCCAGCTCTCAAATCTCCTAAGTCGAATAGCCTCTGCAGCTCAGCAGATGTTTCAGCCCACCTCTGCATGTGGGCAGCCCACTTGCATCTGATTCTGTGGGTTGCCAAGCTGGTGGCTGGTGGAGGAGCTAGCTGGGGTGCTCAAACCAGCACAGCTGAGAGAAAGTCTGTTCAGGTGGTGGCTGCGACTGGG
>NewGene_9418
ATGTCACACGGAGGCCTTAAGAGAACCTCAGTCAGGGGCAGATCGAGAACTTTCGAAGACCCTTGGGCAGGTGGGGCCAGAGGGGGGAGTAAAGGAGAACCAGAACCAGCTTTTAACCAGGCTCCAAAGGGTCCAGCTCAAGTGAAAACAACTTCTGTGTGGTTTAAGCCACCACGAGGACACCGGGACCAGAGCTCTCCCACGCGGGCTGGCCCAACAACTGGTTCTTTGCGCTTCCTAATCCCCGCAGCCGCCTCTAAGGCAGAAGCTGCGCCGGAGGGATGCTGCTTCCGGCCGCGGCCGGGCTGGGGAACCGCGGGGAACCTTCCATCAGTCATGCCTGCTGGCAGGGAGGGACATGCTCCAGTTCTTAAATCTACCTTCACAAACCACCTTCGTCTACTTTCAGGGACACAAAGCCCGCCTTTTGCCGTTGAGTCAACAGAACCTGGAAAGTTCCAGGCTTCCAGGCAGCCCTCGCTCCGGTTTCTTGAGGGCAAAGAGACACTCTCTGGGGACGGGATGGGGCCGGCA
>NewGene_10828
ATGATCTCTTCTCCACCAAGTCCAGCCTCAACACTTGCAGCCATTACAGAAAAACCTTTTTCTCTTTTGGTTATTTTCCATCTGTCACCATTAAAATCTCCCTGGCTACCTCTCTTGGTGTTAAAAGCTGTCTGTTGGGCATCTCTATATCTTCTTTGGAAAAATATCTACTCAGACCTTTTTCTCACTTTT
>NewGene_8754
ATGGATCTTGCTCTCCGCGGCTGCTTGTCAGGCTCGCCAGGAGGTTTCAGACAAGGGCGCCCAGACTTCTGTCGCCGCGGGCGTCCCACCGTGTGGCCAGCGCAGAGCAAAGGGAGAAGGCGACGGAGGAAGGAAAGCAACCCGAGCAGGATCGCAGCTGTCCTGGGCTCCACTCTGCAGCCCTCCACGCCCCCGGCGCCCGGCTACCTAACCCGGTGGCCGCCGCCCCACCCGGGTCGCGCGATTGTGTGG
>NewGene_2137
ATGCTTTTTGGGGCTTTTCCAACAAAGGCAATGTTGAGGATGTTGATGACAGTGAAGAAGCTGCTTAGGCTGATGAAGATGGTGATGAGGTCCCCAGTGCTGGTTACTTCTTCAGCACTGGGCACTGCCCTGGGTCCTTGTGACAGAAGATGTTATTTAATCTTCTTGGTGACAACACACTGGTCAACTGCCAACTGTCCACAGTGCTTCGTATGCACAACTCTGAGGATGGCTATGACTCTGCTTTGTGCTCCAGTTGTTCTTTATTTCCCCAGAAGTCTTCAAACTCGAGCATCCACGACCAGGTCAAGTTCTATTTCCCACAGAGCATGGCAC
>NewGene_10981
ATGGCGCAGAGCGGAGCCCTCTCTGCATTTGCGTATTCGATCTGGGCTCTGGGCGGCATTCGCAGGTCCTACGGTGCAGCTCTAATGAAACTTCATTCCTGTCATGGACACCGGCTCTGGAGGGCAGCCAAGCGAGGCAGGGAAATGAAGACTGGAAGGTGTAAGAGAGAGCAAATCCTAGGGGTGCAGTGGGAGTCTCACAAGCTGGAATTTCAAGTCCATGTCAAGTGGCTTCCTTCC
>NewGene_6970
ATGAAGAACATTCGTGGTTCATGGGAGGAGGTCAACACATCAACATCTACAGCAGTTGGAGAGAAGTTTATTCCCACCCTCATGGATGACCCTTTGAGGGGCTCAAACCTTCAGTGGAGAAAGGAGCTTCAGATGTGGTGGAAAAAGCAAAACAGC
>NewGene_10583
ATGGAACCAGGAGAGAAATCTGGGTCGTCTGTCTCTCCCACCAGAGACTCTCTGTGTTTTGCTTTCTCAAACAGAACAATAAAATTCATTCTTTCTCTCTGTCTCTTCTTTCTCTCTATCTCTGGTGTTCCTGGGAAGATGTGTGGCCAGATCCCAATTGCTGTGAGGAGGAGGAGAAACAAAAATCACACCAGC
>NewGene_1638
ATGGCACGTGTGAGGACACAGGTGCCCGTGGCGAGGCGTGTGAATGAAGTCTTGGGCTCCCAGAAGCCTTGGGACTCCACTGGCCTGTGGGCCCCAGAGACACCTGGGCCACAGTCTTCTGCTCCAAGCGGGTGTGACTTCAGCCAAGAGCTGTCAGGACAGGTCTACAGGTCCCAGGGAAACTGGGAAAGGAAAACAACTCTTTTCTGCCACCTCTCTCCCTTTGGAACCCAGGACATGAAGGTCCGGATGTTCAAAGTGGCACAGAGCATGACGACAGCGAAGGGGGTCTGTCCCCTGAAAGCAGGGAAGAGACGGGGCTTCCTT
>NewGene_1521
ATGGATCCTCCATCCTCTCTTTGTCTTTTCTTATTTCCATCTCCGACGGTGTTTCACTTTATTTATCTCTCAGTCCCCTGTCAGGAGGCTCTGTCACCATCTCTTTTGCATCTTCACAGTCTCTGGGTTTCTAAGTCTGCTTATGTCTCTTTTGTCGCATCAGTGTGTGTGCCTTTGACTTGGTCTGTTTTTCTGTGTCTCTGTCTGTCTGTCCCAGAAGTCCCATATAATTCCAGAATGCCTGGCAGGAATGGCTTTTCTGAGAAGGGAGCCTGGGACAGCCACCCAATGTGCTGGGTAGAGGTGGCTAAGGACATTTCCAGCCCAGCAGTCGTCATGGTAACAGCCAGGGCGGGCCAGGCAGGGATGTGC
>NewGene_716
ATGGAAAGAACAGAAACTGGAATTCCGACGGGGACTCGACTCTTCAGGGTCTGCTGCCGTCCAGCCTGGAGCAGTGGTGAGTTTCCTTGGTGCCTCAACTCCCTTCTCAGAAAAGACTGTCACAATCCTGTCCCATTTTCACATCCTGTGATTTTGCAAGTCAGGCGCAGCAGCACAACTTACAAGGAAAGCATG
>NewGene_2591
ATGGTCTCGCCCAACCCTCAAGATACAGAACACCGCCTTGAGGCCAGAGGGTCAGAGAGATGGAGATTGGCCTGGACCCAGGCACTAGGTTCTGCCCAGCACCCTGCCAGGTGCCCATCTCCTTACGGCTCTACGTGTAGTCAGGGGTCATTTCAGACTGGAGGTCTCAAGAGGAGAGAGAAGGCCTGGCCTGGCTTGCAGGCAGTTGCACGCAGGGATTGCAGCCCCATTTTACAGACGAGGAAACTGAGGCTCGGAGGAGGAAGAGGTTTGCTCAAGGCTGTAAAGTGGGCTCCTCCAAGCTCCTACGTGCATCTTTCTCGCCCACAGACACACACTCACACACCCTGGGGAGCTGTTCCTCCGGGCGCTGTGCCTAGATGGAGA
>NewGene_5019
ATGGGCAAGTTGGAAAAAGATGGCCCTGGGGAAGCAGACAGTAACAAGTCTGCACTGAATGTCAGAAAAGCCCATAACACACACACACACACACACACACACACACACACACACAGAGTCATACACATACACAGAAGGAAGTCACATGTTACCCAAGGG
>NewGene_2360
ATGTTTAAGATGCCAGAAAAGATTTCACCCAAAATACTTGGCTGTGAGAATCAAACAAGTAATAACTCTTCAACTGAGAATTTCAGAACACGGAGTCCTGCTTTAAGGATTGAAGGTAAAGGGAAGACCATGCGTTCATCCAGACTCAAGAGTGGAGAACAGATCAGGAAAAACAGAAAACTTTCAGGGAAAAATGAAAAAAAGAAGATGAATGAATTATCTCTTTCTAAGATTAACCGGAGAAACATTTTTGGAGAGAACTTGCTGTATAAGGCTGCTCTGAACAATGATACTGATCTTGTTCATCACTGTATAAAAAAAGGTGCAGATGTTAATCAACCAAGTCATGCTGGTTGGACAGCACTTCATGAAGCTAGCATAGGAGGATTTTATCCGATAGTGAATGCACTGTTAAAA
>NewGene_2550
ATGAAAGGCCAAATGTCTAATATCCTGAAACTGAGGGTCCCTAGAATGTTGGCTCTGGGAGAGTCTGTAAGCTCATCAAACGTAGAAGCCATCAGCCTGTGTTTGGTGAGTCCATGGAAGGGCTTAACGGTTCATGGAAATAAATGTTTGGCTGGAATTCTT
>NewGene_7577
ATGAGAGCCTTCGGCCTTCCAGGCATCTCTCTAGGATGGTCTGTCCCCATAGCAGCTGCTATCCACCCAGCTCAGTGTCCACCGGCTCAGCACATGTGGCACCGGCCCCAGCCCTCCTTGCAGGGTGAGTCTGAAGGGTCGTCTCTCCCATGTAGGCAGCAGTATCTTCATTGCGGACAAAGCCATTGGACACGGGTGTTCCTCCAG
>NewGene_5434
ATGCAAGCGGGCAGACCCGGGAGCTCTGCCCCAGGATCCGGTGGGCCACAGTTTTACCCTCCAAGGGGAGTGGGGGTCGGAAAAGCCCGCTTCTTCCTTACTGGAAGTAGCAGCTCCTCCTTGGTATCCGGCAAGGTGCAAGGCGTGTGTTCAGATCCGCAGAAGGGTGGTCCTCAAGCCTTTGCCCTTGGTCTGAACCTGAAGGCAGGCCTCGCCCATCCCCCACCCAAGGGCAGTTCTCACGCCTCCACCAGCCGAGAGCCTGCCTTGTGCTGCCGGCTTTCCCGAGTAGTTTAT
>NewGene_8887
ATGTTTTCTGTCTGGCTTCAGTCACTTAGAATAATTTGTGGATTTCCCGTGTGCATGTCCAGTTTCCCAGTCTGGCGAACGGGGGGCGCGCGGCGGCGTCTCCACCGCAGGCCGGCGGGGACGCGGAATCGTCGCGCGGGCTCTCCGCGACCAGGGCCCGGCCCGGCCCCGCCGGCGGGGCAAACCCACGGGGCGCGGAGGGCTCCGGCTGGTCCCGGACAGACGCAGAGCGCGAGCGGGAAGGGAGGTCCTCGCGCGGACCGGCCGTCCCCG
>NewGene_9511
ATGACAACTTCTATCAGATGCACTCCAAGCCAGAGCTTCTCAACTTCTGAGAACCTGCGGTTGGTTGGCAGAGCGTGCGTGGGAGGTGGGAGGGCTGAGCCTGCAACTAGGCTTTCCCCCCATTGGCTGATGGATGGGCATCACGTGGTA
>NewGene_60
ATGTATCAAGGTCAATGGCCTCATAGCCCCCTGAGCAGGGCCAGGGATAAAACTTGCATCCTCATGGTTACTATTCAGGTTGATAACTTGCTGAGTCACAACAGGAACTCCAGTCTCTGCATTTCTAACAAGCTCCTATGCAATGCTGATGCGGTGACTTGGAGATGTGCGCTGAGCAGGGTAGCTCCGAAGAGTACAAAAGCCAGCTTGGGTACCCAAACACATCCAAGACTATTCTCCATATTTCAGCCAACACCTTCGGGGCCGGGGGTCCTGGGCAGCGGCAGCACTCACAGACATGCACTCACACACGCATGCACACATGCACACACACGCGCCGAGCCCCTTCAGCTTCCTCCTCCTCCTCCTCCTCGTCCTCTTCCTCCACCTCTTTCTCCACCTCCCCTGCGCCTCTTCTGCCTCCGAAGCCTTTTTTCTCGTCCACTGACAGAATCAGCAGCAAAAAGCGGCAGCAAAAAGTTCCATTCGGTCCAAGAAATCCCGAGCCCCAGTAAAATCTCAGAAAAC
>NewGene_1545
ATGGCACATCCTTCAGCCATAAAGAGGGATGATGCAGCTCTGGTACCGGGTACAGTGCGGAAGAACCTTGAAAACACTGTGCTGGTGACAGCCAGGCACAAAAGACGATATAGACTGGATCCCTCTATTCCTATGAAATTCCAAAACAGGAAAATCTATAGAAACAGAAAAGAGAGGCGTTCCCGCTGTGGCGCAAGGGGTTCGGTAGTGTCTCTGGAGCACTGGGACTCAGGTTCAATCCCCGGCCCTGCACAGTGGGTTAAGGAGCTGGCGTTGCTGCAGCTGCGGCATAGTTCAAAACTGCAGCTGGGATCTGATCCCTGGCCTGGGAACTCCACATGCCACTTGGCAGCCAAAAATGAA
>NewGene_2578
ATGCAAACACATGGAGGAAATTCCAGGCCAAGCCGCAAATGGAGTCCTGACCCTGCACTTGAACTTCGACAGCAAGTGCCTCCTTCAGTTTTGAGCCAGACAATGACAGTCCAGGGCAGTCAGGACTTCTTGAGAAGTTCAGGGGCTGTGGTGGCAGGGGGCACTGGTTCCCATTCCAGTCTGGGGATGTGGGGGTGGTGGAACTCTTCTCAAAGGAAG
>NewGene_6750
ATGATTGCTCTCTCCAATGAGAGGACAGGTGACTTCAGCCCCATGGAGCCTCCAGCACCACAGCAGAACAAAGCAGCAGAGCACAGAAAGACAGGAAGCAGCAGATGGGCCAGCCAGCCTCCAGGCCTGAGCTCCGAGCCCCCACCAGCCTCCAGAGACGGGAAAGGGGAGAGAGATGCTTCCTCCTGGCACCAAACATCAACCAGTGAAACATACCTGTACTCAAGG
>NewGene_11416
ATGCTTTATCCTCAGAGCACTTGTTCCAAATGGGAGAACAGACTCCAAGACTGGAGGGGAGATCAGGCTCAGGCAGGAGGCACCTCCTCCAATAGCCCATTCACTCACCAGCAGGAGAGCCCTTCCCTGTGCACTTATGCATGGAGCCCTTCCCACACCGCTATGTGCTGGGGGCTTCCCTCGGTGACTACACCTCCTACCTGTCCAGGAGTCCCTGATACACTCAGCATCCCCAGAATGGACCACTCCTGCAAGTTCCCAGGCCGAGAACAAGACCAGCTACAGAGAGGCGGGAACAGACTC
>NewGene_9656
ATGAACACAAGTCCCCACTGCAGTCCCCTCCCTGGAGGCAGGCCCGGGCATCCATGCAGCCCCCAGATCTGCAGTGGGCAGGACCTGATTGAGGCCACCTCCGGCACGAGGATTTGGAGGATCCGAGGTGCCAGCGAGGCTGAGTCTCCAGGCCTGCTCCCGGCTGGCCCTGCTCAAGCGAGTTCTGGTAAGGAGCCAGGCCCCGCACCCTCCCTGCCTTACCTGGGCAGTGAGGTGGTGCCGCCGTCCCCCACCGCCCCACCTCTCCCGTGTGGACCGGCAGCCTGGCCCCCCCGGGACCCCCGGCCGTCTCCGTCTCCGGCCCTTGCTCTGCCGTCTCCCCGCACCCCCTCCTTTCCTCACTTCACACCACAGCCCAGGGCGGCTGCTGGGGCCCCAGTCCTCCACCCGGTTCCAGCCCCTTCTCCCCCCTCGCCTGCATCGCTCTTTCTACGGAGCTGTTGTCTCAGCCTCCCTGAGATCCTCCTGCGCCGCCGGCCGCAGCGCACATCTGGCGGGGGCGTCTGTGAGCGGGACTCGAGTGACCGCAGGGAAGAAGGGACCCGGAAGAGAGCTCCGCATTCCTGCCCTGCCGTTTTGCAACGACCACATGCTTGGCTCCGAGCTCCTGGCGTCCCCACCAGCGACATTCTTTCAGCAGATCAGCTGCTGCCACATCAGACCTTTTCTGTCCAGCTCTCCCCGAGGCCGGGGGGCCCGCCACCTTCGCCCGGGCCATCTGGGTGGGGCACGAGCAAGCCACTGAGAATTCCGGCCAATTCAGGAGGCCTGAGCAGGTTCGGGGGAGGCCGTGGCCAAAGCCTGGGTGGGGGTGGGGGCGGGCTGAGCAGCAGGGACACGGCTTTTAAAAAGCACTTCATGATGCCACCTCCGTTAAAAAGGAAACTGAAAATTAAAAACAAAGACTCTCACAGCGGGGTGGGGGGCACAGTGTTTTCAAGGGAGAGTCCCCCG
>NewGene_11039
ATGGAAGTTCCTGGGCTAGGGGTCAAATTGGAGCTGCAGCTACAGGTCTACACCACAGCCCCAGCAAAGCCAGATCCAAGCTGCGTCAGTGCCTACACTCCAGCTTGTGGCAACACTGGATCCTTAACCCATCCCAGCGGTACTCCTGCAGGCCTGCCCTCCAACCCATCCTGGACAATGAGTAGTGAGAGTTTCCTGGGGCCCCAGACTGTGAAAGGACACCAC
>NewGene_1921
ATGGTCACTTTGGACAAGCTTCTGGATCTCATGGACTCCATGACCAACCAACCAGATCGCTGCCTACACCTATCTGCTTCCATCAAAGGCTTCTGGCAACCCACCAGCTCTCTGGACCTTTCTGGAGCCAAACCTTCTTCAAACTGTTTGCAAGTGCCAATTGGCTTCCAGTTGGACGTGTGGCCTGCAGGCTCTGGCAGGGCTCGCCAGGGCCCTGTACACCCAACGCTTTGGACTCCCCCACCTCCTTCTGACGGTGCCTGTACTCTCCCTGCAGCGCCTGCAGTGGTGTTTGACCAGGACTCATTGAAGACAGCTGTGAAGCACTTGACCATGACCAAGGAGCTATGTAGGTTCCAGACATCTCTGGGCCCCTACGCTGGACCAGGCCTGGGGAGCCAGAGGCAGATACAATGCAGCCCAGCTGTGGCCACCAAGTCTGACAAAGGAGAGAGGTTCCTGTTCTGGAGAAGT
>NewGene_199
ATGTGTCAGCGTCGCTCAGGCTCCCAAGGGGTGTGTGTGTGTGTGTACGTGACACTCCCCAGCTCGTGTGTGTGTGTGTGTGTGTGTGTGTACGTGACACTCCCCAGCTCCCTGAGAAGGCCCTGGAGCAGGGACACCTGGCCAGCAAGGAGCCAGACCCTG
>NewGene_5971
ATGGTACCTGAGCAGCGGCGAATCAAATTTACATGCACCTTGCAGAGTCCACCACTTCCTGGTCATCACCATTTGTTTCTGAAACATCTAGTCTATTTCAGCTCCAGACAAAGCCCTTTGACGACGGCAGAGCTGAGATTTAAGAATACCTTCATGGCTGGCAGGTACACCAGGCCATTCCTTGGTGCTTTATACGCCTCCCGACCCTCTCAGATTGGCTCCTTTTTGGCTGGTCACAGCCTACACCGTTCATCTTCCATTCCAAACCCAAGTGCCAGCTTATGCATTGTCATTGAGAAGCCGGGCAACCCAAGACGTGGTGGAAGCAGCAGGGACACGGGGCCCTTGGAGGGAAGGCCAGTC
>NewGene_6112
ATGGTTTATGAGCAGGCCTCAGAAAATCAGTATTTAGTACCTGGTTATAACAGGTGGTGGGCATGCAATACTGGGTTAACTCCCTGTGTTTCTACCACAGTCTTTAACCAATCCAAAGATTTCTGTGTCATGGTCCAGCTCGTCCCCCGGGTATACTACCATCCTGAGGAAGTAGTCATCGATGAGTATGACTATCGGCCTACCCGCTCAAAAAGAGAGCCCGTGACCCTTACCCTAGCCGTTATACTTGGATTAGGGATGGCCGGTGTGGGGACAGGGACAGCTGCCCTGATCACAGGACCACAGCAGCTAGAAAAAGGACTTGGTGAGCTACATGCAGCCATGACAGAAGATCTCCGAGCCTTAGAGGAATCTGTTAGCAACCTAGAAGAATCCCTGACTTCTTTGTCTGAAGTGGTTCTACAGAACTGGAGGGGATTAGATCTGGTTTCTAAAAGAAGGTGGGTTATGTGCAGCCTTAAAAGAAGAATGTTGCTTCTATGCGGATCACTTGGGAGCCATCAGAGACTCCATGAGCAAGCT
>NewGene_3505
ATGCGTCTCAGCAGTGTCCCTCCCCGAGAGGGGCCCGCAGCCATTTGGCAACACGGCAGGGCCTTCGGCAGACTTTCAGCATTCCAGGAGGCCGGCAGGGAATTTGGGAAGACCTGTGAGGGCCAGGGTCGTGAGCGCACAGCCACCCGTCCTCAGAGCACAGCCGTGTCCAGCGGGAGGCAAGGCCTTCGGCATAACGAAGATGAGGATTTTGAGAAAGAGAAAGTGCCCTGGAGGACCCAGGTA
>NewGene_1765
ATGGACAAAGCAATAAAGCTGACTGCATCCTGCTCCTTCCCATGCCGTGGGGCCCTTTGCTGCTGGGGACCTGAAAGTATTACAAAGCTCCCTGTGGAAGAGGTAGAGTCAGCAATGGAAGCAGTTTGGGTCTGGATGTGGAAGCTGCCTGCCCACTCGGCACACCCACGTTGGACGATTAGCTGCAGGCTCCCCACCCTA
>NewGene_3451
ATGCATGTGCACACGTGTGCACACACATCCCTCCAGCCACTGTGTCCGCTGCCAGCCAGTAGCTGGGCTGAACTCTCACAGGCCTGCCCTGAGCCACTGTACAACCCGAGACAGGTCACCGCAGGCTCCTCAAGTCTCGGTTTGCCGATC
>NewGene_6948
ATGTTAGAAAGGGCCCCCCACAAGGATCTCAGTGACAGCTCATCTCCGGACTTGATCCGCTCTGCAGGCGCCCTTCACACCCAGAAAAATCAGACAAGTCCTGCAGATGGTCCAGGCCATTTCTTCATCTCTCTCTTCCTTGTCTTGGTCCTTGGTCCTAGTGACTTGCAGACTCACTCCAGCTCTTCGCCATTGGGCCTTCTACCCAAGAGGTGGAACTGCTGGATGACATCCACAAGGCTCTCCCTCCAAACTCTGGCTTCTGTCTGGGGCAATGGGGAGCCCTGGCAGAGATTGGAGAGAGGGTTTGAGGTCGGGATATTTATGGCCCTGGCTCCCACCTCCAGGCACATGTGCCCCTCAGTAAAGGCACAGATTCTCTCTCAAGTCATCTTTTCTACACAAGTCTCTTTG
>NewGene_4982
ATGTGGCTCGAGTTTGATCCCTGGCCTAGGAACTTCTGTATGCCATGGGAGGGGCCAGTCTTAGGATCCTCGTTTACAAATGAAAACACTGAGGCTCAGAGAGGTGAAGTCATTTGCCCAAGAGCAGACCATCAGGAAAATGGCAGAGGCAGGATT
>NewGene_137
ATGGGTCTGAGCAAACGCGCGTCATGCAGTGTTGATGGGTGTGGACAGTACGTGTCATCGAACCTGCTGCCTGAAGTCAGAGCATCTGAGAAGGTGTCCTCCTCGAAGATAAGGAGACAGCAACTTTCCTACAGAGAAGTTGCAGGAGGAACCCTCCGCTGGTCTGAGTCAGCTGCTCGCCATAAACCTTCATCCCAGGTCACACACTGTCACCGTTGCAGAGGATACCAAATTGCAGCTTATTTT
>NewGene_7701
ATGTTCACTTCATCTGTTTGGTTCATTGCAGGACAGAATTCCAAGTGCATCCAAAGTGTACCAGGCTGCACTGGTGAACTCATCACGGGAATCAGGAGAAGGACTAATGGGCTGGGATGCAGATTCACAACCTTCCTTCAGCTGGCAACGCTGGTCCACGAGAGGCTGGGAAAGGGGAAACCTCCGTCCGCTCCCGCCGAGGCTGTCGCGCCCTCCTTCGCCCCGCGCCGAGGACCCCCTAAC
>NewGene_6693
ATGACCTGGGGCAACCTGGGCCCCTACCTTCACCTGCAGAAAGGGACGGCCATGCAGCACACGCCCCAAGTTGGAAGCCGAGTCCGGGCGGCGACACTCGCGCCGAGCGCACGGCGGCGGCGGCGGAGGCGAAGGCAGAGGCGGCGCAGCTCCGGCGAGCCGAGGCAGGCGAGGCGGCGCCCGCACGGCCGAGCGCGGACCGCGGGGGGCGCCCGCGCCGGGAGCAGCAGGAGGAGGAGCAGGAGGAGGACGCGCGGCGGCGCCGGCGCCCTGCCCGGGAAAGTAAAGTTGGAGCCGGAGGCGGCGCGCGGGCGCGGGGGCCCAAAGGAGCGGCGGCCCGCGCCCCGGCGCGCCGAGCCC
>NewGene_2249
ATGCTCATATCAGACAAAATAGACTTTAAAACAAAAGACATAAAGAAAGACAAAGAAGGACACTATTTAATGATTAAGGGATCCATCCAAGGAGAGGATGTTACTATCGTCAACATATATGCCCCAAATACAGGAGCATCCAGATACATACAACAAATATTAACAGACATAAAGGGAGATCTGGATGAGAATACAATCATAGTAGGAGACCTAAATACCCCCCTCACATCAATGGACAGATCCTCTAGACAGAAAACCAATAAAGCAACAGAGATCCTAAAGGAAACAATAGAAAAGGTAGACTTCATTGATATCTTCAGGACACTACATCCACAAAAATCAGAATACACATTCTTCTCAAATGCTCATGGAACATTCTCAAGAATCGACCACATATTGGGACACAAAGCGAACCTCAATAAATTTAGGAGCATAGAAATTATCTCAAGTATCTTCTCTGACCACAATGCCATGAAATTGGAAATCAACCATGGGAAAAGGAAAGAGAAAAAACCTACCACATGGAGACTAAACAACATGCTACTAAAAAACCAATGGGTCAATGAGGAAATCAAGAAGGAAATTAAAAACTACCTTGAAACAAATGATAATGAAGACACA
>NewGene_1348
ATGGCGGAGGCCCCCTGCAGATGGGGATGGGGCATCAGTCAAGTGCTTGGAGCCCCTAGAAAGGGTTGGCAGGAGCTCATCTTGGCAAGGAAGACTGTGGAACAAGACCAAGTTCCAGCTGGAGCTAGGGGCAGATCCATCCTTACCCCTCAAAGAATATATCTAGAAAAC
>NewGene_4062
ATGTTCCCTCCCGGCCGCGGGAGGAGGACTCGGGCGGGGAATTGCGTCCGAGGCCGCGCGGCCTCCGGCTCCCGTCGGCTGCGGGCGGGGCGGCAGCGCGAGGGCCCCCGGCGCGCGGAGCCGGGGCGCGGGGACCCGCCACCCCCGCAGGCGCGGCGCTGCCCCCACGCCCGGGCCGTGGCGGCCTCGGCGGCGCCAGCTCCCTGCCCGGCGAGCGCGGCGGCGGCGGGCGGCCCGCAAAACCCGGGCCGGATCTGGCGCGGACGGGGTCGGGCGGCCGCGGAGGTGGGAGCGGCGCGGGATGGCGGGAAGAGCCGGAGAAGCGGCGTCGGCTCCAAGGTGTGCGGCGCTGGGAGGCTTTTCTCCCGGATCGCGCACGTGGCCTGTGGCCGAGGCGCAGATGCCAGAAAATCTAAGAAAAAGAAGCCATGTCCTCACCAC
>NewGene_4432
ATGGTCATTGCCATTGGCGGTAATGTCCGCGAGGGGGAGGGGGAGTTGCCAATAATTCGGGGTCACCATGGCGGTCAAGAAGGTGCAGGTTTCTTCTCCCACAACTTCCCTTCTAAGAGTTCCTTTGTAGGCCTCTGTCGCCTCGCTTTCCAGAAGAGAGTTCCTTCACTGCAGGAGCCACAAGGAGGCAGCAAGGTGCTTGGT
>NewGene_1520
ATGGACGGTCGCAAGGAGAGGCACCAGCCACTGAGGAGAATCACAACAGTTCTTTCGCAAGAATGTTTCAGGGGCATGCGGTGTGGCCAGTTCAGTGGAAAATCAACCGTGAGCCAGACCTCGTGCCCGAATCAGCCCGCACACATCAGGGAGCTGCAGCAGGAGGAGCAGCGGGTCCTCACAGCTCCGGGCTCGGCGGGACCACAGTGCTGGCGCAGGAGGTGGGCAGCTTTGGAGCCAGACCCACGTTCCGGTCCATCTTTGGCATCGATGAGGCCCCTGCTGCCGCCTGTGGGTGTGTCTGCCCACGGCCCGCTGTGCGTGCAGCTGGTCAGGGCGCTGCACCGCCGCCCCTGCAGGCGCTCGCCCAGCCCTGGGAGG
>NewGene_9721
ATGTCAAAGAGACTCAAGCAGAAGTTGTCTGGCCTTTTCCCACCCAGTGTTAACTTGTGCCACACTTTGTTGGGAGGAACAGTTGCATGGTGGCCCAGATTTAAGGGAAGGAGGACAGACCCATCTTCACAGTGGCTGGAGTGTCAAAGAATCTGTGGGTGTGTTTCAAACTCCTGCAGGTGGAGAGGAGACAGTCAGAGGGTCAGCGGAAGGAGCGAGGGAGCTCCCGGCGAGATGGTGGGAGGTTCCGATGATGCTGGAGATACCCCAAGGGGAGGCCTCCCCAGCGGAGGCTGGTGCAAGTGGAGGGACCCTCCGAGAGACGGAGGACTTCCGGGAATCATGAGACCTGAGTGTCAGGAGATGCAGTCGGCCTGGGCCGAAGTCCCCTTGGCTGTTGGGAGGGCTTCTCAAGAGTTCTTCTGCAAAGTCTTGTCTTTTCTCCCGTTACTCCGT
>NewGene_1400
ATGTTTGCCTTCCAGGCAGGGGCAGGGGGGCGGGGGCTGGAGGCAGATTTTTTTTGGGGGGGTCTTTTGTCCTTTTTAGGGCCACACCCATGGCATATGGAGGTTCCCAGGCCAGGGGTCGAATCGGAGCAGCAGCCGCCGGCCCACGCCAGAGCCACAGCAATGCCAGATCCAAGCCGCATCTGCGACCCACACCACAGCTCACAGCAACGCCAGATCCTTAACCTACTGAGCGAGGCCAGGGATCAAACCCGCAACTTCATGGTGCCTAGTCAGATTCGTTTCCGCTGCACCACAATGGGAACTCCA
>NewGene_8826
ATGTTCCGGTTGAACATCTCAGATCAGCCATCAACTTCCAGCCAGTATCAACGACCACACATGTGGGTGTGCAAGGAGGCTTCCAATAATTCCAGTCACCAGCCTTGCTATCTTCTTCAGCTGAGGCCCCAGGTATTGTGGAGCAGAGCACTGTTTGCAACAGCCAAGACATGGAAACAACCTAAATGTCCATCGACAGAGGAGTGGATCAAGAAGATGTGG
>NewGene_5466
ATGCCACAGTGGGAACTCCAGGACGGAGACTCTCAGGTGGCCATGGGCGATGGACTGGAAATTGGAAATGGGTCCTTCTCTGCAGATACTCATTGGCCCAAGGGATTTGAAGCACCCAGAAAAGAAGCCTCTCCTCAATCCTGGGACAAAGAGTGGAATCCGCGAGGCAGCAGCTCTCAGCGAGGGGAGGGGGCAGACCAGGCAGCCAGGAGCTGGGGGCTCCAGGACACACAAAGACCACAGCCCCTGGATCCCCTCCCTGCCCCACTGGGCATAAAAGCAGGGGTGACAGGAGCCAGCCCTGCAGGGCAGAGGTTCACTGGCCAGGAAAGAGGACGTGGGTGCCCCAGCATCCTGCCTGGAGAAGTAAGGACTTCTGGGGGTGGGAGGTCTGGTGACCCCCTGGGGCAGGCTTTGCTATGGCTCTGCAGCTCCCCTTCTCTCCCCATCTGTGCACACCAGGTGGAAGCCCCAGATACGCAGCACAAGGGAAAAGATGCTGTGGCTTTTTTC
>NewGene_10920
ATGGACACCACGGTTCCTGCCACCTGTTGGCAATCGGACTTCCAGTGCCCCAGCTCTCTGCACACTGGCCCACCAGCCTTGGCCCATCTGCACCTGCAGGATGCTTCCTGTTTCCATGGCTGCTGTGAACCAGCTGAGCTTCGCACAATCTGCAAAATTCTTCACTATCCTGCAAGTACTGTCTCCAGCGAGGATGAACACCTGCGCTCACTTTGCTGGGCTTCAATTACGGGGCTCTCTTTGGGAGGTTCGTTCCATCTCTGGCTC
>NewGene_7945
ATGGGTGCTGCTGTCACACCTCGGACGGGGTGTGCCGGCTGCTGTGTCCGCGGGGCCGGGGCTCCGCCCGGGACCCTCCTGCCCGCTCTGCTCAGAGAGGCCCCCCTGCACAGCCACAGGGCGGCCCGACGACCGAGCAGACTCTTGTTTCCTGTCTCCCTTTTGTCGCCATCGCTGAACAAAAGTTCTGAAGCAAACGGAGTTGTGAGCTACTGTTCTAAATTCAGCCAACGGCAAACGCTTCATCACCAAGAGGTGTCTCCCAGGAGTTCCACGTGGGCTGTGCTTCGGCTCCAGGAGGCCTGCCCGCCTCGGGGTACTGCCTCCAAGGTCAGATTCCTGAGGGCTGAGAGCTCGGCCTGTCTCCTCCTGCAGGAGGCAGACGGGCATTCATCAAGGTGGAGCTGGACGGCCCCCTGCCCTGAGGCTGCCCAGGCGAGCCCTCGGGCCCCTGGGTTGGAGGAAAGAATATGTGTGGACGCGTCACATCTGGAAATAGCTTCCCCTGGAACGTCCTGGTGGTCCCCGGGGGAGCACACGGTTGGACTGAACCCAGCGACACACACGGTCCGGGGCAGTGGCCTTACCAGCAGGCGGGGGCTGGGGACCCTGCCGCAGGGTGATGGACGTGGGGCCGTCCCTCCCACC
>NewGene_9627
ATGAAATGCCAAAATTCACTGAAATCTGCCAGCCTTTCTTTATCAACCACCTCCTTGGATGTTGTGAGTCTGAGGAGACTCCTCAGTGCTAAAATAGTTATTTTAGTTCTTGTCGTGGCTCAGTGGTTAACGAACCCAACTAGTATCCATGAGGATGCAGGTTCGATCCCTGGCCTCACTCAGTGGGTTAAGGATCTGGCGTTGCTGTGGCTGTGGGGTAGGTCGCAGACACAGCTCGGATCCGGTGTGGCTGTGGCCGTGGCGGAGGCTGGTGGCTGCAGCTCTGACTGGACCCCTGGCCTGGGAACCTCCACATGCCTTGGATGTGGTCTT
>NewGene_10100
ATGAGATATTTATGTGTACCGACTATGTGTTCACAGGTTATCTACTGCAGGATATCTGCACACACTGCAGTACGGATTTTAAACAACTGCTGCTGGCCCTTTTTTCTTTTCTCCTCACACTCATATGTGCACACCACCTTACTAATCATCTATATTAATTTGTCAAACAGCTTCTCTAGCCCTGACTCTTCTCTTGGGCTTCAGCTCTACATTTCTGATGGTCCACTGGACAAATGTAACCAAATGTTCCACCAAAAAAATTCAACACAACCAAAACTGAATCTTCCTTTCCTTGATCCCAAATCAGTAATTCCTTACTTTCCTCTTCCAGTCAATGGAGGTGTCATTCTCCTGAATACC
>NewGene_2300
ATGTTGGGAAGGAGAGATAAAGATCCAGCCCTCAAGGTAGCACAGATGGACAGACAGGCTTGTGGTCAGGAGATCTGGATAGCCTTTGATGTCCCCAGAGCAGCCCCAGCCTCTGCAGGCGCCAGACCCGCGTCTCCCCTCCTCCCAGCTGGAGATCAGATGTCCCGTGGCTCCTGTCCAGCCTCAGGAGAGGTGCTTGATCTTCTCTCTGACTTGGGC
>NewGene_1776
ATGCCCGCTTCCTTGTTCACCTTGAGATTCTCAGTAATGTCTAAGTCCCCCAAAGCCACTCTGCAAGGACCAGATTCTGCCCTTGGAGTAAAGAGGTCACCTGTCACCAAGGGAACCGGATGGCCAGGAACACCAGGCGGCTTTGGGGATCAGCAGGTTTCTGCTGGAAGAGGCCTTCCTCCTCTCATCCCTGGCTCCATGTGTCAGAAT
>NewGene_4193
ATGATGCGTTTGGTCGGGAACCCCAGACTCTTGATTACAAATCCACCTGAGCAGAGGTGGGTTCTCATAAGCCCATTTTCCGAATCCTCTGCACTGCTGGGGAGTGAAGAATGGGCCGTAGGGTTTGGAGACCTGCAAAACCTGATTTTCCAGCCCCAGAACAACGCAGAGGCAGCAGATGTGCTGACAGGCGCTTACAGAGCAGCGAGGAGCCCTCGGGTCCGGCTG
>NewGene_5244
ATGAGTTTTCTGACCAAGAAGAAACCCAAGTGGACAGTTTGGGGGAAGCTCCACGTCACTGCCCTCGTCTCTCCCTCACCATCGCCCTCTCGCTCCTCAGTGGGAATCCAGGGACGTCTCAAGGGGTTTTTCCCCCCTTATGAAGTCTGGCCCCCTCAATCAGTATCTTTATTCACAAGTGGCATCTTCTCATCAGGCGATGGGCACAGACTGGTTTTTCTCACAGTGGAAGGGGGGCCGCACACAACACTTTTACAACTGGAGGGAAGCACAGGGGTAAATGATAGAGGCAGCATCATGATAAGG
>NewGene_6690
ATGAATAATGCCAAAGATAAACACGTAATAAATAGGGCCAGCTCCCGCCGAGGCTTCAGGACCGCCATGCCCCGCTATTTGATGTCCCCGGGCAGAGGCAGACAGGAAGGGCCAGCTTCCAGAGAGCCAAACACCACCCCCTGCCTGGTCTGGACCAGCAAAGTGCCTGGGACAATCTCTGAGCCTCTCCCGTGGATCCATGGCCACAGTTTCCCCGTCTCTGCAAATGACCAAGAGAGGCTGGAGGGACGATTTGACGAGACGCTGTCCCTGCTCCAGCTCAGGGCAGCTCCAGCATCATTTGCGCTGTGCACCTTCTACCCCATCAGAGGTTCCAGCCCGAGCCCTGCAGGGGCCTGGAGTCACAGGAAGAGGGGCACAATTTCCCAGCAGCCCCATTGGAGGAACACAGCGAAGTTGTTGGATGTCCAGGGCACCCTGGCAAGTGGTCCTCTACCCACAGAGCCAGTGAGCCCCCAAAACGTCATCGTCTTCCCTGGGAACCACTGCCCACAGGTTGCACTGGCCATCCTGCTTCCTCACCTCCCATTGCCCGTAGCTACCCTGCCTCCACCGGGAATTGCACATCTGCCCATCTGTCCACCTTACCTGCCATCATCCGTCTCCAGCCCAGAATCCACACCAGTCTCTTCCAGGAGCCCCTCCAGGATGGCCCCCAGCGATCCCCATTCCATAAAGGGCCCTGCAGTTCTGGTGAAGTGTCACCCCAGCTCA
>NewGene_8205
ATGATTTCTGCCCTAGATGCCTCTTCTGGGTTTCTTATAGATCAGAATAGGACAAGCTCATTGTCACTTCGCATTAAAATGCGGAGAACTCTGTTCAGTATTGCTCCATGGGTTGAAAGACAGGACATCCCCACCGTTTATGCAACTACGGGAAGCTCTTGCTTTAGTCCAGCTAGCTCCAGA
>NewGene_8264
ATGCTCTGTAGAGCTGCAAAAAGAGGAGAGAAACCAGTTGCCACAATAAAACAATACAAATACTCAGATCCTACCGTGGTTATTATTAGCTCCAAAAACAAGACTGTAAACTCTGATTGTGTTGTGACAACCATGTTATTAGTCAATCCTTGCTCCCTACAGGCCACACGAGGCTTGGGAACTAAAAAAGGATGT
>NewGene_9123
ATGCTCTACATGTCGAGGAGCCTCTTCCATTCAGACGGAGCCTTCCAATCAAAGGTGACATCCCACCCGTCTAAACAACATTTTTTGGTGCTAGACACACAGACCACAGATGGAAATTGTCTTTTAGTGTCTTGGATGGGAACCCCCAGCAGCTCCCAGGGACTGATGGAAGACATGAAAATTCACACTGCAGTCGGCAAAGCAACACTTTACCTTCTGAACGATGCTCTTAGGTGGGAGAAATCACAGGCAAATTCTGACTTATGGGAGGAATGGAACCGAACAGGAAGCACATGTGCCCTCCCACCTCGCCCCCGGAAGGAAAAGCCTTCTTCCAGCCCCCTTGAAGTCGCTTCCTTTTCAAAGGGGCTGGCATTCCGGACTCCCATAGGCAGGGAGGGAGGGAAGCTGGGTTACGACTTGAATCCTGCCATTTCTCCACTGGATTCC
>NewGene_8683
ATGTTAATCTTATATCCTGCCACTTTGCTGAATTTATTAATCAGTTCAAGGAGTTTTGGGGTTGAGTCCTTAGGGTTTTCTAGGTATAGAATCATGTCATCTGCATACAGTGACAGTTTGATCTCTTCTCTTCCTATATGGATGCCTTTGATTTCTTTTGTTTGTCTAATTGCTGTGGCTAAGACTTCCAAAACGATGTTGAAGAGCAGTGGTGAGAGTGGGCATCCCTGT
>NewGene_2108
ATGTTTGCTTGTTTCTGCGTAAGATCTTTGAAACAGTTAATGTCTGGTGCAGATGTTCCAATTCAACCATGTGCTGGTCCTTTTCACAGCTCTGTAATCCTTCTCTGGTTAGTCCTGGACTCTTTTTTTTCTGCAGTTCTGCCTGATCCTGCTACTTTGTTTATACCTCAA
>NewGene_7282
ATGGAAGGGGTATTCAAGGTAACTCTTGGTTTTCTGACCTCCGTAATGGTGGGGAGAGGGGAGAACACCGGAAGAGATCCAGGAGTACCCAGAGAGTATGAGTTCACCTGCAGACGTGTTGCAGGCGCCTGTCTTGGAGATAGCCTGGAAGTGGTGAAGAGGCAATTGGTTATACAGATTGGGAGCTCAGAGATGAGGACCAGGCTGGGCTTGAGTAAATTCAAGTGTGGCCTGGCCTGCCAGTGTTCCATGAGCTGTGGTGTAGGTCGCAGATGCATGTGGGATCCGGCGTGCCTGTGGCTGTGGTGTAGGCCAGCAGCTGCAGCTCCGATTCAACCCCTAGCCTGGGAACTTCCATGTGCTGCAGCTGCAGCCCTAAAAAGACAAAACAATAATAATAAAAACTTACCAAAAACTTGCCCT
>NewGene_9251
ATGTTCAGAGAATGCTCCAGCACCAGGGATCCAGGCAATTTTAGTAATTTAGTCATCCATCAAATATGGGACAAAAAGTATCCAAATTTGTCAGAAGTTTACCTTAAGCTCAACTCTCATAATCTCAGCCACACTGAGGAAAAAATTTACAAAACTTTC
>NewGene_2205
ATGGGTGCTCTTCCTCTGTACATAGAAACATCACTCAGTCAATATGGAAGTTTGAGCCGTAGCAGAGGGCCGTCAACCATAACCATGGTCTGGAGAACATCTAATTATAAATGCCTCCTGCGTCAGCCAGTCTGGATTTGCTGCATTAGAGTTCCTGTCCATTTTACAGTTACC
>NewGene_6430
ATGCATTCATGGCATATGGAAGTTCCCGAGCTAGGCGTCAAATTGGAGCTACATCTGCTGGCCTACACCACAGTCACAGCAATGCGGGATCCGAGCTGTGTTTGTGACCTACTTGGCACCTTGCGACAAGACCAGATTCTTAACACAGTGAGAGAGACCAGAGATCAAACCTGCACC
>NewGene_3143
ATGCAAATGGCAAAATTTCACTCTTTTTTATGGTTGACTAGTATTCTATTTTATATATACCACATCTTCTTTATCCATTCATCTGTTGATGGACATCTAGGTTGCTTCCATACTTTGGCAATTGTAAATAATGCTGTTATGAACATTGGGGTGCATGTATCTTTTCAAAGTGGTATTTTTGTTTCTTTTGGATATATACCCAGGAGTAGAAGTCCTGAGTCGTATGGTAATTCTTTTAATGGGAATGCACAAATTTTA
>NewGene_3457
ATGCATGGGCTGCAGAGTCCACACTCCGCCCGGGATGGTTGCAGTGGCTCCCCTTGTTCCAGCAGGGGATGCAGAAAAGCCAGGAACGGCCATTCTGCACTGGACCATGGGCCCCTGCTCCAAAGGAGGTGGGTACAAGGCCCCCAAGTAAACAAAGGGGGAGCCAGAGGAGGTCACGCCAAGCGACAGGGCAAAGCCTCTTGGTCACGGCCACACAGTGGTCATAGTGCCCCAGACAGC
>NewGene_9514
ATGGAGGAAAACACAAAAACAAAACCAAACCAAAAACTGAAGCCAAAGTTCCATCAAGTCAGGCTCTCCAGCAGGTCACAGAGAGGAGAAGGATCCTCTTTCTCCCACGACGAGATCAGAACACCTCCAGTGACCTCCAGTCTGGCCTCCGTCCTGTGCATTTCACATCCTCTTCTCTTCCTGAAGATGATGAGGCTGGAACCCACAAGCAGCCAGTGGGAGACTTGGTCTGCAACCCGCATCGCACAGCAGAGAGGC
>NewGene_3759
ATGTCACCTCAGTTCCAGGAACACAACTCACTGAAGCTCATTTCCAAATATGAGGGCAAAAATGAGACTGCTCCAACTCGGTCAAATGTTCCACCTCTGAGCCACTCATCTGGAGTTAAGAATGTTGATTTTATTTTATATTTTATTTTATTTTATTTTATTTATGTTTTAGTCTTTTGTCCACATCTGAGACATATGGAGGTTCCCAGGCTAGGGGTC
>NewGene_3990
ATGAGCTGTGGTGTAGGTTGCAGATGTGGCTTAGATCCTACGTTGCTGTGGCTGTGGCTGTGGCGTAGGTTGGTAGTTACACCTCCAATTCAACACCTAGCCTGGGAATTTCCATATGCCAAGGGAGGTGTGGCCTTAAAAAGCAAAAAAGAGAGAGATTACTATAACCCATTATCATCTCCAGGAACTGTTTTAGCAGAGGCCAAACTGGTGAAT
>NewGene_5320
ATGCGGTCCCACTGCTGCTCTCGCGGGCTTGTGGTCTTTGAGGAACGACGCGTGGTATCTGGTGGGCTGGGCTCGTGCTTTGGGGGAAACCAGAGCTGGAGGATTTCCAAAGAGGAGCTGCTCTGGGAGGTTGTGGGGAGGGTGAATCCTCGAGGCACAGGCGGTGCTGCTCTGACGTGTGTGGGATGTGGCCGC
>NewGene_9966
ATGAAGGGCCTTAGCCTCGTCTGCACTGTATACGGAAAGAAGCCATCCACCTGTGGACCAAGCCAGAAAGACTCCCCGTCAGGGACCCCAGGGGGCTGCCCACCTTCCCTGGAGATGTTACTCTATGTCGTCCAGGTGGTTGTGCCCATTCTTGGGGTCCAAGCCTTTGGGTTCCTGGAAGCACCAAGGAAGCCACCCCACCTCTTAAGCTGGAGACAACCTGTCCTACAGTTGCACCTGTCTGACCCTTGCTTCTCCTCCAATATGTTACTTTTTTCTGGAACAGTT
>NewGene_6207
ATGCATGTGAGCTGTCCTGGAGGGGACCCCAGGAGGCCACCCAGGGTTCTCATTCACGCTGCCCTGGGGACCTGCCGTGCTCTGAGACCCTGGAAATACCTCTGGACTTGCAGGTCACCCATTCAAACAAAGCCCGGCTTTGGTCAAGAGCCCCTTGGACCTGGGCCTCCTGCTTTCATCCTCCAGCAAAGTCTACTGAGGGCCTCCCCCACCCAGCTTTCAAGGACCCTTCGCAAG
>NewGene_61
ATGACTTTGCAGGGACAGGCTCTCTTTCGCTGGTCTTGGATTCCTCTAAGGTCAAGGAGCTCTGAGTCGACAGCCGCTGCGGAGACCCTGCCCGGAGTGCCCTGCCCCCAGCTGAGAAGCAGCGGGAGGACAAACGACCCACCGACGGAGCGACCGGCGCGGGCCCGCCCCGGACGCGTCGCCTGGGCAGCAGCTGGGGGCCGCGGGCGCTTGCCTTTCTGCCGACTTCTTCCAATTCTAATCTTTTTATATTTTTTGGAAAGAACCGGGGTGGGTGGAGCAGAGGTGGAGAGAAATCGGGACTTGGCATTTTCTCCCCTCTCTCCTAATTTGAGGGAGCTGCCAGCCCCTCCGCTTAAAAAAAAAAAAAAAAATCCCACCGAAAAAAAGAGAGCGAGAGATAGAAAGAACGCTGCAGGACCCTCCAGCAAGCGCGCTCGGACCTCTGGCCGCCACCGCGGCGGCCGCCGGGAGCCCAAGATGGCTGGGCGC
>NewGene_9366
ATGTTGTACATTTATTGCAATAACTTCGCTATTGGTGAATTTCACAGCTTTGCTCTAGCACGTCACCCAGAAGGGGAAGGGGTGTTTGCGAGCAACGTTCGGTCAGTTTGTCTACATCCGCGCAGGTGCCGATGCGGTGGTAGAGCTGATGCGGAAGAAAGGAGGGAGGTTTCGCGGGAAGAGGTTGGGAGGTGGCTGGGAGGGTTTGCGTGTTCACGTTCAGGGGAGGGGATCGTGCCAGGGCTGGGCTGCGGGCGTCCGTGGCTGAAACACCAAGCACGCTTGGTGCCAGGCTTTCGCACAAATTCCCCACGGAACGGGCCAGGCACAGTCACTCTTCAGCAATGTTCCAGCATCCTCTCTCAG
>NewGene_5578
ATGAGGTTATGGGTTCAATCCCTGGCTTTGCTCAGTGGGTTAGGGATCCAGCATTGCCGCAAGCTGTGGTGTAGGTTGCACAAGTGGCTCAGATCCTGTGTTGCTCTTAGCCCCCATGGCTTGCTGCTCCTGGAGCATCTACCCCACGCAGCCCTAATCCCAGGGCCTGTGGACATGGGCAGAATCTGTCTTTCTTCCTCTTCTTGTCCATTTGTCACCTGGTCACGTCCTTGGCTTTCTCTCTCTAGTGCCCTTTCCCCTATTTCCGCCGCCCCG
>NewGene_11100
ATGAGATGCGAGTTCAATCCCTGGCCTCACTCAGTGGGTCGGGGATCTGGCATTGCTGTGAGCTGTGGTGTAGTTAACAGATGTAGCTCAGAAGTAGTAAGTAACATCCATGTCGTAACATCACCACCAGCCTCTCCTAAACTGTTTTCATCTTGCAAAACCGAAACATTATCCTCTTTAAACAGCTCTCCCTTCCTCCTCGTCCCCAGCCTCTGGCAATCACCATTCTACTTTCTGTATGATTCTGAC
>NewGene_3911
ATGGAGGAAAATGATTTTCTGTTTTTTAAAATGATTTTCTATTTTGGATCAGCAAATTCATCCCTCAGGCAGAGACAGGAGAGGGCATTTTTTTTTAACATTCCTTGTCTGTGCCACCCCACCCAACCTCCAGCCCTGACATTCCAGGACATTGGCTTTTTCCTTCAGATATCCCTTGATTATCAAAATTCTGTGAGAAATTTCCTTAAATATTGCACATGCTCAAAC
>NewGene_5716
ATGACCTCAGACTTTGAATTTGGGAACCAGGAACTCTACAAACAACAGCTCTGCTCACTAATGCCTAGAGATGAGCCCTTGGAAGCCTTTCCACTTAAGGAACTACATCAAACTAGCATCCCTTGTACTCCCCTTGTCCAGAAGAGTGAGCAGCAATCTCTGAGAAGTCTTGCACAGCACGTC
>NewGene_7867
ATGGATCTAAGAGGCTCTGCTTTGGGGTTTCCAGTTCTCTTCCGCAAGAGACCCAGCGTTGTGGGACATGAAGGAATTTGGGACAACATCATCAGTGGCAATGACTTCAAGAGCCCTTTGAAAACCTTCTCCAAAGCCACCACATTCAAAGTGCGCGACTTCCCCGGGGCCTGCAGAAGGAGCTCCAGCAGCCCGGCATTCCTCGGATTCCAGCGCTGTGACGTCCCCAAGGACGCTCGCCCGCGGCTGGGGAGCTGGGGCTCCCGGCTCCGCGCCTACCTCCCCCCC
>NewGene_4527
ATGATGAAAACAGACTTTCATAGTCACTCTAGGCCGGGAGAATTCACCGTCCCAGTTAGAGTTTTTGGATTGCACAGCAGAGGGGGCTCCAAGGTGGGAGGGTGCAAGGTGGGAGGGTGCAAGGTGGGAGGTGCTGTGGTCCTTGGCCTTTACACAGGGAATGAGAAGTTAGTAATGTTGATGTCCCAATGCACTAATTTATGGAATTGGACAAAGTTCAATTTTTTCAATATTGTTTTATTACAGTCACACATGAATGTGATTTCAGAAGTTGAATGGGAACTAGTGAGCCTATTGTTAAGCTATGGTTCTCACATGCACACCCATTTCACCCTCCAGAGGCAACTCTTTGTTCTTAAACTGGGTCTGTTTTTC
>NewGene_7856
ATGAGATTTGCTATGGCCAGATCTTGGATCTTGGCATGGATGCACACAGAGAAGAACCTTGAGACTCACTTGTTTCATGAGGCTTCTGCTCATTTTCTTTTAATAGCTTGGGTTTCCTTCCTTCCTTCCTTGCTTCCTTCCTTTTCTCCTTCTTTCTTTCCTTTGTTCTTGCTTTCCTTTGTTCTTTCTGGTCATGCCAGCATCATGGGGAAATTCCCAAGCCAGGGATCAAACCTGTGCTATAGTAGTGACCTGAGCCACATCAGTGATAATGCCAAATTCTTCACC
>NewGene_3756
ATGGCAAGGGTGGGTGAAGTACTTGGGGCCCTGGGTCTTCCCAGGTCTAGAGTTGTTCTGGAAGACAAACTCTTTTCCCACTCCCTGCAGGCAGTAATGGAGGCTGACTCACAGGTTCAAGGTCACTTGAACTGGGTTGGCCTTGGACGTGGTGATGGTGCTTCTCAGTGTTCTTATTCTACCTCGGGCTCTAGGAAAGGTCAAATGAAGTCATGTATCTCACATGACTTTCTGAACAGATGGGGACGTGTCGGCTGTGCGCTGAAGCAAATTTGCTGGAATAGTCTG
>NewGene_6920
ATGCACACAACTGGCTTTCAGGAGCCAGAAGGAGCCAGCTCCAGCACACCTCTGGAACACAGGGACAATGAGCTCTCTCTGAGGCTTCTCCCTTGCAAGTCAGCTTGTTCCCTGAAGGAGGTAGGTTGGTTGGAGCAGAATGTAAAATGCAGGGATCAGCAAAGTTTTTCAGTCATCTCTGCTCCTCTTTGCAGTCTTCCACACTCTTCTTTC
>NewGene_4304
ATGTTAGAGGCACTGCATGAGGGGGGCCAGGCCAGGCCCCCGGAGGTCTTGCCCTGTTGGTCTTGTCATCTTGGTGTCTGGGTTCACAGCATAGGACTCAGCCCAAGTGTGGGAGAAGCAGTGTCCAGAGGCCATCGGCCCACACCTGTCCCTCCCCAGTGTCCAGCTTGGCCAGTTCCATGGATATCCGGTGGGGGCAATGTCAGCTGGGTACAACGTGCAGGTTACCAAACCAAG
>NewGene_6744
ATGATATTGACAGAATTCCAATATGTGAATTTGAGGTTTGGGCAGGGGAGACATTCAGCCTATAGACATTCAGTGCTATGGAGTCTAAAAGACGACATACGTGGAGTTCCCGTCGTGGTGCAGTGGTTAACGAATCCGACTAGGAACCATGAGGTTGCGGGT
>NewGene_5879
ATGCTTATACGTGACGGGTCATCGTGGCTGATCAGCCATCCTTGCCTTCCTGCTGCCTGGCACAGAGCGCAATTACTTCCTTGTGAAGCTGCTCCCCAGGCCCGCTCAGCTCAGGGGCGTCTGATGGCATCTCAGACACAGCCAGAGCATAAGCAGACCCCAGAACCTCTGAGGTCTAGGGGAGCTCGCCCCAACAGAGCTCAGGGAGAA
>NewGene_628
ATGAGACTCTCTGGAGAGAATCCTGTCACTGCCACATCCACGCAATCTGGCCTTCGCTGGCATCTTAGTCCCGCTGGCCGTCAGATGGCTGCCCAGACAGCCGGTCACATCCAGAGCTGCATGAGGACTTGGGTGGGCCCTTTTCACTCTCAAAATAATTCTGCAGTTATTTTTACGACCTGTTTCTTCCACAATCCCCAGCAGAATGCGGCCTGCAGACAACCGAGAGAAGTTCTTTTTAAT
>NewGene_5349
ATGCTCGTGGGTAAGAGCAGCTTCAAGGACCAAGAACTTCAAGGCTGGGTGTGCGATAGTCACTCATCAGGAAGTGCCAGAAGCAGAAGGCAGCCCTCACAAGAGCCCTGTACCTTGGAGCTAAGAAAAAGGAGCCGTGGGAAACTGTGGACACCTTCACAGCATGAGTTGACGCTTTTCGATGCAGGACAGAGAAGGCTTCTGAGTAACAGGATAAATTCTTAC
>NewGene_600
ATGCTGATTAATCTCTCCAGATTCATATCACTGTATTCCAGACTGCCCATTTTGAGCAAAGCCTCTTATCTGTATTCGAATTCTCCTGTTCCTTTTATTATCTTTCTCTCTTCCCCTTCTCCCTTGCTCCACCGTGGTTCTTTAGAAAATCTGAAACAGCTG
>NewGene_894
ATGAGGAAGGAGAAACTGAGGAGCAGCGAAAGGTGTTTTTTCCATGAACAATTCAGTGGCTTCCAAAGTGTCCTGTTCAGCAATGGAATCCTTTCTCCAATCCAGGGAAACCCCCAACAGATAGAACACAGCAGAACTGCTCTGGCTGAGCCTAAACCAGCCTTTTACGGTCCCACCAACTCTCTCACCAGATTCTCAGGGATGCTTCCAAGAGCAAAGTTTGAAAACAAAGATTCAGTCCAGTGCCCTCACGTTACAGAAGAAGAAATCCAGAATGAGGACATGTTCAAGGCCTGCTACCAG
>NewGene_5654
ATGAAGAGTAAAAGGAATGTCTATTTCAAAGCCAACTACCAGCTTCCCGCCATGCTTCCCCAGTCCAGCACACCCCACCCAACAGCATGCATACTCAACAGTGCACATGCACACAACTGCCTGGGGTATTTAGGGACGCAAAGAGTCTGT
>NewGene_509
ATGCAGCCACCCTCACTTTTCAGAGCTGGTTCAGGTAGCCTGAAGCACTTGATGGCAATTTGCAGCAAGGAGTTCCCCATCCTTGTACCAGGGCCGGGGTTACCAAGCAGCCAAGGAGTCAGGACAGTCTTCTTACTGGTCCCTGAGCCCGGCTGGCCTCTCCGTTCGGCTGCTGCTGCAGACCCCGAGGCAGGCGCTGCTTGCAGGCACAGAGCCGCCCTGGGCTGGGGCCGGAGCAAGCGGCGCTGTCTCACGGTCCCAAACCCGGAGGTGCCGAACAGGAGGCGGCGGTGGGCCCTGGAGGCTACTGTAATCCAC
>NewGene_5967
ATGGTGAGACTACCAGGCTGGGAGAGAACTAGGAACACAGCGGCTACATGGAAACCAGATGCAAATTCTAGGACACAAGTGGTCCACTGGTGCGTACAGGGATTCCAGCTCGAGAGACCACGCGGCAGATGTCGAGGGAAGACTTCCAAGCATTTAGGAAGAAATGATCTTAAGGAACTCTGTAATCCGCATTTTCCTGCA
>NewGene_470
ATGAAGATGAATAAATTCATAGGAAGTACAGGAAGCTTTTGCAGGTCAAGTCAATTATTGCTCCTACGAGTTTCATTTTTAATTAGGCACAAAGATTATTTAAAACGGCCATTCATGGTAGAGGGCCACTTAACAGAAGATAATGGGATCTGCAATAGATTGTGCTCCTATAAAATAAGTTCATGCACTGGCTGCCCATCCTCCTATCTTAGAAGAACT
>NewGene_676
ATGGGACACCTTCAGCAGGGGACACCTTCAGCATCACTGTCGGGGGCAACCTCAGCTCCAGGGAGGAGATTGCAGGTTGCAAGGGCAGTGGAATTTCTAGGAATGGCTCTCAAGAACTCAAGCCCCCAATTCCTGCAATCCGTGAACATGGCAAGGCCTCATTCCTGTGGTGGTGTTTTGATAATGGCATGCTCAACTTTCAAAACAGGAGATTATCCAGGTGGGCCTAATCCTAGTCAAGTGAGCCTTGAAAAGCAGAGAATTTTCTCCATCTGTTGGCAGGAGAGGGCCGAGATGAGACATGGAGAGATTCTAAGCTTGAAGAAGATTGATTACATGCGC
>NewGene_3221
ATGTTTTTCCCTCTCTCCCTCTTTATCTCCCTCTCTCCCTGTCTTTATTGGGGACATGCTAATCTTTCTTGGGAAAGCTTTGTCTTGTTTTTATGTAATAATTTTGACTCTTTGTTGAGTACTATCTTTCAAGCCTTGATTAAATGCTTTTACATGGATTGTCTCTTTAAATCCTTACAAAACACCCATGAGGGACATATTCTTATATTCATTTTAAAAGTAAGGATACTGAGGCTTAGAGAAGAGTGGAAT
>NewGene_10155
ATGAAGAGAAGGTTTTACCTGCATGTGGGTTTCACTCTGCTTCGGTCACTTCCCAGGCCCCATCATTCTACCCAACATCCGCGGGCATCCATTAAGTGGACTCTGTGCTCCCTGATGCCACCCCTCAGTCCCGGCCGTCCCCTAACTGTCCGGCACCGCTGTCTCGGGCGCCTCTGGGACGAGGAGACCTGT
>NewGene_6205
ATGCAAGCAGCTTTACAGAAGCCAAACAATCAGTTAGGGACCCTTTTCCCTGTTATCTCAAGCAGTTTCCAAGAAGTTTCGTGCCTAGAGGCACGTACTCAGGTGCCTATTTTCTCTTTCTTTTTCTTTTCTCCTCCACTTAGTTTTGTACAGAACAGAAAGCAAGCCCTAAAACAGCAAGAAGTATGGTCTTTTACCTATAGGGAACAGGGTCCAAAATTCGAGGGCATT
>NewGene_6411
ATGGCCAAAAAACACATGAAAAGATGTTCAACATCATTCATTATTAGAGAAATGCAAATCAAAACCACTCTGAGGTACCACCTTACACCAGCCAGAATGGCCATCATCCAAAAGTCTACCAACAATAACTGCTGGAGAGAGTGTGGAGAAAAAGGAACCCTAGTACACTGTTGGTGGGATTGTAAATTGGTGCAACCACTGTGGAAAGCAGTATGGAGATGCTTCAGAAAACTAAACATAGAACTACCATTTGATCCAGCAATCCCACTCCTGGGCATCTATCCAGAGAAAACCATGACTCACAAAGACACATGTACTCCAGTGTTCATTGCAGCACTATTTACAATAGCCAAGACATGGAAACAACTTAAATGTCCATCGACAGAGGAGTGGATCCAGAAGATGTGGTACATATACACAATGGAATATTACTCAGCCATTAAAATGAATGAAATACTGGCATTTTTAGCAATA
>NewGene_3203
ATGGGAAACATCCCTGCCCTGCTCAGGTCAGGCTGGAGAAGGCCACAGATGGCAAAGGCATGGTATGGCAAGAATATGATTCACCAAAATGTGACTAGAGTTGCATTTTCACGACCTGTGAATCAGCTGCTAAGTTACAATCAAGTGACTACCAACACC
>NewGene_11231
ATGGGTATGCCGCTCTCTGCCCTGGAGCCATATCTTCTTTCCAATGGCATGACCTTCACAAATAGATACTCAGTCCCCATGATAGTGTCCTTTAGTTTTCTATCTAAAAAGAACAAAGCTGCCCAAGGTTCTCTTTGCTCTTCACTTAAACACAGAAGA
>NewGene_6230
ATGACTGGATCTCAGACAAGTGTCTGCATCTCTCCAGGCTTCTGGCTCCCCATCTCCTCCTCCTCCTCTGTCCCTGGGTCACAGCAGGCAGCACGCTGGATTGTGTGGTCCTGCTCTTTCCTTTGTCAGGCTGCAAGCATCGTGGTCACTCTTGTGTTCCCAGGCCAAGCGCAAGATCTGGTGTACAGAAGGCCCACAGCAAATAATGGTTCACTGTGTCCCAAGATGCCACCGATCCCTTTGCGCCACAGCAGGAATTCCAGGAACTCCATGTTGATTCTT
>NewGene_3726
ATGTGCAGGGAAGAGGAAGAAGGATTCTTCCTTAGGGGCTGGAAACCTGTCCCCACTGCTCTCAAGTTCTCCTTCCCACCTACATGCCAGGCAGCCTCAAGGAAGCTCCTCCTAAGTTTCCTGTCCTCCACATGCCTCCCTGGTGATCTGAAGAAAAGGAGATCAATACCAAATATATATCATTCAGAAGCTGAGCACTGGCATCAGGAAGCCAATCAAGAAGATCTGTTCTATGAGGAGAGTTACTTATTGGTCAACCCAATCTGGGTTCCAGAAAAG
>NewGene_10868
ATGTCCCAATTTCACCCCAGGAGGCCCTACATTGGAATTCTGACCTCTAATACTATAAGGAGTCTGTTAGAGGTCATTGGGGAAATTACTGATTGCGGAGCCGGAAAAAGCAATGTACAAGTTATGCCTGGAGCATCTTGGAGAACCAACAGTATGAGCAGAATGCAAACTTGGTATATAAGAAAACTTATC
>NewGene_8701
ATGTGCTGGTTTATAAGGCCTATCAGGAACTATTTCCATAGCAGTTCAAAAATCCAAAGAAAAACTAGGCCAGCAGAAGACAGTATTAATATGAATCAATTTTTCTACTTAGAACACAGTAAGTTGAGATTTAATAGTAAAAAACTTTTACTCCTAATT
>NewGene_4590
ATGGGGAGTTCCTGCTGTGGCCCAACAGAATTGGCAGTGTCTCTGAAGCACTGGGACACAGGTTCAATCTCCAGCCCAGCACAGTGGGTTAAGGATCAAGTGTTGCTAAGGCTGCTGCACACATTGCAACTGTGGCTCAGATCTGACCCCTGGACTGGAAACTTCATATTCCCGAAGGGTGGCCAAAAAAGAAAAAAAAAAAAAGTCCACTTGTGGGTTGTGACCCACAGT
>NewGene_9481
ATGGTTCTTGCCATGAATTCCATCCATAAAATAGATAACCAACAAGGACAGTTTGATCTCACACCAACTGTGTTAAAAGTTTGCAAGGACCAGAGGACTAAAGGCTGTTTTAAAATGTTTCCCCTACTGATGGATGTGCAGGTCTTTAGTGACCGTTTTCTCTTC
>NewGene_4329
ATGTTTCTCGAAGGGTCTTTTCAGACGCACCAGCCCCTCTGCAGCTCCTCTTTCTCTGCAAAGCTCAGGAGACCATGGCATCCGCCTATCATCTGCTCTCACATGGAGGCCCCTCAAATCGGGATGTTTCTAAAGATTCCTGGGTCTGTTGCTGCTTCTTCACCCCTGGCGCTGCTGCATTTTTGTGGGTTCTTCAGCGTAAGAGTTGACAATTTCTCATTTTTCTTTAAGCTTGTGAGAAACTTTTGGATGCAACCTAGTTTTGGTGGCAAAAGGAAGCGGTTTTCTGTTGGTAAGGGAAACTTGTTAGGGAGGAGGGAAAGCGCTTTCTGCAGACACTTGCCTAGGGCTCAGCACTGGGCCTCTCTTGCCAGGGGACAGCGGCTGGTTCTGGGATCTCTGGCTGAACTGAGCACTCTCAGGGTGCCAGGATTTCACTGGGGGTGTTGTGGTGAGGAGGGAGGGAAGAAGGGAGGGAGGGAGAGAAAGAGAGAGATGGGCTCT
>NewGene_3163
ATGATCTTTATATCCAGTTGGAAAACGAGTCCCGGGACCTCGCCGATTGGGGAAGCAGTGAATAAAGTCACCTGCTCCCGCATCCGCCCGGCCGGCTCCTCCGTGGCAGGGCGGAATGCGCAGGGGTCCCGCGCTCCAAGCTGGAGCGTTTCCCGCAGGGGTCAGGGAAGCCTGTGCCTGCTGTCTTCGGGTTGGCGACCTTCTCGAAGGGTGGGATTGCCCTCGTCGACTTTCTTCCTCCCCTCCCTTCTATTTTCTTCTTGGGGGCCCCCTCTCACCTCCGCGTTTTCTTCCTGCTCCTTTCCCCAAAGTGGCGAGCGCCCCTTCCCTTCCAAGAGT
>NewGene_263
ATGGGAAGGTCCAGGAAGCTCCCCTTATGTAGGGCCCTTACCTCAGGAGCTCTGTTGGCCCATGTGGTGACTTGCTCAAAGAATCCACTAAGCCACGATGGGAATTCCTCTTCAGCATTCTTTCATCTCTTTCCACTCCTCACATGTCTTTCCTTCTTCTCTCTA
>NewGene_3588
ATGGCTGACTTTCAGAGGCTCTGCGAGCAAGGAACAGAGATATATGCTGCCAGTGTTATCCAAGCAGTGGTTAAAGACATGATCCATGACGTCCAGAGGCTCACGGTTGTTCACCATGGTCCTTGCCTTTGCTTTTCATCCAGACACATGCACGGCCATGACACTGACTCTAAGGAGAACGCTTCTCTTTTC
>NewGene_4965
ATGGAGTCCTCGATCCCAAGCTCTCACGGCAGCTCCACCAACAGTTTGTCAGTGCAGGGCCACTCTGCTCGCCGGAGCCCGAGCCACGCTTCAGTCTTGGGGCCAAACTCAATCTTGACCGCCGGCGCTGGGTCGAGGTCTGAGCTGGGGGAGTGGGGCGGGGGCTGCCCCTCTGCTGGTTTTGGGCACCAAGGGCTGGAGTGGGGCTCCGCTTCTGGCCCAGTTGATCAAGGAGGAAGACGTGGGAAGGTGGCCTTTGTGGACAGGAGGGCGGAGCCACGGTCAAGTCCAGGTTGG
>NewGene_3641
ATGTTGTGTTTTTTCCTACTTTGGGGCAGCTTAACTTTTCACTTGGACTTCCTCAGCTTCTTTCTCTCCATTTTTAGTCTTAGCGGAGTCCTCTCCACCTTTGGCTGCGCCCTAGTTTCCCTAATCCATTGCTATTCTAGGCTTGATTGTAGCTTTTCTGGAAACAATCAGATCCTGGTTTTGTGTGTGTGTGTGTGTGTGTTTAGGGCCTCACCCACAGCAAATGGAGGTTCGCGGGGTAGGGGTCAAATCGGAGCTGTAGGTAGCCACTGGCCTATGCCACAGTCACTGCAACTCAGGATC
>NewGene_3018
ATGTTGCAACAGAAGAAAGGCTGGGGGAAAAATGTAATTGTAATGTATACATGTAAGGATAACCTGACCCCCTTGCTGTACAGTGGGAAAATAAAAAAAAAAAAATTTTTTTTTTGGCTGCACCCACAACATGTGGAAGTTTTGGGCCAGGGATTCACCCCTTCACTGCAGCAGTGGGCTGCCACAGTGACAACACTGGCTCCTCTAACCTGCAACCCCACAAGAGAACTCTCTATTCTCTGTATTTTTGGTGCTATTGTAAATTGTAGCACT
>NewGene_9197
ATGATGGGGCAATCAGCGACCTTAGGCCTTTCTCCCATCCTGCAGAAAAGCAGGTTGATTAGGGTGGCAGGTAATGGGGGTGGAGGGGGTGAGGGCAGAGTGGCCCTTGGTACTTGGGGACAGCCTCCCAGAGTCACACCCACTCGCAGGCTTCCAGGAGCCAAAGGAACAGAAGTCAGAGGAGGCAGCGGGGCACAGAAATGTCGAATCTTCCTCCTTCTCTCCGGGTCCCCTCTCTCTCATTTTCTTCCTTCTACCTTCCAGCAAAGACATCTGTCACTGAAATTAGTGAGAACTGGTAGA
>NewGene_9200
ATGAAGACATCGCAGACTCAGAGCCTGCGCCTCCAGCGCCTTAGAGGCGGGATGCGGTCGGACAGACGGCAGCTGTGGCACAGAATCCCCTCTGGACCCCTTTCTGTTCCACGAGGGGAACAGCCTGGGCCTTTGGGAACGGAAGCAGGACCCTCTCGGGCCTCTGGCCCCGTGGGAAAAGCTGGCTCAGCGACATCTGAAACCCTGGCGGCTGCGGTTGTCCTGCCCCAGACTCCCAGGCACTGTGCTGACTGCTCGCAAGAGCGCAGTGAGTCAGGCATTTCGGGAGCATTTTTCAAAAGGGGAAACCCCTCCCTCCCCGAAATG
>NewGene_4428
ATGGTTTGTCTTTTAGTCTGGGCTACCTGCAGCTTACATATCAAGGGCTTAGCTACCTTGCTTCTGAATCCTAAAAGTACTTTAATCAGTATTTTGGAGAATTCAGTTATGCTGAAGCATCAAATTGAAGGCTTCGAGGAGTCCCCTTGTGGCTTAGTATTAATGAAAATGATTAGTATCCAGGAGGATGTGGGTTCGATCTATTGCCTCACTCAGTGGTTAAGGATCCCACATTGTGGTGAGCTGTGGTGTAGATTGCAGATGAAGCTTGGATCTTGCATTGCTTTGGCTGTGGCA
>NewGene_327
ATGCCCTCGGCCCGTGCTCAGCTCCGCCACCATGGGGACTGCTCAGGTTTTACCTGGCATTCTGCAGAAGCATTGCTGTATCTTACCGGACAGGAACACAGGTCACTTATGTTAAGACGGTTTTTCCTAATTTGTCACTGTATTCATCTCCCTATCTGGAAACTGAAAAAATTCACAACAATGGCAGAAGAGCACAAGAAGTTTTTATTACTGTTTAGACATTCGCTTTGTCATTTTGAATCAAAAATG
>NewGene_5293
ATGTCGGGCAGCAAGCGGCAGCCGGCTACGATGTCCAGGCGCTCCGCCAGTGCGCAGAGGTCCCCCCGCGCCAGGCGCACGCTGTGGGCCGCCGCCAATCCCGCGGCCTGGGCAGCCGCCAGCCTACCGGCCAAGGCGGCCACATCACGGCCCGCACGACGGTACACGCCGCTCACCGCGGCCGCTACGTCGTGGTCCAGCCGCGCCTGGCTCTCGGCCAGCCGGAGCTGCAGCAGCGAAAGCGCAGGGGCGGGTGCCGGCGTCTCCTCCTCACCCCAGGTCTCCCCGGCCGTCTCCCGCTGCACCACGAGCGGAGGCAGGTCCCTCGGCGCGGCCTTCGGCTCCGGCTCCGTGTCGGAGTCGGTCTCCGCGGCCTCGCCAGCCACCCGCAGCCCCGTGGGGCGGCCACGCGTCGGGCCCGAGGGGCCCAGGTACAGCTCCTCCTCCTCCGAGACGCAGAGAGCTCCGAGTCGGTCTCGGCCGCCTCCCCCGGCACCATCGTCTCAGGCCTCCGCAGCGGCCTCCGCCGACGACTCTGGGACGCCATGGAGCCGAGCGGGTCACCGACGCTCCGAGCCTGCGGGATCCGCTACCCAGCTGAAGTGCGCTCTTTACCGAGAAAGGAGGAAGGCGGCAGCCCCAACCAATAGGAGGGCAGGTTTTGCAGGTGTTGACGGCCAATCACCTGGGCTTCTCGGCTACCAACTAGGAAGC
>NewGene_10109
ATGATCAATAATTCCTATATAACAAATATCCACTCAGTATTCACATTATCCCCAGTCTTTTTCTTTGTTTCTTTGGGTTTGGATCCAAATAATCACTTCCTTAGATACGTCCTCAGTCTGGTTCAATGTATAGATTTTGCCCCAGTTGCTCTCCGTTTCCCCTTACAATTTTTTGTTTGTTTGTTTGTTTGGCTTTTATCAATGCACCTGTGGCATATGGAAGTTCCCAGGCTAGCAGTCAAATCTGAGCTGCCGCTGCCAGCAAGAGTAAGGCGGGATCCGAGCTACACCTGCAACCTACACCACAGCTCACGGCAACGCAGGATCCCTGACCCACTGGGCAAGGCCAGGAAT
>NewGene_553
ATGGTACTTGGGAGTTTCAAAGCTGGATTTGTACTCAAAACTGATTCCAAAGCCTGTATGCTTTCAACCATACTGCTCTCCTCTTTTTACATTTGGCAGAAAGAGTGGGAAAAGCTTGAAATAGCCATCAAAGGAAATCAAGTAGAAAAT
>NewGene_1615
ATGCAACGGATGCAGTTAAGGAGGAAGTTGAGACTGTCACCTGGTCACTTTGACTTGTTACTGAAGCCACAGATACCAGGAATCATCAGAACATGCTGGTGTGAACAGTTAAGAAACAGAACTGTTTCAGAGTCCTGTTTTGCTACAGTGTTCTATACTGAGGGGCCACTGAATAATATAATTAAAACAGGC
>NewGene_7190
ATGAGGCTCGAATCTGGCGTTGCTGTGGCTGTGGGAGAGGCCAGTAACTACAGCTACAATATGACCCCTAGCCTGGGAACCTCCATAAGCCATAGGTACGGCTGGAAAAAGAAGAAAAAAAAATTAACCACCCTGGTTCCTACAGGTAATAAGTTTAAAAAAACAGAGTTCTCTTGCCCAGATACTCACAATCCAAATGGAGAGATCAGAACCTGCAGGGTTTTT
>NewGene_1093
ATGTCTTATCTAAAACACAGAAAACAATGCTGCAGTGAACATCCTTGTACATCCCTGTGGGCTTGTAAGAGTATCACTGTGGGTCAGAGGCCTCGGAGGGCTCTGCTGAAGGACTGTTCATTTAAAATGTTTCAGATATTGCCAAATTGCCCTCCAAAACGAAGCCCACCTCCAAGCACTGTA
>NewGene_1721
ATGATTAAAAAAAGGCACTTTGAAACAACAGAAAGGAAAAAAATAACATGGACTTCCAGAACTATGTTGAAGAGTAGTGGCGAGAGTGGACATCCTTGTCTTGTTCCTGATCTCAGTGGGAATTCTTTCAGCTTTTCGCCATTGAGAATGATGTTCGCTGTGGGTTATACCATGCTCATGGACTGGAAGAGT
>NewGene_3828
ATGCAATGCTGTGGTCAGTCAGTCCTGGAGCTGGAGCTGGAGCCAGAGCTGGGGACTGGCCACTCCTCAAAACCAAGCCAGGGAGGTGTTCCCAGGGTGGTCATGCTGCTGCCGCCCATCTGGCTTTGTCAGCATCCAGCCCAGAGCGCCGGTAGGAAGCAGTATGGTCACTCAGGACACCTCCGAGCCACCAGGCAGCCTGCAGGTGGTTCCTTTCCTGGGGTGATCAGCGAGATGATGAAGCTGGCTGGTGTTACAGATCAAGGGGCCTCTTTAAATTTTGTGCCCTGGGATCTGGAGTCCTCGCCCACGTCATGGGAGTCTGGGGTTTCTTTCTTTCTTTCTGTCTGTCTGTCTGTCTGTCTTTATAAGGCTGCACCCACGGCACATGGAAATTCCCAGGCTGGGGTCAAATTGGAGCTGCAGCTGCTGGCCCACACCACAGCAATGCCAGATCCCAGCAGCATCTGCAACCTACACCACAGCTCACAGCAACGTTGGACCCTTAACCTACTGAGCAAGGCCAGGGATCGAACC
>NewGene_10845
ATGATGCATGCTTTCTCTAGCAGAACTCCGTTTTGCTGTGTTTCTTTTTTCTGTTTGCTCATGTATTACGGTCCCGTCTTCGGCCACGGGAGAACCCGAGCCGGGCGACAGTCACCAGCCGCCCGGACGGGACTCCGGCTCCCGAAAGGGGCCCGGGCGACCCTCGGAAGAAGAACTTCTTGGGGGCGGGCCCCGTGTACCCCGCGGCCCCGGCGGCCGCTATTGTCTGCGTGCGGCGCTCGGCGGCGGTCGGGGGCGCGGGAGCCGCGGACCGGGCGGGGCTGGGCCCAGGGCGGCGGCGGGAGGAGCCGGGGCAGCCGGACCAGGAGGAGGAGGAGCCGCGAGCGCGGGAGACGAGCCGAA
>NewGene_1987
ATGGACAAAAAACACATGAAAAGATGTTCAACATCACTCATTATTAGAGAGATGCAAATCAAAACCATTCTGAGGTACCACCTTACACCAGCCAGAATGGCCATCATCAAAAAGTCTACAAACAGTAAATGCTGGAGAGGGTGTGGAGAAAAAGGAACCCTATTACACTGTTGGTGGGATTGTAAATTGGTCCAACCACTCTGGAAAACAGTATGGAGATTCCTCAGAAAACTAAACATAGAACTACCATTTGATCCAGCAATCTCACTCCTGGGCATCTATCCAGAGAAAACCATGACTCACAAAGACACATGTACTTCGATATTTATTATTTTTAATATTAAAACTCATTCAATCAAATTCATTTCAATCTTAGCCAGTCCTGATCAAATCTCC
>NewGene_4636
ATGTGGAGAGGCCCCATCCTGCCCAGGTGGCTTCTGGTCGCCCTTCAAGTGGGAAAGGAGGGTCAGCGGGAAGGAAGGGAAGGGAGTGGAGTGGCAGCAGACGTGGGTGGGGGCTGTGGAGGGGGCGGTCCTGCCTCAAGGCAGGCTTCCCTTTGGCGTGGTGAGGACTGGAAGACAGCAGAAAAGTCTTCAAAATATCACTCAGCTCAGGACCTTTCACTCCCCTTCTCCGATGTCAGCAGTGCAGGAAAGAGATTAGTGAGGTGCGACGGGATAAATATCAGCTCTGAACTCGGCAGGCACAACAAAAGCAGAGGAAATGGAGGAGCCCAAATT
>NewGene_4399
ATGAAAGAAGTGAGTGTGTATAAAGTCCTTGGAAGAGACAAGCTGGGAGTTCCCGTCATGGCTCAGCGGTTAATGAACCCTACTGGGATCCATGAAGATGTGGGTTCGATCCCTGGCCTTGCTCAGTGGGTTAAGGATCTGGTGTTGCCA
>NewGene_1037
ATGTTGCTGCAAATGGCATTATTTTGTTCTTTATTATGGCTGAGTAGTAATCCATTGTGTGTGTGTGTATATATATATATATATAGTCACCACATCTTAATCCAATCATCTGTCGATGGACATTTGGATTGTTTCCATGTCTTAGCTATTGTGAATAATGCTGCAATGAACATGCAGGTGCATGTGTCTTATTTAAGGAGAGTTTTGTCTGGATATATGCCCAAGAGTGGGATTGCTGGGTCATATGATAGTTCTATGTATAGTTTCCTAACGTACCTCCATACTGTTCTCCATAGTGGCTGTACCAGCTTACATTCCCACCAACAGTGCAGGAGGATTCCCTTTTCTCCACACCCCCTCCAGCATTTTTTATCTGTGGACTTATTAAGGATGGCCATTCTGACTGGTGTGAGGTGGCACCTCATAGCAGTTTTGATTTGCATTTCTCTAATAATTTGTGATGTTGAGCATTTTTTAATGCACTTCTTGGCCATCTGTATATCGTCTTTGGAGATATATCTACTCAGGTCTTTTGCCCATTTTTCAATTGGGTTGTTGGCTTTTTTGCTGTTGAGTTGTATAAGTTGTTTGTATACTTCAGAGATTAAGCCCTTGTCAGTTGCATCACTTGAAACTATTTTCTCCCATTCTGTAAGTTGCCTTTTTTTTATGATGTCCTTTGCTGTGCAAAAGCTTTTCAGTTTGATTAGGTCCCATTGGTTTATTTTTGCTTTTATTTCTTTTGCCTTGGGAGAC
>NewGene_3420
ATGCATCAGCCCAGGTCCAAAGTGCGATGTCTGCCTCGGTTCACCAACCCAAATCACTCATACAAAATACTGGCAAGCAGAGCAGACTTTGCTAGAGATGTGCTGTTCATCACAGCGGGTGGGGGCTCTGTTCCCATCTTCTCTTTGTGGATGGAGGCTGACAGAGCATCTGCCGTCTGGAACACAGCCAGGCTTCCCGGAAGAGGGAACAGCTCACTGACTCAAAGCTTTTGCTTGGAAGATGACGCACATCAATTTCACTCACAGTTTATTGACCAATGCAAGTCCCATGGCCAAGCC
>NewGene_6601
ATGCTCATCCTCCAGCCTTTCCTTCTTGAAGATCCAGAGACGGAACCAGGTGGTCTCCCCAGGGCCCTGTCCAACTCTGGCTTCCTCTGCCTCTTCCCAGCTACTCCCGCAATGACATCTGTGCCCCCTCGTCACCTTCTCATCCCTGCAGCCTCTCCTCAAAGAGCTGCCAGGATCGCGCCTTCCCGTCCCGGGACAGAGGGATGTGTGTCCATTGTACAAGACGGAGTGGAGTCCCTGGTGAGAACTGTGTTCATTCCTCCCCAGGAGACCTGGTGGAAGGTGCCTCTCCCAGACATCACCAGAAAGGCTCGAACCCACTGGCTCCCACGAGCCTGTATCAGAATCACCTGGAGGGCTGCT
>NewGene_7996
ATGTGTCGGGATCTGGCACGGGGAGAAAGAGCCCCGGAGCATCAGGCAGTGAAAACCAGTGGGGCTTGTGCACAGGAGCTGCACAGGACAGGCAGCAGGCATCAGCCCCTCCCATCAGGAAGCCTACAGCAAGCCCCCATACTGACTTCTGCCACAGGGGGGCTGACATCAGAAGTACGAGAGGAC
>NewGene_6233
ATGCTTATGACTTTTAAGGCATTATCAAAATCTCTACCTAGGGATGACTCTTTTAAAAGGTTTCATTCAGTTCTGTATATTAATGAAAAATCAGTCTTATCTCTTTATTGTTGTGTTTTTCAACCTTTATTAGCCATAACCGTTGTGCTTTCTCACTCCATGTGCTATCCCCTCCAACTAGAAAGCTTTACGTTCTGTAGTTTATATTACTTAAAAAAAGAAACACATACACAAAACAAAAATAGACTGAAACACTGTGTTAAAATACAC
>NewGene_9638
ATGCTGGCCCTCGAAGCGCCGCATGAACTGGGCGGGCTGGGAGGAGACGGGGGCACTTTCGCAGGGAAGGAAAGCGGACCCGCTGCCCCAAATCAAGCAGCTCCGAGGACCAAAAACGGCTCCCGGGCCTGCGCTCCTCCCGCTCCAACGGCCCGACCAGGGATCCAGCCCGGGCGCTGCAGCGCCCCCTGCCGGTCCCGGGACCCAGGACGCCTGCCTCTGTCTCCAGCCAACAGCTGCTTCACGGCTCAGACGCAGCAGGCACCGCCGGGGACCGTCACCCACAAATGTGACTCTAACCGAGATCTATCCGCGGAGGAAGGGCAGGGATGGAGAGGTGAGCAGGAGCTGGGCTCCAACCAAAGCCAACTTAAGAGGCAACCTGGGGAAACCGGTGACAGGATGGGTCAGGTAACAAATCATTTCAGTCGTGTTAGAACTTTT
>NewGene_9695
ATGCCCCTCCATCCTCAGCCCAGCAGCCTCAGTGTCTGGCACGGTCACCAGGATCTCAGAATGGAAAGCCACTTCCGGAGGAGTCCCGGAACACCAGTCTTAAAGAGAGTTTGCAGCGCCGGACACCTCCCTCCCCTGTCCTTGCAGCCACGCAGGCAGAAAGGCCTTGAGGTCAAGGGAGGCCACGGAGCCTTGCAGTTCAGCTGGGGAGCTGAAACCTCCAGGGAGGGTAGCTTCAGGGAAGGTGAGATGGCAGGAACCCTAAGC
>NewGene_10029
ATGCGGAGTCTTGATCTTCATCATTGGACGGCCCTTTTACCAGTATCTTACGATGCTCCTCATTGTGGCCATGTCTTTCCAGCTTCTGATCCGCCGAAATCGAGCCAGAGCTCGGACCAGAAGGCTGCTAAATCCTGCGCTGGCTGGGGGACGCTCTGTTTAAGGTTGGAGCCGGTCCGGAATCCCTTATCCAGA
>NewGene_174
ATGTTTTCAGTTTGCCGCAGCTGTGACTGTCTCCCCACCACCCCGTCTTTCCGGCCCCGCCCACCGCGGTTCCCTCATTTGGACCTTGGCTGGTGGCTGTGGGTTGAATTCTGCGTAAGAAAAATCACCTGCCCACCTGCCTGCTCCTTGACA
>NewGene_6515
ATGGGAAGGTGGGAAAGAAGAGGAGACAGAAGGCAAGGTCTGAGGGCTAGAAGGAGGAGGGAGGAGGGACTTCTGGCCACGATGGAGGAAGATGGGTCCACCTTTGCTTACTTTGCCTCCTGGAAATGTTGCAGGAAGGGGGACCCTTTCCAGGGCCTGAGAATGGGCTCTTGGCGAACACACAAAATGAAATGTCCGAGGAGACACCCATGC
>NewGene_6310
ATGGATATCTGGTCAACCACTGCAGGACAGGTGCTGGAGAAAACATCTGTCTGGACAACTGGTCAACCTCTGCAGCATGGATCCTGGAGAAAAAGTCTGTGTAGACCACTGGTTGAAGCTGGCAGAATGGGTCCTGGAAACCAAGTGTGCATGGACAACTGGTTGACCCCGAAGACTGGGTCCTGGAGACCACGTACACATGGA
>NewGene_319
ATGCCCGTCAGTGTCTGGGGCTGGGGCCAGAGAGGCTGCAGGTTCTTCCTGCCCGGGTGGTGTCTTGGCCTCTGGCTGCGGGTCTCCTGCGGGAGCTTCAGGCTGGGCCTCAGGGGGGGCCAGGCCATCCAGGGCTCTCAGGCCCAGGTGGTGTCTGTCCTCAGTCCCAGAGCTGGATGTTCTGAGCTCCCTGTGAGCCCGGGAGAGGCCCCTGGGGGGCGGCCTGGGGGGCGTTTCAACTGGAGACCTTCTGCCTTCCTC
>NewGene_8410
ATGGAAAATTCTTTCTTGGAACAGCTCCCCTCAGTCCGTCACTCCATTTATGGGTCCAGGCTTGTAGATGTGATTCAGACCTCCACTGCTCTCCGCTGGTTCTATTTTCACCTCCAGCTGCTGTTTCTTACTTTCTTCATGGATGCCTCTTCCTTCTCCACTCTGAAAATTCACCCACAAATG
>NewGene_8018
ATGCAAAGCTCAGGCCCTAGGGTTTCTTCCTCAAACAGAATGACTCACAAGAAGTTGAAGATCTCCAATGATGGATTGCAGATGGAGAAAGATGAAAGCTCTCTGAAGAACAGCCATACCTCAGAGAGGTTTAGTGGCACAGGGTGCTATGGGGCAGCAGGAAATATATTCATTGGCAGTGGCTGCCACTATTGGGAGGTGGTCATGGGTTCCTCCACATGGCATGCAGTTGGAATTGCCTACAAATCAGCTCCTAAGAATGAATGGATTGGCAAGAATGCCTCCTCATGGGTCTTTTCC
>NewGene_9111
ATGGCTGAGATTTCATGCAAACTACCTTTTTGTATGTCTGATTCCTCGGTTTTTAATCTCTCTCTCTCTCTCTCTCTCTCTCTCTCTCTCTCTCTCTCTCTCTCTCTCTCGCCATACCTGCTTATGCTAGCCAGAGCAGGGGAAGCTGGAACTTTTGAATGTGAAGGAAGAAATTACTGTACAATTTTTTTCTTGCAGGGTCAGAAATATCCGTTTATTCTTTTAACCACACGGATGTCTCTATTTTTGGAAGAGCAAGGAAATATA
>NewGene_10020
ATGTTTCCAATAATTCCAAGGTCTAAACATAAACTGGCTCACCGTTGGCTCTTTCTGCTGACTCACCCCTGGGGCTCTGTTTCTTTTGTGTCCTCTTTTGTGACTTTCTTTTGTATTATTCTTGTTTTACCTTATATCCTCTTAGTTTTGAAACTTTGTCTCTCAAGATTCTTTCAGGTCTGGTCCAGTGGTATATTCCCCCAGAGGGGATGTGTCTTTGCTTCTGCCAGGTGCCTGAGGTCCTTC
>NewGene_56
ATGGCCACCAGACCACCAACTCTGTTGCCTCAAGTCAACACCAGCTCTCCTTCACAACAGATGACAGGCTTTCCAGTAGAAGGGTCTCCCAGAAAAAGAGGGAGCGAAGAGAAATTCAACTTCACGTCTGTGCTAGGATCTCATCAAATAGGAGTGAAATGGACAGATGAAAAAGCTGAAACTGAAGCCAGTCTAAGAGTC
>NewGene_5684
ATGTTGATGTTCCTTGGAGCATCCGACTCAATGTGGATTCAAGAGCCAGCCCCATGGCCATCACCTGGGAACTGGACGCGTGCTCCGCGCCGCCGCCCCGAGTACCGCAACTTCCTAGCTAGCGCGCGGGTCGACAGTGTCTGCCTTTGTGCTTTCGAACACTTGTACTGCCGTGGAAATGATTTTCTGGTATCAAAACGTTTTCACCGTGACTGTGCTTCGGGGGTCGGCTGGGCGCGAGCCAAC
>NewGene_8548
ATGGGAATGGTGAGAGCTGAGTGTGTTTGGATGAGGCACCGTCAGATTCTGCTCTCCACGTCCTGCTCACATCAAGCTCTTTCAGGCATCTACTCTTCTGTGCAGAGGGGCCCAAGCCTGCCGTCTCCTGTAAGCTCTGGCTCTCAGAAGGACAGAGGT
>NewGene_7538
ATGTCACACAGAATTGAAATACAAACAGAGGAATACACACGAGGAAGGGAAGTCAGAAATCTAGAAGTCATTCTCAAGTGTTCCTGTTTCTTGCAAAGATTGCCTCTTGTTCTGAGAGTCTACTGGCTGAACTGCATCATGTGGGTGTGTCGCTTAGCAGAAGAGGTGTCTTCAGGTGACCGAGTCCTGATTCCTTTGTTTCAACTTCACAGTTGGCTTGAGCGTCCACCAGTACAGCGGTCTCTGCAGTCTGTGTCCTGTCACTGGGGAGACATTCCTGAGATGGGGGGACTA
>NewGene_11290
ATGAAACCATTTCTACCCTTGTCTTTTCTATCACCATCGTCATTCCTCAAGAAGCATGTCCTTGATTTATTTCTTATCCTTGCCTCCTATCCAGTCTTCCCAAGTCCTATAGACCTGTCCTTTGAGATGTGTTTTATCTATCCCTTGCTTAACATTTTCACTTCCTTTCCATTTTCTTTTCTTTGTTTTTTTTTTTTTTTTTTTTTTTTTTTAGGGCCACACTGGCAGCATATGGAGATTCTCAGGCAAGGGGTTGAATTGGAGCTG
>NewGene_9763
ATGGATCAGCATCTGGCCCTTCTTTCCTTCCTGGAGTACGTGGTGGGGGGTGACTTCCAAGCTTCTAATCATGGCTTGGTCTTTCTGATCATCAGCTCCCATCCTGACGCTACCCCAGGAGTCACCTCATTGGAGCAAAAGACACTCCTGTCACCCAGGAAATCCCAAGGATTTAGGAGCCCTGGGTCAGCAACTGGGGTCAAAGATCAAATATTGAAACAAAAGATACCCCTGTGGTTCTTATCATGTAGGAAATTCCAAGGGTGTCAGGAGCTCTGGACCAGGAACTGGGGGCAGAGATCAATATATACATTTTCCATTATTTCACACAACCACTGTTGGAAATGGCCACAGAACAATTACAGATTTTCTGGACTGAGGTCCAGTCAGTGGCGAACCTCAGAGGCTCGCCACACTCTCCTTGCTTGCCAGCACGTGGAGGGAGATTCATGGCCCACGTGCAGACTGACCAATGAGCGTGAGACCAGGGGTTGTCTGCACATCCTGACGCCC
>NewGene_8031
ATGGTTTTCTCTGGATGTTTGCTGAGGAGTGGGATTGCTGGATCAAATGCAAGATTTCCAACACCAGCTCACTGCATGATCACTGGCCCTAAGAAATTGAACTTCAACTACTTCAAGACCATGTTGTTTCACCCATTTTATATCCACATCACTCTTCTGAATTTCTGTAGGAGAAAGATCCTTGGAGTGGATCAGGTGGCCAGGATGAACTTTGGAAAGAATGTCATCACTTTGAAATATTTCACCATTTCTGGCTTGCAAGAGGGCTATTATCTATTTTGCTGT
>NewGene_5678
ATGAGTTTTCTTAGTCTGTATTGCAAAAGAAGCTTCTTAGTCTCTCTCACAGCATTACAGACACATTTCCTTCGTTCTACGGACGGCTTCCAGGGACCATCGGATGGGAGACATCGCCAGTGTGAGGGCAGATTCCTGTGGGAGGGAGAGTCTGGGGACCACTCAATGGAGGAGAAGCAGAGCAGGAGC
>NewGene_4260
ATGGGTGGGAGATGCTTGGGACGGGAGGAGCGCTTATCTAGCAGACACCCTGTGTGCGGGCCAGTGGCACCTGTGGGTCAACGGTACCAGCAGGCATTTACCAAAGACACTGAAGTGGAGAGAACCCTGGGAGTTCTCTCACGGAGCCTTTGCGAGGCTGATGACTCTGGGGTGGGAGGGGCGGGAGGAGAAGGCTCAGGGCCGGCGCAATGGAGCGCGCTTGCCTTCAGAGCTGGAAGGAAGATGACACTCGCCAAAACACGAGTGGCCAGAGAGAAAGTAGGTAACCCGGGAAGTTTGCAGAAACCCCCAAAGGAGGGCACAGTCGGCTCTGTCACGTGCAAGGAGATAGACACGCGGCGACGCGCCCCGGAACAGGGCGTTGGCGGCACAAGGTCAGGTGTTGGGATGTTCAGCAATGGGTGGAGCAGGGAGAAAGCAGAGCAAAGAAATACTTCATACGGACACTTTCCAGATGATTGTGGAACGGGGGAGAAAGCTGGGGTAGCGGTGACATACGATCCCGTTTCTGCCCCATTTTGGGGCCACCGTGCGCCCCACCCTCTGCGCCGCTGGCGTCTCAGGGAGCGGGGCTCCGGGGCTCGCGGGGAGCGGGGCAGGAAGAGCTGGAGATGCAGACGGAAGATGCAG
>NewGene_3056
ATGCTGTGTTATTCCACACACACCTCGGTTTCCTGGCACGCATTCTGTCCCCCCAAAGATAAATTCCCTAGGCTGGAAACCTGGAGCTGCGACAAGATGTCTTTTTCCCCATCACCTCCTCCTCCAGCTCTCCGGGCTGTGACCTCGCAGGGACGGAGGAGGGGAGAGGGGCCTTGGCGCCCTCAGCGAGAGAGGCGGGGAGCCTGGCCGCCGGGACTGGAC
>NewGene_10244
ATGAAGCCCCTTTATAAACTGTATGATGTTCTCCCCTTTCTAGCTTCCTGCTCCTGTTTCCCTGGGATTCTGCACCCCGATGTCCACACCCACCCTTCAGTTAAACCAGTCAGCCAAACCCCTGTCCCCCTTCCCCTTCCCCGGGAAGCAGAGGCCTCCTCTTCTTTCGTAGTGCTGGAAATAGAACACAGAAACCAAACCAAACCAAAACAAAACAAAAAACAACAGCCAAAAAAGGAAAGATCCAGCCCAGGATGTGCTCATAGAACAGTTAACAATGAAAAGAGTCAAGGGAGACTTCTGCCATCGACAGCCTGCACTCACCAGGAGAAAATTCACTCAGAGGACAAAACACTGTGGCAGGTTGTCACCAGAGTGGCGGTGCTGAGGCTGCACCTAGTGACGGCACCCCACACGGAGACAGAGGGATCTGCTTGTTCCTCAGCCTCAGCCCTGGCCCTGGGCCCTCCTGCC
>NewGene_2352
ATGCCCAAGAGTGGGATTGCAGGATCAAATGGTAGTTCAATTTTTAGTTTTCTGAGGAATCTCCATACTGTTTTCCACAGTGGTTGCACCAATTTACATTCCCACCAACAGTGTAATAGGGTTCCTTTTTCTCCACACCCTCTCCAGCTCTTGTTTGTAGACTTTTTGATGATGGCCATTCTGTCTGGTGTAAGGCAGTACCTCATAGTGGTTTTGATTTGCATTTCTCTAATAATGAGTGATGTTGAACATCTTTTCATGTGTTTTTTGGCCATCTGTATGTCATCTTTGGAGAACTCTCTGTTTAGATCTTCTGCTCATTTTTTGATGGGGTTGTTCATTTTTTTGGTATTGAGCTCTCCCCTCCAATGGACTGTCATCTATTTGAAGGCCGATTCTATGCTGTCATCACCTCAGGATTCACAACATCTAACCCTGGAAACTGGATATTTGGTATTGCCCCAAATTCAGAGGACGGACAGCCCTTGGTTCTTGCTCCGGCTGGTCTCTGAGGGGATGGCGATTGGGATCCTCAAGTTACAGCAA
>NewGene_1313
ATGAGATTTATTAAATACACACTTTATAATTCCTGTGATGGTCACTATAAGTTTTTTTCTTGTACAGTGCAGCAGGTATATTCACAAAGTTGTGCAATCACCACTGCAAGCAATTTTAAAACATTTCCATCACTCCGTAAAGAAACTCTATTGCTTTTGGTAGTCATTGCCCCATTTCTTCCCAACCACCCCAGCAACCATCTCTATTTCTGTCTCTCTCGTGTGGGCTCTCTCTCAGAATTTGCCTATTCTGAACATTTCACAAAAAATGGAATCATACAGTATGTGGTCCTTTGTAAC
>NewGene_3064
ATGGTGCCTGCCCCTGATGTGTGGGCAGAGCCCTGGAGCAGCTACAAACTGCCTGGAACCCGGCACCTGGATGAGGGTGTTATGATCTTCAGAAAAGAGGCAGTGAGGTCCAGACAATCACACGATCGATCAGGTCATTACAATCCCATCACCACCGATAATGTC
>NewGene_9486
ATGTTGCAAGAGTCAACCTATTTGCACACCTGGAATGGAGATGAAGGAGAATCCCTCGCTACCAGCGAGATCCAAGGGAAAAGGAGCACAGTGAAGTGGTCAGATGCTCATCAGAAAGGCTCCTTCACTCAGGGAGTCACGTGTTTACTCATCACTCATAGCAAGAGAATTGGAGGAAAAATAGTCATGGGGGGAATTAAATGGTTTTTTAACCTGCTCTATCACGTAAAGGAAGAGATTGATTTGGGTTATTATATGAATTATCAAGTTCTTTCAAAAGCTAAAATAAAG
>NewGene_1404
ATGCAGAAACTGACAAAGATATTAAGTTATCCAGGGTCAGGATTTAAACCTGTGCAGTCTGACTTCAGAGGTGTCCTTGTAAAGGTGACAACATGTTACCACTGCAGAAGGGGCCTGGGGTCTGGGCCACCAGGTGGCTGGTGCTTAAGCTCAGCCAGGATGGTATTTCCAACGTGTCCCCAGTGGGGAAACGGAGGGGAGAGGAAAAGGATCGCAAGGAGGCAACTTCCCCGGAGACAAAAGAACAAAATATCAGCAGGCAGAAAAGCAACCTCCAGCCTCATTTTTCTTCCTGAACAGCCAGCCCCTCAGAATGCACCCACTGCCCAATGGCATTCTCTTGGGCCAAATGAGTTCTCATCACACAATGTCAGGATGCTTTCGGCTACATGTAACTGCAAACCAAACTCA
>NewGene_4692
ATGCCAGAATTTGCAGGCTTGACTTCCAGTGAAAAGACTGAATGCCATCATGGGCAGCTGAAAGCAAAGCCTTTCCCAGCCCTGCCCTCTCATTACTCACCCAGACACCACTGCCTCCCTTCTGTATTAAGATTTGAACTTCCAAAACATTCTTCTTTTCCAGCT
>NewGene_5566
ATGGAGGTTCCCAGGCTAGGGGTCGAATCGGAGCTGTGGCCACCGGCCTACGCCAGAGCCACAGCAACGTGGGATCCGAGCCGCGTCTGCAACCTACACCACAGCTCATGGCAACGCCAGATCGTTAACCCACTGAGCAAGGGCAGGGACCGAACCCGCAACCTCGTGGTTCCTAGTCGGATTCGT
>NewGene_11240
ATGAATGGAGCACACCCCCTCCCCTTCCCCCATGTACAGACAGGGAAGCAGCTTCCCCGGACTCTGTCAGCTAGCTGCAGGCTGCGCTGCCCTTCCTGCCTCCTGCTGGGCCCTTCCCACCCAGTGGGATCTTGGGGCACAACACGGAGAGGGCGTGGGTTTATTTTCCCTCTGCACAGGAAAAGAAGACAGCTTTGGACCCACGTGGCCCAGACCAGCAGGGGTCGGGGGAGGACTTTAAATCTTGAATTTCTGCGTGAATGTCTTCGAGGACTGAGGAGGTATGAAAGTGTGGAAATGAGCCTCGGCCTCTTCCCTCCTGGG
>NewGene_9520
ATGCTCCTTGGTTACCGGCAGCATCAACATCACCTGAGACCTAGTGCAAAATGCACAGCTTTGTTGACTAATGTTCCAGGCATTGTGCTAGGAGTTTCTTGGGTCCGCAGAACACCTGTCAGTGTAGGAATGGTATTTTCCCAGAGGATCGAGTTCACGGTCTGTCTCAGGTGGTGGGGACCTCAGGGAGAAAGAACCTTCGGGAAGGAGACAGCATTTGAAGTCATGGAGAAGGATCTGAAGGCTGCCTTC
>NewGene_6007
ATGGAGATCGGGAGAGAGAAAGTCTGTGCTCTGGGAAAAACTGGCAGAACAGGCTTTCAGATGGCTATTTTCAGGAGATTTGATAAGCCCAGTTTCCTGCATCTTCTCATATCTCCCAACTTTCTCATTGTGTATACTTTTCTTCAGTGGACAGAGCAA
>NewGene_9275
ATGGCGATCTTCGCAACTATTAAAGAAGCAAAGGAGAAAAATTTCATAGGACGTGGACCGAGATTTTCAAGGAACATAATTTCAGTTTTTATACCATTTTCCAATCATATCCAAGTTCCAGCTCAGTCTGAGCCTCAGCGCACCCTGACGTGCCCGCTGGTCCAGAATCTAATCAGGAGACAGAACCAACGCAGGTTACTTCCGCAGGGAGAGGAGTCAGATGCTGGAGAAATGAAAAGGTTTGAAGGCGCATGCAGGTGTCCAGGAGGCAGTAACTGCAGAAACCAGGTGCCACCC
>NewGene_9128
ATGGGCGAGATGGCAATCTCCTATTTAGGCAAATTGTTCTTTACGGCGGAACGCACCCCCTCACCTAGCCTGTTCTCAGGAGCCAGAAAATATACGGTGCTTGATTGGAGGATAAGAGCAGTGTTTATCCAGAGGGAAGACAAACCAGGCCCTACTGAAAATGAGGGAACCAAGATTACTGTGAAATTCAGGAGAAGAGTGATGATGGTTGAAGTCCACTCTCTGAAACTAGAAAACCAAACATCATTCCTAACTTTAAAAGGGGTGGGGGCCAGTTTTGCTTTGGAATGCTGGCAGACCAAGAGGAGGCTGTCCACCGATTTGGGAAAAGGAGAGAAAAGT
>NewGene_9171
ATGGCAGTGGCGCTCACAGGCTCCCCGCCTAGAACCCTTCTGACGGCAGCTCGCCCCCCGCACGTGCGTCCCAGACGTGGGCTATTTGCAGGACGCCTGGCCCCCCGCGATGCTAAATGTGTAGCAGCAGGGGGGCTGCGTGTGTGCCGGCTGAGGTCATGGTTATTCGTTTGGAGGAGAGGCGTTTGGTTTATAAAACCCCAGCAACTCCACGGGGAGGGCCTTTCGGGGAAGAAAACCAGCCCGGGGTTCGCTTCCTGTTCCGACGCCGGTGGGATCAGCGCTGACATCACTGGCCCTGGACGGGCTCTGGGCGAAGTTGCCTTTTGGAGGAGGCGGCTCTGGCCGCAATGCCAGATCCTCAACCCACTGAGCACGGCCAGGGATCGAACCTGCCTCCTCACCAACACTGTGTCAGGTCCT
>NewGene_7115
ATGGGGCACTTGAGGGAGCAGGGGATGAGGAGAGCCCATGACCATCAGATTACAACCAGGAGCTCTGCTGGGGTTGTCAGTCAGGGCACTTCGTTGTCCTTCACATGGGCCTCTCCATGGGGCTGCTTGGGCTTCCGTACAGCATGGTGGCTGGGTTCCAAGCAACAAAAGCTTTTGATAAGCTTC
>NewGene_1925
ATGTTGTGCAGCCATGATGTTTCTGCTCAGCACATGGAGTTCCTGAGCCAGGGATCAGATCCAAGCTGCGGTTGCAGCTTACACCGCAGCTGCGTCAGCTCGAGATCTTCAACCCACTGTGCCGGGCCGGGGGATCGAACCTGTGGTCCTGGCGCTGCAGAGATGCCACTGATCCCGTCGCGCCATAGTGGAAACTCCTTACCT
>NewGene_2162
ATGGTGGTCCTGGGCCAATCTGTGACTCTGGCCTGCCAGGTATCAGCCCAGCCAGCTGCGCAGGCCACCTGGAGTAAAGATGGGACTCCTCTTGAGAGCAGCAGTCGCCTGCTCATCTCTTCCACGCTCAAGAACTTCCAGCTTCTGACTCTCCTGGTGGTGACTGCTGAGGACCTGGGCGTGTACACCTGCAGTGTGAGCAACGCACTGGGGACAGCGACCACCACAGCCATCCTCCAGAAGGCAGAGCGTCCCTCCTCCTCCCCACGCCCGGACATTGGTGAAGTCTATGCTGATGGGGTGCTGCTGGTCTGGAAGCCTGTGGAGTCATGTGGCCCTGTGACCTATATTGTGCAGTGCAGCCTGGAAGGCGGCAGCTGGAGCACATTGGCCTCGGACATCTTTGACTGCTGCTACCTCACTGGCAAGCTTTCTCGGGGTGGGGTATACACCTTCCGGACGGCCTGTGTCAGCAAGGCGGGCATAGGCCCCTACAGCAGCCCCTCGGAGCAGATCCTCTTGGGAGGACCCAGGCACCTGGCCTCTGAAGAGGAGAGTGGTGCCTCAGGACCGGCCCAGCCCCTCCCCAGCATGCAGACCTTTGCCTTCCAGACACAAATCAGAAGGGGCCGCTTCAGTGTGGTGAGGCAGTGCCGGGAGAAGGCCAGTGGGCGCGTGCTGGCTGCCAAGATCGTGCCCTACCACCCTGAGAACAGGACTGCCGTGCTTCGAGAATATGAGGCCCTCAAGGGCTTGCGCCACCCTCACCTGGCACAGTTGCAGGCTGCCTACCTCAGCCCCCGGCACCTGGTCCTCATCTTGGAGTTGTGCTCTGGGCCTGAGCTGCTCCCCTGCCTGGCCGAGAGGGCCTCCTACTCAGAGACAGAGGTGAAGGACTATCTGTGGCAGATGCTGAGTGCCACTCAGTACCTGCACGCCCAGCGTATCCTGCATCTAGACCTCAGGTCCGAGAACATGATTGTCACCGAGTACAACCTGCTCAAGATCATCGACTTGGGAAATGCCCGGAGTTTCACCCAGGAGAGTGTCCTGCCCTCAGAGCGGTTCAAGGACTATGTGGAGACTATGGCTCCAGAGCTCCTAGAGGGCCAGGGTGCTGTCCCACAGACTGATATCTGGGCCATAGGTGTCACTGCCTTCATCATGCTGAGTGCTGAGTACCCAGTGAGCAGCGAGGGGACGAGAGACTTGCAGAAAGGCCTGCGCAAGGGGCTCATCCAGCTGAGCCGCTGCTACGCGGGGCTCTCCGGGGGTGCCGTGGCCTTCCTCCGCAGCACCCTGTGTGCACACCCCTGGGGCCGACCATGTGCGTCCAACTGTCTGCAGTGCCCGTGGCTGACAGAGGAGGGCCCAGCCAGCTCCCACCCAACGACTGTGACCTTTCCCACAGCACGTCTGCGCACCTTTGTGCAAGAGCGTGAGAAGAGGCGGGCACTGCTGTACAAAAAGCACAACCTGACCCAAGTGCGC
>NewGene_1286
ATGCCAAAACCCATACCACAGCAGGAACACCAGCTCCTAAACCCACTGAGCCACAAGGGAGCTCCAGAGAGAGCTCTGAGTATTAACAGCACTGTCTGCCTGCTTCCTCCCCAAAGTCTGAGAGGAATGGCCAGGTACATGGGACACAGGTGTTTCAGTCACCCGTTAGGATCTGATCTTGAAATCCCCCAAATCATCATTTTCCAGACCATGTTCACGATGGTGAATTTGAGCCCTAATGGGCTGTTGGTCCTTGAGTCAACTGTGGTCAAAGTTGGAAGTATGAGAAAATTCATG
>NewGene_1594
ATGAATGTTGCAAGTGTTGCCTCCTTTCTGTACCAGGTCTGTTTGCTCTACAACAAAGGCGAAGCCCTGTATGGTTACTGCAACCTCAAGGATAAATGCAACAAGTTTCATGTGTGCAAGTTGTTTGTCAGGGGAGAGTGCAGGCTGCAGAAATGCAAGCGATCCCATCAGCTCATTCACTCTGCAGCCCTGAAGATGCTGCAGGACCAAGGACTGAATATTTCAAGTGTTGTTAATTTTCAGATAATTTCTACCTACAAGCACGTGAAGCTGCACAAGATGCTTGAAAATAAAGATAATTCAGCTTCTTCTGCTGAGCATTCCCAGGGCCTGGAGACACGAGGGCTCCACAGAACTGGGGCTGCAGAAACCAGTCCCCTGGTCTCTGTCCCTGCCGATTCGGCCAAGAAGCCCAATGCGGGTAAACCT
>NewGene_6471
ATGAGGACAAAGCAATCAGGCTTAGCTTCAGATCTTCTGCTTGGGCCCAACTTCAGAGGTCCTTTCGTGTCCAGAAAGAGGGATCCAGCAGCTATTGTGATAAGTCCTCCTCAACCAGCACACAGGGGATGTGCCCAACTAGGTGGAAAGATAGAAGAAAGACATCTGAATTTCCCAAGCTTCCGCTTGACTCCCATTGATGACCAGTCGGCTGGAGACATCTGTTTTCCCAGGTTCGTCAACATCTCCAGAGTTCCTTTGCCTAAGTTAGGATGTTGTCCAAAGCTTGGAAAATGGTTTGTTGATTTCATGGCAACAATTTGGTTTATTTTGTCAAAAGGTGTCTTAGCCCCCATGATCCTG
>NewGene_9034
ATGTCACCACTCAGAGCTTTGCCCCAGTGCCTGCTCCTGATGGCTGAGATCCAGAAAGCTGTGACTCTGGCGAACTTCCTGGGGACACGGGCAACACCAGGGCCAGATACCTGCGGGCCAGGAAGCAGTCGTCATGGCCTGACACCAAGTGCCACATGGGGCCAGGTGGGCAAGAATCTGCCTACTGACTCACCCAACCAGCCAATGTTGCCAGCCAGACAGCGGCACCCCCTGCCACCTTGGCTGCAGGAGCAAAGGCAGACTTTCCTACATGTCCTCAGGCATCTGTCACTTTCAGAAACCATCAGTCAGGCTTTGCCAGCAGTCCTGGACACAGAAGGTAGCGGGGAGGTCATTGTGAGGCCAATTGTCCAAATATGGCTGCTCATTCCTCTGAGTCAGCAAAATATATTAACAACAACAACGAAAAAGATCTGTGGGAGAGAAAAATTTCCTGCCACATATTCTGGCCCCTTGATGACCCCAAAGGAGTGTCGTGTGTCCTTTGCGGGGGTCAGGAAGGATGAGAAAGCAGACCCAGCCCTGGTTCTGCGGCCGTTGGCTCAGCATCACCGCCAGGACACTAGCTGTATTGGCTGGCCCTCCCCC
>NewGene_5889
ATGATGCTGCCTGTTCCCGCAGATGGGACTGGGTGCCTCCATGTCCCCTGCCCCTCTTTACCCTGTTTTGAGCCTGTCCTCTACCCAGAGGCTGCTCCTTTTCCTCGGGAGCCGTGGGACCCTTCTACGCGGTGGATTTGTCCTGCAAGCCTTCGCATCCTTAGATCACCTTCCCAGCGCCCCCTACCGAGCAGGTCAGGTTGGAACCTTGTCTGTGTC
>NewGene_5981
ATGTTCCAGAAAAGATGGAAAGCAACAAAGTCCAAGCAGGACAGTGCACCGGGGCCCTGTGAGGACGGCCCGAGTGGCCAGATCTCCTGCTCCCCCTCCCCCCGCCCCCGTCTCCAGGACTCCAAAAGCAGATCCCCGCAGACCGAAATCCCTCCAGAGTCCTCACGGCCTGTTGAACAAGCTCGTCTGTACAGTGCGCATCTATCCTTCTCACTCACTGCTGCCCCAACTCGCACCCTAGGAGGGTTATGTGCAGATGCGAATGGTGACTTTTATGAGCTGCCCGAAGCTGTGTGCCCAGAACTGCACTGGATCCCAGAAGGCGGTGCCGTTACGTCCATTTTTCAGATGGTGAAATGGAGGCATGGAAGT
>NewGene_8477
ATGGATCTGTCATGGCTACAGCTGTGGCAGAGGTCACAAGGGCAGCATGGGTTCGATCCCCGGCTCAAGAGCTTCCATGTGATAATGGTCGTGGTGGTTTCCACTATAGAACTGCTGCAAATCTTGAGGACTGATCTTCAGACACTGCTGGGAGGTCCTCAGTTGCCTGAGGACACCACATGGCAGAACAAC
>NewGene_3145
ATGAGCCCTGGCCCAGAAGCTGGAGCAACCCGGTCCCAAAGATGTGCTGGGAAGGGAGAGAAGACAGGCTTAAAGCTGCTAAATGGCCTGGATAACATCCAAAGAGAAGCTTGTCACAAATGCAACATATTAATGAAAACAGCTTGGGCCTGGCTAAATAGTGAC
>NewGene_6934
ATGTCAAATGTCCATTCAGTACTCAATGGATGTCTATTGAGAACACATCTAGAGGGGGCCTGGGCCCATGGGGGACCTGGCTGCCCCTGCTCAGGCCAGCCCTCCCCCTGTCCGCACGGGATGCACGACACCACCCTGTTCACCTGGACCAGGAGGAAGGGCCCAGAA
>NewGene_6760
ATGCCTTCTCTCTGCTTGCATAGCTTTCAGAAACTTCTTAATACAAGTACCAAAGTCTGGAAGTTTCCTCGACTAGGATCGGCCGGCTCCTTCCTGTGCTCTTTTCCTTCCCTGGAGGCAATTAGGAGAGGACAGAATAAAAGCCTCAAACGATGGAAAGAGTTACGATTCTGTCCTGGTGTCCTGTATAGAAAACGTGGCCACCCACCCTGCAGCTGTTCACACTGGGAGCGCTGGAGCATGAAC
>NewGene_2306
ATGGACCACAAACAAGCAGACAAACAAACCCCAAAGTTCTGCCCTGACATTCATCAGGCTGGGAGGGCGGGTGAAGCCACTTGCAAAATCAACAGGAAGCAAGATAAGCTCCAAGAACACGCTGCAGCTGAAAGTGTCAAAACAACCCCCTTT
>NewGene_4297
ATGAAAAGCATGGCTCCTCCTTCTAAGGAGAAGGCCCACCAGGTGTCAAGGGCAGGGATGTTGCTGGTCTCCAGACAGGCCTCACTCCAAGAGGGCTGTGCTGACACGGCATCAAACATTAGCCTTGTTGCTGTGAGCTGTGGTGCAGGTGGAAGAGGCTCGGATCCTGTGTGGCTGTGGCTGTGGTGTAGGCCGGCAGCTACAGCTCCAATTCAACCCTTATCCTGGGAACCTCCATGTGCCACAGGTGTGGCCCTGTCTATCCTTATGCCAGAGCCATACTGTCTCAATCCTGGTAGCAACGTAATAAGTTTTGAAATTGTAAAGATGAGTCCTCCAACTTGCCATTCTTTTTCAAGA
>NewGene_5179
ATGTGTGATGTGTTGATTATTCTGTTCTTGGCTCACTCCCAGCCCTGGCCTGGCTTCAGAGGAAGCTCAGCTGTGAGGGCTCACAGCCCCACCCTTGTTACCAGAGGAACCAGACTCCCTGTGGCATCTGGCATCCTGCTCTGTGCCTGGTCACCATGTGTCAACCTTCACCATCTGCGGCGACCTCAACAGGGGCTGGAAGAGACTATGCATACAGCCACAGGA
>NewGene_1033
ATGAGCAACATGCCTGGAGTTTTTCGTAGCTGCTCTCACCCCCAAGGGCACTGCAAGTTGCAGAATCCAAGACCAAGAATGAACTCAGAGCTTCTGTTTGTCATCTCTGACCTACAGAGTGTTGGTTGTTCCCTTCCAATGACTACATCTTCCGCCTTGGGCACAAAAGAGACTTCTTGCAACATTTACCCTGCTGTTCACTCTCTACCGATA
>NewGene_7828
ATGGGCTTCCTCACGGCATGGTGGCCTCAGGGCAGAAGACTGCTTACCAGGCAGCTACCTTCCCTCAGAGCACGTATCCCAGGAGATCAAGGCAGAAGCATGCAGCATTTCTCTGTCCAAGGTTGCACTGTGGCCTCTTCCTTCTTCCCTCTTCTTTCCCCATCACTGGCTTGGCTTCATGGCAAATATCCGGATTTCCTTGATTGCCCAAGGGGCGCACTTCTTCAAACCCGCTCCATGGATGCGCTTGCAAATGTTGATAGTCCATTCCCTGTCGCCACCTTGGTGACGGCGGCAGCCCTTCTTCCCCGGGAGCCATTTCACCGGGCCCCAAAATTAATGTCTTGTAGTAACGCTATTAGTATAAGGGTATCCTTTGCCGCGTTTTGCCGTCGTCGCATTTCTGCCGGG
>NewGene_2257
ATGCACTTTTCTGTTCAGTGGCTTCCTCTTGCCTTCAGAGTAAATCCAAACTCCCAGACCTGCCTTTACATCCTTCTATTGCCACCTCTGTCCTGCCTTTGCAGCTGTATCACGTGCTCGTTCCTTAGACACATCCGACAGTCCAGACAACCTGAACTTCTCAAAGCTCTTCTCTTCGTTCTTCACATCAGCGGCGCCATCCTATCCTTGCTCTTTCCACTGGCATCATTTTTCCTTCGAGATCTGGGTCAAAGGCGGACTCTTCCAAGACACTTGACCTTCGCCTCATCAGCTGAACAGGCTCCATCACTTCTG
>NewGene_3176
ATGTGCAATAACACATCAATAAATTCCAGTTTATCTTTGGTTGGTTATAAAGCAGCAACTTTGCCAAAACTCTCTATTCTGCATTTTGACCCTATGCCAGTCAGTGACTTCCCAGTGTTTTCTAATATAGTCTGTAACTGCTGGATTAGAACACTACTGGCTCGTCTGTCCTACAGTTTTAGCACAATTATTATGGCACCTACTATCACCACAGGAAGGGGAGTAGCGTTTACTCTCCCATGGGTGACTCTAGCCTGTTTATACATAATATCAAAAGGCTCTTTTTTG
>NewGene_1530
ATGGGATTTGCGCTCTGGGGTGGAAGTGGATGTTGTCTCTTCCAAGAGAGGTGCCCACGCAGATCACGCATCACCGGGCGAAAGGTGCTAACATTACTTAGCAGGTCCCATCCTCTCCTTTGTTGCTGGCCAATCTTTCCATCCAACCGAATG
>NewGene_3243
ATGCTGCTGACTCCATTCCTGGTGAGGGCTCTCTTCCTGGCTTGTAGGCGGTCACCTTCTTGCCACATCCACTCATGGCAGAGAGAAATAGCTCTGGTCTCTCTTCCTCTTCTTGTAAGGGCACTAATCCACGGGAGCACACCCACCCACCAAAACCTGCTAACTGCCCCAAAGCCCCACCTCCAAATACACTGGGGATTAAGGCTTCAACATATGAATTTGGAGGGAACACATTCAGTCCATAATAAATACCTTACTCCACTTGAAAACACACCCTGGCCCCTGTGGGATCCTGTTCTGTCC
>NewGene_482
ATGAAAATAAAGACTCTATTTTTCTCCCATTTGGGTTCTATCCATAGACATCAGGTTAAGAACCATGATCTATACAATGAGACACCAACATCAAATGCTTTCACTGACATGTGGAATGTGAGAAAAGGACAGACTGAACTTCTTTGCAGAACAGATGCTGACTCACAGACACTGAAAAACTCACAGTCTCTGGAGGAGACAGTTTTGGGGGGTAGGGGGACGTGCTTGAGTTGTGAGATGGAAATCCTG
>NewGene_2744
ATGCTGTCGGGGAAACATTTCCGACCCCAGACCAGGACAAGAGCGGCTTGGCTGAAGAGGCGCGAGATTGATGTTCTTGAAGATACTGTGTATCCGTGTCCATGCTGTCGGGCTATGGCTCAAAAGGCATCACATGAAGGGAAGATTATGTGGTATTTT
>NewGene_1709
ATGGATCTATTCTTGTCACCAGCATACAACAATGAACACGACGCAGTGCCTGCTTCTTCAGATGTTACGCTGGGGAGCACATCCCTTTGTGGAGAAGGCCCATCTCAAGTGCTCAACAGCTGCGTGTGGCCAGCGGCTCCAGATTTGTCAGCGCAGATT
>NewGene_10514
ATGATACTCCATATCCTGAAGAAGCGTTTCACTCAGAGGCTGCTTATTACAAAGAAGACACACTGTAAATATGTGCAGAAGACATGTAGATTCACACACACAGGATGCATCTGTGTTACAGTATGTGGTGAAATTAAACTAGAGGATAAA
>NewGene_10111
ATGCTTTTCAAGTTGAAGAATGGGAATACAGACTGCAAAAATATGAGAGAATACTGGAGGAGAACAGTCATCGCTACTTGGGGTTCATGGGAGCAGATGTCCCTAACTCCTAAGAGGAATATACATTCTTTCATAAGATCTCAATATTTGGTAATTGAGTGTTTATGTTATCAGAATGGGGACCTCTTTCGGGGCCTGAGAATGGGCTCTTGTCTAACACTTGGAAATGAATTGTCCAAGGAGACACACATACTGACAAAGCAGAAGACTTTATTGGGAAGGGGTGCCTGGGTGGAGAGCAACAGGATAAAGGAACCCCGGAGAATGGCTCTGTCTGGCAGCTCGACGACGGCCTTAGAGTTTGTGGTGTGGGGT
>NewGene_4187
ATGGACTCCATTTTGCATGATTTCATTTACGTGATGTTTTTAGAAAAGGCAAAGTACGGAGATGGGAGGCAAATCAGAGGAACAAAAGTGGGAAGAGGAGTTGACGGTGGAAGAAGTAGAGGAGCTTCTGGTGCCATGGAAGGGTTCTTTCCTAAAGCTGGATTTAGAGGATGGTGC
>NewGene_1448
ATGAGGGAAGCCAGCATTCATAGGTATGAGAAGAGAATGTTCCAGGCAGAGGAAATCGCACTTGCAAATGCCCTGAGGCAGGAAGGGTTTGGTATATTGAGAAAGAGAAAGAAGAGCAAATGGCATCCAGTGCTGATGAGTGGCAGGAAGTCAGAATTGTTTTCTAGTAGGAAGACATCCATTTGCCCTCCTGGGTCTTTCGCCACCATCCAGAGCTCACTGTCCTCTGACCGTTCCAGGCCAGCTTTGTGGACTTGCTGGGGCTCCCATAGCCAGAGATGCCCATGGCTCACACCCCAGACCACACTGCTTTCCCCAAGTATGACTGATTTCTTTCTTCAGGTCCAGGGCTGTGGCTTT
>NewGene_7293
ATGAGCCTGAATTCTTATCCCAGCTCACACAGGGCCCTGGCCCCTCTGTGGCCCTCTGTCTGTGTGCACAGCAAGGGTGACAGTTTCGACATTCAGGATCAGCTCAGCCAGGCATCCCCTGAGTACCGAACAGCCGAGGAGAGGCCGCTGAAAGCCCAGAGCAGTTTCAGCACAGGTTCTCCGCGCCTCCCTTTCCTGCCAGGCACTGCAAAGACCAGAGGAACAGCCTTCCCAGCCAGCCCCCCTCTGAGCCTCCTTCCCTCTTGGCCTTCCGGGTTCGCTCCTCCGGGAAGCACCTCTCCCAGTAAGTTAGGATGTGCATGTGCTCCCGGAGGTGAGGCAAGGGTGTGCTGTCAGCCTGAAGAAGGGAAGGCT
>NewGene_11221
ATGGGGCCAGAGAAGCAGAATGAGGGAAGAAGAAGCAAACAGATGCCCAGTATCAAACGAAGTTTAATAAGTCCTGGTCATTTTGCCTTGAGCACAAAGGGGCATTTGAGCTGCTGCCTGGAGGCACAGAAAGAACAGGTGAATGGGTATCTGAGTCTGCTGAACTGGCAAAGGAAGGGAATTGAGTTGGAGGAATCACTGCTCACTATCTGCTCATCTCTGGCTGACAGTGGGGCCATTCATTGGCAGGGCATTCAGAGGCATCCATGGAGGACATCTAGAAGAATGAGAAACAGGATACCCCAATCACCCAGCTGTCTACAGAAGACTCTCTACAAC
>NewGene_5237
ATGGTGGACTCCATGCTTCACACGGTGTACCGCCTGTCCCGTGGCCGCTCGCTCACCAAGGCGCAGCGCGACGTTATCGAGGAATGCCTGATGGCGCTCTGCAGGTACATCCGCCCGTCCATGCTACAGCACCTGCTTCGGCGCCTGGTGTTCGACGTGCCCATCCTTAACGAGTTCGCCAAGATGCCCCTCAAGCTCCTCACCAACCACTATGAGCGTTGCTGGAAG
>NewGene_8838
ATGAACGGATCGATGGACAGAGTTAAAGACAATGAGCAAACTGGCCAATCCATATCTGAATGTCAAACTATCGACGCCAGAGAAAAATTCATGGTAGGACAGGTTAAAAAGAAAAAAAAAACACTGAAAGAAGAAGCAGGTGTCAGACATCCCTTTTCCCACCCCTGTTTA
>NewGene_3986
ATGGAAAAATGGGCCAAAGACCTGAATAGACATTTCTCCAAGGAAGATATACAGATGGCCAACAAACACATGAAAAAATGCTCAACAACGCTGATTATAAGAGAAATGCAAATCAAAACTACCATGAGATACCACCTCACACCAGTCAGAATGGCTATCATTAATAAATCCACAAAAAACAAGTGCTGGAGGGGCTGTGGAGAAAAGGGAACCCTCCTGCACTGTTGGTGGGAATGTAAACTGGTACAGCCACTATGGAGAACAGTTTGGAGATACCTTAGAAATCTATACATAGACCTTCCATATGACCCTGCAATCCCACTCCTGGGCATCTATCCGGACAAAGCTCTACTTAAAAGAGACACATGCACCCGCATGTTCATTGCAGCACTATTCACAATAGCCAGGACATGGAAACAATCCAAATGTCCATCGACAGATGATTGGATTCGGAAGATGTGGTATATATACACGATGGAATACTACTCAGCCATAAAAAAGGATGACATCATGCCATTTGCAGCAACATGGATGGAACTAGAGAATCTCATACTGAGTGAAATGAGCCAGAAAGACAAAGACAAATACCATATGATATCACTTATAACTGGAATC
>NewGene_1915
ATGAGGCCAGGCCACGACTCGTCCTTCCCGAAAGAACTTTCCCACGGTCCCTCCGAGAGCTCATGCTCCAAGAGGAAACACAACCAACAGAGTAGAATGATGCCACAAGGCCCCTGTCCCAGACTCGGAGCCCAGGGAAGGCTTCCTGGAGGAAGCAACAGCAACGACTTTGGACTTTGTTCCAAAGGCATTGGGGCACCACTGAAAGGTTTTCAGCAAAGACGTGCTCTGCCAGGTTGTTGTGTTAAAAAGACCACTCTAGCTGTCTTTTGGGTAGTAGATAAAATGGCCCAGGAAGAACGCACAGAA
>NewGene_8279
ATGCGGGATGCAAGGGTCCTGCCAGTAGCCAATGCTCACCGCAAATCTCCCGGCGCCGCGCAGGTACCGCTTGCACAGAGAGGCATCTTCACAAGGGCCACGCACGCCCTCGTCGTCCGCGTCCAGAAGGGAGGAAGAACAGGCGGTAAAAGACGGCCTCCTCAGGCTAGTGGCCATGGGCGTGGAGGGTGCGAAGGGCTGCGTCCACCGGGGGCATGGAAAAGGCTCGAGGGACGCCTGGTGAAGAAGCGAGCCGCAGAGAAGGCAGGCGAGAGGAGCGGGGCTGCACCTGGCTCCGCTGGCGCGGCTCAG
>NewGene_4335
ATGTTGAGCCCATGGCTTCCTTGTGCGTGTCCGGGGGTGGGGGGCAGGGATGTCGCACCCAGAGCGGGGTACAGCAGGTGCCGCAGCACGTGTACCGTGACCTTCCCGGGCTGCTCTCGTCTTCGGTGTCTCCGACTTTATCATCCAGCAGCGGCTTTCAGGATTTACTGGGATCTCCCCCGATACGGTTTGACAGTTTCTTTGAGGAATTGGGCTGTTCCGCTGCAGAACTCAATTTAT
>NewGene_535
ATGAGATTAAGAAGCTATTTTAGGAATACCTTGTACTTTCACTGTAATTTCTGCTTTTGTGGAGCCAGATGCATTTTTGGCTTCCACTCTATATACACCACGATGGTCCCGAGTGGCATCTCTAACAAAGAGGCTGGTGGATCCAAGTACATCAGTTATCTCTATATGCATCTTCTTGTCAATTTCTGCTCCATCTTTGAACCAAGTTACTCGAGGTACTGGTCGTCCTTGCACCAAAGCTTTAATTCTAAGGCTCTCTCCAGACTTAATAACGACACCGTCAAAGTACTCAGGGCCAAACTCTACTGTTGGTGCAACATTTTCATCTCTTGTCATAATAACGCCAGAAGACTG
>NewGene_8010
ATGGAACCTGCCTCCTCATGGATAGTAGTCAGATTCCTTTCAGCTGAGCCACGACGGGAACTCCTTAGCCGTTTATTTACTGAGCCCCTACCATATGCCGGGTACTGGAGCCTGCGGATGGACAGAGGCCCAGGTGGTCGCTCCCTACTCGCCCCGGTCCCACCCCCACCACCCCCCGCCCCAGTCTCCGCGGCCCTGAAGTCTTCCCGACTTCTTCGTACCACCTTCTGCTGCTCGTGTCTGTCCTGCTCTGTCCCTGAACTGGAAGGCAAGGCCCGCCCGTGCGCTGCGTTCACTGAATCCCCCCTCCCCTGCCTGGCTGCCTCTCCTAGAAGCTGGGACCAAATACCCGAAGCAGCAGCTGCAGCAAATCACCCTCTCCCGGTTCTGATTTCAGCCCAGAAAACGGCGCCTCGGACTGGGCTC
>NewGene_9610
ATGTTTTCAGCTTGTGCTGAAACGCTTGACATTTTTTTGTCTCCGGGCACCTCTTTGTCACTACTGAATATGCCCTTTTGGACGACACGGTTCTCTAGATCAAGGCCAGCCTGGAGGGGAGGGCTGACAAATGCATGTGTACATGGATGGGCTCTGAACCAGCCCCGTCTTGAATCCCTGTCTGTGTGGGGCTCCAAAGGCCTGTTAGCTGCTGTCCTGTCTCCATCACGGTCCTGGACACGCTGTAGAATGCTGCAAGCTCCCACAGACCCCCTTCCTGTGGGCCATCTCAGCTCTGTTAGGGTGCTGTGTGGTGCAAGTAAAAATCTTCTGGTTTCACTAATATGCCAGATCCCTATCCTCAGATATAAAGAGAAGAAAATGCAGCACTATTTTCAA
>NewGene_2885
ATGATGACCCATGTTTCAATCACTGTCAGATCTCTATGGCCTGTAAGAAAGCCACATTCCTTGAATTCAAGAGTTTATGATCTAGTTATAGAGAAGTATTTAATAACAGCAGCAAGTAATATATGCATGCCTACCATGTGCCATGAACTTTCCATGTTTTATCTCATT
>NewGene_10911
ATGGGTCACCACCCGCCGTCAGACCCTTTGCTCCGCCCGAGTCTTCAGATGACAGGGCAGCTGGGGTGCCCTCTGCAGGAGGAGGCTGGGGGACTGGGGGCTTGCTGGCTGAGGTGGGGGGGGCTGTCCCTTTTGGTCCTCCGTGCATTTGGTGGCAGAGATGAGGGTAGGGAAAATGTCAGGTGCACCAGATCCGTTTTTCTCCCACACGTGATAAAGACACCGGGA
>NewGene_7487
ATGCCTCTGGGGGTCCCAGGGCACTCGCCCCGCAAATCCCCACGGGGGCGGCGGGAGACCTCTAATTGGCAGTATCACCCACCTTGTCACCATGCCACCCCTTATACCGCCGTCAGTCTAAGGCGGAGGCAGAACTGGGTCCCATGTGACTGTGGAGACACACTCGGCTCATTCCCCACAGGGACTCTCACTCCTGAAGTCTCTGGTCAGAAAAGAAAGTGTCCAAAGGGAACTCGTCCTGAACCCAGCAACCAGTGGTTCCCCCTAAAGAAGGCTGGG
>NewGene_1631
ATGGCTGAGCAGATCTGTGTGATATCACCAATCCATACATTTTCCATTCCTTTTTTTTCCTTTCGTTTCCTTTGTGCTGTGCTTAATCTAGTTTCAAATGCTCAAAGGGCGCCGCTTGCAGGGACCTCGCACCCAGCACTTCAGCCCAGAGTTCCAAGTACAAAACGGCAGCAGGGATGCCTCAGCTCGGAGGGCCGTGTGAAGAAGCGCTGCACACGAACCGCAGGTCAACAGGGCGGTGGCGGCGGCGGCGGCGGCGGGCCGTGCGCAGAGACGCTGGGCGGTGCACAGAGA
>NewGene_1568
ATGAGCCAGGTCAGCCTGTGTTCAGTCCTAAATCTGCCTCCCTATCTCTCCACCCACATTTGCTTGGTCTCCGGCACCCCCACCTTCACACACAAACACAAGCTCATCTCTCATACAGCTGTGTCATCCCAGGTCTCTCCCCTACAGTATCCTCTGTCCATCACCTTCACAGCCAGAGACGCTCGGGTTCTTGAAGACCTCAGATCACTAAAGAGACACGTAAAAAGGGAAAAGAATCTGCAGCAGCTGAACACACATTGGAAAGAGTGGTCCACAAACCCTGCCCAGATGCCACTGCAAACACTAACAGGACCACCGATGCCAAACGCCGAGACT
>NewGene_2271
ATGGGAGCGGCCCAAGAAATGGCAAAAAGACAAAAACAAGAAGAAAAAAGAAAAATATCTGAAGGATACTTTTTTTCCCCAAGTATGGGATTTATGTTTTGTTTTTTTGAGGAAGAACAAACCAGTTCCACACTAATACAAGTTAACACAAGTGTTATTTCAGAAGAAACTGAACCTACACATTGCTGTAAT
>NewGene_7526
ATGAGGAAACTGAAGCAGAGAGAGGTTAATATATACATAGGATTAACTAGCTCCCTCTGGCTTGCCCAGAACGTTCTCCTGGTTTTAAGACAGAAAGATCCATGTCCCAGGAACCCTTGCTCAGGCCCAGGCAAAATGGGACAACTGGTCACCCTTCTTGCCCAGGACACAAAGCTAGGACTCTGGACTCCAACCACATGCCCGCCACCTGCTCGACTGCCTCCTGAGGATCCTCAAAAGTCAGTGACCCACCCTTTGGACGTCCTCTCTAGGCTACCTGGCTCTATCCTGGAGCATCTTTCCCCAGAAGCATGTGCTCAAAGCACACAGGGCATTGATATTAACCTAAATCAAATTCAATTTATAGGCTTATTTTTTGGAAGAAAAGCACTTTACATAATA
>NewGene_6755
ATGGCTCATACGGCTGCTGAAAAAATTATTCTCCCAGCCTGTTTGGATATGGTGCGTACAATTTTTGATGATAAATCAGCTGATAAATTAAAATCAATTCCTAGTGATAACACAATATCACTGCGAATTTGTACAATCGCAGAACATTTAGAAACAATGCTTATTACTCGGTTACAGTCTGGAATAGATTTTGCAATCCAGCTTGATGAAAGCCCTGATACTGGAAGCGGTACGACACTTTTAGTCTATGTCAGATATGCATGGCAGGGTGATTTTGTGGAGGATTTTTTGTGTTGTTTAAATTTAACTTCACACCGAAGCGGGTTAGATATTTTTACCGAATTAGAAAAGTGCATTGTTGGTCAGTATAAATTAAACTGGAAACACTGCAAAGGAATTACAAGTGATGGAACAGCAAACATAACTGGAAAACATAGCAGAGTAATTAAAAAATTGTTAGAAGTTACCAATAATAGTGCTGCATGGAATCATTGTTTTATACATCGTGAAGCTTTAGCGTCCAGAGAAATGCCACAGAATCTCATGAGAGTATTGAGAAATGCAGTGAAAGTTGTTAATTTTATTAAAGGAAGCTCACTAAATAGCCGACTCCTTGAAACATTTTGTTCAGAGATTGGAGCTAATTATACCCATTTACTGTATCACACCAAAGTGCGTTGGTTGTCGCAAGGGAAAATCCTAAGCAGGGTTTACGACTCAGGAGTGAGATCCACGTTTTTCTCACGGAAAAAAAATCTCATCTGGCAACTGTTTTTGAAGATGATATTTGGG
>NewGene_1645
ATGTCCAGGACTTTTCAGATAGAAGATTATAGACTTAGAAGGAATAGTTCTGCTTGGAAATACACCTATTTACTTGGGGCTTCATTTAGAATTCTGAGCAGAATCTTCCGTCTTTTGAAGGAGATGGGAGAAATAAGACTTCTATCCAAGAGGAGTGTTGATGGAGGGTTTCTTCACCTTTGTGCTGGAAAGGACACTACTGATGAGTCCTGCCAAGCTGCGTTCAAATTCCAAATGTATATCTTTTCAGCT
>NewGene_6655
ATGAGGACTGAGGTTCGATCTCTAGCCTCACTCAGTGGCTTAAGGATGGGGCGTTGCTGTGAGCTAGGTTGTAGGTCGAAGACTCAGCTTGGATCTGGCATTGCTGTGACTCCGATTTGGCCCCTAAGCCTGAGAACTTCACATGCCATGAATGACAGACAAAAACAACAAAAACGGGTCATGGGATGGTGCGATGAAGTATCTTTGCCATTT
>NewGene_7583
ATGCACACAGCCAGGCCTCCAGCCCAGTCGCCTGGACTGTCAGAGCTCCCTGTGCTGAACCGCTGCACCGCCCTGGAGCTGGTTACCAGGTCCTGGACCTCCCTCCAGCCGGTCCTCCTGCCAAAGGAACCGCAGTCCCTGGACACCCTTGACCAGGAAGAATGTCACAACCAGGGCTGCTTC
>NewGene_7227
ATGAAATTAGAAAATGTATGGGCAAAAGCCTCACTGATTCCCTTTGCCCTGCACAACTTAATTTACTACAGCATCTATGTCGGCTTTATTCTAAGCACAAGTCATCAGCTTGTCTCTTTTAAGAATTCCCTGTTACTTGGCCCTAGGTCTAAATGGAGAATTGGGCTTGGCTTTTTTTTTTTTTTTTTTTTTTTTGGCCACGCCTGCAGCATGCGTAAGTTCCCTGGTCAGGGACAGAACCTGAGCCACGACAGTGACAACACCAGATCCTTAACCTGC
>NewGene_7381
ATGCCAAAAAATAAAAAATATGAGACACTGAAAGAGGAAAGGAAATCCAGCCCCTGGACAAGAGAAGAATCACCTATAGAAGGAGACCCAGAGATCATGCAGATGTTGGAATTAGAAGATACGACTTCAAAACAACATGGAGGGGTTCCCATCGTGGCTCAGTGGTTAACGAATCCGACTGGGAACCATGAGGTTGTGGGTTCAATCCCTGGCCTTGCTCAGTGGGTTAAGGATCTGGTGTTGCCA
>NewGene_3099
ATGAGTAATCCTTTTTTTGGAAATGCAATCTCCTATATGGCAGGATGGCAAGCAGAAGGCATTTTTTTTTTTTTTTTTTTTGGTCTTTTTGCTATTTCTTGGGCCGCTCCCACAGCATATGGAGATTCCCAGGCTAGGGGTCCAATCGGAGCTGTAGCCACCGGCCTACACCAGAGCCACAGCAATGCGGGATCCGAGCCGCGTCTGCAACCTACACCACAGCTCACGGCAATG
>NewGene_9965
ATGGAAGCATGCTGGAGCCGGGGGTGGCGGGGGCTGGATGCCAAGGGCACGGTCTCCTCCCTGAGCTGCGCCCGCTGTTCGGACTTGCAGGCTTCAAACATGACGAGGGGATTCCTAATTAGAATGGAGTTAATTTCCTTCTCTGTGGGGAAGCAGGAGAGTCGGGTGGGGAGCAGTCCTTGTCGGTGGAGATTGGTCACAGGTTGGATCCTGGGGCCGGGTTATGTGTTTGCCTTATGGAAA
>NewGene_11134
ATGCCAAGTAATTTTTCATTATTCTCTGAGCCTTGTAAATGTTATGCTGCATGGATTCTGAATTTTGTAGACTCTGGATTCTGTTACAGTCCTCAGAAAAGTGTTTCCGGTTTTGTTTTGGCCATCACCTTCGTTGGCTTCAAAAGAAGTCTCTTGGTCTGCAGCTCAAATAAATTCAGTTCTTTTATTCTCATAATTCTTTTATTATGTGACTCATGGGTCTCCAAAAGACATGGGCAAAGTTTATACACAGAATTTGGGGGATTTTCCTTTCTGGCTCTGTCCCTGTTTGGATTCTTCCCCCTCTATTTTCCAGGGGCTGTGATTGTTCCAAACTCTGTCCTCTGGTTCTTCAGACCAGAGAGCGTGGGTCTCAGCAGGAGAAACAGTTGTCCCAAGCAGCAG
>NewGene_2907
ATGAACTGGAAAACCAATCTGGACCAGCTGTGTGATACACGGATGGCAGGAGTTAAGCGTGCCGGCTTCGGAGTAAGTCAGATCTGGGCAGGACTGGCTCGCCGCTGCCTCCTCCGGGGGTGCAGGGGGCCCCCCGGGGCTGCGCCTTCCCGGGCTCCCGGGAGGCGTGTGCGGGGCTGGGGGCGCCCCGCGGGCCCTGCCGCCTCCGCCTCGATTAGAGTCCAGCCTCAAATCCTTCACCATGGTGCGTGTCGGGGGGACATTCAGAAAAATATCCCCCCACCTCCCCAGAGCAGATCCAAG
>NewGene_8734
ATGACTGTGTGCGATGCAGCAGTCAGTTCCTCTCTGTTGCTGGAAAATACGATCTATAGGCAAGGGGTCCCCTCGCTGGAGCTAGGGGGAAACCTGAGCTCGCAGACTTCCATCGTGACGGATGATCACATCAGCCCGACAGAGGTTGGATGGAGGGAGGGTGCGCTAAGTCTGGAGCGCGCTGGGCGGTGGCTGCATTACGTGCCTCTCTGCTCACAATGGCCCTGGTGTCCTCGGGCTCCCGCGCCCACTCAAGAAGGACGCAGCCGAGTCACGAGGGGCTGGCAATTTGTTCAGTCTCTGGGCTCCCTCCATGCTGGGAGAACCTCTTCGCTTTTTAATCAAGATCTCAGCTGGCAGCTCGTT
>NewGene_7870
ATGAAGGCAAGAGGTAATCAAGTCTCTCATTCCAGGGCATCCAGCAGCACGGCTTCATTTGTATTAGCATCTATATCTGGTGTGCATGGAAACCGTAGACACTGCTGGAGATGGATCGTGCATGGTGGGACTTGCCACCTCAAGGCTCCCCACCAGGCCCTGAGCTCTTCCAGAGTAAACACCACATCACTCATCTCTGTACCTCTGCCGAGCTCCTCCCCATGCCTGGCTCTCTGCCCACATATTATAGATGCTCAA
>NewGene_6665
ATGTCCCCAGATGACACAGGCGCGTATCTTGGACTAACTCTTCCGCCCTGCGGATCTGTTCGCTGGGGACACGGACCCACAGGACAAGCGCAGGCGGAGGGGCTGGGTAAGCCAAGGGTGACTCATCTGCAGGTGGAGTCACGCAGCCATTACCAAGGTCACTGGCAAGGC
>NewGene_9155
ATGTCAAAGGCCACAGTGCTCGTGGCTCTGAAGTGTTCTAGAGGGTTCTTTAAGAGGTGCACTTTCTGCCATGAGGTCACAGGTGGAGCTCTTTCTACAAGTCAACTCTGGGGCATTAAGCAGAAAGCAGAGAACGCAGACCTAGTCCATCAGAGACCCCTGTTGTATTCCCCCACTGTGCCCCTCAAGTTCAGCTCTGGGGCACTTACGCCCGTGTGCCCCCTTCTCAGCTTTGCTTTCCTCATACGGGGCGGTGACTTCTTTCTGCCATTTTTCATATGTGCCTCAGTTGGAATAATTCAGTGGCTAAAAAAAGACAAAGCTTCCAGTATCTCACGGAGCTGTTCT
>NewGene_7224
ATGAATTTTTCTTGTGTAAAAATTATTTTTTCTCTTTTGTTTTTACTTTTTTTCTTTTCTCAAAACACTGAAGACTTTAAAATCAAACCAGTACTTTGCTCTCCATTGGAAGTTGTGGCAGATAGATGTGTGTCACTTGTCTCAGAAACTGTTGCCTCATTTGTAAAG
>NewGene_8569
ATGTTGTGCTACCATTACTACCACCTAATTCTAGAACATTTTCAATCCTCCTCCAAAGAAACTCAGTACCCATTAGCAGTCATTTCCCCTTCTCCTCTCCTTCCAGACCCTGGCAATCACTCATCTATTTTTTTGTCTCTACGGATGTGCTTATTTTGGCCATCTCCTATAAATGGAATTGTGAAATATGTAGTCCTTTGTGCCTGGCTTCTTTCACTCTGCAGAATGTTTTCAAGTTTCAACCATATTGTGCCATGGATTAGTACTTCATTCTTTGTTATGGCTGAA
>NewGene_9483
ATGTTTGTGACCCACAGACTGAAAACGCGGCCAGGCGGTGCCCGAAACATTATCCTAGCCTCCAAAGAGGCCAGTTTGGCTTTATTACACGGGAGATGTAATTTATTGGGAGAAATGTTTGGGTTCGTGTGTCGGATGGTGGAGAGTCAGATTTGGAGTTCCCTAGGGATCTCCGAGGAGAAGGTGTGT
>NewGene_10912
ATGCTCCTTGCCCGCACTTGGCCTCGCCCTCGCCACTGCGCACGCTCCGTCCCTCACTGGGCTTCCCTCGCCCGGCCGGTGCTCCTGCGCCGAGCGGTTGGGGCGCCTTCCGGCCGCGGGCGCGTGCTCCGTCCCTGGCAGGCGTGGAGGCCGGCCCGTGTCCTCCAGGCGCGCGTGCGTGCGCGGAAGCTGGGGGCCGGGTGGCCCCCCGCACCTGCCGCGGCCCGCGCCCCCGCCCCGCCGCTCCTCGGGCCCCGCCTGGCGGCCGCCGGCACTCCCAACGTGGTCCCGAAAGGATGCTCTCCCTGCCTCCTGGCCGGCCCTCCGCCGGACGCCGCAGACCCCCTGGAGGACCCGTTTCCCCGACTCTCCACCGCCGGCCGCAGAGCACAGCCCCCAGCTGCCGGCCAGCGTCTCTGCTGGGATGCGGAGGACTCCACCCGAGAGAGCCCCCGCCCGAACCTGCTGTGGGGAAGGGGTGGGTCCCGGCCAGCGCGCTGGGGACTTCAGCCCCGAGACCTCTGCTGGCTCCAGTCCCGAGATCTTTTATCACCCAGACCGCTCGCCTGGAACAGGTTCACTAGTCCAGTGCAGAAGCGCATGCCCTTGAGCGCAGGAGCGCCCCTCGGTCTGGCCCTTCACCGGGTCGCTGTGCCCTCCCCCGCAGCGCTGCGTGGTTCTGGAGGACCTACTTCAGCAGCACCTGTGGGGGCAGGGGGATTT
>NewGene_3826
ATGTCTGATGATATCCCTCAGATTCTCTCATGCTCTTGTTCTTTTTCTTCACTCTTTTCTTTCTGCTCTGCAGACTGGATAATTCCACTTGTCTTATCTTCGAGCTTACTAATCTTTTCTTTTGTCTGCACAAATCTGATGTTTAACCCCTCTAGTGAGTTTTGCATTTCAGTTATTGTATGTTTCACTTCCAGAATTTGTTTTGTTCCTTTCTATAATTTTTATCTCTTTGCTGCATTCTCATTTTGTTCATACATCGTTTTCCTGACTTCTTTGTCGATGGTTTCTTTGAGCCCATTGAACATATTTAAAACAGATTTAACATCTTTGACTAATAATTCCAATGTC
>NewGene_7684
ATGGAGCCACAAAAGACCCAAAATCACCAAAGCAATCCTGAGAAACAAAAACCAAGCAGGAAGCATAACTCTTCCAGACTTCAAGCAATATTACAAAGCCACAGTCATCAAGACAGTGCAGTACTGGTACCAAGACAGACAGACAGACCAATGGAACAGAATAGGGAACCCAGAAATAAACCC
>NewGene_10040
ATGTGCCAGCCTACCTGCAAAAGTTGGGTTGTACATTTGTCCAACATGGGCCTTATAGGCCTTTTTGTCACAAGCAAATGCTTCCACCATTTGAATGCAGATAATGCGCATTTCATTCAGAGCTTCAATAGCTTAAATAATTTTTTTTTCAACTGTGAAATTGCAAGCAGACAGAAAAGACTGGAAAATAATTTAGCAAATAGCCATGACCCACAGTTTGATTTAACAAATGTTATTTTTCCGTATTTGCTTCAGATCCTTAAAAATAATTACAATAGTAATAATAAT
>NewGene_7305
ATGCCGAGGGTTAAGGATTTGGCACTGTCACTGCAGCGGCTCAGGTCACTGCTGTGCCAGGGGTTTGATCCCTGGCCCAGGAAATTGCCACGTGCCACGGGCATGGCCAAAAAAACCTGTGAATTACTATGTTGTACACCTAATACTATACATGGACTACACTTCAATGTTTTTAAAAAGTTAATACATTTAACATCCTTGGAACAGGGCCTGGCACATAGTAGGTGTGCCAAAATG
>NewGene_7930
ATGTCATGGAAGCCGCCCTTCCTGCTCCGAAGGCCGCAAGTCCACAGTTGGTCTCAGTGTGCTCAATTCAAGGTGTCGGCAAGACTGTGTTCCCCCTGGAGGCTCAAAGGAAGACTCTGTTTCCCGACTTTTTCTCCCTTTCCGAGGCCACCTGCATTCTGGGACCTGGGTCCCCTTCCTCCAATGTTCAAAGCCATCATTGTTCGGCTGGGTCTTTCTCCCACTGCATCCACTCCAGCCGCTGCTTCCATTGACACATGGACTCTGACGCGCCCACCTCCTACTGGTAAGGACCTTTCCGATTACACTGGGCCCACTGGACCATCCAGGATAATCTCTTTAAGATTCTTAACG
>NewGene_322
ATGGCGGCCCAGGTGACCCTGGAGGATGCTCTGTCCAATGTGGACCTGCTGGAAGAGCTGCCTCTGCCCGACCAGCAGCCATGCATCGAGCCCCCACCATCCTCACTGCTCTACCAGCCAAATTTCAACACTAACTTTGAAGACAGAAATGCATTTGTCACTGGCATCGCAAGATACATTGAACAAGCGACTGTCCATTCTAGCATGAATGAGATGCTGGAGGAAGGTCAAGAGTACGCTGTCATGCTGTACACCTGGAGGAGCTGCTCTCGGGCTATCCCACAGGTGAAGTGTAACGAACAGCCCAATAGAGTGGAAATTTATGAGAAAACTGTGGAGGTTCTTGAGCCTGAAGTCACAAAACTGATGAATTTTATGTACTTCCAGAGGAATGCCATCGAGCGTTTCTGTGGGGAGGTGAGGCGCCTGTGCCACGCGGAGAGAAGGAAGGACTTCGTTTCTGAAGCCTACCTGATCACCCTGGGCAAGTTCATCAACATGTTTGCTGTGTTGGATGAGCTGAAGAACATGAAGTGCAGCGTGAAGAATGACCACTCTGCCTACAAGAGGGCTGCTCAGTTTTTACGTAAAATGGCAGATCCACAGTCCATCCAGGAATCACAGAATCTATCCATGTTCCTGGCCAACCACAACAAGATCACACAATCTCTGCAGCAGCAGCTTGAAGTGATTTCTGGCTATGAAGAGCTCTTAGCAGACATCGTGAATTTGTGTGTGGATTACTATGAAAATAGGATGTATTTGACGCCCAGTGAGAAACACATGCTTCTCAAAGTCATGGGATTTGGTCTGTACTTGATGGATGGGAGTGTCAGCAACATTTATAAACTAGATGCCAAGAAAAGAATAAACTTATCCAAAATCGACAAGTACTTCAAGCAGCTCCAGGTGGTTCCGCTGTTTGGGGACATGCAAATAGAACTGGCAAGATACATCAAGACCAGCGCTCACTATGAGGAAAATAAATCTCGGTGGACGTGCACATCCTCTAGCAGCAGCCCACAGTACAACATCTGCGAGCAGATGGTCCAGATCCGAGAGGACCACATGCGCTTCATCTCGGAGCTGGCACGATATAGCAACAGCGAGGTGGTCACAGGCTCGGGCCGCCAGGAGGCTCAGAAGACAGACGCTGAGTACCGGAAGCTCTTCGACCTGGCACTGCAGGGCCTGCAGTGCTGTCGCAGTGGAGCGCTCACG
>NewGene_5182
ATGTTAGGAGAGTTCCTGCTGTGGTGCAGCGGATTCAGGGTCTGCTGGTGTTGCCTCGGGTTGCTGCTGAAGCTCCGGTTCCATTGCTTCTCGGCCTTTTGGCTAAGATCACGTGTAGTACCTGAAGCTCTGGTTCCTTCCCTGGCCTGGCTGCTTGCGGCTCGATGCTTCCGGTCTCGTGTCAACCTCGACCTCACAATTTATTGTCCTCATGACAGCAAAAGGGATCTTTGCAAAAGAGCA
>NewGene_7886
ATGGGGGAGGCAGAGGCAGATCTTTCCAAAACAGTGGGCAAGCGTAGAGGTAAGCTCAGTGGAAAGGCCCTTCACCCAGCTTGGCAGGGTGAGGCGACGAGGGCTGAGAGGTGGGAGAACGCGCCCGCTCTCACTGGTGCTACAAATGGTGCTGGGAGTTCAGGACTCAGGAGAAGTTCTTCTGGCCATCCAGGCAGGTGGCCGCGAGCTCTTAGGCTTTCCAGGGGCACAGCCCAACGTTGGCTGCTCCATGAGATAAAGAGAGCAGGAGGGCTCTCACAACATCAGGAGTGTAAGAGGGAGTCCGCAGAAGGATCCTTAATTCCCATGTTGTGGCGGCCTCGGCCTCCCAAGTGGGTT
>NewGene_2447
ATGGACAGATGTGTCTGCTGGCTGGTCTCTGAGGATATGACAGGTGGACCAGAGCAGCTGAAGCCAGGCCTCAGGCCATGTCAGGGTCTACTATTGGGATCAAGGTTGGAAGGCTTGTTACCTGTGGCAAGGGTCATTTACTTGAAGAGAGATTTCAGCAGG
>NewGene_4849
ATGGAGGTAGGAGAGATGATAAGCTGTTTCTTACATCGCCATACGATGTGCGGAAGGAAGGGCAGGTGGAGGGTGAGACCAAGGCTTCCAGGATGTCTCCAAGGTGTCCAGCCTGAGCACCTCGAGGGAAGGCTAGTTGCCATTAATCACGCTGGGAGGACCAGGGGAAGAGCCGATGGGTGGGTGGTTGCTGCGGGCTGGAGCGCAGCAGAGGTTGGCTTTGGACATACTGAGCCTGCCTTC
>NewGene_320
ATGTGTAGGTCACTTCTCATCAGATCTCTTCAGATAACTGTGGTTTCAACAGGCAGTTTGAGACTGCTCTGCCTGGCAGATACCAGCGCCTCAGCGGGAACGCCCCAAGCAGACACTCTGGATGCCGCCAATGAAAACAGGCATTCCTCCAACAGGCTCCGTGACGGGTCCCCACTGCATCCAACTGGCTGGACGCCAGGGTCCCCGTACCTCGGGTCC
>NewGene_5092
ATGGAAAAATGGGCAAAAGACCTGAATAGACATTTCTCCAAGGAAGATATACAGATGGCCAACAAACACATGAAAAAATGCTCAACATCGCTGATTATAAGAGAAATGCAAATCAAAACTACCATGAGATACCACCTCACCCCAGTCAGAATGGCCATCATTCATAAATCCACAAATAACAAGTGCTGGAGGGGCTGT
>NewGene_8544
ATGAGAACAGAGCGGTGCTGTATCTGTTACCTATGGCTGCCTAACAAGTTGCCCCCAAAGTTAGTGGCTTCAAAAGACAAATACTTACTATCTCCCAATTTCTGTGGGTCAGCGTCTAAGCTCACTCACATTGTTATTGGCAGATTCAGTTTGGGGGGACTCTTTGAGGGCCTCAGACTCTCACTGGCTGTCAGCCAGAGACCACCTTCCACATGGAAATATCCA
>NewGene_4319
ATGCCCCACGTGTGCCCACGAGGTGTGCGCTGGGCGAATCCACACCGTCTGCTGCCTCCGACACGCTGCGGGCGGGCAGGTGGCTGGGCCTTGGAGAGCGGGGAGGCCAACTACGCTGGCCCACCCACGAGCCGGGAGCTCTCCGTGCTCTTAATCAGTAAGATATGTTTCTGGAATAAAAACCACATCAGCATTTTTATTTTCAAGTTCAGACAAGGTTTTTTTTTTTTTTTTTCCCTTCCCAATTTTCCCTTCCCATGGGCGAGGCTAATCCTCTTGCCT
>NewGene_10923
ATGGTTAAAGAATTGGCTGGAGCTATGAGCAAGAATATATGTCTTGACCAATGGAACAGAATAGAGAATCCGGAAATAAACCCTGACACCTATGGTCAATTAATCTTTGACAAGGGAGGCAAGAACATAAAATGGGAAAAAGAAAGTCTATTCAGCAAGCATTGCTGGGAAACCTGGACAGCTGCATGCAAAGCAATGAAACTAGAACACACCCTCACACCATGCACAAAAATAAACTCCAAATGGCTGAAAGACTTAAATATACGACAGAACACCATCAAACTCCTAGAAGAAAACATAGGCAAAACACTCTCTGACATCAACATCATGAATATTTTCTCAGGTCAGTCTCCCAGAGAAATAGAAATTAGAGCAAAAATAAACCCATGGGACCTCATCAAACTGAAAAGCTTTTGCACAGCAAAGGAAACCCAAAAGAAAACAAAAAGACAACTTACAGAATGGGAGAAAACAGTTTCAAATGATGCAACTGACAAGGGCTTAATCTCTAGAATATATAAACAACTTATA
>NewGene_10692
ATGAGAATCTCTAGTTCCATTCAGGTTGCTGCAAATGGCATTATTTTGTTCTTTTTTATGGCTCAGTGGTATTCTGTTGTGTATATATACCACACCTTCTTAATCAATTCATCTGTCGATGGGCGTTTAGGTTGTTTCTATGTCTTGGCTGTTGTAAATACCACTGCGATGAACATAGGGGTGCATGTGTCTTTTTCAATGAAAGTTTTGTCTGGATATATGTCCAAGAGTGAATTGCTGGATCTTACAGTAGTTCTATATTTAGTTTCC
>NewGene_2848
ATGGGCGGTTGCCTGGGTGACAGAGGCCACGCTGAACTCAAAGTGTGCTGGGGCCAAGGATCGCGGTCCCTAAACAGACTCCTACAAACCTCAGAGACCATGCCCTGCACGCTCACGCCTACCCGGCGCCTGGCTCAAAAGCTTGACCCCCCCCCACCCCTAGCCCCCCTGAAAAAAGTCCCAGAAGCAAGTTGGGTGGCTCCAGCCAAAATGCGGCAGGGAGGTGGGGGTTTGCTGTCACTTTATCTGGGGCTGGGGCATGGAGTTCCCATCATGGGGCAGCGGAAACAAATCCGACTAGGAACCACGAGGCTGTGGGTTCAATCCCTGGTCTCACTCAGTGGGTTAAGGATCCGGCATTGCCGTGAGCTGTGGTGGAGGTCGCAGACTGCACTTGGATCTGGCGTGGCTGTGGCTGTGGCTATGGCCGGCAGCAACAGCTCCGATTCATCCCCTAGCCTGGGAACCTCCATACGCCGCAGGTGCAGCCCTAAAAAGACCAAAAAAAAAAAAAAAAAAAAAAAGAGGAGCTGGGGG
>NewGene_6703
ATGCAGCTACCAGTCCACACCACAGCCACAGCAACGTGGGTTCTGAGACGCATCTGCGACCTACACCACGGCTCGTGCCAACGCCGGGTCCTTACCACCCTGAGAAAGGCCATGGATCCACCCTGTATCCTCATGGTTGCTAGTCTGGTTCCTTACTGCCGAGCCACAGCGGGAACTCCAGAAATGTCCTTGTGCACAGCCGTGCGGCTGCTCAGCAGAGGAGCAGGGATTCAGCCCAGGACCAGCAGCTCCAAGCCAGGCGTTCTGCATCACTCGGCAGCCTTCTGTTGCCTCCCCTCCCACAAGCAGGGCTCAAAAGCAGCAACACCGAATGACGGTTAT
>NewGene_2127
ATGATACGTGAGGCTGAGACAGTCCGAGATCTGCCCCAGGTTTCCGGACCTAGGGAGGGACCTAACTGCTCCAGCTCCCAGCTTGCTCCAGGCTGCCATGAGGAACCATCAGCCCTCAGAGCCCAGACACGACAGTGCCATCCTACCACCAGCTCCACTCAAGCTCCTGCCCTGGATAATCTCCTCTGGCTTTCTGTC
>NewGene_4121
ATGGTGTGGGTTCGATTCCTGGCCTGGGAGCTTCTACATGCTGTCACAGAGATCAACCACAATGCAATATTAGAGAGAACTACACAAGGATGTGACTATCAGGTGGTGGGAACCAAGGGGGCCATTTTGGAGCATGGGCATAACAGGAAGAGTGAATTTTATTTTGTCATTATACATTTCAATTTTCACTACAGAACTTTAATTGTAGAGTCTGTAGGTTCCAAAACAGAGGAGGTTATTTTATTAATCCAGGTACTACCAAATGTTTCTCTGAGTTTAACTCTT
>NewGene_8904
ATGCGATTTTATCATTTCAATGAATTCCATCATTTTTCACATCTTGGTAATTCTATTTCAGAGGTAGCATTCATGCTGCGTACAGTGGGCTGCTGCTTTTCACTCTTGCTCCACACTGAATTACCAGCAAACTCACTCGAGGAAAAATCTCAGCTTTCCAGAGTCTGGTGCTTCTCGGGCCAAAGGGACTGTTTGTAC
>NewGene_10919
ATGACGTCATCCGTGATAAGGCACCACTGCTGTAAAGGGATTATTTACCGAGTAACGCTCCTCTGTTATGTGTGTGTTGTGGGGACTGCGGAGGGTGTGCGGGTGACAGGAGGGGTCTCTAATCCTGCAGCGGCGTGGGAGATGGGCCCACCCAGAGAGGCAGGGCAGCCTCTGGCCTCTCAACCACATGAAACTGTCTACTCCCTCCGCCCTCAGTACAGCTGTGCGGGTTTAGTGGTCCTGACT
>NewGene_10785
ATGACTAGAATATATTTCTTCATAAAGTTAGTTATGCTACATTCAGTTTATCGGAAAATTCTCTTGGGAGTGGAGGGAAGAATACTACCAAGAGTAGAAGTCAAAAGATGTATTTTAATGTCCGAACATGGCATATCACTGATGCCCTGGGTGAAGTGCATG
>NewGene_4097
ATGAAAAGATGTTCAATGTCACTCATTATTAGAGAAATGCAAATCAAAACCACTATGAGGTACCACCTTACACCAGCCAGAATGGCCTTCATCAAAAAGGCTACAAACAATAAGGGCTGGAGAGGGTATAGAGAAAAAGGAACCCTAGTACACTGTTGGTGGGATTGTAAATTGGTGCAACCCATGTGGAAAGCAGTATGGAGATTCCTCAGAAAACTAAACATAGAACTACCATTTGATCTAGCAATCCCACTCCTGGGCATCTATCCAGAGAAAACCATGACTCGCAAAGACACATGTACTCTCATGTTCATTGCAGCACTATTCACAATAGCCAAGACATGGAAACAACCTAAATGTCCATCGACAGAGGAGTGGATCCAGAAGAAGTGGTACATATACACAATGGAATATTACTCAGCCGTTAAAAAGAACGAAATACCAGCATTTTTAGCAACA
>NewGene_3793
ATGGAAAACTATCGGCACCTCCTAGATGCTCTTGAGCTCTTTAATGCCAGAAGCCTGAGGTTTAACCCACCAGTTCTCAGAACTACCCTAGGGCTATGGAATATCCACACTCACTCATTCAAGGGCAGACTTCAGAAGCTGGATTCTGTAGTTTATCCATTGACTGTTCTGATCAGA
>NewGene_6493
ATGATCAGAAGCCAAGCCATGGAACCATGTTCTGGTGGCAAAACCAGTTTGGGGGAAAGAGATCTCCTGGATGAAATGGCACCAAAGCTCTCTGAACAGTGTCCGGTCATATTACCTCTGCTCGGTTCATTACAGCCATACCTGCATCTACAGCTG
>NewGene_5402
ATGCATAAATATAAGTATTTGGTGAATGAAGAAGGATGCTTGAAATATGGCCTCTCCTTTGTGAACAAACGCCGTGGGAGCAGTGTTACCTACATGGATAGCGCCCCCTGGAGCTGTGCAGTGTTCAGCCCTGCTATCTCCACGGACTCCGCGTTGGCAGGACCTTCAACCTCCACC
>NewGene_4992
ATGGCGCGCGGCCCGAGGAGCCCAGCCAAAGCCCTCAGGGAAGGCCGACAGCAGCCGGGACTCGGGCTTCCTTCGACTGCGGCCTTTTGGGGTCTCCCTCCTGGCGTCACAACGATCTCACGCCTGCTTAGGTGTCTGTGCCTTTACCCTAAGCTGCTTCTCGAAGCGAGCGCTCGC
>NewGene_107
ATGCTATCCACTGTAACTTTTAGTGATAAAGGGATACTCCAGACCTGGTATTACCACACAGGTCACAAATACAGAAAAGAGGGACTCAAGAGGAAAAAGAAAGATTTAACCCACTTTATTATTTTTTTTCTCCCCCACAGAAAGTTTCACTTCCTCTGGATCTGCCACCTCCTTTGTTGGGGAGCCCATTGTGTATTCTCAAGGACTCAGTGTGTTCCACAAATGATATCAAAACTCCCCCTTTCTGAAGATGACGTGGTAAAAAGAGAAGATCTTGGCTTTCTTTCATGGGTT
>NewGene_11036
ATGGTAACCACAATAAGCAGATGCCTGGCGAGCAGGATCTCACTATCCAATGGACAGGGTTCACTCTGCTGGTCTCCCTCCAATCCGCTCCATTCTTTAAGTTGCTACACAGAGAGCAAAAAAATCAGTGTCAAATGTGCTTCTCTCTGCATCTCACATCATCACTTAGCCACTCTGAAGTTCAGCTGTTCAAGATGTCATGATATAATTTATTCTCTCTATTCTAGAACACCTTCTCCTTCTCATGCTCCATTCCCC
>NewGene_3830
ATGTTGCTCGGAGGAAGGGCGGCGGGCAGGGACAGAGACGGCCGCGACCAGACAATGTCCTGCATTCACGGCGGCCTCGGCCAATCACAGGCCGGCGCCTCCCGGCCCCTCGCGGCGCCACCGGCCACGACTCGGGCCGGAGGAAAACCTGGCCTCCGGGCGGCCATCTGCGGCCATCCCCAGGCAGGAGGCCGCGCCCCAACTGCGCCCCGCCCCGGGGCTGGGGGCTCGGGAAGGAGGGCGCCGTGGCGTCCCCCTGGGCAGGGATCGCGCTCGGAGCGCAGGACGCGCCGCCCCCTCCGGCTCGAACGCGGCGCTGTCCCTTTAAGGCGAGCCTCCTCCCGGGCCGAAGAGCGCGTCGGCGGCCCCGCCGCGGGGGGCAGCGACATCCGGGCTACCGGGCTGGCGACGATGACGGCCCCTGGGGCAGCTCCCAGTCCCTGCGGGACGCCCGGCTGGCTGCGGCCGGGCAGAAATAATGTATGCAGTTTGTGTGGTGAAATTCTGGACCAATGGCTGCTGTTCAGTGCAAATGGGCAGAAATGTTCATTT
>NewGene_10348
ATGCGAGATCCTCAACCCATGACGCCATGGGAACGTCCAGTTTTGTTTTGTTTTTTAAATCTGATTTGGTTGCCAACATTAAAAACTCAGAAGACTTCACATGAGAATGCAGACAACCAGCTACTCACAGAAACTGGGGTACAGAGCAACTCTGGGCTGGCACTGCTGCACAGCAGCCATGGGAGGGCAGAGCAGTGGCAGCGCCTT
>NewGene_8791
ATGGTTTTGAATCCAGCCCTGGTTGTTCAGTCTCTGATTGGGCAAAAGGGGGCTCCTTTGGAGAGGGCAACGCTCAGAACTTCAAATGGGGCCCTCAGACATGGAACGCAGGTATCACAAACCTCCAGAGGAGATGCAAGCCTGATTCTTCTTCTCTTTCTTTCTTTTTTTTTTTTTTCTGTCCACACCCTAAGGGTCCAAGAGTTCAGAGGCAAAAGCATTCAGAGAAAGCTTCTCAGAGGTGGGGCT
>NewGene_1618
ATGTTTACAGAAGAATTCACACCAATTTTACATAATCTCTTTCTGAAAATGGAAAAGAAAGGAAAAATTTGCAACTTATTTTCTGGGGCCAGTATTACTCTGATATCAAAATCAGATAGATGGTACAAGAAAGAAAACTCCAAACCACTATCGCTCATGAATCTAGATGCAAAAATCCTTAACAAAATATCAGCATATTCAGTAATACATAAAAAGAATTATACACCA
>NewGene_9992
ATGGCTCAGTGGTTAACGATCCCGACTAGTATCCATGAGGATGCAGGTTCGATCCCTGGCCTCACTCAGTGGGTTAAGGATCCCATGTTGCTGTGGCTGTGGTGTAGGCGGCCTGCTGTAGCTCAGATTCGACCCCTGGCCTGGGAACCTCCATATGCCACAGGTGCAGCCCTAAAAAGACAAAAAACCAAAAACAAAACAAAACAACAACCAAAAAAAACACAGAATGTCTGCATCACCTCACTTTACCCACTAATTGCCAGTAGCATAACCCCTTCCCTCAGCATTGGGACAACCAAAAATACCCTCTACAAATTTCCAATGCCCCCAGGGGCCCTCAAGCACAGTGACACT
>NewGene_8578
ATGGCAAGTGATGGAGCTGAGTCACACCTTGGTCTGTCTGACTCCAAAGAGTGCAAGTGGATGTCTTTGCTGCCAGAGTTTCAAATGAAAGACATGAATTCAACAGACCTTCAGCAATGCCGAGCCATGTTTCGTGCAGTGTACGTCATATCGGATCAGCCAAGAGCAAAGGAACCATGGTCCCAGCCCTTGCAGATCTCACAGAAAAGCAAACACAAAAGGGAATGTAATTTC
>NewGene_6095
ATGCCACCACATCTCATCAAGACTGATCCCTGGGAGCAGCCCCAGCTGGGGGCGCAAGGAAGGGGCTGTGGCCTGCCCTTGCCCTTCAGAGGACCAGTGGGCACTGGATGGAAAGTATTCCTAACTTCCCCTGCCCCGGTCCTTGGCGTTCTTCCCATGCGTCCCACCCCGGGTCTTCTGCAGCATCACCCTGTCTTCCAAGTCCCCTTGTCCGGCTGTGAGGGGGCCCCGGCCACAGCTCCAGCAGCAGGTCCTTCTTCTGCACTGCGTAGACCAGCAATGCCGGGTTCAGGTGACCGTGGCGAAGCTGGGGCTGGGAGGCAGCAGGAGCAGCTCAGG
>NewGene_2547
ATGAATATCTTCATTGCTCTGTTTCTTCCCAAAGATGACTTCATTAGTTGCTTTCAGAAATGGAGCAAATTTCTAGTTTTCTATATATCCACATCATGGGTTTTCTCTCTCCACTGGGCATTATCTCCAGTTGGCCAGGGTTCCATGTTGCAAAACAGAGTATTTTTTCCTCCTGAAAAATCC
>NewGene_1552
ATGATTTTAGCCAAGGAGAGGCAGGTCGTGGGGCTTCCTGGTGGATTTTGCTGCCGTTTGAGTCCCCACCCAAGATCAGAGGATCAGGGAAGGGGGGCTGCCCGTGACCAGGGCTTACTTGCAGGACGTCTCCCAGGGCTGGGAGCCAAACAAAAAATGAGTCCGTTATTCCTCTGGGCTCCCTGTGAGCCAAATGGGGACTCTCCCTCGCCCGACCCCCAGAAGCCCACCCACCCCTTACGTAAGCTTTTTCTACAAAAGCTTTTCGGACAACTGGCAGCAGTCCAGAGCCAGGCTCTAATGATCTCCAGGGGGCTCCCGGTCCTCCCCTTTGGCCAGCAACTATCCAAACTGACACAGTGGCTTCAGGTCCCCCTTAGATGGCTTAGAGATGGTTTCCTGTGTATTCCCGTGACCACACGTGAGTGCCGGGCCAGAGAAAGCAACAGCAAGGGCACGCGTCACACGAGGGCCAGGGGCTTTGATGGGACATCTCAGATACAGAATTTCCAGCCTTGCTCTTCCCGGTACATCGAGGGGTCTGACATTTCAGGTGGGCTCACCCCTCCCACACAGAGAGTCGGCTGGACCTGGCAGGTGCTTCCAGCACCTGTGAACACAGGTCAGCGAGGAGAGAAGCTAGAAGGGCTGGAGCCGGAAGAAGAAAGACAGGACGCGGGGAACGGGGGCTATATTCACAGTGAACGAGGAGGGGGCAGGGCCCGGGGCCAGGTCCAGACTGGGAGGAGGCGGGATGAACAGAGTGGGCAGGGGCTGTCGCTTGTTGTTTTTTGTTTGGAACCTGGGAGTAGAATGAAGGGAGTGGTCTCGGGGGAGCGGAGGGAGAACTTTGAAGGAGATACAGGAATGGGAGAGGTGCTCTTAGGGATTAGATGTCAGATGACCGTTAACAGCTTGGGAGAGTTGCCAGCAAGGATGCACATTAACTCCCCTTTAATTAATTTTCCTCTTTTTGTA
>NewGene_8994
ATGAGATTCCATCCTTTTAGTGCAGGAGCCAGGAGCTCCTGGAGACTATTCTTCAGTTTTGGAGGAGTTCAGTCTCCCAAGGCAACAGAAATAAAAGCAAAAATAAACCAATGGGACCTAATCAAAATGACAAGCTTTTACACAGAAAAGGAAACCAAAAAGAAAACAAAAAGACAACTTACAGAATGGGAGAAAATAGTTTCAAAGGATGCAGCTGACAAGGGCTTAATCTCTAAAATATACAAACAACTCATA
>NewGene_4467
ATGATTAAGGGATCCATCCAAGGAGAGGATGTTACTATCATCAACATATATGCCCCAAACATAGGAGCACCCAGATACATACAACAAATATTAACAGACATAAAGGGAGATATTGATGAGAATACAATCATAGTAGGAGACCTAAATACCCCCCTCACATCAATGGACAGATCCTCTAGACAGAAAACCAATAAAGCAACAGAG
>NewGene_4879
ATGTGGATTTCACAAGTGGTTCTCAAAAACTATAAGACCAAAAAAAAAAAAAAAATCCTTCCCTCAAAATGCAGAAGTTCTATAATATTTTGGTATTATAATAAATCGCATGTTATTTTGACCGTATTCTTACTGTCAAGTCGGGGATTGCGTGAGTGCTGTGCCAACTCTGACCTGAGCCAATTCCGTTCAGAAATGTCATCGCTGAGATGT
>NewGene_4006
ATGCAACCTGGATCTTGTGGCTGTGGCTGGCACAGGCCCACAGCTGCAGCTCCAATTCAACCCCTAGCCTGGGAACTTCCATATGCTGCAGGTATGACCCTAAAAAGGAGAGAAAAAAAAAATTCTGCAAAACAAAAACTACCACAGGAAAAGATGAATGGCAAACTAGAAAAATATTTCTATATCCTATCACAAAGGACTAATTTTTTGAATATATTAAAGGCACCTACAACTCAATCTAAAAATAGCACCAAGGACAACAACCCAATAGAAAATGAGCAATTTTATGGAAAGGGAAAAACCAATGTCTCT
>NewGene_2485
ATGGGTCTTAGTTTATTGGAAAGGTATCAATTGGTTATTTTTGTGAGTCATGTCTCCAAGCCTGGTCCAATGAGCTGTGCAGGAGGAGTATGGATGAAGAGAAACAGTTTAAAAGTACACCACCTAAGCAGCAAGGGCTTTACATGGGCCAGTGTCCCTTTGAATAGAGGGCCACCCAAACAGGCACTGAGTACCCACCAAGATAGGCAGCATCAATGGGCCTTTGAGAGTCTTTTTAGAGGAGCCATAAGCTACCCACAAACTACGACTCCCACGGAAGACCTGGTTCCA
>NewGene_2314
ATGATGGGAACTCAGGATAATCATGGATACACATGGAGCCCGGTACCCAGTAACAGACTCGTACAGATGGAATTTCCTCAGCCAGGGATTGAATACCTGCCACAGCTGCAACAGTGCCAGATCCTTAACCCACTGCACCAGGCAGGAGATGAAACCCTCGCCTCAGCAGGCAACTCGCTACCCTTAAGCAGCTGTGCAAGCTTTTTCCACCCCATGGAGGGTTCTGCGACACAGAAG
>NewGene_9024
ATGGAGGGTGTTGGGCACAGAGACCTGTGTGTTCTTAGCCTCCACTCTCCTGCTGAACATCTGCAACACACATTAGGCACCTCATCTCAGGAGGAGGAAGGCATAAAAGGTCACATCCCTTATCTTGTTGGCAGGACCACCCAAGGTCAGATCCACGTCATCATGTTCTTCAAGCCCCCCCAGAAAAAGAGTCCACACCTTCATCCCCTCCATCTCATGACAGGATGCTCTGGGAAATGCCTTCCTCTCCATGGTGGTACCACTCATCCCATACGAGATGCTCTTGAATCAGTGAGGGTTCCTGGCAACAAGTAC
>NewGene_3571
ATGTTCTCTCGTTTCGCCCTCACGGTAATCTTGCGGGGCAGGAAAATCACCCCCCCTTTGCAAAAGGAGGGGTTCTGGGTGCAGAAGGATGACACAAATTCCCTGGAGTCTCACTGTCACCAAGGGGCAGAGCCAGGACTGGAATCCAGGAGTGGGCGA
>NewGene_4960
ATGGAATGCCCGAGCCCACACTGGGCTTATTTTCTAGGCAAGTGCCTGGTTGTTTTCCTCGTCCCTCTGTGGCTACCACTTAGCATCGACCCCCCTGTATGTACCGTTAATGCAGGGTCCCCAACCTGCACCCACGCAGAAGACTCAGCCCAGAAT
>NewGene_1868
[truncated: 1,666,768 more chars]
