# Supplementary material for: Integrated Multi-Omics Analysis Reveals Stage-Specific Molecular Modules Regulating Uterine Function and Fecundity in Large White Pigs Across Reproductive Lifespan
Source: Biology (Basel). 2025 Nov 13;14(11):1589. doi: 10.3390/biology14111589 (PMC12649833; doi:10.3390/biology14111589)
Supplement: Supplementary file 1 [file biology-14-01589-s001.zip › Supplementary Materials S7-New genes were discovered by filtering out sequences/Sus_scrofa.newGene.longest_transcript.fa]

>NewGene_10000	NewGene_10000.1
CAGGTGAGTCCAGATCTTCTCGGGGGTATGACTCAGGTCCTCATGGGCTCACAGGGGGTGCCCTGGACAGGCTTCTGGTTTTCCTTCATCCATGTCTCTTTTCCCAGCAATCAAGGTCCCTTGACCTGGACTCAGGGTGAGGCCAGGGGAATAAAGTCAACTGGAGGTTGCCATGAGACCCAACTGCAACAAGGAAACAGTTCTCTCAGCCAGGGCTCCTCCAGAAAATGAGGCTGGTGGGGAATCTTCAGTAGTTCCTAAATAATTCTGCAACCTGAGCCTGAGCCATTTGAAAAAGTCCATGGTAGTCTCAGAACCAAAGAGAGAAAGCTGGCCATCTGCCAGGAAACACTAAACTGCATTCCCAGACACCATCCAAGCCACCCACAGCTGGCCACCTGGTGGAGTGAGTGCTGGTCCCAGTGGTGCAAACCCCAGCATGGTCCAGATCCAGCCAGAGTCATTAGCTTACATCAAAGAAGTGGACTCCAAATGAAAACAAAGGGATTTTAAAAGTGAAACTGGGTGCACCTGCAGCTTATGGAAGTTCCCAGGCTATGAGCCAGATTGGAGCTGTATAGCCAAAGACATCCTGAGAAAGAAAAATGGAGCTGGAGGAATCAGGCTCCCTGACTTCAGACTACACTACAAAGTAACAATCATCAAAACTGCATGGTACTGGCACAAAAACAGAAATATAGGTAAGTGGAACAGGATAGAAAGCCCAGAATTCAACCCACGCACCTACATCCAACTAATCTATGACAAAGGAGGCAGGATATACAATGGAGACAGGACAGCTTGTTCAATAAGTGGTGCTAGGAAAACTGGACAGCCACAGGGAAAAGAATGAAATTAGAACACTCCCTAACACCATACACAAAAATAAATTCAAAATGGATGAAAGACCTAGATATAAGACCAGACACTATAAAACTCCTAGAGGAAAACATAGGCCAAACACTCTCTGACATAAACGACAGCAACATCTTCTCAGATCCACCTCTCAGAGTATTGACCACAAAAACAAAAATAAACAAATGGGACCTAATCAAACTTCAAAGTTTCTGCACAGCAAAGGAAACCCTAAACAACACAGAAAGACAACCCAGAGAATGGGAGAAAATCTTTGCAAGTGAATCAGCTGACAAGGGATTCATCTCCACAATTTAGAAACACCTTCTGCAGCTCCATACCAAAAAAAAACAAAAAAAAAAAAC
>NewGene_10002	NewGene_10002.1
TGATGTCTATGATCTGCCCATTTCTCCCACCTCAAAGGAGGAGGAACCAGTTGGCTAGATGGTCATTGGCTAGACCATCTGTCCTGGACCTGAGGAGTGCTGACCAGAATAAGGAGGAGGAGGAGAAGGGAGCCCAGAAGCCACAAAGAGTGGGGAAAAAAGGCTGCGACGATCCCAGAGGAGAGCAAAGAAGAGTGGGGAGTCCTGAGGAAGAAGGGAGTGGCTGGCGTGAGTGTCCCTGCAGGATGTCCTGCTGTGCATTATGTATTTGGAGTCTCCCACTAACTCCTGCTCAAGTTAGCAGCCCCAGCCTTTGCAAGTGAAGCCCTCATTGCTTTTCCAGGCTTTTGGGGTATTGATCAAAGCAGAGCTGATTGGAAGAAGGGGGGAGCTGGTACAAGTTGCCAGGAGCTAATGGTCCAGAAGGAGGACTGAGGTGTGTTTGTATTGCTTACCAATGCAAATCATAGGCAAATTATTTTTTAGTTGGGTGACCCTGTTGGTGGGGCCTTTGTTTTTGTTTTTGTTGTTGATTTGTTTGTTTTGTTTCTCAAGCTTAGGTAGTACTGTATTTCACAGAAGAGAAAAAGTCACAGAAATGTTAAATAATTTGCTCAGTGTCACACAGCTAATAAGGAGCCTAGCCAGGATCTGAACCAAAAGAGTCTGACTCCAAAGTCTAAGATGTTAGCAACCAAACCATTGCTGTTGAGTAATGGTTACTCGTTTTTGTTTATATCACCAAGTCCAAACAGAGTTCAACTGTCCCAGCCACAATTCAAAGGCAGAAGTGCCCAGATGTTAGAGATTAATCCAGATAGCAAATGATGTCTAGCTCAAAGAGTCTTGGAAATCTTTGTTAAATGTTTTGGTGGAAGATTTTGTAAAAAAAA
>NewGene_10007	NewGene_10007.18
GTGTTACCAAAAACTGTTTCATTGTGCAGTCCACTTTCAGTAAAGAGCTCAATTACATGACCAACAACAAATGGGTAATCCTATTCATATCAAGTGAACAATAGAGTGCTTGTTATTTAGAAGGTATTGTGACCGAGCTCCAGGCTTTTGTAACCAGTGGTTTACTTAAGTCTCTCCTCTCTATGTGTTAATATTATACATTATATATACTATGTATACATATTATGTATTTAGTATTCTACTCAGCTATTCCATTCAACCTCCATTGAAGACTGTGTGACTTTATTACAGAAATAGAGTTCACAGTAAAGACGACTTGCATACAAAAGTCCTATATTTTTATTTTACAATGCTATTTTCTTTCAGCAAAATTAAAAAGCTGGCGCTGCCAAGATCGCCTGCGTTTTGGAACAGGATGGAAACTAGCCTCCTTTTCAGATCCCTGGCGTCCTGGTGATTTGATTAAGAACACAAGTACCCAGCAAGCAAGAAGCACCTTGAGAGCTGCCCGGGGGACATTTCAGAGGAAAGCCCCAGGGAAAAGGAGAGGTCTGACAAGAGCAGCCCGCAGGCTACATCGTGCTGATGCCGCTCCCTTTTACAGGGGGAGAAAAGACACTTTTTACAGAGCTGGGAGCTCATAAACGTCTCAAAAGAAAGATGCTGGATAATTGGAAATAAGGAAGAAATATAATGAGAATTAGAAGCCTTTGAATTAGGCTAGAAACACTGTGGACTACTAAGTGTAAAGTAGAAGAAGGTGAAGCTGAATTTTAAAGCACTCTTCTTACCAGTGGATTGGATTGGTGACTGCAGCTTTGTCAGCAGCCATGACTCCATGTCCCAGGATGCAGGGCAACCCATCTGGGGAAGAGCCGAGGAGGCAGAGGATGCCCTTCTATGCAAACTACGGTGGCAGGACCAGCCTTCCACCTCCCTGGAGGTGATCTGTGCTCTGGATGTGCTGACTTGGAGAAGCAGGGCAACAGTGGATACCAGCAGCCTGCCTTTGCATTCTTCTTCAGATGTGGGGAACTTCAGCCCAAACTGCCCAGGGCCCACCAAAGGGTGTGACATCGCCTCCTGATAGGCAGGACCAGAGGGCTTTGCTTCCCAGCCACACCCAGGTCCAGGGATGGGTGCTCTGTCTCCTACTCCATCCTTCAGGGCAGAAGTGATGGGCTATTCATACTGTTACCTGAGGCCGGACCAATGTGGAAAGACTTCTCCATTCCATAAGTGGCCAAAAACAAGCAAGCAAAACTTCCAGAGTTTTCTCACAGAACTTTAGTGAAAATTTTTAAAATTCATATTTTATTATATATGTAATAATGGATATAGTTATGTAACTATTCCTTTATTTTATGGATTTAGTATGTATATAATTTCAATAAATTGTAGACAGACATAGATATTGTCTTCTAGGAAGTTTGCTCATAGATCCTGATATTGCCATGTATTGCCAAATCTCGTTTCCCATGGGAAGGGAAAAAGATTGTTTGTTACAGGTAAGGATTGGCTACAGAGATGTTCTTATTTTTATAAATTTGGAATTTGTTCTACAGCCCCCAAGAGTAGAGACAGAAGTGAGCCAGGGCCAATGGAACTGGAGAAAACAGGTTAGATTCAAGCGTCAGTTTGTGGATTGCACTCAGAACATGGTATTTAGCTAGATGTGGGACATCTAACAACAGTCCCAAAGCATCTACAGAACAACCTCTCTGCAACTCACTGGAGGCAACTCCTGGTCTGGCCCAGCCCACCTTCCAGCCTCCTGCCCCCACCCGCCCACTATGCAGTCCGTGTTTACTGGCACCACACACCCTCATGTTTCATGAGTTTACACACTTGTCACCCTTCCCCATGACTCTCCATCTGGTGAAATCCTAGCCATGCCTAAGCCCCAGCCCCAAAGCCACCTTTTCTGCTAAGCCCTCATCCACTCCCCCTTCCCACTTCCTGCAAACTAACTAAATAACTGGCCCCTGCTTCTAGGCCTCATAGGACTGTGTTCACTGTGTAAAGCTCCATAGAGGGTCAGTCACCCCCGTCTTTCACACTGCACTGCAAGCTCCTCCAAGAAGGAGCTTGGCTTAATTCCTTTTATTTCCCAAGTTTCTAGCACAATATTGGCACATAATAGGAAATAGTATTTCTTAAATAAAGAAAAGGAGAGAGGGAAAGGAATTCCAGTCAAAGGCCTTTCTAATAAGAATCCTGTGAAAATCTCAAAGGAGCCTGACTATGGCCATGGCGTTGGGAATGGAAATTCAAAATTATGAACAGATTAGACTGGACCAGTGATCAAATATAAGGAATGAGAGAGAAGGACCGGAAGATGATTTGACCAAGTTTCCTGACCTCAGAGACAGAGACCATAAACCAGTTATTGATTGAAAACACAGGAAGAGTAAGAATGGGGCAGAGGTGAATTTTCTTTCCAACTCTTCACTTGATACCGAGAGGGACATTCAGTGATAGATGCTTCACAGATAATTGTGTATTCAGAGCTGACACCTTAGGAAGGGATCAGAGCTTATAGCGCAACAGCAACAGCGGAGGAAACTATGGTATGGATCCCATGTTAGAGAAAAGGACCAATGATTGGATTTGGGGTTCTGCCTCTAAGAAATGAGAAAAAGAAGAGAAGGCAATAAAGGAATCTGGAGAGAGCCAGATGAAGCCATATAAGAAAACACAGTGTCACAGGAGCCAGTGGAAGAAGAGCCATTCAAAGAGAGCAGGAGGCCAGGGCTACAGGATGTTGACAATGAGCCAGAGGAGGAGGATGCAGTCACTCAAGGTAACCCCAGAGACGCAGCCTCACCAGATGGGATGTAGATGGAGCTGGTAGAGGGAGAAAGTGAAAACAGTGAGTGTGACCTTCTCTTAGAAATGTTAGTCATAACAGGGATGAGGGATATTTCCACTCATTCTGTAAATTATTTCTAATTGTGACTACATTGTCTTTTAATCGAATGTTGGCTTAATCAAGTTTCATTAAAGCTTTAACTGCCCACAGCTACTAAGATAATTTCTGCTTTTTAATTGAAGAATGTGTGTATAGTGCTGAAGTAAGGGTGAAAAAGTGTGATGATTAATTTATATTCTCTTTTAAAGCATATCATGTAATTCTAAAAGGAAGCAACTGTTTTGGGGGGTTTTTCCAAAAAGATGAACCCAAAAGACTTTGAAGAGTCCCTTATGAAAGAAAGAAGAGAGAAAGAAAGAGAAGGAAGGAAGGAAGGAAGGAAGGAAGGAAGGAAGGAAGGAAGGAAAGAAAGAAAGAAAGAAAGAAAGAAAGAAAGAAAGAAAGAAAGAAAGAAAGAAAGAAAGAAAAGAAAGAAAAGAAAGAAAAGAAAGAAAAGAAAGAGAGAAAGAGAGAAAGAAAGAAAGAAAGAAAGAAAGGGAGAGAGAAAGAAAGAAAGAAAGGGAGAGAGAAAGAAAGAAAGAAAGGGAGAGAGAAAGAAAGGAAGAAAAAAAAGAAGGAAGGAAGGGAGGGAAGGAGGGAGGGAGGAAGGAAGCAAAGAAAGAAGGAAGGAAAGGAAAAAAGAAAAGAGAAGAAAGAGGGTTCCGTTAAATCCAGCTGGCATGGTGTCCTCTCAGCTGCTCTGGGCTGGACCCTAAAATAGGGTCAGCAGTTTAACTGTGAGTCCTACACACTTAAGGTTGTCATTTCCCACTTGGCTTTCTCCTCCTGTCACTCTGGATTGCAGGCTGAATTGTTTAATGTAGCAAAGGGGGAATTGAAATGTCTGCCTTCCTCACAGCTGAGTACTTTTTATTGTCTCATTCCCTATTATCATAGAGAAAATAGATTTGAGATGGATTTTAGATCATAATCAGCAAGACTCTTGGCTGCCTGTAGGCAGTGCCACACCCATCTCAATAGGTTTATTCTACTGAATTTAGAATGAAGACCAGGGTGTTTTCATCTGAGTTAGCCAATTATATTTTAAACACATTTTCTTAACTGATTTGGGGAAACCTATTAAGATCTAATTTTAAAATAGGCTTTTCAGAGATCAAAGACACTAACTAAAGATTATATTCAGGGTCCTCTCAATCTGTCAGTGACTTCCTGGAAATTACATTTGAATTTTTACAAAGGAAGTGTTTCCTTCCCAGGGAGAGAAACAGGCAGCCGAGATGAAAGACCCTAAAAGGGCTGAGAAAACAGAGGGAAGGGAGTCTGCTTCTCCTAATAGCAGATGAGGCAATTCCTGCAAAAAGCCAATTGTGAGAAAAACTGTCTTTTACATGTAACATATTTACTTAGATATAATTTACTGATGTATTTTGTTTAGGGATTATATATGTGTTAATGTCATCCCAATAGAATGTAAGGTGCAAAAGGGCAGGAATATTTATTTTGTTCATTGATGAGTCCCTAGCACCCAGAACAGGGTCTGGCACATACTAACTGCCCCAGGATTATTTGTTGCATGTGTAAATGAGTAAATCTAGAAACCCCAAGTCCTGGAAGTATTTCACTTTCCTACCACAGCATCTTCTGAGATGCTGAGCAGCTCTCAGCATTCCCTGTCTCCGGCACTTCCCCTCTTGGAACCCCTCTCTGCTCCCAGCCATCTCACTCCCTGGAGAACACAGTCCCGGGGAGGGTCATCCATCCTCTGCTCTGCTGTTTAGGAAAGGGAGTCCTCTACCTGACATTGGTGGAAGTTACAGAAAGGAGCCAAGAGCCCACATGGTCTTTTTGGGATGGGGGGCACCTCACCTAAAAAAAAAAAAAAAAAAAAAAAAAAAAAAAAAAAACTGGACACCAGTCTTAGGACTTAATTCCACCTTAACCATAAACGAAAAGAGACCCTGGGAACATGTCTGGGCTTCTGTGGGATGTTGCTGAGTGTTTTGGATTCCACACTTGAAGGAGCAAGCTGTGGTTTTGACGATGTTGTGGATTGCCCCAAGACAAAAGGTGAAGGTTATGGTAAAAAAAAAAAAAAAACATGTATTCAGCCTCTGTGTTTGTTTCATCCAATCCCCTTAGTGAACAACTCGAGTGACTACAGTATTGTAGGGAGACTAGAAACTAAGTCACACATTTCCAATACTGTATTAGCCATCCCTGGTGATGCTTCAGCAATCAGAGTCACATTGGCCAAATGGGAGCAGCTCTCAGAATGTAAGGAGAAAAAAAGAGGTTGTGCATTTTTGCATCTACGAGACCCTCTTGTCCTAGCATGTTGGCCATGGAGACCACTGCTTAGATCCCCTTTCGTGAAACCTACCTGGAGATACATTTGGCCAACAGCCCCCACTACCTTCGAATCTGCCCCATCATTCCTACCAGCCAGGCCTCCTCTGAGCTTTGCCAGGCAAAGATGGGGCAAGTGGGGTTCCTAGGGGTTGGCATGGACCTCCTCCAACACACAACCTTCACTCCAGGACTCCAGTTGGCGTGGTGAGACTTTCTAGAACAGAGCTGCCATCTGAAACTCTTCCTACCAAGCCTTCCTCCTGTCTCTGCTTTAACAGGCATGATATCTGCTTCCAGGTGTGAAGACTCACCTGCCACTCCTGTCCCCTTCTCCTTTCTCCTACCTGCACATTCCTCCCAGTGAATTCTTGCATGTCTAACCCCACCTTGACATAAGCTTCTTGGAAGACTTGACTTAATACAACTAATACACATCCAGTAGCCAGAAGATCCTGTTAAAACACACAGACCGGGAGTTCCCGTCGTGGCGCAGTGGTTGACGAATCCGACTAGGAACCATGAGGTTGCGGGTTCGATCCCTGGCCTTGCTCAGTGGGTTAACGGTCCGGCATTACCGTGAGCTGTGGTGTAGGTGGCAGACACGGCTCGGATCCCGCGTTGCTGTGGCTCTGGCGCAGGCCGACGGCTACAGCTCCGATTCGACCCCTAGCCTGGGAACCTCCATATGCCGAGGGAGCGGCCCTAGAAATAGCAAAAAGACAAAAAAACAAAAAAAAACCATACAGTCCTTGATTATCCATGTTAAAGGAAGACACTGTGGGTGAAGATGTCATCTTTTAAAAGCCTTATTGGGGATAAAGCACCCCAAATGTAGGTAGAAAATGTCATCTCTGGTCATGTAATGGAACCAATCAAGGAAGGTTCCTAGGCTGCTTAGGTGACTTTAGGAGGTCCTAAACCCTTTAAGTATGTGTGTATTATGTTGAGTCTGTGTGCAATTCTCCCTGAAGAACTCCAGGTTTCATCACCTTCATCTACAAAGTTATCAACAGTGGCAACTATTTGTCAGTGAACTCAAGTAGTTTATGTGAAGTCTGTAATATGACCTAACTTATTTTATATGATATTAACAATCATGCCTCCACTTTCCACCCCAAACCAAGTACACTTTAGTCATTTTTAGATCCCTGCAAACTGAACCTCTTGTATAAAGACAATCAGTACTGCATTATTCATCTGATACTGAACTTTAAATAGCTATGCTCTAAGGAGTAAACACATGAAAGAAATAGGTCATTGAACAGCCTAGAGGTTATTTTTTCATGTTAGGGGATTGAATCTCTATAGTGGGTACATCTTAGCCCAGAGAATGCTTCAAGTTAATCCACAGGAAGATAATGGAAAAGTACCTCCAGCAGCTGTTCTCAAGGAGAAGGTTTATGTCAGCACCGCTTATATCAACAACACTCAGAACATTTTGTATCAGCAGCATAAATGCCAGCATGTCAGCATCTCTGTTTTATACACACACACCCCAATGTGTGTAGGTTAATTAGACCAGAGACCAGGAATGGTTTGCTGAGAGCTCAACCTGGATGCAGTGGCTTCCTAAGGGAACCATTCCTGCTCCGCCCTGGGGAACCATTGAGTACGTGTCAGTGAACATAGCTTGCCCTTTACAGGAAACTCTTCTCAGGAACTAACGACTTTATTCCTAAATCCAATGGAGATATTTATGGTGAGCTGGGATAAATAATTTGTCCAGATGCCTGTAGACATCTGTGCTCTGCTATCGCCAACTTCAGACAGGCACTCTGAATTCTTCACTGGGCAGGTGGGTTTCAGCTCCATTCTCAATTTGATTTAATTATTTTTTTTCTTTTTATGGCCATACCTGCAGCATATGGAAGTTAGCAGGCTAGGTGTCAAATCAGTGTTGCAGCTACAAGCCTGTGCCACAGCTATTGCAACACCAGATCTAAGCTGTATCTTCAACCTACACCACAGCTTGTGGCAATGCAGGATCCTTAACCCACTGATCGAGTCTGGGTTTCAAACCTGCATCCTCTCAGACACTATGTCAGGTTCTTAACCTGCTGAGCCACAGTGGGAACTCCTCCATTGTGAAAAAGTCTTCTGTGAAGAGAACTAGCAGATTGATGGACAGACCAGCCCTACAGTCCACTGTCAGACTGGAACAAGCAAGACCTTCAAGAGAAAAGCTAGACTCCTGGAAGGAGGGTAGACCATGAGCAGCAGAACACTGAGGGATGCACACAGAACTCTCCCTCTGTTCATAGATGTCCTTTAAGTGTATTTGGCCCTTTCTTTGGTAGAAAAGTTCATGCTCAATACTCTCAATTTCTCAGTTCCTGGTAGTGTTGAATGATAATTTTATGAAGCAGCTCAAATTCATTCTTAGAAAACTAGAAGACATTTTGTTGGGGGTTGGGGAGAGCAACAGATGTAGAGGGTTTTTGGTCACCAAGGGAAGAATTAAATCCAGTAACTTCTAGAAAATATTAAAATATAGGAAACCTTTTCAATAGAGAGCCAGGTAATAGGAATAAACATCAGAAGAGAATTAAAAACTGTGCTCAGGAATGGACTGGGAGTTTGGGGTTGGTAGATGCAAACTATTACATTTATAATGGATAAGCAATAAGGTCCTGCTGTGTAGCAGAGGGAACTGTGTCCAGTCTCTTGGGTTAGAACATGATGGAAGATAATATGAGGAAAAAATGCATATATATGTGTGACTGGGTCAGTTTGCTGTACAGCAGAAATAGAACACTGTAAATCAACTATAATTTAAAATAAAAAAAAAAAAACGTGCTCAGACTTTTGAAGCAGCAACCAGAGATTTCTCTATGGTGATAACAACCAGATACTAACTTATGACAAGAGTTACTTCCAGCAAAGTTCCTTTCTGACAACTAACTGAGTTTCTAACTTATACATATTTTTCCTCTACAGGAACCTTTTTCTACAAGAGGCAGTTACCTACATCCTGAATTAAGGAATCTGTTCTGAAACAACACACTCACAGATTTAAAGCAGTATTCTTTTTTTTTTTAACCATAGGAGGTTTCCAGGCCAGGGACTGAATCCGAGCTGTAGGTGTGACCTACACTGAACCTATGGCAACATTGCATCCCTGCACTGGGCCAGGAATTGAACCTGCACCTCTGAAATAACCCAAACTGCTGTAGTCAGGTTCTGAACCCACTTTGCCACAGCGGGAATTCCTTAAAGCAGTACTCTTCATTGTAGAGCTCTAATGAGGTTGTCAGCAAGGGTAAAAAGGTCATCTTAATGATTTAGACCGAGTGAGTGAATGAGGGATCTTGTCTTGAGTTTTATCTATTTAATAAGAAATCTGTTTACTAAGAAACCAGGACCTTGACAGAGATCCAGAAATGATTATAGAATTCTCAGCTTGGGGCTGCCAGTATCCTCAATGAGTAGCAGCTAATGCTCCCAAAATGCCCGTGGCCATAACGCCACTTTTTTTAAAGCATGAAAACCTTTCCTTTCAGTTTGACCAATGCCTATTGCACGTTTTAAAAATATACTTTCATAAACATAATTCTGGAAAAGCTAGAGTGATGGACATGAAGGTCTGAGTAAAATAAATTAGGTGTCATATATTACTCTGTTAACACAGAGTAAGAATTTTTTCTTGCACTGCATCTTTTTGAAGGATCACAAATTTCTGTGCTGCTGTCACTACAGAGCCACTATGCAAGCTTTCTGAGAAATTATAAAGGACACACAAAAAGCCTTTGAAGATGAAAGAAGGGAAATGCTGTCCCTATCACAGGAAATTAGAGACTGCTGGAATTATAAGGGTACCAGAGCAAATGATCAAACAAGCCATTATAATACTGTATAGGTAGCAGTGAACATAGCTTTTAGGAGAACATCTTATTAACTAGGATTACGTAGGGTTTTTTTTTTTAATGACATGAGCAAAGCAGTTTTAATACCAATAAGATTTCTGCGTCCACTTGGTTGAGCAAACAACAGAACCGTGGATCTAGCTTGTCCTTTCTGTGGACTCCCCATGACACTCTGAATATATCACTCATCCTTTTATGTCTTGGATTCTCTTCCAGTAAAAGCAAATAATACTTCCTATTTGTCAATATCCCCTGGAGTGCCCTTGAGAAGTTTAGGACTGGGATCCAAATCCTAAGGATATTTGTAACCCTAATAGATGCTGACAGGGTGGCTTCCTGGCTCACAGCACCCCCAAATCAGCCCCCCCCCCTTTTTTTGTCTTTTTGCCTTTTCTAGGGCCACTTCCCATAGCATATGGAGGTTTCCAGGCTAGGGGTCAAATCTGAGCTGTAGCCACCGGCCCACACCACAGCCACAACAACGCGGGATCTAAGCTGCGTCTGCGACCTACACCACAGCTCAGGGCAATGCTGGATCCTTAACCCACTGAGCGAGGCCAGGGATTGAACCCTCATCCTCATGGTTCCTAGTCGGATTCATTAACCACTGCGCCACGACGGGAACTCCCAAATCAGCCCCTTTGATGCAGAAAGTTTGTGATAGAAAATGGTCCTATCTGGACTGCAGGAGCCTAGTCCCTTTGCCCTCAGCTGATTAGTACAGGGATAGTCCCTTCATTCCAACTGGGCTAATCAAATTCTTCTCCCAGGACACCAAGTGGAAAGACAGAAAGGCACTCAAAGATTGGAAATTGTCAATCTAGAGAGTCGTGAGATACTTTTAATTAAAGTTGTGAAATAACAGAAGTTCCCATGTGGCTCAGCCAGTTAAGGACCTGGCATTGGCAGTGCTGTGGATTGGGTCTCTGCTGTGGCCTGGGTCTCTGCTGTGGCCTGGATTTGATCTCTAGCCCGGAAACTTCTGCGTGCCTCAGGCACAGCCATAGATAAATTAAACTGTGAAATAATAAAATAGATAACAAGGCAATATTCTCAGCCCCTCCCCTCACACATTGGCGTGGCTCCCTCCCAGAGCCTATAGTCATCCCAGCTGGGGCCTGCTGTGCAGGACAGGAACCCATCCCTCATCCTTTGGGGATGTCCATTCTACAGCCTTCCATCCCACATAGGGTCAACGAGACACTGCCAAGACTCCTGCCTATGCAGTAACCCAGGAGCCCCACGGCTGGGCCCTGGTTCCAGTAGGTGGCCTGGTGTGGTAGTTCCTCTTGCTGTCTGGCATAGCCTCTCTTTTGTGGAATTGTAGGAGATAGGGCTGCCAGGATGGCGCTGACAGACCGATTTGGGAGCCCTACACACCCTATTGGTCCCTGTCAGAGAGCATTACTAGCGGTAAACTTATATAAATATAGTTTATATAAATCATATAAAAG
>NewGene_10008	NewGene_10008.1
TGCAGCATTTGGAAGTTCCTGGACCAGGAATGGCATCCCAGCCACAGCTGCAGCAACAGTGGATCTGCAACCCACTGCACCAGACCAGGCCCAGAGATATGCTGTTGAGGCTTCCTGTTCTGGAGGAGAAGCCTAAGACAGGAAGTGTAAGACCAGGGCACTACACATCAGGGGCCTCTAGAAGAGGGAGAGACCACAAGGGTCCTTTGAAAGACCTTCACTGACTCCAATGGCGATCCTTTAAAGCATTTCCCGATCTGTGCTATGAAGGCCTCCTATACCTTACAGGGCTTCACTGATTCTGCCAAACATGATAGCTACTGGTTTTGGGAAGAGATGACTAGTGGCAATAGCCTGGGAAAGAATACTGATAAGGCTGGTGGCCTGGGCTCAGGGGCAGTGGACCCTGGTGAGAAGTGACCAGCAGCAGCCAGAAGAGCT
>NewGene_10011	NewGene_10011.2
CCTCACAGTCTGGAAGCTGGAAGGCCCAGCTCAAGGTGCCAGCAGATGTGGTTTCTCCTGAGGCCTCTCTCCTTGGCTTACAGAGCTGTGATGCTCAGCACGTCCTCCTGGAGATGTTGAAATGCACCGCTGGGCTTTGCCTTTTCTCTAGTCCCACCAGGACAGTTGAATTCACTGTCCAGACTTTCCGCCCCATGGCGGTCATGGAAGCCCTGTATCCTGATGGTCATGCCCTAGTGTAAGCTTCCCTTGAGCCTGGGCTGGACTGTGTGACTTGCTTCTAAAGAATAGACTACCACAAAGGGGATGCCATGTCCTTTCAGGAATTAGTTTACAAATGACTGTGGCTTCTCTCCTGCTGGCATTTTCCTGTTCCTTCTGGTTCAGCTGGATGAAACCAGCTGCCATACTGTGAGCTGCTCCATGGAAAGGCCCCATGATGGGAACTGATAGCAGCCTGCTAATCCATAGTTGTCAAGGACCTGAATCCTGCCAACAACCGGTGAGTGAGCTTGGAGTCAGCTCTTAGCTCAGGTGAACTGCAGACTCACAGACATCTTGAGAGACTGCAGATTCAACAGACACTTTGGTATGCAATGTGAGAGGCCCTGGGCTGGAGAACTCAGCTAAGCCATGCCTGGATTCCTGAACCACAAAATTACGAGATAGATCTTGAAGTTCCCAGGCCAGGGACTGAATCTGAGCTGCAGCTGCAACCTATGCTGCAACTGCGGCAATGCCAAATCCATAACCTACTGTGCCAGCCCAGGGATGGAACCTGCACCGTCCAGAGACAACACCAGATACGTAGCCCACTGCACCGCAGAAGGAACTGCTTCCATTTCTTTTAAGAGCTTCTTCATGCAGAAGACTATCTCTCTCTCTTCTATATTCCGAAGTAAGAATAACAAACTCCAGCCTTACTAAGCTCTTGCCTTGCACCAGGCTCTGGTCACTTAATCTTCATGCAGCCCTATAAGATAGGGGATATTTGATCACTCACAATTCATGTACTGGACAACTCAAAGCATAGATTGCACATATAACTTGCCCAGGGTCATATGGGTGGGGCGTCAATCATCTGGTTTAAATCCAGGCAGGTTCACTTCAGAGCCCAGGCCTTAACTCCACTACTCTGCACAGTAGAAAGGGTTTGTGAGTCATGCATGCAATTAAAATTTTCTCATAGTCACATTTCAAAAAGAGAAAGAAACAGGTACAATTAGACATATACTTAAGTTAACCAATCATGTTTCAAATGTTACCATTCAATATGTACTCGCACACTATATTCTTTTTTCCATATGTCATGACTTAGCACTTCTGCATGGTTCTATTGGGACCTTTCAAGTGTTTGGGAGCCACACGTGGCTGGTGGTGTCCCCAATGGAGAGTACAACTCTGTACCCGCTCAGCTGGGGTTACTGGACTCTCTGTTTATATCTGTGTGTTTACATAATCTTTATTCTTTTTGTTTTGGAATCTTCAAAACTATAGAGATCTTGAGTACTAAAACTGAAAGTAAGTTTTAAAAAAAGGAAGAAAAGAAAGCAGTAGTAATATGGTCATTGTTTGGGGATTTCTAATAATGCCTAGGAAATCTGTGTTGTTTGGTGACTTCTGTCAGATTGCTGACATATTTTGAATGCAACTGCATGCCCATTTAAGAACATAAGGTTCATTTATCATGTTTCCCCCTTGGCCAAGTAGAAATCTAAAAATAAACTCTTATGTTGTTAGGTTTGACTGAACTCTTTATATAAATATCCGTTTGCAGTTGTTGTTTTAGCAAAAGAAAAAGCCAATCTCCTAAGTGTTTTGGTTCTAAAAATTTTAGGAAACTGATTCTTCCTTAAACACTTCCTTCCTCTAAACCACATACAAACAAACAAAAAAAAAAAGGAAGTGAGAATTAGACTTTATTTTTATTTCTTTTCCCTACCGGAGGACAGAAAAGACAGTCCCATGTGACATTTTTTGCCATTTTCCTTCCCACCACCAAATTCTAATTGATAATATAAAGCTTAACTCTGTAAACTCTGTAGAGTCTTGGTTTTGGGAGTACCATCTCATCTGACAAGTTTGGTAGGGCCTGTGGAAAATGACCTTGTCTCATAAACCTCTGTTCGTGTCTCACACAATGTTTCCCCAACACTGGACCCATGGAATAAACCAATAGACAGTAAGTGCTTGTTGAATTAAAAACTTTTTAAAGTTCATTGAGGTATAGTTGATTTACAATGTGTTAATTTCTGCTGTACAACAAAGTGGTTTGGAGATATATATATATATACACATGCACACACACATATATATATACACATATATACATATATATATATATATATTCTTTTACATATGCTTTTCCATTATGGTTTATCACAACATATTGAATATAGTTCCCTGTAGGATCTTGTTGTATACCCATCCTATATAAAACAAGTTTGCATCTGCTAATCCCAAACTCCCAATCCATTCCTCCC
>NewGene_10018	NewGene_10018.2
GTAGGTGATCAAAAACATTAGATAAATACAAATGTCTTAATGTTATCATCAGACATAGGCATTGTGTGTAAGATAATTATTGACTTCTTAATAAACAGTAGAGAGAAGATATTTATATGCACATACCCTCATATATACACAGACTGAAGTAATAAGGAAACGTGCTACTGATGTTTCTGGCATCATGAACGAAGATACACCCTGACCCAGCCTCTCTCAGGGGATAAAATCTCATGAAAATGAGAATTCTGAAAGTGCGATACTGTGAACTTTGAATAACACCATGGGAACCATAGAAGTGCTGCTTGTGATGCTGGATGTGCTCCCAAGACATGGAGAAAAGTCATGACATGACATGGAAAAGTTGAACTGCTGGATGTGGACCATAGATGGAGGTCTGCAGCTGAGGCAGCTGCCATTTCAGGATGAATGAATTCAGCATAGGGACCACGGTAAAAAAGAAAAGGAAATTCATGAATCTGTCACTGCAGCTATACCAGCAGCTCTATTCACAACAGCCAAGACATGGAAACAACCCAATTGTCCATTGACAGACTATTGGATTAGGA
>NewGene_10027	NewGene_10027.1
CTTGCTCGATAGATGGCTGGGGAAGAGTGCTACTGTCTTCCAGCTGCAGTGATGAACCTGTCACCTCCCCTTTCAGCTCTGTCAGGTCTGCTGGCTCCATACCTGTCCCCCTGCAGCAGCTGGTTGCTTGCATGCTTCTGCCTCAACAGGGACCTCTCTTTTGTTCCTGCTCCCAGCTTTTCCAAGAGCTCTGGATGAGGGA
>NewGene_10029	NewGene_10029.2
GGGCGGTGGCGGGAGGGGGGAGGGGCGCGCGGGAGGGGCGGGGGCCGGGCGCCTAAGAGGCGGAGCCCGCCCCTCACAGCAGCCGCCGGCGCCAATGTTCTTACCTGCACCCCTCCGGCGCCTGGGGCTTCGTCGGGCCCAAAGTCTGAGACAGATTAGAGGCGATGGCCATAACCCAGAAGTCGTTTACATCGAGCTGTGGATGTTACCCGCGTTGTTTGGTGAGTAAGCCCAGAGTTCGCTCCCTCTGACATCCTGCCGCAGGCATCTCGTTCGGTGTCGCCCACGTTCTTGCCCGTGGGTGGGGCCTTAACCTAGTGGCCCCGAGGTTTCCTGAAACCCTAGGCTATCCGTGGGCCAGTCTGGGCGGCCTCTAGCCTGAGGCCCCTTCCGTCACTTCCCGGTAGTGTGGACCCCTACCCGCTGCTCAGCTCCCCTTCCCCTTCCCAGGCGGGGAAGGCGAACTGCTGGCGGCCTTCCACGAGTGGTTCGGGGTATTACTCGTGATCAGTGCAGTTCCAGGATGCGGAGTCTTGATCTTCATCATTGGACGGCCCTTTTACCAGTATCTTACGATGCTCCTCATTGTGGCCATGTCTTTCCAGCTTCTGATCCGCCGAAATCGAGCCAGAGCTCGGACCAGAAGGCTGCTAAATCCTGCGCTGGCTGGGGGACGCTCTGTTTAAGGTTGGAGCCGGTCCGGAATCCCTTATCCAGATGACTGACTGCGGGCCGGGGATGACACTGTTTGCTGGAGTGCTGACCTGGGGGGTCAGGAGGCTAAGGCCCCATCCACTGTGGTTTGTGCCGTGAAAGATGTGGAGGAGAACGGGTGTGGGGGCA
>NewGene_10057	NewGene_10057.1
GCTGCCAGCACAACGAAGGAACACAGGTTTGAGGTGGGCTGTGCTATGTATGAACTTTCCTAGAAGAGAAGCTGGAGTGTGACCATGACATCTGCCAGTGGAAGTGGAGACAGTCACATCCTCATTAAGAGGTGGGTTGTGATGCAGCCAAAGAAGCCATCCTGCTAGCAGTGGCCAGGGGTTCCACTGTGTTTGGTGGAGACAAACACATCGTGAGGAAGGGGAGCGAAGACAGAGGAGGCTCCGCACTGTGCCCATGAGCTTGGTGCCCTAGAGCCTGGGCTGGAAGTCAGAA
>NewGene_10071	NewGene_10071.1
GGGCTGGTGACATTCACCGTTGTGAGCATCCTCAATGACAGCATCCTCTGTAAAGGAGATCCATCCTGTGGTCCTGAAGAGGTGACTTGTGACCATTAACAGCTGTTGCTGTCGATTCTGTGCAGACATTTCTGAAGTCCCTGGATAAGTCAGGTAGAGCTGATCATTCCTGATCATTCCTGACAAACTGGCTGTGAAGCAGGAG
>NewGene_10075	NewGene_10075.1
AATGGAGACTCTCTGGTCAGCCTGATGGAGACACGCGGGCCGCCCGGCAGACAGTATCAACTTTCAGACATTGGACTTACACTATCTTAGAGGAAAGAAGAGGGGGATTTGCATGGAGGAGAGATGCAGAGAAGATGGCCATGGGAAGAAAGGGGCAGAGGATGGCGTGGGACAGCTAAACACCCGAGAGCACCAAGGACTGAGGGACTCCAGGAGCTTGGAAGAGCCCCTGCAGGTGTGTGGCCCCAAGGATCCTGAGATTTCAGTCTTCTGGCCTCCAAAATGGTGAGGGAATACATTTTAA
>NewGene_10083	NewGene_10083.2
GGTCACGGTCACGGGAAGTAAACAGCGGGCCGGAAAGCGTCCTGGGCTGCATGTCCCGCCCCGCCCTGAGCCGAGCTGTGGAAAAACCGCTGAGAGACGGGATTTTCTTACTTCAGCTGCGTGAGAGATCCCAGTGGCGCTTTGTGCAGTGCACGCCCAGGCCTGCTGGCTCGGGGTCTGGCCGAGCGGGAGCATCGCTGAGACCCGTGGGCGCGGTCGCGGTGGGAGCCTGGGGCTGGGCCGTGGCTTTGAACAGATGCAGCGCGACATGAATGCACCTGTTTAGCGTGAACAGGGGGGGGACCTCGCTTTGTAGACGCCAGTGCAGAGACGCCAGCGTGTTCTTGTTTGCAGACGCTGAGAGGAGACCTAGAGCGGCTGCGGTCCTCTGCCCTGGGGCTGCTCGGGACCTTCCGGGCCGAGCTTCAGCACTGTGTCGCTCAGGTGGTGGCGGTGGCCGCCCGGACGGCGCAGCTCCACCGCGAGGCCGTGCAGTCAGCGCAGCCGGCGGAGCGTCTGGAACGGACCCTGCAGGAGGTGGCGGAGCGGTGGCAGCGGGAGCGGCGGGAGCGCAGGCGGCTGCATGACGCTCTGGTGCTCTGGTGGCCCAGGGCTCTGAACAGCGACATAAGAGCCTGTGGGCTGAGTGCCCAATGCGTATTGGCCTCCTGGGCGTTTTCTCAGCATCCTCAAGGCAGCGCTGCCTCGAACCGCCGTCCGGACACAGCGAGATGAGCAAGGCCGCACCCCAGTGGCTCTCAGCCAGCGCAGCTTTCATTACCCAGGGGCTCCCCCAGGTGGAACCAAGTCCACAGGGACCAGCGGCCCTTGGGGTCCTAAGGGTTGCAAATGAAGCTGGGTCTCCCGGTCTGAGCCCCGAGGCCCCTGGAAAACCCACTGACGAGGCTGCGGGTCTCGCTCCTGCTGGACCCCAAAGACGGGCGGAGCCTCGGGCCGGCAGATAAGAGCAAAGTAACATCATTGGCAGCAACACAGCTGGGCCTGGAGAGTCTCATGCTGAGTGAAGTAAGTCCGACAGAAAGACAGACCCCATGTGACATCGCGTCCAGCGGAATCTCAAACAGGGCGCGGATGAACCTGCCTACGGA
>NewGene_10094	NewGene_10094.1
GTCGGTCTTTTACGTCGGGACTCAAGGGTTTGTTAGGTTGTGCTAGGAGCGATGGCTCTCGGTGTAACGGAGCTCTTAAGTGAAGATGCTGAGAGGAAAAGGAAGAGTGCAAAACATAGGGGAGAATGTTTGCTGGAAAACGACATGGTTAAAACCTAATGATCTTAGCAGCATCCTGCAGGTTGTTGATTGCTAATGAAGTTATGGATATCTCTGATGGCAGCGTCATTCTGAATGAGGGGTCGCTGTCTGCCTATTGAAAGAGGCCAGATTGCTGTGAAGTTCCTGAGATATTTCTGGCTAATGCCACAAGATTTACCGGTATGTCGTGTAAAAAACTAAGGAAAAGCTCTTCATTTTATGGATATGGAAAGAAAAATCAAGATGGATTATATTTTTTTTAATTATCCAGTCTTTAATTAGTTAAGTAAAACTAGTTAAACTTTTTAAAATCAATTTTGAATGAATACCCTTTGGTTACAAGCTGTTTGAATGTAAAATGCGTCATGGTGATTATAGCCAAATGAAGGTTTTTACTATTATAGAAAGTTATTAAGATGAGAGCAGAGTGGACAGAACATATTCCTGGGATTGGGCTGGAAAGAAAGCCCACCATCAATAATCATTACTGGCTGAATTATGGAATATTTAGTCTTAGTGTAACAGTATTGTGTATTTATTTATGGTATTAAGGTGTTTATTCTGAAAACGAAGAAAGCACAATATAGCAAGTCATGAGGAAGGTCACTGATGAAATGTAGTTTAAAATTGTACAGACATCCTGAATGAATTTAAGTGTTAAGTAATTAATACCATCTGATGTAACCAAGGTGGTTGGGCCCCATGCATAATCATTTTCCCTAAATAGCTACATGAATAAATTTTTCCCAATCCAAGTAAGAATGCCAATATTTATAGTCATCATTAATAAACCTAAAATTTCCTTAGTGAAAATTTGGATCCCACGCATGCAGCTCAGGGAGAGGTTTATGAAACTGATAAGGCTGTAGTTGAATACTTTCCCAAGTATCAAAACAGTATACAAAATAGCATCTCTGGGAATGTTTCCTTGGCAGCCATAAACTACCCATGTGTTGCATTTATTACATGTATTTAACATTGCAGTCTACGCTCTTATGACTGATCTCCCTTACCCTGCTTTATTTGGAATATATATTCTAGAAGACCTGTTTCAAACACAGACATCCTAAGTACATAGAAACCTTAAATATCTGGCTCTTGGTTAGAACAAAGAATGGATGGTAATTTTACCCAAAAAATATAGTGATCAAAGATAAATTGGTACCCACACAAAACTTTAAGGGGAAAAAAATACATTTCTCTAAAACCTCAGTTAATGTACATTACTGCACCGAGCATTGTGTACAACAGTTGTACACAATGCCAAGAGAAAAGGCAAAGTACAGGAAACAAGAACAGTGCAGAATAAGGATGTTAAAGTGATACATTTGGGCATATGAAACACTAACCAAAGATATGCTTCAGAATTGGATCCCCAAAGGTACAATTCCAATGGAACTTGAAAGCTCAACATAGAAGTTTCCATTAAGATTACTAATTGATTCAAACCTATTACTAAACAAGGTGTACTAATGTCATGATGGTGTCTTTCACACAGCACAGATATACTTAATTGGTAATATATAAAAAATAAGGCAACTAAATAAGACCAGGGACCTTAAGCTGTTACCTGTGTAAGGGATTTAAACTTCCAGAACCAATCTGCAACTTAATGGACTTAGTGGAGATCCTAAAATGTACGGATCTGCTGTTTGGACTGGTTTTGTGATAAACATATAGAACACAGTCTACATTTGTGTGATGTTACTGACTAGCCAGTAAGAATTTTCTCTCTGCTTTACACCATTCTTTCTGATTGCATTAAACAGTAGGCTCAATCCTACCATTTGGTGTTTTGTTTTCCTTCCCATTTGATATTTTCTAAAATAAGTTCTATTGTCAGAAATTACAGCATCCACTGCACTTGGAATCCCAATCAAGTGCCCTCTGAACTGATTATACACTTCATAATCCTTGCTGTTTGCCCAGCCTGTGTGAAAGTTTTTGACCACTTTTCAAGGGTTTTAGAGCCTCTAAATCCCAGCCTACCAGGATAGTCTGCTTGTCTTGCCATTTTCTCCTTCCCATCTTTCCTTCCAAAAGCTTGATTCCAGATCAATGATTTGCACTTGTCACTGAATAATTACTGAATATTGCCACTGCCTCTGGCCTTGTTCCACCTCACCAATTCTACATTTTGGGGTATGTACAGAGATGAGGTCAAAATACAAGTGTTCTATGAAGTTCTGAAATTTTTGTGGACCATCTTGGGGTCAGGGGAGAAGGTATCTTTCCAATACTTGGTTTCATTGTTGCAAATCCTGTCCTCTTGGAATTACCACTAGTCCACTCTGAGCTCCTGGCATGCCATGCAGCTGAGTTGTAACAGGAAGCAGATTTAATCTGACAGAATCCCACATCAAGTAAAGTATAATCCAGTGTATTTGGAAAACTTAATAGTTACGCTTACTCAATTGATTCTAGTTCTCTTTCAAAAGAGTATTAAGGTGAGTTCCTGTGTGGATCAGCGTAAATGAATCTGACTGGTGTCCATGAGGACTCAGGTTCTATCCCTGGCCTCACTCTGCGTTAAGAATCCGGCATTGCCAGGAGCTGTGGTATAGGTCTCGGACACAGCTTGGATCTGGTGTTGCTGTGGCTGTTGTGTAGGCTGGCAGCTACAGCTCCTAGCCTGGAAACTTACATATGTGGTGGGTGCAGCCCTAAAAAAAAAAAAATGTGTTGAGAAGAGCATTTCAGGATACTCAAAATTCATCATTTGAGGAAAATAATAGAAATACAGTGCATTACTGAGGTCAGGGAACTTAATGTGTCCTTCCCTGTAGTGCTGAATATAAAGTACAATAAATGGTCTTTTTTGTGTGTGCGTGTGTTTTTTGTTTTTTTAAGGGCCATACGGTGGTATATGGAAGCTCCCAAGCTAAGGGTTGAGTCAGAGCTGCCAGTGCCAGCCTACACCACAGCCATAGCAACATGGGATCCAACCACATCTGCAACCTACACTACATCTCATGGCAACTCTGGATCCTTAACCCACTGAGCCAGGCCAGGGATTGAACCTGAATCCTCACAGAGACAACATCGGGTCCCTAACCTGCTGTGCCACAGTAGGAACTCCAGTCTTTGGAATTCTTCTGTCTCGCAGCAGGTTAAGAATCCAAAATTGTCACTGCAGTGGCTTCGGTCCCTGCTGTGGCACAGTTTCAGTCCCTGGCCTGGGAAACTCCACATGTCCCGGGTGCAGCAAAAGAAACAAAAGGTCTATTTTCTTTTTTATCATTATTATTTTATGATTTTTTTTCCCATTGTAGCTGGTTTACAGTGTTCTGTCAATTTTCTACTGTACAGCAAGGTGACCCAGTCACACATACATGTATACATTCTTTTTTCTCACATCATCTTCCTTCATCTTAAGTGACTAGATACAGCTCCCAGTGCTATACAGCAGGATCTCATTGCTTATCCATTCCAAAGGCAATAGGTTGCATCTATTTACCCAAAATTCCCAATCCATCCCACTCCCTACACCTTGGCAACCATAAGTCTGTTCTCCCTGTCCATGATTTTCTTTTCTGTGGAAAGTTTCATTTATGCCAAATATTAGATTCCAGATATAAGTGACATCATACGGTATTTGTCTTTCTCTTTCTGACTTCACTTAATATGAGTCTCTAGTTCCATAAAAGTTCTATTTTCAAAGTGTACAGTTCAATGAGTCTTTCCATAGATAAGCACCCATGAAATCATTACTGATATCAAGCTAATGGTTAAGGAGTTCCTGTTGTGCTGCAGCAGAAACAAATCCGACTAGGAACCATGAGGTTGCAGGTTTGATCCCTGGCCTCACTCAGTGGGTTAAGGATCTAGAGTTGCCGTGAATTGTAGTATAGGTCACAGACACAGCTCAGATCCCGAGATGCTGTGGCTGTGGCCAGCAGCTGTAGCTCCAAATCGACCCCTAGCCCCTCTAATTCAACCCCATGCCTCCGGTGCAGCCCTAAAAAAAAGAAAAAGAAAGTTGATGAAAACCAGGTAAAATAAGATCCTCTCCAGTCATACTACAAAATGACTCATAGCATGTTGTATTTCTGATTAGTGGTTTATCTCTGGCCCTGGAGTGAGTTCTTTGTAAGCAGAACATGCCCTTTCATCTCTTAAACTCTGCCTAGTACAATGTAATAGCTCTCATTAAAAATGTGTCTAATTACAAATACCATGTGATATCATTTACATTTGGAATCTAATATATGGCACAAATGAACCTATATACAGAAAAGAAACAAACTCATAGACATGGAGAAAAGACTTGTGGTTGCCGAGGGCAGGCGGGTAGAAGGAGGCACTGGGAGTTTGGGATTAGTAGATGCAAACTATTTGCATTTGGAGTGGATAAGCAATGAGATCCTGCTGTATAGCATAAGGAACTGTATCTAATCATTTGTGATGAGATATGATGGAGGATAATGTGAAACAAAACAGTGTGTATAAATGTATAACTGGGTCACTTTGCTGTACAACAGAAATTGACAGAACATTGTAAATCAACTATAATAAAATTTTTTTAAATAATAAATGAACTAAACCTAAAAAATGTATCTAATTAAATAGAACTCAGTATATATATTTAGGGTGGGTGTGATGGTCTGATTTAAGTTCTCCAAAAGAAATAAAAGGAAGGAGAAAAGTTGGA
>NewGene_10100	NewGene_10100.1
GTGACCCATTCGAGAAGTCGCGCTAGCTGGTTGGCAGACGCCTTGGGGGAACTGACGCTCAGGAATCGCTGCACGCCCGTAAAGAGAAATTGGAGGGCCGAACTGCTCAGTTGGAAATAGTTGGCGATAGCGCCGCGTTTCTCCTCCCGTCCACAGTGAGAAGGCTGCCTTTCTGGAGAGCCGGCCGGCTGCGCTGCAAGCGGTCGAGCTGCGGTCTGTCGGGGCCCGCCCCACCCCCACGCTGCCGGGTGCCCGGGTGCCCGGCGCTGCTGTTACGCTCTGATCAGCACAGAGATTAGCAGACCCGAGAGAGCTGCTTCCGAGCCGCGTCTGCAACCTACACCACAGCTCATGGCAGTGCTGGATCCTCAACCCACTGAGCAAGGCCAGGGATTGAACCTGCAACCTTATGGTTCTTAGTCGGATTAGTTAACCACTGTGCCACGACGGGAACTCCATGCGGACTTATTAATGATGGATATTCTGACTGGTGTGAGGTGGTATCTCATGGTAGTTTAGATTTGCATTTCTCTAATAATCAGTGATACAGAGCATTGTTTCAGGTGCCTGTTGCTCATCACAGCACATCTTGATTTGACTGCCCACAACACAAGTGCTCCATTGCCACACAGGTAGTGGCTGTTGTATTGGACATCTCAGATCTAGGGTGATTCATATATATATATATGTAAGTTGGAGCACCACTGTGTTAGTGTAAACGCAGTACTGTACACCTGATGTATTCTTTTTAGAAAAACTTTCCATATTTCTTTTGATTCATAAACTAATAACTCTAACAAATGCCATGCAAAATGAAATGAATTTAGATCCTGATTACTGACAATATAGCCCTGCAGTGAACATGGTGATGACTATGAAGCTAGCACATAACTCGTTCAAGTCTTTTATCTCTTCAGGGAACAGGAAAGCATACTGAGGAATGAAGCCAGTAGTTATTGCTCTCACACCTAGAGCAGATAAGCAAAATACTACCAAATATTGGAAGAGAGTTAAGAAAGGCCATATAAAGGTCAGAACTGAAATTAAATGCATCCTTGAAGAATTTAGCATATCGAAAATAACTGCTTGTATTCCATAGCAAACTTTAGAGATAAGGTCATCATTTTAATCATTTTTTGAAAGAAATATTCACTGAGCCCTGGTGCATGTTCTATGCTTCAGAGAGAGTTAACATGAATACACAAAAGTCCTTGCCCTTCCTGAAATATTTATCATTTAGTAAGAAGTAACCATTCAACTTTAGCCACCTTAGCTTTAAAAATTAGGTACTAGGGAGTTCCTGTAGTGCTCAGTGGGTTAAGGATCCAGCATTGCCGCAAGCTTTGGCATAGGTAACAGATGAGGCTTGGATCTGGCGTTGCTGTTGTTGAGGTGTAGGCCGGTAGCTGCAGCTCTGATTTGATCCATAACCTGGGAACTTCCATATACCACAGGTGCAACCCTATTAAGAAAAAAAAAAAAAAAAAAAGACACTTAATAAAGACTTTTAGGTAAGATCACAGTGTGAACCAAATAGTGTTCTAGGAAGTGTTTGGAGGGAAAGATTAAAAGCAGATTTAGAAATTTAATGCAGTCATTTGGATGAGATATTGTGAAGGACACCACTATAATTTTGGAAGTGGAAATGGAAGGCAGGGAAGAAAACAACATATGGTGAGAACTTATGTTCTTGTATTCATTGGCTCATGTAATCTTCAAAGCAATCCTGATGTGTACTTTAAAGATGAGGAAAATGAGGCTTGGAGATCTTGGTTGAGTAATTTCCCAAGGTTTCTGACCCCAGACTCATACTCATGTCACAGGAACACGATATTGCTGTATCCAGGGGGGAAATGGTAGGGTGTGTTGATCTGTGGAGGAAGAGAGGAAGTAGAATGGAGCCTAGGTATTCAGGAGAATGACACCTCCATTGACTGGAAGAGGAAAGTAAGGAATTACTGATTTGGGATCAAGGAAAGGAAGATTCAGTTTTGGTTGTGTTGAATTTTTTTGGTGGAACATTTGGTTACATTTGTCCAGTGGACCATCAGAAATGTAGAGCTGAAGCCCAAGAGAAGAGTCAGGGCTAGAGAAGCTGTTTGACAAATTAATATAGATGATTAGTAAGGTGGTGTGCACATATGAGTGTGAGGAGAAAAGAAAAAAGGGCCAGCAGCAGTTGTTTAAAATCCGTACTGCAGTGTGTGCAGATATCCTGCAGTAGATAACCTGTGAACACATAGTCGGTACACATAAATATCTCATTAGATAACAAATGCATGAGAAAAAAGTTTATTTTTACATCTTTTGGTTAAATCATGGGAGAAATATGTATGCTGTGTTCAGTAGTGTAATTAACTTATTCCAAAGCAGAAAAGAAGTCATCTTTCAGAAATAAGAATTATCTGATAAGGAGGTAACGTCCAAAAAGTATAAAGAGCTCATACCACTGAATAGCAAAAAACCCAAACAACCCAATTAAAAAAATAGAGGGGAGTTCCTCTGTGGCTCAGCAGGTTAATGACCTGGTGTTGTCCCTGCTTTGGCTCGGCTTGGGTCGCTTCTGTGGTGCAGGTTCAATCCCTGGCCTGGAAATGTCCATATGCCACAGGGGGTTCAGCCAAAAAAAAAAAAAAAGGAAAAAAAAAAAGATGGACGGAGGATCTGAATTGACGTTGTTCCAGAGAAGACATACAGAAGGCCAACAGGTATATGAAAAGATGCTCAACCCTGCCAATTATTAGGGAAATGCGAAGCAAAACCACAATGAAAAATCACTTCACACTTGTAGAATGACTATTATCAAAAAGTTGAGATAACAAATGCTAGCGAAGATGTGGAGAAAAGGGAACTTTGGGCACTGTTGTTGAGAAGGTAAGTTGGAATAGTGACTATCAAAAAGAGTATGGAGGTTCATCAAAAATTAAGAGTAGAACTACCATATGATCCAACAATTCCACGTCTGGATATTTATCCGAAGAAAACGATAACTCAAAAATATATGTGTTACCCCTTTGTTCATAGCAGCATTGTTTATAGTGACAAGATATGGAAGCAACCTAAGTGTCCATCAATGGATGAATGAATGAAGAAGATCTGGTATATATACGGGATGGAATATTATTCAGCTACAAAGAAGAATGAAATCTTCCTCTTTGTGACATCTTGAATGGACTCTGAGGGCATTATGCTAAGTGAAATAAGTCAGACAGAAAAAGACCAGTACTGTATGATCTCATGTATATGTGGAATCTAGAAAAGAAAAGAAAAGAAAAAAACCGTAAGCTCATAGACATAGAGAACAGATTGGTGGTTGCCAG
>NewGene_10107	NewGene_10107.4
TCTGAAAAACACTGGGGTATTGTTAAACTCTGAGTGACTGGCCCAAACAGTATAGGAGGGGAGTGTCCTTTTGATTGCTGAATGTGGAAGGAAAAACTAGACAAATGAATCCCGGCTCTTCCTCTCTTTCCTTCTTCTTGGGAGCCGGCCTCTTCACAAACCAGTGTCCTGATCTGCTCTTTCTGACAGCAAGTTTTACAGATGTGGCACCACTTGTGGAGATTTACAGATGCCCACATCATACATCGAGTTTTACAGATGCAGGCACCATACACAGAGACCCCTGGGGACAGAGAAGCAGTTTTGCCTAATTCTGCAGCTTGCCTTTCAGAAGGAAGACACATTCTTCAATATCACCTATGCCAGGAGTAAAGGGCTGCTTCATGAAGCTTCACGACCTAAACAGTAAGGTGGCAAAGGATATGCTTTAAGCATGAATACAGTATATGCAGATTTCTTAAGGTTGCTGGTGGTACATGCAACATATATATATATATATCAGTCTGCTTGGGCTGCTATAAGTGGCTTAAACAATAGAAATTTATTTCTTATACTGCAGAAGCTGGAGGCTGAAAGGAGGATGCTGGCCAATTTGGTTCCTGGTGACAAGATGGTGCAGAGAAACAAAGCCATGTGGCGCATGAGTACCGGAGATTGCATTCAAGTCCCTATCTGTCTGGCTCCCATTGTCTCCCAAACAGCAGGTGCTGCCAAGGGGGGTGGGCGGATGGGACCATATTGTGATTTCCATTGCTATTTTGTCAAAGATCTAACCTCTTCCACAAAATAAATTAAAAAATCCCAAATCATAATCACAGTTTTGTCCATAAAGAACAAATGTTTGAACCTGGTAATTATTCAACTGTTTGATTAATTGAAAAGAGGAACAGATTTTCTTCAAAAAAATTTGTTGGTGGTGAATAGCAAGAGAAACAGAGTAAGAAAGACTCGGGTTTATGGCCCACCTCAGGTTCAAACTCTAGGGGATTTTCACTCTGAAAAATGTACACACCACCTTTGAAAAACACTGCATCACTCCATCTTCTATCCCTAGCATACCTAGTGCCTGGCGTACAGCAGATAGCCAATAAAGCTTTCTGAATGGAAAAAAAAAGTGTGCTAGCTTTCTCTCCCATACCATAATTTCAATGCCACAATGGCTGATCTATGACTGTTTTAATTTTTTAAAGATTAGCCTGAATTCCTTATCGAGTCTAATTTCACTTCAAAACCCATGAATTTGTCTTGTTTTGGTATTCCACCCATACTACACCCATCTGTCACGACTCAAGTTTTTGGTTCGGTCACAGAAAACATGATGAGAGGGAGAGAGATTCTCCTCAAGAATAAGTGGGAGAGAAGGGAAAAGATATGAAAGTTCGTAGGTCTTGAGAAAATGGAATAGCTGAAGAACCGAAGAAATTGGGAAGATTTGGCAGAAACAGAATCAGTGTGGGCAGAAAGAAAAGGGCTGTTGGAGTGGAGTCCGGTGGACCAGCCCCCCTCTCCCCTGGCCCCAAGTGTCACTGACAGAAAAACTTGGTTACTTCAGTGAGGGGTTAGTAATAGGTGAATGCCCAATAGTAACGTAGGAAATGGGTAAAATGCACAGTATTTACATTGAATTGGGCCTCTCACCAGCACCCCAGCAAGCCTGCCATCCTGGGCACCTTGAAGGGCGGAAAGTCACAGTCTTCAAAGAATGCCACTCTATTGCCAAAAGGCTCTGCCAATAAAGCTTTCCTTACCCTGAGCTCATGTCTCTCTCCCCATAGATTTATTTTAGATCTGCTCCTGGAG
>NewGene_10151	NewGene_10151.1
CTTCTTGGGACTTCTCTGATCTCCTTGTGGAAGGTTTTGCTTTGGAGTTGCAGGAAAGAAGCCTGAACTCTCTGCGAAGTGGCAGCACGCTGGTTTCTAACAGGAAGTTTATGATCAAATGACTTTTTGACATACTCTTGTTGTCTGCGTTGGGACCCGGAATACATGTTGCACAGAAGTGGTACTGGAGCTCTCAGAAGACTCCAGTGACTCCACAGCCATCCACTCTTTTCTTTCTTTCTTTCTCTGTTTT
>NewGene_10155	NewGene_10155.1
ATCCGCATAAAACTCGGATGAGGCACAAGCCCAGCAGCTCCTTAAACCGCTATTTACAGAGACTTTCAGACACGCGCAGAAGGGGAGGAAGCGGCACGACGACCGCTCCCCGAGCAGAATAATGGACAGATGCTCCACCTCTCTCCAAAGGTGACGTGAGATTTAAAACCACACCAGCCATGAAGAGAAGGTTTTACCTGCATGTGGGTTTCACTCTGCTTCGGTCACTTCCCAGGCCCCATCATTCTACCCAACATCCGCGGGCATCCATTAAGTGGACTCTGTGCTCCCTGATGCCACCCCTCAGTCCCGGCCGTCCCCTAACTGTCCGGCACCGCTGTCTCGGGCGCCTCTGGGACGAGGAGACCTGTG
>NewGene_10161	NewGene_10161.1
CAGTTAGTATCAGTTTCCTTAGATCTCCGATGAACAAGTAACAGTCATGAAACTGTAGACTTTGGAAAGGGGACAGTGATTTAGACTATTTCAGCCATTCTGTAGATGGGGAAACTGAAGCCGGGAGAGATTAAGGATGTTGCCTGAGCTGCCCGGCTGCTGCTCCTTACGCATGGATCGTGACGATCTGGAGAGGAGAAGCTGCCAGTCTAGAAAACTCTGCTCTTGCCTGCTAAACCAAGGAACACATAGTGCTGACAGCTTTGAATCGCCTTGCAGGCATGAAAGTAGAAGTTAAGTCAGGCCTGACACTAAAAGCTGCTTTTTCCAGCAGGGAAAGCCCCTCTTGTATAATTACTGAAGCCAGAAGTTGTTTAAATAGGAAAAACTTGTTTGGGTTGTTTCTTGATTTTTGTCGGTTTGTTGCTGAGATGGCTTTATATTTCTTTGGGAAACATTTCAGTCCCCTCTTGATAGCTGAATTTGAATACATTTTTTTCAAAGCGATGAGTTAATGCCCCATGTTGTTTATAATTATAAGGATCAATGGCTGCCCTAGGCCCCCATAATGCCAGGGGTCCCTT
>NewGene_10167	NewGene_10167.2
CTGATGCGAACTGAAGCAAGAAAGTACCTTCTTTACCACTCAGGCTTTCTGGTAACTGATTCTCCCGCTCATAAACGCCTACAGGGAGCAGAGAGAAGTCTTCTGGTGTAGATCGAATAGAGACTGGATAAAGGAATGATTTAACATATCTGGCAAGCCAAGTACGCTCACACAAAGGAAGTTCAGAAAAGAGAAGGTCAGACCAGCACAGTGCTTGTACTCTTACCGACCCCACTAAATGATTCTTCATTGTTAACTCTAAATTATATGAACCACAAAGCGTTCAATGAGCATTCAGGATATGTGGCTGTAAGATCCTGCACTGCAAATAATTTTCTGGATGATCTTAG
>NewGene_1017	NewGene_1017.4
GCCCTTACGGGTTGGGAACAGGACCTATGGGGATGCAACCATGCAGACTAAACACTTGAGGCCCACATGATGCACGGCCTAGAAAGTCTGGCGAGGGAGTAAATGATTTGATGTAATTGTCAACATGAAGAGTCAGCTGTTGTTTAAAGGGATAAGGATGATATTTGAGGTCTTGTGGAGAAACTCTGTTGTGTTCCAGGTCAGTGAAGAGTGTGTGGACCGCCTGGATCATGCATCAGGCTGAGTGAGGCATGCTCTGGGTTCACTTATGGGTCTCATCTCTCAGACTCCCCCATTCTGCTTTAGGCTCCTTCCAGAGAGTGGGCTGACATTCCATTGTTCATAGTGCTGAGAGCCTATAGGCTGTATAAATTAAAACTATGTCATTTATAGCTGTCTATACATGGAGATGCACAGAAACTAGAAAAATATCCTTCATATGTTAAAAAGGTGAAGTGGTGAGTAAGTTTCTTTTTTATTCTGCTCTTATAGCTATGCTATTTTTTATGCAAAAACATTTAAAACTCAAGAAAAAGAAAAAAGTAAATTCTCTAACCTATAACATGTTAAATTCTTTTTCTTTTTCTTTTTCCGGCCTCACCTGTGACATATGGATGATCCCTGGCTAAGCTGCAGCTGCAGCTGCAGGCCTACACCACAGCCACGCAATGCCAGATCTGAGCTGCATCTGTGACCTATGCTGCACCTTGAGGCGATGCCAGATCTTTAATCCACTGAGCGAGGCCAGGGATCCAACCTACATCCTATGGGTACTAATTAGGGTCTTAAACCAATGAACCACAACAGGAACTCCCTAAAATATATTTCTTTTAATGGTGTTCTGTGGAGTGGAAATTTTTTCAGAGGCGTTATCTCTACCAGCTTTAGTTATTTAACTAGCACTTCTTATTTTTCCTTCCAAGACTAGTGATACATGTCTTGCTCACTCAAGTTGGTTGGAAGCCTTAGGGAAACTTGTTAAAATACCACAGTGACCAAGAATTCTACATTCACAGGTTGAGCTTCATAAATTCTTGGCTCCAGAAATCAAGACCTGCTGATGAAGTGAGCTCCTGCTGGTTCAATAAGGACATTCCAAAAAGAATCTAGGTTTGGGATGCTGAGGATATGAGTCACTGCCTTGGAAGATCCAGATATCTTGTTAACAAAGCTTTTTAAAGTCAGGGAGGAAAGCCCCAAATTGAGTTAAAGGAAATATTTCAATTTCAGTTTACGGAGTACTTCTAAATGAAGGGGAAATGTCAGAGAATTATTGTTTTCACTGTCATAAGATAATGTCCTCTAAAAAAGTTGAATTTGGAACAGTTCATGAAAATAATCTGAAGGGCATCATCATAAATCTGGGAAGTTATTTCCTGTTTTTAGCTGGTTTGGCTTAAAATTGAATTGTAGTCCATAAAAATGAATGCCAGGTCTAATTTTTATTTGGCTCTCAGAGTCCCTTTTTTCAATAAACTCATTCCATTTCAAATTACTTCTATCTAAGCTAAATTATTCATAAGACAGGTTATAGTTGATCTTTCATGTGGTTGATCTTACTATCCGTGAATTATTTTTCTATGTTATCATCTTCTGTTTTTGTTTTACTCAC
>NewGene_10183	NewGene_10183.2
CAAAAACCAAGGACATAACACTTACATGAATTGTTTTTATACAGACCTCCCCTGTTCCAGCCCATCTAATGACCTTTTTGACAAGTACCTGGAACTCTGTGCCCCTAAGTGGATTTCACTCTGTACTGAATAACTGTTCAGCCACGTCATATCCTTTGTGGAATGAGGTGGTCGTCAACCTTGGCTACACATTAGAATCACCTGAAGAGTTTTTAAATCCTGATGCTCAAGCTTCGCCCTAGACCAAGTAAATCAGAATTTCTGTCATCGGTACTTGTTAAAGTTCCACAGATGATTCTAGTGTGCATTTTACGTTGAAAACAATTGCTTACCTAGATCTGAACTAGAGTCAAAGCTTGCCAAAGGGCCACGCCTGTGGCACATGAAGGCTACCAGGCTAGGCGTCAGATCAGAGCTCTAGCTGCCGGCCTACACCACAGCCAGAGCAACCCAGAATCTGAGCTGCGTCTGCGACCTACACCACAGCTCACGGCAACACTGGATCCTTAACCCACTGAGCGAGGCCGGGGATCCAACCTGCAATCTCATGGTTCCTAGTCGGATTCATTTCCATTTCTCCAGGATGGGAACTCCAGCTTTTTAACTATTCTCTGTCCTTCGAAATTTCACGAGAACTTTACAACCAGCTTGTAAATGCCTTTTTAAATAATCCGGCCATGATTCTGATTGGGATGGTTTTGACTCTGTAGTTCAATTTATGGAGGGTTGACATCATAATAATATGAAGCCTTCCCCTCATGAGTGATTTCCATCCCACTTTTTTAGATCTTTAATTTCTCTTTGTATTTTTCAGTATAATTGTTGTGCACATTTTTTGTTAAATTTTTATTTCTAAGTATTTTGTTTTGATGCTTTTGTAAATGGCATTATTTTTAAAATTTCACATATGGCCCAGTAGCATAAAATATCTTGATGAATATTCAATGTGCACTTGTAAAGAATGTACTCTGCAACTATTGGATCATCTAAATATGTCAATTAGGTCAAGTTGGTAAGACTATTACTCAAATCTTCTATATCCTTATTGATATTTTGTCTATTTATTCTATCATACACTGAAAGAGCAGTATTAAAAGGGCAGTATGACTGCAGGTCTATTTCTCTCGTCAATTTTTGCTTTTGCATGTGTTGAAGCTCTGTTATTCCCTGCATACGTGCTTGGGATTGTTATATTTTCTTGACTGATTGGCCTTTTATTGTTGCAATATCATTCTTTGTTCCTGGAAATACTCTTTGTCTTTAAATTTGCTTGGCCTCATATATGTAAATACTAGCTTTCTGATGCTCAGTGTTTGCATCGTATAGAGAAGCAGATAGTTTGAAAATGAATGAGGGTAAAAAAAAATCTATGTCTCTGTATTTAAGTGCATCTCTTGTAAACAGCATATGATTGAGTCTTGCTTTTCATCCAGGCTGACAACACTTTTTTTTTTTTTTTTTAAGTAGATGTATTTATTTATTTATTGTCTTTTTGCTATTTCTTGGGCCGCTCCCGCGGCATATGGAGGTTCCCAGGCTAGGGGTCCAATCGGAGCTGTAGCCACCGGCCTATGCCAGAGCCACAGCAACGCGGGATCCGAGCCACGTCTGCAGCCTCCACCACAGCTCACGGCAACACCGGATCGTTAATCCACTGAGCAAGGGCAGGGACTGAACCCGCAACCTCATGGTTCCTAGTCAGATTCATTAACCACTGTGCCACGACGGGAACTCCCGACAACACTTTTATATTTGGTGTTTTAATGTTACAGATTGATTTAAGTCGACCATCTTACTATTTGTTTTTTACTTGTCCCTCTCATCTTTGTTCCTTTTTTTTTTTTTTTTTTTGGTTTTGGTTTTGATTTTATTTATTTGTTTACTTATTTATTTATTTATTGTATTCCAGCTTACCTCCTCTACTGGCTTTTTAGCTACTATTTTTAAAGAGATTCCTAAAGGAATTCCCTGGTGATTCATCAGGTTAAGAATCTAGCATTGTCACCACTGTGGCACAGGTTCAACACCTGGCCCAGGAACTTCTGCCTGCCAGCATGCCACAAGCGCAGCCCCCAAAACAAATAAATAAGTAAATAAATAAAGTGATTACAATATACATCCTTAATGCATCACCTTCTACCTTGAATTGATATTATACCTCTTCATGTATAATGTAAGGGCCCTATGATGAGACTTTTTGATAAAGCCCTATCTTTTGAAACTTCAAATTTTATGTATTTATTTATCAAAACCATCAAATGGAATACTTAAGATGTTTGCATATCATTGTATCTGACTTTTACCGCAGACACAAAAAAGAACCATGAACAAATATTAAACTCTAGATAACAGTATGCATACTGAAGAGTCGAAGGATGAAGTAGAATGATGTCTCCAACTACTTTAATATGCATCAAAAAATAAGATGGATTGATGGACAGTGA
>NewGene_10184	NewGene_10184.1
GTGGGTGGTATCGAGGACCACTGACAGCTGCCGTTTGTGCCTTCCCCCCATGAAGCAGGTAAGCAAGATACACAGAGAAGGTGCAGGTGCTGGTGCTGGCCCACAGGGAAAGGTTTATCCACAGGTGTTGCCTGAAGCCCTCCCACCCCTGGTAGCAAGGCTGCTCCAACATGCTGAGAATTCACTCATCTCAGAGCGCCATGTGGTAGTCGGCTGTCTTTCCCTCAGTTCCTCCAACAAATAGGAACAGGGCTGTGGCCCTGCCAGCCAGGCCCAAGAAGATGCTAGAGAGGCAGAAACATATAACAATGTACACCAGCTCCTCCCCCTTGAAGAACCAGCTCCTTCCGCCCACGCACAGCCTTTTGGGCTGGTTGTTTATTTCCTTCTTTCCACCCAGGCACTGAGTCATCTTTGTTCATATGTGTGCCTGAACTTCCTCACCTCTACACCTTCTCACTGATGATGGATGGTGTGTTTTCTTTCCCTCATTCCCTTTTCTAGGTTATCTAGACCACTCCCTTCTTCCAAGACCAGCACCATCCCTCGGGAATTTATGTCTTATCTAATAACGTCCCTGCTCCAGGCTGTCAGCTGTCCTATACATCATTAAAGAATTGTGCAATCCTAAGCAAAGAAATAGGAGGCTGGGAAGGGACCTTGCCAAGAACCCCTGATTCAACCAATACCTCCAGGTTGGTGTTGGCTGCAGGCAGCACTCAAGCTTCTGGAGGCTGCTCTGCAAGAACCTGGAGAGAAGGGAAGTAGGATTCTGCCAAGAGGTGAACTGAATACATTCAGACAAGAAGATGTGATCAACCATTCACTCATTCAACAAATATTTATTGAACACCCACTCTGTGCCCTGTGCTATTTAAGACGCTGGGGTTACAACAGCAAGC
>NewGene_10190	NewGene_10190.1
GACGGGGCGGTGCAGCCCCGCCCCCAGCCCCGCCCCCAGCTCCCACGCCACCGCCACCGCCTTCTGCCTTTGCCTGTCTCAGATTCCTCCTTCCCGCTGCGCTCAGACTTCTGAACTCTTAGCCCCATTTAGCCGGGGGCCTCTTTGCTCTGAGCTCCCATCTCCTCTGGACGGGGTCCAGCTTGTGATCGCGGAGGTGCCCTGTGTAGAGAGGGTCGCTGAGTTGGGGCTGTGAGGCGCGACAGGAACGTAGGAAGACAATCTGTTCCCATGAAGGGTTCATTCGAATAGGTCATTTATAGAACTGCCTGAATCCTGGTCGGTGGTAGAGAGAGCAGATGGCTTATGGAAAACATGACTGGAGGACATTTTAGCCGAGGTTATCATCTGAGACATATTCTGAGCTGTAACTTTGTTTCTGTCTGTGGGCTTGCAAAACTCAGTCATCCTTTTTATTAGTTTTAGAATGACAACAAATTTGACCTAATCTGAGAAATGGGAGCGTGGCGCTGCTGCCCTCCAGACCCTCCCGTGCACGCACCGCCTGGCCCTGGCTCCCTGTCTGGTCCCTCTGGAGGTGGCCTGTCCCTTCCCTTCTGTGAAAGCGGGAGCTCTGAGCGCCACAGGTTCTGGGGGCCGTGGTCCGGCGGGCACCCCCACCCCATCCCGCAGGAGGAACTTGGGAAGAAGCTTTAGGTAGTGGTATGAGGGTGGGGGTGGGGGAGGTACCAGTCAGTGAGGCTGCCGGGAGGCCTGTGCTGATGCTGAAATGGAAGGAGGAGAAGCAGCGCAGGGGCACGTCCTGGGTTGAAAGGAGTGGTTCGTGGCTTCTAGACCTTATGTCATTGTGCTGTTGGTTGTATCTGAACAGCTCCCGAGCTGCTCTCAGAGAGGCGGGGCTTTCAGACTCCCCGGGACTCTCAAGAGTCAGTGATCCTCCCTGGGGGAGTCGGGTCTCCACACTTTGAGCCCCCACTCACTTTTACAGTGTCTGTGGTGCTGCTGTTCCAGGGCCGAGCCCCCTCAGCTTGTCCCACCTTCTACCTGGAGCCTTGCGGGGGGGGCCCACCCCGACCCCAGGTGAGCACAGCCCTGCCCTGGGGACAGAGTGCAGGGCAAGGAGGCCAGAACTCGTTCTCCAGGCTGGGAGATTCTTGACTCACCTGATTTTTTTCCCAGAGTGCATCCTCACAGCTCATGATTAAGGCAGATCCCACATGAGTTTTGATAACTGCGTCTGTAATGGAATGCTCGATGTAAAAAGAAGCTGAATAACCTATTTTTTTATACAGAATGTCCAGAATTGATGGGTTTGCTTTGTCATAGGAAAATGTGCCCTTCATTTGTGGGTAGGATAAAGTCTTCTTGGATCTTGTTAACGGGTCTGCGCTCAGTGCGACTGCAAGCGGGTGCTGGATGCCCAGCAGCGCTCTTCCCGCGGTTTCCCCTTAAAAGCCATGGGAGCCATTCCAGTTTAATACCCGACGCGCAGAGAATGCTTACTTTGTGTAGCAAATAGGATAAAGATGGCCTTCCTCCAGGACGCCCCCGCTACAGTAAGAAGATAAAGTGAGAAACGGGCCCAGGGCCATGGCGGAGGCTGTGGGATTGATTCGCAGCGCTTCCTCCTTCTGAGGCTGAAGCCTTGACTGTTGTGTACTCCGTGTGTGTGTGTGTGTGTGTGTGTGTGTGTGTGTGTGTGTGTGTGGAAAACGCAGCATGCAAATTGAAATGTGGACTAAGAGCTTTCATCCTGATGCCAACAAAATCTCTAAAATTAGTTCTCTTTGGCTGAATGAATTAAAATCCATTGTACTCCATTCTGTAGCGTTAAACATGCCTCAGCTTAAGGCACTTGATTCTGTCTGCTTTTTCTCCTTCTTTCTTTTTTCTTGTGTTCTGAAACTTGTCAATCTCCAACAAAACTGTGCTGTTTACCTTTTTAAATGTTAAATTAACCTGTCAATTGTAGTTTGTGCAGATGTATGTCAGAAAAAATGTACAGTATGTGTCAAAGAAAATATATTTGAGTGTCTTATTACTGTTGCTATTCATGCCCGGCTCTAACTTCGGCCTGGCGGGGAGCTTCTTAAGGGTCGCGGTGGAAATTCACTGTGGAAAGCGCCTTTGCAGACTTCTGCGTTCCTGTTCGTTGCCCTCCGAATAGCTAGGGATACCCAAGGGACCTAGCGGCGTCCCTCCCGTCAAGCAGGGACTGCTCTTCCCAGCGCAGCGCCCTGGGGTGGGGGCGGGGTGGGGCTCGGGAAGCCTCTTCTTGGCCTGGCTTGGGTTTGCTTTGGTCTTTAAACTCAGGAGCCACAGGTAAGTTAACATCCTGCCCAGAACAGAAGGCAAGAGGGGAGCAGAGGAGAACTGAAATCCCGTGGGCTGGGACGGGATGGCCCTGGCATCCTCGGGCGGGGGTGGGGGGACCCGCTGTGACTCCCACCGGGCAGGGCCCGGCGGGTGGGCCCGCCCCTGACCTCGGCTCTCTCTCGGCCTGCAGAGGCGCCAGGAGGAGGGGTACTACAGCCGCCTGGAGGCCGAGCGGCGCAGACAGCACGAGGAGGCCGAGCGCCGGCTGCTGGAGCCCGAGGAGCCGGGCCTGGGCCGCCCCCCGCTCCCGCGGGGCTACGAGCCCCCCGGCCCCGCGCCGCCGCCCCCGCCCCAGCGCGCCGCCTCCTACCTGCAGGCCCAGGTCCTGTCCCCCGACTCCCTGTACACCGCCAAGTTCGTGGCTTACGACGACGATGACGAGGAGGAGGACGGCCCTGCAGGTCAGGATAAGTACGCCCGCGCCAGGGGGGCCCGCGGGGGCCCCCGCCCGGCCTCCGATGGCATCTTTCTCGGCAGCTCCGCCCAGGCGCCCTGGGCCAGGGCCAACAGTCCTGCGCACAGGGCAGGCGCGCCCCCGGCCCCGCCGCCCAAGCCCGGCCCCGCCCGAGGCCGAGGTAAAGGCCCTCCCCCACCCCAGCACTGGCTCTGGGATGGGGTTTCCCTCCTCTGCTGGGCTTGATCACGTCATGGGTCGATCAGGGGTCGGGCCTGGTGATCTCCTCCAGCTGTCATGATTGCTGACACCCTGGGCCGTAATCTCCCGGCTCCAGGTGATGCTTCTCGATCGGCCCGCAGCCACCACCCCTCCCCGGCCCCGGAAGTACTGTTGGTCTGGCCTCTGCCTCCACCATCTGTGTAGTTGCACCCCTCTGTCCTGTCCTGTCCAGCCCCCGGTCCCAGGAGGACGTGGCTTCTGCAGAGGGACTTGCCTCTTCCCCTGGAGTAGGCTGGGCTACAGGTTGAGGAATGGTGTCAGGTGGCAGCATCGCTGTGTGTTAAAAGTATTCTTGGCTAAAGCTCTTTGAAAATCATTTGGAAAACGTGTAGTGTTACTTCATGAACAGCCAGATGAAGGTATTTGATATTCAGATAAACTATTTTGATAATTTTTAAGAGTAATTTTTACCAGCGGGAAGAAGCAAGTATTCCTAAGCAAATCTCAAAAGATACAGCACCATGGTTTTAAAACAAAATGAAGAAGATTCTTCAAATTGAACTGGGAAATTTTGCACTCCTTGAATGATCTCTGTCTAAAGGCGCCCAGAAGGACTGGGCTTCTGTTGAATCTTTGAGTCTCTGCCGAGCACGGCTTCCCGAACAGCAGTGTGGGAAGCGGGGCTCGGGGATGGTGCGGGGGGTGCAGTGCCCAGGGGAGCCTCAGAGGGCGGCGGCGGCGGCTGTCTTCCGATCTGTTTAATCCAGCGCACCACTTGCCCAGACCCGTGTTATACGCAGAAGGTGTTTCTAAGTGTGGGATGTCCTTGCTGACATCACAGAGGGCAGAACGGCCTGGGTGCTGCCTGGGTGCCTGGAGCGCCAACCCTTGATCGTCACATTGGGACGTGCTTACCCTCCGCCCTCTGCAGCCCTCTGTGTGGTGGGCAGCCGCAGCTGTCACCTGCCCAGGCCGCTTCCGCTCGCCTTTTAATTCTGTTGGGGATTTTGTACCTGTAGAGTTAGTGTCGACCCCCGCCCCTCCCGCCCCCGGGGGGTGGGGCGGGAGGGCCGGTAGCTCCTTTTTTCCTGGCAGTTTTGTGTTCATAATTGCAGCTGTCTATTTGGGGGGAGGCAGTTCAGGGCTGGCTGAGAAGCGGCACAGCACTTCCTAATCTTTGGGTTACGGCTGCTCCCAGTGATTTTGTAAGAAAATTCTTAGTGTCAGGAGCCTGAAAACTTTTGCTCTCTCCCCGTCCAAGTCAGTCTTGTGTGGATTTTTATTCTGCCTTCATGAGAATCCCCATTTGACCTGACGTGAGCTTCCCGGCCGCCCCTCCGTAAAGCCCGGTAGCGGCCTCTGACCTGATGCAGCGCCTTGGCTGCGCCCCTCCTCCGCGCTCGCCGCCGTCCTCCCTCCCGCGAGCACTGCACCCTCCCCCTGCCTGGGGTTTGGGCATCGTGCGCACGCGCTGACTTTGACTTCTTCTCTTACGGCAAAGGGCCCGCCTCGTACATGGGATCTACGGGGACGCTGATGGGCGCCCACGATGGCTCTCGGGACCCAAGAGAGACGCTGTCCAAAAGCCAGGACGCGGACGTGCCGGGCGGGCCTGAGAGCCTGACCTTCCGGGAGCGCCAGCGCCTCTTCTCCCAGGGCCACGAGGTCTCCAGTAAGGTGAAAGCCTCCCGCCGGCTGACGGAGCTGGAGAACGAGCTGAACACCAAGTGAGCGGCCCGAGCGCCTCCGAGGAGGGCACCCGCCTCCCAGGGCGGCGTTGGGAGTGTGCCCGCGCTCAGAAGTGCTTGACTTTCACAGGAGACTCTGGTTGATACAGTTCTCTGACTCCCATGCAGACGGCTTTTTTGTGAGTTTCCTTCTTAGATCCTGGGCTGGGGGAGCGGACTGGAGGGCCGTGGGGGTGGGGAGTCCGCCCCTCCCCGCCACGCAGCACAAAGTCGCCCTCTCTGTTCTTCAAAAACCCGGTTCGGCTCTCGAACAGCAAAGCCTCCCAGATGTGCGTGCGTGCGTGCGTCGGGAGCGTCAGGTCTTCTCCGCCAGGAGGGCGCTTGTCTGTAGGAGACCCGCCCCGAGCTCAGCACCAAGCTCCCAAAGGGACGCTGCTCCCTCCTGTCCCAACAGGGCAGCCCCCGGGGTAGCTCTGAGCGTCCGATTGGAAAAGCTTCTCCCAGAAAATGTTAGGGTTCCAGCCTGGGAGATTTTAGGTTTATAAATACCAGATGGCTGTTACACCAGCAAAGCCTTGGGGGCTTGGAAGACGACAGTCCAGTTAGTGCACGAGCTGTTCCAAGTGTTCCGAGGGAGTCTGTCCTGAGCTGAACAGTGGCGTGGACGTGATTAGGAACAGAAACACCTGAGAAGACTGGGCGCTTCGGAGGCGACATGGAGCACAGCCCTGCTCAGAGATGCAAAACGCGAACCCTCGGTTTCCAGGCTCTGCTGTCAGGGCGCCAGGGAGAGGAAGGGTGCGGTGGCACAGGGCGCCTGTCACTTAAATGCTGTAAGAGTAACTCGTGTGGCGGTTCCGGCTATTTTTCTACATTCTGATAGAGTTATTTAATTTTCATGTACTGATCATTAGTTACCACTGTCACTTCTTCCGCTGTGAACACGGGGCTGCTGTCAGGGAGCCGCGCCTCGCTCTGTTCTCTGACACGCGATGTTCCGACACTAAATGACCTTGTGCCCACGGGCCGATTGTCCATCTGATGTGCGCGCTGTGGCCCTGGATGGTTGTCTGTGCCATGTCATTCTCTCCCACGCGGGCACACTTTCCAGCAGAGACGCAGAGGCTCTCCAGCCCCGAAGTCACTTGCCTGAGCGCTGTGTGAGAACTCGTGAGGGCACGAGTGTAAGTAACGGCCGTGTCTGTCGGGGCTCTGCTTTGGAAGTGTGCTGTGCCCACGCCACGCAGGGGAGTGAGACGGCGCCACGTGCTCATGAAGGATTGCATGCTTGCTCCCGAAGTGCCGGGCAGAGCGGGCCCTCCCGAGTTCTCGGCAACCCCGCAGCCTTGGAGGACTACATCCACACTTTCTTTGAAGAAGAAGCCGCAGGCGAACGATGTTTCTGTTAATACATAGAAAAACAACAAACACACCTGAGTACATGCAAATACATGTAAATACCTACGTGCAGGGATATTTGTATGTGTGGTGGTAAACCTGTAACACGTGGATTCGGCCGTCCTCGGACGAGGGGCCAGATGTGAAAATGTGTGAGAGTGCTTTTCTTGACTGCGTTCCTGGGGAGAGGACATCAAACTGCTGTAGTTTCCATTTCTACTGTATTTCATTCGCAGCCTATTTTTAATAAACTTTGTATG
>NewGene_10195	NewGene_10195.1
ACTATCTATGAGGATGCAGCTTCGATCCCTGACCTCGGTCAGTGGGTCAGGGGTCTGGCATTGCCATGAGATGTGGTGTAGGTCGCAGATGCAGCTTAGATCCCATGTTGCTGTGTCTGTGGCGTAGGCTGACAGCTGTAACTCTGATTTGATCCCTAGCCAGGGAACTTCCATATGCCCGAGGTGTGACCCTAAAAAAAAGAGCAAAAAATAAAATAAAATAAAACCAAATTAGCAGATTTAGGTGAATATGACTCATTTGCTAAGAATGTGTCTTGATCAGCAAGGTACTTGGAAATAGATCCGACAAAGGATGAGACCTCACAGTCTGAAGTTCCTACAACCACACAAAAGAGGAAGAAACAGAAGTCAAAGTTGGGAGGAATTTATGCAAAAGCCAATGATTGGGATTGCAGAGAAGCATTGAGTTAATTTGAAGGTGGAGGAGAAACTCCAGCCCAAGAAGGAGGCAGCTTCATAAGCGCTACTCAGAAGAGGTTGAGAAAGAAAAGAAGGGCTGCATCCATGGTGGAGATTCCCAGGCTAGGGGTTGAATCGGAGCTACAGCTGCCGGCCTACGCTACAGCCACAGCAATGCAGGATCCAAGCCGAGTCTATGACGTACACCACAGCTCACAGCAACAAGTGATCCAAGCCACGTCAGATGTGCCTATGCCACAGCAACACATGATCCAAGCCACGTCTGCGACCTACACCACAGCTCACAACTCCAGATCCTTAACTCACTGAGCAAGGCCAGGGATCCAACCTGCAACCTCATGGTTCCTAGTCAGATTCATTAACCACTGCGCCACAACGAGAACTCAAGAAGTATTTTTTTTTTAAAGAGAAAACATATCACATGCACTGATCTGCTCATAAGTCTCTACTTCACTCATTTCATCCTCTGCATTTCTGTCAGACTCATCCTTATAAAACACAGATCTAGTCTTCTTAATCCCCTGCTTAAAAACTTGTAATGGCATCCCATTGCCAAAAGGATTAAACCAAAGCTCCTTGGCATGGTATATATACAGATCCTCTCAAAATGTGGCTCCTAATCTCCTTTCCAACCTCTTTACCATTCATCCTTCCTTCCCCTGGTTTGCAGCACACCGCACTGCTCCCAC
>NewGene_10204	NewGene_10204.1
AATTAAGGTTAAATGAGGTCATAGGGATGGACTCCTTATCCAGTAGGATTGGTGTACTTATAAGAAGAGAAAAAGACTCCAGACACTCTTCCTCCCCCTCCCCCTCTTCCTCTCCTTTTCTCTCTCTCTCTCTCTCTCTGCCCTACTCCCCCCAGCCCTCCCCAGCGTAGAGGAAAGGTCCTTGGAGGACACGGTGAGAAAAAGGCTGTCTGCAATCCAGGAAGTGAGGCCTCATCAAATACCCATCCTGACAGCAACTCGATCTTGGACTTCTAGCTTCCAGAAGGGTGAGAACCTGAATGACCTGAGAAGACACAGGTAAATTGTCAAGGACCAGGATGAGATTCCTGTCTTTGTTGTTACATAAACACAGGCTACTCCATTTAAAGGCATGTTTTAAAATTGCAAATTTCACTATAATTTGTTACCATAGCAATTAATATTTAAATATTCTCAGCTATTACTTGAGTTAAGCTAGGAACTATCCTTAGAGTTGAG
>NewGene_10222	NewGene_10222.3
GCCAGGTGCGGGCGGGCGGTGCGGGTCCCACCGGTGGGCCGGGTTCGCACGGAACCAGGGCCATACCAGCAGCATACAGAAGTTCCCAGAGTCAAATCTGAGCTACCGCAGCAGTGAGTGACCGTCCAGCCCATTGTCCCTCTGTGGTGACTGGAAGTCCAGGCAGGTATGAAGGCGCCACCAAGTCAAGCAGCCCAGTCTCAGCCTCGGCCGATCCTGCGGGGTCACTGGTCCCTGAAACTTGGAGCTGCTAATCTCCAGGCCGAAACTGGCCAGTCTTCAGGTCCATCGACTTCCAGGCCCAGGTCCCCACTGATGGTCCCTGCAGTCCTTGCACCGGGCCCCCTGCAGTCTGACTGTGCGTCTGTCCGCAGTCATCCCCTGCGTGGCGGTGACCATGAACTCAGGGCCACACAGACCCCACTTTGAATGTGAAATTGCCGTTGGCCATGAAGGCCAACTACCTTTCTGAAATCGGTTTTCTCGTCTAAATGATCGCCGTGATGCCTCTGCAAGTGAAAGGTAATGAACCAGAGTGCCACAGCAACGCAGGTGCAGTGTCCCCAACTGCGGAAGCTTCCTGGTGACATGGCTTTCTCTTCTTGGCACAGAAAACGCATGAAACCTAAAGTAACTCAGAGAAGCAGACTTTATTTTTATTTCTCTGTGATTTGTAGAATAATCCCAAGACTGCACACAGATGAATTTCCCTGCCTATTTTCACCAGTTTCATTTCTTTTCAATAAGACACAGATATGTATTTATTTTTTAAGGTAGTTAACAAGCCAAAACATAACTAATAATTTGATGAGTTTATTAGATAGTAATATACTGTTTTTTTTGTTTATTTTTTTTTGACCAAGCCTATAGCATGCGGAAATACCTGGGCCAGGGATTGAACCCGCACCACAGCAGCCACAGTGCTGGATCCTTAACTGCTAGGCCACCAGGGACCTCCCATAGTCACAGGCCTATCTTTTTAAAATTTTGTATTACATTTTCACAAGAAAAATCAATTTAAAAAAGCAATTACTAGAAAAGTTGAAATGATGGAATGAAAAAAATGTTGGCTCTTTGTGTAACGTCTCCAATTAACTGATGGTTTCAGATACTTTGAACCGAGTAAGTATTTTGAACTGAATGATGATTTTTGGTATCAAGGTGGGACAGAGGGGAGGGGAAGTTTTGCTTAATGCAGGCTTTCTTAAAAATAAAGGACAGAAAGAATAAATAAGAGTAACTAACTTTTTAGACTAGACAGAAACAATTTGTTGTTCAGATACTAGATTCTTGAAAATAGTTATGTATCAGCATGTCCTGAGCCCATGACGCTTTCACTAGGCAGAAAGCCACGTTTTCACTAGGCAGGATTACAGTCCTAACAAAACAGTATTAGGTACCCTGTAGTGTCAGGGATTCCTGGTTGTAATTCCCATGAGAGGCTGAAGGTATTGTCGTCTTTTAAAACATCAATCTCGGCAGCTCGTTGAGAGAATCTTCTTGGATTCCATTTATATTGGCCTTCCGGCCACAGACTTTTTCGGTTCAGTAACAAGATTTTTTTTTTTTTCAAGAAGCAATTATTTAACTGTTACTTTCCCACACAGCTATTAAATAAAGACGGACCTACAGTTCGAATTTTAATTTATAAATATAGTAATTTAGGAGGGGCAATAGCCAAGAGTATATATAACAAAATACCCAGGAGATACACACCCCATCACGAGTACAATAATTACATTCTAGCTAAAAACTGTTTGTTAAACTATAGCAAATTCACGAAGAAATGTCCATTCCAAGACAAAATATTTTCCCCTTTGGTTTAATAATTTAGTTTATTTGTTGCAAGGCAGGTATAAGGAGTGACAAAGCAGGGTGAAGTCCTGCTTTAAAAAGGGTACATTCTAAGGGTGTTCTGTCTTGTGCGATTTTCTGCACGAGTCTCCACCCTCACAACAGCCCCCATTCTGAGGGCACTTAGGCTATGGATCGGTGTGAACAAATGTTCGTATTTTAACCCAGGGCTTGGCAAACTAACACCTGTGGGCAGGATGCAGCCTTTGCCTTCTGGTTTTGCATGGCCCATGAGCTATGAATGGTTACACATTTTTAAATCGCTGAAAAAAAAAAGAGAGTTGACGTGTGACCCAATATTAATTTAAAAACCCAGCTTTGTGGTATCAGCCAATACACAGGTGTTAAGCTACAGAACCAGAAGAGGAAGAAGGTGTCCAGTTCTCACCAGGTAAGCTTTGATTGACCCCTACTTGCCTTCTTTGATGAAACCAAGAAACGGCCGAGCGGCAGCTTTTCTTGGAGGCCGGGGATAATTACCCAGAGAAAGCACTCTAGATTCTCAGGCTGTTCTGCTGCCGGTCCGGGTATTGACGTTTGGGGGTATTTATGATTGCGATGCATTCCGAAGCATCCAGCAACCGCTGATTATACCATTTATTGGGGAAAAAAAATCCTTCCACCGGTCTGCACGCTGCCACCCTTGTCCTAAATCAAGTGTTCCTGTGCGAGTCTGTCTCTGAACAAATTTGGTTTCTTGGTCTTTGCGTCCACCGTTACACAAAGCGCCTGACTTCATTACGGAAACTTTATAATCAGTTCTGTATCTGCTGTACCTTCCACGGTGTTCTTTGTATTAAAAGACATCTTCGTTTTTCCTGATCCTTCGTGTTTCCAGGTAAATTCTTAGAATCGGCTGTTGGGGACCACAAAAAAACCCAGCTATGGTTTCACTCAGGCAGCATTAAATTTACAGGTTAACTGGAGAAAAACGGGTGTATGGATAGCAGAGACACTTCGAACCCATGCACATGGGTTACCCTCCATTAATGAGATCACCCAAGTTATTACAGAGGAAGATGGGCTTTGGCAATGTTTTTGAGGAAGTTCAAAAGTTAGTTAAAATAATGGCTTGGAGTTCCCGTCGTGGCACAGTGGTTAACGAATCCGACTAGGAACCATGAGGTTTCAGGTTCGATCCCTGGCCTTGCTCAGTGGGTTAAGGATCTGGCGTTGCCGTGAGCTGTCGTGTAGGTTGCAGACGCAGCTCGGATCCCGAGTTGCTGTGGTTCTGGTGTAGGCCAGCGCTATGGCTCCAATTCGACCCCTGTCCTGGGAACCTCCATATGCCATGGGAAGCAGCCCTAG
>NewGene_10242	NewGene_10242.1
GCCCATGCTTGCTGAAACAGGACATTTCTAAAGAATATGTTTTGAAAAAAACCACTAAAAACCTTTCCCAATCTGACCCAATTTCTTTCCTATTCTTTTCCACACAGTCAACTGTCATTCTAAGATACTCATTGGCCATCCACAGTTGTACAATGTACTCCATTCTACAATTTTGCTCACTTTTCTAACATATATTTACCATCTATCCCAAATCAGTGATTTTTCCCATACAACACTAATGGAACTCACTGAACCATACAACACC
>NewGene_10244	NewGene_10244.9
AGTTATTCTATCAACTGCTGTCGGGGCGTGTGGTTAAAATCTCCAGTTTCTACAGATCAGAGAAGAGGAGGGATGGTTCTTGCCCACAGCCACCTCCTTGAAGATCTTTGCCCCAACAGCCAGGCCAGAAGTCTGAAATCGAAGTGTCAGCAGGGCTGGTTCCTCCTGGAGCTCTGAGGGAGAATCTGTCCCCAGATTTGGGTGGCTGCCAGCAACCCTTGGTCTCCTTCAGCGTGAGGACACCTCCATCCCTGCCTCTACCCTCACATGGACTCTATCCCGTGTCTGTGCGTCTCAGATCACTCTCTTTTCTCATGTAGACGGTAAACCACAGCAACCGTGGCAGGAAAACAGCCCACCACAAATAAAAGCCTGAAGCTCCAGCTGACACATCTTAATGAGAAATTGCTCAGCAGTTCAAACATTCTGGCTCAAAGCCTTCACCGCATGTTGAGGGACGGAGAAGCCATTTTTCCGGGGCAACCCTCCGGCCACAGGGGGCTGTGACCAAAAATCCAAGTTGAACTTGACTGTCCATGAAGGAACAATATTCCTCCTAAGTAAAAGTTGCTGTTATTACATGGATGGATTTGTCACTGAAATGTTTTTTGTAAACATTTGAAGCCGGGCTTTGGAAATTGCAGAGTGAATTGCTGCTACCCCAGAAAGGTCCAGCCTCAGACAGACCAGTGGAAGAGTCATCGTGATCAAGCCTTTGGGAAATAAACCTCGAGGAAAATGCTTGCACTTTCGTACAGCCCAACTGACTCTAAGATTGTAGTAGGGTTTCCATCCAGAGACACAAAGGAGAATCAGGGATTGCCATTTGATCAAACCGGCTTTGACAAAATGCACTAGGAAGCATAAACACACAAGATACCCCCCACCCCGTACTGGCTGCATCACTATTGAACCACCTGCCTCGTTGCCTGGACTACCTCTTCTGGATGGGCCTGTCAAACTGAACCTCAGCAGAGCTAGGCCTGGGGGGACTTCCCATCCGCCTCAGCCAGAAGGTCCCACAGCAGGCATCTCTACACAGTCATAGAAGCCTCTGACGAGGTTGGATGGAGAGCACAGAGAAAACTCCAGATAATCAGACGCACTGAAACTGCTACCACGACACTGGAGTTGCAGGATGACTCACCCTGGGCTGCTGCAGGAAACTCCTCTGGTCGCTGCCCTGGATCCTCAACGGTAAAGGGTCCCTGGAAAACTGTGCTTGGACTGCCACCTAGTGGTTACAAAAAGCAAGACTCGGTCTGGGCAGGATTCTGCTTCCCCAGTCACACCCACCACAGTTATCACCCAGAATCAGCATCTCCTCAAAGAAATTTTAGAAGATGAAAATTTTATTCACAGATTCACAACCTAATTCCCTATTTTAATTTGGTTTAATTATATCATCCACCTAATACACTGCAACACTGAGATTCAAGGTAGGGGCAAAAGCACCAGCCTAGGGAGTCTAAAGGCTCTTTTGAGTCACTAGCTCACTGTTCAACTTCGGGGAAGTGGCTTGAACCTTCCATTTTCTCTTAGGAAAATGGACATTAACAATATGCAGAGTTTAGGCGGCTGCGAGGTCTGTGCATGAAGCCCCTTTATAAACTGTATGATGTTCTCCCCTTTCTAGCTTCCTGCTCCTGTTTCCCTGGGATTCTGCACCCCGATGTCCACACCCACCCTTCAGTTAAACCAGTCAGCCAAACCCCTGTCCCCCTTCCCCTTCCCCGGGAAGCAGAGGCCTCCTCTTCTTTCGTAGTGCTGGAAATAGAACACAGAAACCAAACCAAACCAAAACAAAACAAAAAACAACAGCCAAAAAAGGAAAGATCCAGCCCAGGATGTGCTCATAGAACAGTTAACAATGAAAAGAGTCAAGGGAGACTTCTGCCATCGACAGCCTGCACTCACCAGGAGAAAATTCACTCAGAGGACAAAACACTGTGGCAGGTTGTCACCAGAGTGGCGGTGCTGAGGCTGCACCTAGTGACGGCACCCCACACGGAGACAGAGGGATCTGCTTGTTCCTCAGCCTCAGCCCTGGCCCTGGGCCCTCCTGCCTGAACTGGGTAGAGATGTCCTCAGAACAACTTCCTGCCCCGCTCAGGGCCCCTCTGATCTCTGGAATTCACCAGGGATCCCACATTCCACACGCAGGTCTGGGCTCCCGTAGCTCAGGCCCCACCTCACGTCTCTGTGGGGCTGATTGCGGCTCACTGGGTGTCCCGCGTCCCCAGCTGACTCACAGAGATTTCCAACCTTGCATGATGATGCACCCGTATCTGTAACTTCATTTTAAGCACACACCTCACTATGAATGTTTATTTCCATAGAAAGAGGCACTCCTGTATTAATATACAGTGTATGCTCTAGACATTTCAAAGGATGAGAAATTAAAATATAATGCATGTATGCATGTAACGCCTATGCCCACAAGTAGGTGCGTCCCCTTTTGGGCCTGGGACCTTTCTCTGACTGGTTAGAGCTGTGGTTGGGGCACATGGAGCTTGTATGGGGACCCTCTCCTGAAGCCCACCATGGATTCAGAGACAGAGGTGATGTTTGCTAGGAGGGGAGTCAGGTGTGAGGAAGAAGCATGATTCTCTTCTCAAATCACACCTTCCTCCTGGGCGTCTGATCAGCCAACAGCCACACGTCACGAGAACCTGGGACGCAGAGGCCACTAGCTTTCTTGTCCTGTGTTACAGGATCTTGCGATTCTCTGAGACGACTCCTGTCATGATTTTCTGAAGAAGAGAGGAGCAGTTCTCCAGCAGCTCTACGGGTTCCTATATGTACATTGTACCATTCCATCCCCAAAGCCATCCTGAGGGACAGGCGTGTGTTCCCTGCTGCAGAAGGAAGCTGAGGCCAGGAGAGGATAAGTCATGCCCTCAGGCCACCTGTCTCCTCAGAAGTAGAGTCTGCCTATTTGTAAAGCCTCAGACTAAGCCCGCAGTACGAGGCAGGGCCTGGCTATGCATGAACATGGAACTGGACATCCTTGGCCCAAACTCCACTGGCAGTAGAGAGGACTCTTCTTACAGTGTCCTCTACCTTAAAAGCAAAGATTTGTTCTGTACTTAGTCTCCTGTGGTTTTCCATGTGGCTGGTTATAAGGGTCATTACTAAGGCTCGTCTACTCCCCATCTTCCCCACTAATCTACTATCAAAGAACTAGAGGTTCCCACCTTTAGATTTTATTTTTTTATGTTATTTATTTATTTCTTCTTTTTATAGCCACACCTGCAGCATATGGAAGTTCCCCGGGCCAGGGGTAAAATCGGAGCTGCAGCTGCCAGCCTTCACCACAACACCAGATACGAGCTGCATCTGCAACCTACACCACAGCTTGAGGCAACTCCGGATCCTGAACCCACTGAATGAGGCCAGGGATCAAACCTGCATCCTCACAGAGACAGTGTTGGGTCCTTAACCCATTGAGCCACAATGGGAACTCCTAGCTTTTGTTTTATCTAGTGATGCAAGAAGTGGAAGAGATAATCTACCTTCTGGTCCAACACTGTAGCCACTAGCCACATTTGGCTACCTACATTTAAACTAATTAAAATTAAATAAGAAATTTTAAAAGAAGATTTCTCTCTGGCACTAGCCATATTTCAAAGGTTTAATGGCCACCTGTGGCTAGTGGCTAACATATTTAAAGTACAGAAGTCAAACATTTCCGTTCTCTCAGAAATTTCTGTCCGATGGTACTGGTAGACAGAAGCATTGATTTTAAAACAAGCAAGAGATTAAATGCTTCGCTTAAGGTCTGTGGCAGAACTATGAAGGAAACCCAGTTTTCCATATTTGAAAGCTAGTCTTCTCGTTACTACACTGGGGGGGGTGTCATTTAAAAATGCCCAGGGGAGGAGTTCCCATTGCGGCACAGTGCTCACGAATCTGACTAGTATCCATGAAGACATGGGTTCAATCCCTGGCCTTGCTCAGTGGTGGGTTAAGGATCTGGTGTTGCTGTGAGCTCTGGTATAAGTTGCAGATTCGGCTCGGATCTGATGTTGCTGTGGCTGTGGCTTAGGCCAGCAGCTGCAGCTCCAATTCGATGCCTAGCCTGGGAACTTCCATATTCTATGGGTGCAGCCCTAAAATAAATACGTAGATACATACATACATAAATAAATACATAAATAAAATGCCAAGGAAGAGGTTTCTCAATGGAGTGTTAATACCCATCATCACAAGTTAACATAAAGGACCATCTAGTCCTCCCTGGAAGAAGCCAGGTTGGGCAGTGTGGACGGCCAGGAGGAATCACAGGAGAAGAGTCTCCATCATGACTCAGGGCATGGGTCAGGCAAGCCTAAAGGTAGGGCAAGTGCGTTATCCATGTCTGTCTTGCCAGCCCTGGACCAGAGCTGGGACTCCATTGTGCCAAGGGAAACAGGGAGCCAGGGGTAGCCCAAGTGGCTGGAGATCAAGCAAAAGACAGTTAGGGAAGACTGGGAACTCTAACCAAGATCTTCAGCAGGAGCAGGGTGTCTCCCTGCTGGCTTGTCGCCGTCTTGTCTGGGCCCTCCAGATTTATGCTCTGCTTACTGGGCTGTACCACACCATTCTGGAGCTGTTGAACTTTGCCTTAGTTCATGTCATAGGAACCTTGGTAATGAATTTCAACGCATTGGGAAAACACAGATGAGGCATAGGTTAAAAGTTTAGTTTTGTTTTCAGCAGCTATAGAGCTGAACCGTAGAAGGAAGGTAGGATGGGAATTCAGAAGACTTGGGTGTAATAATAATCTCCAGCACTCTTTGATCTTAGGCATCTCACTTAGCCTCAGTATGCTTAATCTGTGAAATGGATCAACAGTAAGGATTTCTTAGCAGGATTGTTGAGGAGATCCCATAAGGTAATATTCTAGACAGTTTTCTGCAGAGCAGAGAGCCCTGTCTGGGTGTTGATTAGTTATGATCTTTACTATTGTTCCCTCACTTGGCGCCTCTTCCATAGCAGTTAGGGTGCATAATTCTGGGTGGCCACATTACCTTAGGTTTACCAGATGTACGTGTTTCCCCCCAAGATGTATTGTGTTTTTTTAAACCATCAATGGAGCTACCTAATATCCTTATTTGAAGATGATGTAGTCTCAATGTCTGTGGTTTTGTGAGCCAGGAAAGAATAGTTTAATGGTTCAATTAGCTCCTTGAGGAAATACGTGGTGCTTGAGATATGCCAAATAAGCAGCATGCAACCTCTGTGGGGGGACAAGAAGTCAGACGACTTCTTGTGAAGACACAGCTTCCTGCAGAGCCAGATGTAGTTCGCATTTTCCTCTTGCTTTTTCCCAATAGCTGTGCTCAGGGGGGATAAACTTTACTTAACCTAATTAATTTTAATCACAGCTTTCAAATCTCATACTGTGAAAAGAATTACAAATTGGAATACATTAATAGAAGCCATAGTTTATGCTGTAAGCTAATCATGAAATGTGCATTTACATTTTCTGCATGAGTTTGCAATTACCATTAAAATAAAATTCCGTTATGTCCTTTTAAATTACCAAAATGTGAAGAGCAGATTGAGTCAGGCCCATTTTTGTGCTAAATTACCAGAAGATTGTCTAAATTTCCAAGAATCAGACAGCTTCCTCCATTTGAGTTGCAGCGAGGAATGATTTCTAGTCATCTGCTCCAAGCTATTTCCATTTTTAAATAATAGTCTTTTAAACTAATTGCGCAAATGTCTCACCTGCTTTAACAAGTATTCCTTTGAGTTTAGTACAGAGGAAAAATCATACATGTGTTTGTATATATATATATGTATATACATGCATACATATGTGTACATACATGTTAGGTATGTTTAGATCTATACATGTAATTTCGCTTTTAGGTTTCATGTGCACTTTTATTTTATGGATGTAAGTAGATGTTACCTGGCTCCTCAAAGAATCTGAGGCATCTCAGATCTAAACTTAGAGGAAACAGAGGATGTAATAATAATAACACTAATAAAGAATTTATTCTCAAACTAGAATAGAACAGCAAGGCGTCTGTGGAGTATTATCACGGCTCCTCTGCACGTAGGCCTCATGCTTTTTACCTCTTTGCTTTCATGGCATCTCTCTTGGTCCTGAGGCCGCAGCACAGGTACGATCATCTCCATTCTGCAGGTGAGGAGAGTGCATCTTTCAAACCCAGGGGCTCTTTCTATAGGAAAGCTCCTGGCATTGGGAAAGAGGATTTTTGAACTCTGATGGCCCAACAGAGAGGAACCAGGGGCCATAAGCAATGACCACAGACAAACAGCATCCTGATATCTGAATATCAGTGCCTGCAAAATGTGGTCGGGTGAACGTTCCTCTCTAATACAGTATGAAGCTTCAGCGGGTTTGTTCAGTGACCTGGCTGGACTCATTTAGACTTGGGTTTCCTGGGAATATTTCACATCTAATTATGCCTGAGAATGTTCTTAGTATATTGCTGGCTGGTTCTCTAGCAATGGACAGAAACAACTCCCACCACAATAATTCCAGTGATAGCAGCTACCAATTATTGATTGTTCACTATGTTCAGGACACTTCGTCAGATGATAACCCTTCCCATTCAGGGTTCTATCCTCTTTTTCTCAGGTGCATATTCCATTTCTGCCAAAATTTCTACCCAAGATGGCTTTAAGAGGCCCACTAATCAGTTTGTCTCTCTCTGTGCATACCGAGACCACGAGGCCATGTGGAGCCCTGGCTGGCCTACCTGGAGGCAGGTCTCCTTCAGGACCAGGAGGGCCAGGCCACTTTGTCCAAGGGTGGTCCAGTTCCAGACAGTTAATTTTAATCACAACTTTCAAATCTCGTACTGTGCATTTCTCTTGTCCTGCTTCCTCCTGACCTGACACTCATGGCTGATGTCACTCGCTTTTGGATTCAGGTATGGAAAGCAACTTAGGTCTAGGCACAGGATCTCATCCATCATTACAAGGGAGGTGGACAGAGTATGGTCCCTTGAAGACCTGGGCTTTCGCATCCTGCAGTCCTGGGTGTGTACGGTGTCTCCACTGCGTGCCTGCAGGAGGTCGGGTGATTCACTGACCTTTTTCATCTGTTAGTGGGGGGTTAC
>NewGene_10246	NewGene_10246.1
CCCCTGTCCCCTGTGGAGCCATCATTCTCCCTGCCCAGCACAGCCTCTGCGGCCTCCACGCAGACTTAGTGCCCTCCAGGCCCGTGCCAAGCTGTCATCCTGTGAACTCCCTTCACTGCTGTCCTGGACTTGACCCCTGGGCTTCACCTCTGTCTGTTTCATGGTTTGCTCTCTCATTTTGTTGAAGTATATCATCCAAGAGTTTCATCAGAAAGGGCACAATTGAGGCCTTCAAGAAAATATTTTTATCACTTCGATCAATGAGAAGCACCAGGACAATCAGACCAAGGTCCTAAGGC
>NewGene_10253	NewGene_10253.1
TTTCATTTGAAGAAGATGACAGTAGCTGAAAATCATTTAACCAGCTAGGAGAATCATCTTTACCTATTTTGGGATTCAATATGTCTAGGACATCATTCATCAACCATTACAAGTCAAAAATTTCCTCCAGAGCACAAATAGCATAAAGAGAGGCCACAGAGGAAAGCACACAAGTTACAGATATATTTATCTTAGGAGAGCATGATGGAAGGCTCATTAACCGAGAACATTTGCAACATAAGGCACTAACATCCATTTGCAGGGTATTCAGCAAAGAGCCCAACATAGTAGAGAAGCAGTGAAGCACCTCAAGCTCAAG
>NewGene_10271	NewGene_10271.2
GGGTGACACCTTGGGGGGGCTGTCGGCACAGGTGACACAGGCAGCACAGGTGATTCGGCCAGCCTCTCTGTACGTCTCCGCGCCTGTGAAAGGAGGCTGGGGTAACGCACCGCTTGTGAAAAATCAAGAAAGATCATGGATTTGGAACACTTCACAGACATTGCTCTATGTGCAGACTATGCAAGTTACGGGTGAATTACTATGATGAAAGATTGTTGTATTGTGTCATTGCTGAATCAAAGTTTAAGATCAGTAAACTGGGAATGTAAGCTGGTACAACCACTATGGAGAACAGCATGAGGTACCTCAGAAAACTATACGTAGAACTACCATATGACCCAGCCATCCCACTCTTGGGCATCTATCCGGACAAAACTTTCCTTGAAAAAGACACATGCACCCGCATGTTCATTGCAGCACTATTCACGGCAGCCAAGACATGGAAACAACCCAGACGTCTGTTGACAGATGAATGGATTAGGAAGATGTGGTATATATACATAATGGAATACTACTCAGCCATAAAAAAGAACAAAATAATGCCACATGCAGCAACATGGATGGAACTAGAGACTCTCATACTA
>NewGene_10307	NewGene_10307.1
CCTGACCGCTTTGCAAGTCTCGCTAATATATGTGCAAGTGGGAAGAGAGTTGGCACACGAGGCTCCAATTTGCTCTGCCAACCGCCCGGAGTCTCCTCGCTGCCTTTCCTGTGAGACAGACAGATTTGGGATGGCTGAGCAGCTTTCAGCATCCACTTAGTGACTGCAAGGGACTCCTGAGAGCAGCTGCGCCCACGGGCAGGTTCAATTTACCAAAACCGAGGCAATGT
>NewGene_10308	NewGene_10308.2
CATCAGAGGTGGTTTTGAGTCCTTATGTCCTGAGCCTGTGGACAAAATGTACCTTGTGTGGAGGAAAATGAGATCCCGAGTGAAGTCTACAATGTCATTGACTCTGAAGAAGGACTCAGAGACCCATTGGTGTTTAATGACCCTTACTGGCCTATGCAATGGGAACTGGTCAGTCTTCCAAAGCAGCAGAAATAAAAGCAAAAATAAACCAATGGGACCTAATCAAACTGACAAGCTTTTGCACAGCAAAGGAAACCAAATAGAAACCAAAAAGACAACTGACAGAAGG
>NewGene_10323	NewGene_10323.1
CAAAAATAAACTCCAAATGGCTGAAAGACTTAAATATACGACAGGACACCATCAAACTCCTAGAAGAAAACATAGGCAAAACACTCTCTGACATCAACATCATGAATATTTTCTCAGGTCAGTCTCCCAAAGCAATAGAAATTAGAGCGAAAATAAACCCATGGGACCTCATCAAACTGAAAAGCTTTTGCACAGCAAAGGAAACCAAAAAGAAAACAAAAAGACAACTTACAGAATGGGAGAAAATAGTTTCAAATGATGCAACTGACAAGGGCTTAATCTCTAGAATATACAAGCAACTTATACAAC
>NewGene_10358	NewGene_10358.1
CGTCAAGACGGGAGCTGCGCGGCGCGTTTCAGGAAACTCTCCCCAGGGACCAGCTCCCGTGCCGTCCTGGCCAGAGGAGAAGGAATTCAATCCTGTTCAGAAGACAAGGAAGGAGGCGGCCAGAAGCCTGGGGACAGTGTTGGGACACGGAGACACTCCCCGGGCTGCCACAAACCAGCTCTGCCTGTCGGCCCGGTGTCATCATGTGACGAGTTAAGGCGTTTAAACGTCCTTGGCCGTCTGCGGGCTCCTGACAGTGTGGCAGGGAAGGAGTGCGCCTGCAGGTGGCTCATGGCAGTTTCGGTCTGGTTTCTGTGCGGCCGTCCAGCTGGCACAACGCGCACGGCCTGACATCCCTGGCCAGGCGAGGCCTCACGAAGTGAGTTAGAGGGAAGGAACGGACCTGCGCTCACAGGTGACACACAGGACACACCCTCCCTCCCTGGGGGCCCCCGGCCTCACCTGCGGTCCCAGGTCACATGCGCCCGCTGGGCTCCGTTGGCACCAGAGCTACTTCAGGAAGACGGAAGAGCCTTTTCCCCTGCATTTCAAGGAAAAGCTATTAAAGAAACTCTCACACAAATAAATCCTCGCCATATGGAATCTGCATAAAACCAAGGAAGAAAAGTGGGATTCTGGAAGATGCACTGAGAAACCGCTGAAATGATGCTGACAGTTACTTTGGAAAGAAAAGAAAGTCTTCCAAGCCGTGGCCTGGCCTGGCGTCCGCAGGGCCCCCCGGAGTTTCTTCTTCTTGGGTGTCAGCGTCCTCGTCCCGGTGCAGACCTGGGCATCCTCCGGGCTCCGCTCTGTTGAAACCATGAACCTCGCCATCTCCAGCCGGTTGAGACGCTACCTCGCCGCCAAAAGGTCCCGGGTGAAGGAGCTGGCCATTATCCCCGGGGCTGGTGACCACCAAGAGGCCGCCTGACCGCATTGCAGTGTTTGGAACAAAGCAAAGCCCACGCAGGCTTCGGCGACGTCATTCTGATTCGGCCGCAGCCGCCGGGCCCGGGAGCCCCGCGCTCCCCTCCCCGCCGCCTCCCCCGGGTGCTGGGAACAGGTGACCCTCCCTTTGCACAGGACACGCTCCCTGCAGACCCCTGACTCGCACAGGCTCTGCAGGGGCGCGGGGG
>NewGene_10368	NewGene_10368.1
ACCTGAGCGTTTTTCCGTGCAATTACTTGAGTCGGCTGCATCTTCTCTCCGCCCTTCTCTGTAAAGTGGAGACGTGGAGGAGTGCCTGGTCAATTTTCCAAAATGTTAATGGAAAGACAGTCTGATGAAAAGCTTTCTCCTGAAGAGAAGGAGATGATCCAGAAAATATGGCATGAGCAAAAACAGGGAAACAAGACTGCGGGTACATTCTAAGGGCCAGCATCCAGAGAGCAACTACTTGCCTACCCATCCTAAAGTGAAACATGATATTCAGCATTTCTGGCCCTGCCCTCCTTAAGCTAGCTAGCTATTCACAATTTCCACGCAGCAGAGAAACC
>NewGene_10377	NewGene_10377.1
TGTAAGTTGTCTTTTTGTTTTCTTTTTGGTTTCCTTTGCTGTGCACAAGCTTTTCAGTTTGATGAGGTCCCATGGGTTTATTTTTGCTCTAATTTCTATTGCTTTGGGAGACTGACCTGAGAAAATATTCATGATGTTGATGTCAGAGAGTGTTTTGCCTATGTTTTCTTCTAGGAGTTTGATGGTGTCCTGTCGTATATTTAAGTCTTTCAGCCATTTGGAGTTTATTTTTGTGCATGGTGTGAGGGTGTGTTCTAGTTTCATTGCTTTGCATGCAGCTGTCCAGGTTTCCCAGCAATGCTTGGTGAATAGACTTTCTTTTCCCATTTTATGTTCTTGCCTCCCTTGTCAAAGATTAATTGACCATAGGTGTCAGGGTTTATTTCCAGATTCTCTATTCTGTTCCATTGGTCTGTCTGTCTGTTTTGATACCA
>NewGene_10380	NewGene_10380.1
CTCAGATGATAAAGGCTGAGAGAGTCCTAAAAGGAGGCCAATTGGCAAAGTGGGGGTATTCTCACGTCAGAGGTGGAACTTGAGCCGGGTTTTGAAAGAATGGAGAACTGGAGAAGAGGAAAGAGGACCTTGAGGTGGTGAGGAAAGGCAGCAAGAAGTGGAAGCAGGAATGCTGTTGGCCTCCAACGATCAAGTAGACCCTTATCCAGGACCTTTGATGTAACAGGCGTTTGCTTTACACTGAGAACTGAAAAAAGGATAAAAGAGTCCCTGCTCCCAAGGAGTGCAGAGTCTAGTAGGGGAAGCAGACAAGAAAACAAACACTTTGGAATGGAAGCAGCAGTGCCATGACTCAAAAACAAATAAAGAACTGTACATGTTTAAGGTCTGAGCAGCTATTCTGCCAGAGGAAGTCAGAGCAGACTCCACAGAGGAAGTGAATTTGAACTAGTAAAAGTTTCCAGGAGACGGGGAAATAAGTTCTAAGAAGGAAGAAGATATGCAAAAGCACAGTTATGCCAGAACCTGGTATACCTTAGGAACAACTAAAAGGTCCCTGAGACAACAGTGTGGGGTGTTTGAGGATTAAAACACCGGCAGGAGATGAAAGTGAAGCAGACAGACGTAAAGTCCCTTACAGTAAACATCTGCTATCTGCCTGTTGTTGGGTCTTTTGAGGAAGGGCTCCCCTACTACTCCTAGTTGGGAAAGTTGGTAACACCCTGTTTTTG
>NewGene_10384	NewGene_10384.1
CGGGTTCGGAACCAGTTTGAAGGAGGCAACACGCCTTCTCCTGTGACAGCTTTCTCGAGAAATAAGCAAAGTCACGCAGAGCACTTGCAGGTGTCGGAGGAGACCGGCCCGTCTGCCTCGGTGTCTTTGTCTTCCTAACTTACGATGGTCACTGTCGCGGGACAGCGTTGGCCAACAGAAGATGAATCCGCCTCCTCTCATCTGCTTATTCCACAACTGATGCTTGCATGCCTGCCACGTGGCTCTCCATTCAGTTCTAAAGCCCCGCGCCATCCTCTGTCCTGGAGCAGATCAGCAGAGCACCCCCGGGCTGGAGCTTCCCTGACACTGGGAGGTGGAGAACGCCCGGGAGAGGGGCTGGTGCCTGACCCCCCCC
>NewGene_10385	NewGene_10385.1
GGGAACTGGCAAAATGCAATACCTAATCATACAATGTGTTGAGCCTGCACCATGGGCCAGGTACTCTGCTGGGATCATGCACACAAATGGTTCTCAACTGGGGACAAACTTGCCATCCAAGATGATACCACAGAGTTGGTCTGGTGAGGACACTGCCCTGGGCACCCTGAACACTGACTTGTACACCCTGTGCCTTGGCTAGGGTGTTCCACCGCTGGTGCTGGGTCCTTGCAGCCCCTCAGCCCTGGGTGCCGCCACTGCTGCCACTGTGGAAACTCTGCTTGCTGTTCCTGCTCCTTTGCATCCCCTGTCTCAAGGTCTGGAGTATATGGAACCCGTGAAGCTCGAGATGTTAGCTGCAAAGGATGCTGAGAGCATTCGGAGCACCACAGCAGGCGTACAAAGAGAAAGATTCGATATCTGGC
>NewGene_10398	NewGene_10398.1
CCCACGTGATCCAGGAGGCTGGCTCTCTGAGCCCCATTGCCTATAATTGTAAACATCTGAACATCAGGATTTTCAGGAAAAGTTCTGCCCTGCAAGAGTGAAACCCAACCCAATGTTGTTTTTGCCTGGTGACTCTTCAGGCTACTTGTCATGGAGAGGCCAACCCAGGGGACTCTACACTACCTGTCAGGTGTGGAGTGGCAGGGATTTGTCAGGAAAGCCGAATCTCCAAGCTGGACACACCAAGATTACCTGCCTGTTTTCCGCAGTGGGTCTGAGGATCCCACTGCCCACCTCCCACAGTCACAGACCTCCAGACTTGGCATTAGTTCCACCCAGGCTCTGACTGCAGAATCAAAAAGTCAAATACAGACTGGACCAAGACCTGTAGGACATGCTTCCTAATCTGCTGCTAACTTAACTTCGTG
>NewGene_10408	NewGene_10408.1
CTCTGAGCAGAAAATGCCACATGCCCCAGCCTCTTCTCCTTTCCTCGGAACATGTGTCCTTCAGAAGTGTGTCAAAACAGCACTGGATCTCATGTTACCTTCTGCCAGTGTAAGCCTTGACCAGACTCGATTTGCTTCAACTCATACATTTAAGGGAAGGAATGGAACCAGAAGATCGATTCTGAACCTTCTAAGAAGACACGACCCTTTTTGAACAACGTCAGAAGCTTCTGCTCACCTCCCTCAATCTGGGCACACGGTCTTCTTCAGCAACTCCTGGCCCTGGTGGAGAAACCCCAGCTAGATAGTCACCCAGCTCTTTGTGAGGCTGATGTTTGCTCATGCTGTGATGGAGAAGGGCAAGATGTGTTCCTGGGACTGTAGCAAGAGAAATGCCTAACATGATTGGCCTGTGGCTCTCCCCATGTACAATTTGCCCTTATCGTGATAAGGTTATAC
>NewGene_10411	NewGene_10411.1
ATCTGAGGGAAGGCAGTGGGGGTGGGGGAAGGAATTTCTCTTTTTAAAAAACATAACGGCAGCCAGGGCACCTTTCGGTGCATCCAGGCCTGCAGGGTGGGCTCGGGGGCGCCGCGGTCCCGCAGGTTCCCAGTGCACCGTCCGCCTGGTCCTCACCCCGGCTCCGGCCCGGCCCCGGCCCCGGCCCCTGGTGTCAAGGCCCCGGCACCGGCTCAGCGCGTCGGCTGCCAACCTCTGGCAGCTGGTCCGGGAAGGCACAATCGCGGCCGGCTCTGTCTGGCTCGCGTCTGCAGAGATGGAACGAATGTCAACTCCAACCTCCTGGGCCAGCTCCCTGAGCCCCCTCCCGTCCCGCCGAAATCAGGGTTCTTGCTTGGGCGCTACTCCCATACATCCTGGAACCTGTCTACCCCCCACGCCTTCGCTGCGCCACAGTTTTTACTTGAAAGGAGTCAAGGAATACTCAAACCATAACTACTCATCCTGCGGGCTTCTGGGAAAATTTG
>NewGene_10417	NewGene_10417.1
GTTAGTAAGAAGTGTGGTGATTTGGGGTTTTGCTCTTTGGATCCCTGCTTAATCTGAAACCCCGGCAGTGCTGATAGAGCAAGACCCCAGCTTCCAGAAAGTTTCTGGGAAGTGATAAGAGGAGGACTGTACCCTGGAACCAGGGAGAACCGGTGTTCCACACCCTCACCATATGGAAATTCCCGGGCAAGAGACTGTATGTGAGCCATTGTGAAACCTATGCCACAGCTGCAGCAATGCTGGATCCTTAACCCACTGTGCCAGGC
>NewGene_10461	NewGene_10461.1
GGGAGAAGAAACAGAGTTATGTGCTCTGATCTCTTTCTTTCTTTCTTTCTTTTTTTTTTTTTTTTTTTTATTTTTCAGGGCCACACCTGCGGCCTATGGAAACTCCCAGGCTAGGGGTCAAACCAGAGCTACAGCTGCCGGCCTACGCCACAGCCACAGCAACGCAGATCCTTAACCCACTGAGGAAGGCCAGGGATCGAACCCGCGTCCTCATGGATCAGCGTCAAATTCGTTTACCGATGAGCCACGAAGTGAACTCCCTGTGTGCTCTGATTTCTGTGCTGTATTGAAATAGAAACTAAAAAGGAAGCGTAGCATCCATTCCTACGCTGTGGATGCAGCCATGAGTCTACCTCTACCAAGCCTATTAAAATGAAAACACCATTAAAGACGAGAAAGCATCTGGGCATTCGCACACCCCGCGACAGAAGAAGAAAGGAAGAAGAAGAAAGGATTCGTCACTGAAGCCCCCTGTTCAGCCCAGAGGAGCCGCTGACGTCTCAGCGCAGACGCAACAGCCGCTGTGGAATCGCCATGGCGACCGGCTTTCTCAGGACGCCAGGCCACATCTAAAGGGGGAAAAAATGACACGTTGCTCCCAGATGGAAAGCCGCCTGCAGGCTGAACGCATTTCCATTTCGCTTTGAATTTCCTCTCTGCTGGGAATCAATTTTTGATGAGATTTGTTCAGAATGTTGATGCCTCTGTTGTGAAAAGCAGAACAAAACCTGCACAGACAAAGCAGCAGAAGAGGGACAGCGAGCGCTTGGAGGATGCATCTATGGAAAACCTGTGCAAACTAGCTGAGGAATGTGTCTGCCTAGAAGCCTCTGTGACTGCTTGTGCCGTGAGACCCAGACTCTTCTAAGAGACCCTTAGATTGGCTTTATGACTTTTCCAGCTTAAAAGTCTGCAGCTTTCTCAGTATCAGTTTTTAGTGTGTTTTAGTTTATTTTTAAAACGTCTTCTTATAAAACAGTCCTTGGAGGATCCGTTCAGCACTCCAGGTGATGGTGCGCCAGAAAGAGCAGCCTGGACGTTCCAAACCCTTCGAAGCATCGCAGCGCCGTCAAGGCACCAACAGGTAAACCTCAGGCCGGAGAAGCCACAGGGGTTTCCAGCCACAGCGGCCAAGCTGAGCTCAAGCGTTTCAAGCAACCCCTTCAAGAAAGAGCCGACTTGGGGGTCCCCATGCCGCTCACTCAGAGAACCAGACGAGGGCACGATTTCAGAACACCTGCTCTCCTTGCCGTCACTTCTCCACGTGACTCCCAGCCCACGAGCCACCTCTGCAAAGGACCGAGGCCAGCAAACCTCTTCCTGATGTACAGCCAGTGGGACTCAGCTGCGTCCTGGACCGATTCACTTCTCACAAAATTATCCTGACAGCCTCGCTTGCTGACCTCGGGGAACCCAGACTGAACCCGTTGCCTTGCCTTTGGGACCAGGACGGGCGTTGT
>NewGene_1048	NewGene_1048.1
CCCACCCAGAGGAAGGATGCTTGCACCTCAGATCTAAGCCTGGAACCAGAGATTCTCTGGAGGCCAAGCAAATCGGGTCGGACTTCTGTGCTGGGATGGGAGATTCCTTGGAGTGACTGGGCCACAAACTGGTGCAACGGACAGCGTTTAATTAGAAATTCTCGTATTTGCAGAGATATCATCAACACTTGGCTTCATGCTTACACCTCCTCCAACGCACCCCCTGAAAAAATATTAATTTCCCCTTTGCTGTAAAGGGAAATGCTTTTGCC
>NewGene_10491	NewGene_10491.3
CCCGGCAATAAAATTCAGGTCTGTTCCAAATGAAAATAAATATGGACAGTGAGATAACTTAAAATTCCAAAAAGTTCCAAGGCCTGAGCTTCTGGGTTATCCAAGGTGAAAAAGGTCATGAAAAATGAGGGGAGACAGACAATGTGATATATTGTCCTCCTGAGGCTGTTTCTTCAGAATCATGGTACTTTAAGACTAACTTTTCATGTAATTTCCTTAATACCAATTCACAGCATGTACTTTAATTTCTCCACAGAAGCCAAGTGCATTATTCTCTGGTCATACTCTATTAACCAAGTTTTTGATTATTCATGGGACTTTTGGTCCCATTTACTTTAAATAATCAACCCTTTCCTTTATTCTTATGGTTAAAAGGTTGCATTATACCTAGTGATAATTGGTTTTTAGAAGGTTAAAATAGTATATTATTTAATCTTTCAGATAAATACATAACTCCTTAGAGGCTGGCTAAAGAGAGTTTTGAATTGCTAGTGACTTTTGAAGGTACAAAGACAAGGAGTGTCTGTGGTTCTGCCCTTCCTCTGCCACTGGTAAGAGTCATTTTGAGGATGTCTGGGAATGTGTGCACAAAGAAAGACTACAGCAGGGTTCCTTACCTTGGCATTAATGCCATTTGGACCAGATAACCCTTTGGTATGGGAGGTAGGGGGGAGGTGAAGGTTGTCCTGTGCATGGTAAGATGTTTTGCAGCATCCCTGGCCTCTACTCACCTCACCAGATGTCAGCAGTACCCCTCTCTAAGTGTGATGGCCAGGTTTATCCAAGAACATAGTCAAAAGTCCCCTGGGTCAGGGATGAGGGGTGGGTGGCAAAATCACCCATGAGAATATAGGAAAGTGGGAGATGCTGAAAGAAAATTTCCATACATGACATTTACTCCTAGAAAGTAGCAAAAGAAGAGGTCCTCGGTGTGGGCAACCCTGAAGGTTAGAGTGGTCACTCTCCAACCTGTGGAAACCTCCAGCCTCAAACAGGGACACCTTCTCCCTGGGACTGGGGTTGTTCTGAAGTCAGCAAGCTGACAAAAGATGGTCACAGTTCCTGCTTCACTTTTTTCAGGATCCTGAAGCCGGTCAAGTGCCACTGGACTTCATTTACTGTCTTCTCTGCCTTCTGCTGGCCTTAGGGGAAAAAAAAAGTGAGGTCATATTTGATGTCCTTTTCTTTGGCTAGAAATCTGAACTGGTCTTTGGAAATACAAGGTCTTAACAAGGATGGTGTATGCTTTGGACTTTGGCATTTCCATGATGAGGTCTCAAATCCTGAGTTCCAGCTGTGGCGCAATGGGTTTGGTGGCCTCTTGGGAGTGCTGGGATGCAGCTGTGGCTCAGATCTGATCCCTAGCCTGGGAACTCCCTATGCCATGGGGCAGCCAAAAAAAGTTAACAACGACAAAAAAAATCCTCTCCATGTCCGCAGTAGTACTTTCTTGACACCTATTTTTTTGTTTTGTTTTGTTTTTTTAGGGCCACACCCTCAGCATATGGAGGTTCCCAGGCTAGGGGTCGAATTGGAGCTGTAGCCGCCGACCTACACCACAGCCACAGCAACACCAGATCTGAGTCATGTCTGCGACCTACACTACAGCTCACGACAATGCCAGAACCTTAACCCGTTGAACAAGGCCAGGGATCGAACCTGCATCCTCATGGATACTAGTCGGATTCGTTTTTTGCTCAGCCACAACAGCAACTTCGACATGTTCTAATGTTCTGAGCATCTGACCTTAACAACTGTAATTAGAGAGGAAATGGACCAACACTATCTTTTTTTTCCCTAGTTTCTCTCCCTACTGGGCAGCAATATCAAATTGACTAGCAATACTGCTAGTTAATTTCACACTAGGATTAGCTCAATGGGAGAACTTGGTCCTTTTCTTTTACAAAGG
>NewGene_10508	NewGene_10508.1
CAGTGATGGTGACAATTGAGCTGTGCCAGAACAACCAAGGCTGGATCGACTGGCTCTCACCACCTGGACCATGAGGGACTGTCCTTCTCAGGCTTCCAGCACAGCCACCTCCTGCCGGGGGATGCAGGAATCAGGCCACCTCCGTCTGTCCTTGCCAGAAACTAGGCTGCACCACAAGAAGCTCCTGGCTTAGCCCTGGATCCTAACTGTCACGTGGCCAGAGAAACTGGTGGGATCTTCAGATGCAGAATATGGTGGGGGCAGCGGTGTAACCATTCTTGGTTAATAGTAGTTTCCACCACTGAGACTTCTCATTTGGATGCAAATGCTTCTCAATTGAGGAAGGTTATTATAGTTATTGCCGGTAATGAAATGAATGAGCCTACGGATGAAATATTTCATGCAGTTGGAGTAATGTTGTGACGTCCCTGAAAGGTCAAGAAAGTACTGTGGGAAGAAGGTCATATTTATTACTACAGATATACCTGTGAAGTGAATTTTCGTGCTTGGTACATGTATAAGCTGCGAATAGTGGAAATCGGTGTTCGAAATGCTATCCTAGTGAAGACTGCTCCCGCTGACGTTGCATTACGGAAGTGCACAGCTACAGAGCGTGTATCTTGGAGGACAGTGGCCGCGGATGAATTGGCTAAGATGATTCCTGTCAAACTACCTACTCAAAATAGAAAAAGAAAGCCTGAAGCTCATACTGTAGTGAGAAATCATGTAATAGTGCCTCTGTAATGAGTTGCTAATCAGCTAAATACTTGTACTCCTGTAGGGACAGAAATAATTACAGTAGCTGATGTAAAGTAGGCTCACGGGTTTGACATGTGATGGGCCTGCAAGAATCCTAAAAAGCCAATGGACATGACTCATAATATTCCCATAAATCTGAAAGGCTCCTTTTGTCCTAAGCGGTATGTAATGATATGTGAAATGATTCCAAACTCTGTAGGCTACGAATATAAACTTCAGGGTGACCAAAGAATCAAAATAAGTGTTGATATAGGATTGGGTCTCCTCCTGCAGGGTCAGAGAAAGTAGGGTATAGATTTCTATCTGGTAGCAGCATGATAAAGCTGGAGTGATAATTATACTTCTATGGCTATAATTGGGGCAGCTCAAACAAATAATGGTGTTTGGTATTGGGGTATGTCTGCTGGTTTTCTATTAAAGATTGTGGTCATACAAGTAATAGCACCAAGACCTGAGGAAACAGCTGCTAAATGTAAGGACAAAGTTGTTAGGTCATCAGAGGCT
>NewGene_10513	NewGene_10513.1
GCCCCAGCTTCCAGGTGTGCTCCGAGATGTCCTTGGCCAGGTGCCACCACAGGGCGCAGGGGCCCGGGGAGCGCCGAGCAGGCTTGGTAGAGGTAGACTCATGGCTGTAGAAAATTTCATCAAAGCAAGATTCATGCAAAAGACACCGTCTGAACAAAAGATCAGCGTTCGAGCTCTCCTTGTTCTGAGAGCAGAGACCCTGGATGGAGTCACATCAGGGCCCATTAGAGAAAAGACTTGGCTTTGACCGTGTGTCCAGCCCC
>NewGene_10514	NewGene_10514.1
TAAACCCTGTCATGTGAGGAAGGAGCAGCTCCTTAATTTTTGCTCTTTGTGAGCAAGATGCAATCCGTGTTTCCCGACGTTGGGACCATCCGCTCACCTCACCATGTTCCTATGTAATTGTGTCACGTAATGGGAAGTTGTAATAGGCAATTTGGTTCTGTAATTCAGTTTGCAAAGCATGCAAACATAAGATAACTAGGTTAAATGCAAATAGGCATTACACTAAGGTATGAAAAATGGGGGCGGGGGTGGGGAGAAAAGATGCTGTATTCATAACTTAGAAACAACGTGATTTTAATCCTCATGTGCCTCGAAGTGTAGAGTTTATTAAACTTATTTATCCTCTAGTTTAATTTCACCACATACTGTAACACAGATGCATCCTGTGTGTGTGAATCTACATGTCTTCTGCACATATTTACAGTGTGTCTTCTTTGTAATAAGCAGCCTCTGAGTGAAACGCTTCTTCAGGATATGGAGTATCATGAACCTGGGACCAATTCAAAAGAATTTCTAAATCTGAAGATTCCAAGACAATGC
>NewGene_10538	NewGene_10538.1
TGCTTTTCTAGATAACCTTGAACATATGCCTCAAATGATGATTTTGATATCAACTTGGAGTCTCACTGGACACGTGTCTGGTTTGGTAAATTGAAGGTGGGAACAACTTAATGACGTCATATCCAACGGTCAAACCGTTTTGGGAGACCGATGGGCTAAAATTAACAGGGCCGCACCTGCAGCACATGGAGAGGTGGAATTGGAGCTGTAGCTGCTGGCCTACACCACAGCTCATGGCACGGCTTGAGATCCTTAATCCACTCAGCAAGGCTAGGGATGGAACCTACGTCCTCATGGATGCTAGTCAGATTTGTTAACCCCTGAGCCACTATGGGAACTCCAGTAGCTTTTTTTTTTAAGGTGATAAAACATCGGTACAGCATTTGAAGTGGAACTCGGATAAACCTTTATCAGAAATGAAAAAAAGACAAAACAATTAAGTAGATCATAGTTGATTGCCAATAAATGCAGACTTTGAGCATTGAGGTAGAAGGATAGATGTCTATTCCTGCCCTGCCTGGGGAGTTATGGCCCTTGATGTTGTTGTATCACAGCTCTTTGTGTGTGTGTGTGTGTTTTATGTTAGATTCAGAAAACCCATTCTCTTTAAATAATCTGATCTGTCCCTTAAGCTGAAAAGTTGTCTGAATCATTAGCAGCCCTTCTTAATAACACTAAGTACAGTTGGTATTAAAAAAAAAATGAGGAGTTCCCGTTGTGGCTTAGTGGTTAACGAATCCGACTAGGAACCATGAGGTTATGGGTTCGGTCCCTGGCCTTGCTTAGTGGGTTAAAGGATCCGGCGTTGCCGTGAGCTGTGGTGTAGGTCTCACACGCGGCTCGGATCCCGCGTTGCTGTGGCTGTGATGTAGGCCAGCTACAGCTCCGATTCGACCCCTAGCCTGGGAACCTCCATATGCCG
>NewGene_10571	NewGene_10571.1
CTACCAATCTCTGGACAGGTTCTGGAACGTGCATGGAATTTGGAGTGTCCTGGATACCCAGAGCATGGGGGTGGTAGCCAGTTCTCCTTGGCTCTTGGAATCCAAGCCTTTTAAAGGGCTGGCTGGAAAGCTGCAGACGGGTGGTGATGTCCACTCCCTCCCTCGGTGCCTGGTGCTGACTCTACTTAGCCTCTGTCTTAGTCTGTTTAAGCTGCTGTAACAAAAGTATCACAGACTAGGTGACTTATAGACAACAGAAATTTGTTTCACATAGTTTTGGAGGCCAGGAAGTCCAAGATCAAGGTGCTGGCAGATTCACTGTCTGTAAGATCCTGGAGGATGTGAACTATGTTTTCTTCATCCCCTGCCTGTCTCACTCCATCAGCAAGTGGTGCTGTTGCCTGCTGTGCCCAAGTTAATGAATAACTCCATCAAGGAGTGAAGGAATGAATCCTCCATCAAGGAATGAATGCTATTGCAGCAACATGGACACAACTAGAGATTCTCATGAAGGAATGAATCCTCCATTTAACCAGGAATGCGTCCTCCGCTTTTCAGAGATTCCTCTTCTTTCCTAACCCAGTTGCCTTGGGAACTAGGGGAACTGACTTCCCCTCCTTTCCAAGTGAGAGAGGTCTGGAGTCAGTCTCATGAGTAACCGGAGGCTCCCCCGGACACCTGCTCTTTCACATAACAAGCTCTCCCAGAAAAACCAGTCCAGACAGCAACTCCTAGCTAAACACATCTCTCTAGAAAGCCCCATGAGGAGGGTGCTAGTTTCCTATGTAATCTCCTCCTTCTCTTTTAGCAGCAGAGACACAGTGTTTTTCCAGGTGGCGTGTATCTGGTAAAAATCTATGA
>NewGene_10635	NewGene_10635.1
CGGGCACTGTTTAGTGGACCCCCTCTCTCTCTAACGATCAGGCAATTTCACAACCTGATTGTAGAAGTTAATGAAAACTGAGAGTGACGGAAATGGTTCTTATACGTGGCAATGCAAAGGAATATTGTCCGAATGCACAAAGAATGCTCAGAAAGAAGGCAGTTGTCTACAAGGAAGAAGAAAGGCCTCACCAGAACCCAACCATGCTGGTACCTGGATCTCCAACTCCCAGCCGCCAGAACTGCGCCCTGCCCAGGTGACGGACCAGCAGCAAAAGCCTGTGAGGTTCTGCAGTGTGGG
>NewGene_10653	NewGene_10653.1
CATGGAGGGGCTTCTGAAACGCTAATAAAGCTTTATTGCTTGACCTGATGGTGCAGAAAAACAGGGAAGAGAGAAAAAAGTTCCAGCAAGTGTAGGCTTGAGGCTGTAATGTGTCTTTTATGAGTTGCCTGTTTCTAGGCCTTTATACGTTTATGCTTCCACCTCCCACCTGGTTCCAGGATTTAAAGGAGGCAAGAACATGAGCACATCAAGGTGAGTCTGATCTTACCTGTCGGCTGTTCCGAGGCTACAGTATCTGGTAAGTAGAAGAAGGTGCCTCTTCCACAAATGCCGGGGCATTTGAGTCTAGATCATGCAACATCCATCACAAGAAAACCACAGATTCGATCTCATCCCGCTTCAGTGGTTGGTTTTTTTGGTTTGTTTTTGTCTTTTGTCTTTTTTCTTTTGGGGGCCACACCTGGGGCATATGGAGGACCCCAGTCATGTCTGAGACCTACACCACAGCTCACAGCAACGCTGGA
>NewGene_10661	NewGene_10661.1
AAAATATTTAATTATTTATGGTAACAAATAGTAACTAGGCTTATTATGGTGATAATTTCCCAATGTATACAAATATTGAATCATTATGTTGTACTCCTGAAAATAATATGTTATATGTTAATTATATCTCAACAAAAAATAATCGACAAGAAAGAAAGAAGGAAAAAGGAAAAAAAGGAAAGAAGGAAAGAGAAAGAAGAAAGAAACGAACATAGGTACTGCTTGAGACTAGGCGTTACAAGAGTTCTCAGGCTTGACTATTAGTCTTTATGCGTGAAGCACTACAACACAGATTGTAAGCTGTTGTCTTCTGGACTTGTGGGCCTCACCATAGGAAGACCAAATTGAATTTTTTTCATTGGAATGAGCCTCAAATGTCATAATAATACCGTATCTTACCTAGAGTTTCCGAATCACTTTCATTACTTGCAATACCAAGCGAAGCCCCATAAGAGCCATGGATGGTGGAACTCATATTAACGTTAGAGAAAACCATGTTTTCAAAACCATCTAAGTGACAGATTTGTGACAGCCAGTGGTATACAGCAAGCTGTTATATTGTGAGCTGATCTATGTAGGCCCACATGGCAGGGAACTGAGGCCCTCGGTCCAACAGCTTGCAAGGAACTGAATTCTGCCAACAACGATGTGAGCTTGGAAGCAGATCCTTTCTTTGTCCAACCTTGAGATGGGACCTTAGCACGGACCAGTACTTTGTGAGACACCCTGAAGCAGAGGATCAACTAAGCCACATGCAAACTTCTGACCTACATAAATCACAAGATAATAAATGTG
>NewGene_10675	NewGene_10675.1
AGTGGGTTAAGGATCAGGCGTTGCCATCAGCTGTGGTGTAAGTTGCAGACGCGGCTCGGATTCCGGTTTGCTGTGGCTATAGCGTAGGCTGGCTGCTACAACTCCAATTCAACCCCTAGCCTGGTAACCTCCATATGCCACCGGTGCGAAAGAAAGAAAAAGGAAATGTTACAATTCATACCTTGAAGTCAAAGAAACAAAATGCTAAACATGACACCTTAAAGAGAAAAACTAAGACAATACAAATTGAGAAGGCTGTGGCTGGGTACAAGCTGAGCCAGTCTGCAGGGGTCTGGAAGGGAGGCCTGCACTGGAACACTGGAGCAAAGCTGTCACCCCCAAAGCACTTTTCCTCCTAAAAAAAACAGTGCTATTTACAATAGCCAAGGCATGGAAACAACCTAAATGTCCATCAACAGATGAATGGATAAAGAAGAAGTGGTACGTGTCTGCAAT
>NewGene_10707	NewGene_10707.1
CTACCTCACAGTGTTGTTGTGAGCATTGAATTAGAGAATTTAAGTGAGTTAGATCTCAGAACTGATTAAGCACTCAGTAACTGCAAGCTGTTATTTATAATTTAGAGGCAGCTTCTCTCTTTCATAAAATACACTTACCCATTAAGAACAGAATAATGATGGAGTTCCTGTCGTGGCTCATCAGTTAACGAACCTGACTAGCATCTATGAGGACATGGGTTCAATCCCTGGCCTTGCTCAGTGGGTTAAGGATCTGGCATTGCCTTGAGCCATGGTGTAGGTCATAGACGCAGCTCGGATCCTGCATTGCTGTGGCTGTGGTATAGGATGGCAGCTGTAGCTCCAATTAGACCCCTAGCCTGGGAACCTCCATATGCTGTGAGTGCAGGACCCCCAGCCCACCGAAAAAAAAAGACAAAAGAAAAGAATAATGATGAAAGCTAGGAGCTATCAAAATTCCATTGACGTTCCCATTGTGGCTCAGCAGATTAAGCACCCGACATAGTGTCCATGAGGATGCAGGTTCAATCCCTGGCCTCACTCAGTGGGTTAAAGATACAGCATTGTGGCAAGCTGCTGTGTAGGCTGCAAATGCAGCTCGGATCCCGTGTGGCTGTGGCTGTGGCATACATAGGCAGCTGCGTCTCCTTGACCCTTAGCCCATACATTTCCATATGCCACAGGTGCCACCCCCAAAGTAAATAAAATAAAAATTCCGTTGATTGGATGTAAAAAGTAGAGGTTTAGAATTGTGAAAGACCCAAGAAATCATTTAGACTAGTAATATGTACCAGAATCCCTTATGAAGTATTGTGAAGCTATAATTATCCAGGCTCTCCCTTCTTGTATCTACCAAGTCAAAAATGTCCACAGGTAATTCCAATGCAGTATCTTCTTCACAGGAACCACTGAACGAATTCAAGTCTTTAGATTTTATGGTGAGGAAATTGAGGCTTAGAATAAATAGCTTGCCTAAGACTCCTAGCTTCTTGATGGTTTTGTTTTGTTTCTCTTGTCCTGAAGAAGAGTTTTAAGTAGTAAGCAGAAACATATAAGGCTTCTTGAGGTCGAGACTCCAAACTGACACACTGGCACTTCTGTCTCATTCTGTTGGCCAGAGCAGGTTATGTGACCAAGTAAAACTCAAGGGGTAGGGAAACAGAATTCACCTCTTTAGAGAAATGACAAAGTGACATGAAGGGGTGAAGAAGTGGAACCATTAATACCATGGTAGGGATGACTGGAGCATGTTTGAAAAGTATAAAGAATTTGTAGGATGAAGAAGAAAATGAAGAAGAAAGATCACTACCATAGGTCAGAGAATTAACTTTTGAAAAAAGGAACAGTACTTCTGGGAATGGAAAGAAGGGGCATTTGACTGAATTATATTTAGCAAATTAAAATACAGGATGTCCAGTAATTTTTTAAACTTCAGATAAACAATGAATAAGTTTTTAGTATTAAGTACCTGCATACAATCTTTGGTAGGCTCTCAGTACATAGTTGGCTATTTTTATTAGTTTAAATACTATTTAAATATTTCTATCATACAATATTTTGGACATACTTATCCCAAAATATGATTCCTTTTTATTTGAAATTCAGATGTTACCAGGCATCCTGTGTCTTAATCTGACAGCCCTATTTTGGTTGACTTTTAAATAAAGCCATGGTAAGATAACCTACAAAGGACTAGCAAGGTGCTTTGGGGGATTTAATCCTGGAAGAAGTTTGGAACAGCTGCAGTGGATGCTGTGCACTGCCCAAGAGAGGACTGCCAAGCAGCAGGGAAGGCCCACTGACCAAGAGGCAGCACAACTCTTCATTGCATCAGCAGTGGTACTTCACTGCTGGGTGCAGAAGTGGGACGAAGGTGGCAGGTACAGGTGACCACCTTGGTTTGACTGTGTAGGAGAGGCCTGGGAAGGAGTTTGGGCATAGTTGAAATGACTAGGGGGTCCAGGTTGTACAGGAAAACAGGTGAAACCAGAAGGAATTGGGAGGCAAAGGTAAAAGTGAGTCAAAGAGGTGGAAGTTCCCAGAGAAGTAGAATTTACAGTCTTGGAAGAATAGTTCTGTGATAATGGGGTTAAAAATCCAATTTCACGAGAGAACTAGAGCTAAATTAAAAGCAAGAGCTCTGGAGACAAAGTACCTAGTTTTGCATTCTAGTTGTATGATTTTGGTCAAATAATTAAACTTCCCTATGACTTAGTTTTTTTTTTTTCTTTTGTAAATCATGAATAATAATGGATCTCATAACCTCGTAGGGTTATTGTGAGAATTAAGTGAAATAAACTACATGAAGGTACCTAGAACAGTATGTCTGGTGTTTGCTATGTTTTATTATTTATATACCACTTGCATGTATCTATAATCAATAAATGTGAGTGCATTAAAGAATATTGTTTGAAAGAAAAAAGGCACATGTACAGTGTATGTTCTGCCTTAGCTAACAAATGCTAGGTTTGGTAAATACCATTAGCTACTTGTTTAAGTTGGAGCTCAAAGAGCCTTTACCACTTAAGGTTGTTTTCTTTACTGTTATTATAAGAAAATAATTGTCATGCTCAAGTCATATCTGTCTCCTCACTTCCCCCTAGGTGACCATGCTTTGGGATTTTCATAGTTTGAGTAATTCCTCCGGGCTCTGCCACCCAGCAAGTTAAAGAGGACAAGATTCCTCACTGGGGGTTGTGGTTCTGGGAATGTGAGCAGCTTGTTTTCATGAATTCTGCACCCTGACCTGGCCTACTGTTAGGAGCTGTTGTGTTGGTAGTGGCGGTGTTTTTAGTTATTTCCTCCACCTTCCACAGTTACTTGTATATAAAGATTTTTGAAAAGTGAATGTTTTATGGGGATGTTTTGCTTATGCAACGAAAAATTAAAACTGTTTCAAAGTAATTGCTTGTGTTTTATATTTTTTCTCTTTTAAATGAAAGTATTAATTGATGTTGCCTGGAAAGAAAATGGAGACCAAGGAAATAACTGTGCTCTTAATGTTTTAAAATAAGGTAACATTATTCTGTTTGAATGGAGCCTTCTAAGGAATTACCACAGTCTCAGACACAATCGACTTAAATGCATTCTTTATCTTTAAAAGGAAGCAGAATAGGATCATTGAATAAATCACATGTGTTCGCAGCCTTGTCTGATGTAATCATATACTACACAAACACATTATTCTCTAGTCAGGAGGGTAAGGGGACATTTGAAGCAGGGCTTGCCCTTGCGGAGACCTTTTTTTGTTTAAAGAATACTGCAGTGAAAGACCACACAGTAGAAGATAACAGAAAATATCTTCCATGCCTTCCTCCACCTTTGTACTTTCACATTCTCCTTTGTTCTCTAAGGACATCTGTTGTAATGATTATTCTGTAAAACCTATAGGTACGCAGCAGAAGACATATCATATTTCATTTATTATTTTGTCTGCTGTAATTATTGCTCTCTTTTACATCGTGCCATTGTACGTTTTTAAAATATTTTGTTTAAAAAGATATGAAAGAATATTATAGCAAATTTCTTAGTTTACTATAGCTATCTAAAGAGTGAATGGTTTATCTGTGGATTTAATAAAATTAAATTTTAGTAAGTCTAGTAGACTTTTATCAAGCTATATCTAAAGAGGT
>NewGene_10723	NewGene_10723.1
CTTCTGGTCTCCAGGAAGGTCTGTGTACACATCTGTACATACCCACCCCCTCACACTCTCCCACAGAGTGAGCTGGGAACTCGGGCATTGCTGAATACACGGATGCCCTTAAATGGATTCGGAAAAGCTTGGAAGATGCTTCTGACAAGTCCTGTCTATGGAATACAACCCATCAGGAAGCGTAAGAGGAATATTTTTTCCATTTCTCCCACCAACTATTTCCCCAGATGTGGGCCTAAGGACCCTGAGGGAGGACACCAAGCACTGGGGTGCTGCTTTGAACTGCTGGTAGCTGCGCCTTTCTCCTGCCTCAGTTTATCCTGAGCAGAAAGGCAGCACTCAGAAGAATGAGTTAATGCTCCTACCTAGGAACCCTTGCTGGGGCCCCACTGAAAAGCCACCGGAGGATGTAAAGTGTTTACAGATGGTGTCCGGAACTCAAGGAACTTCTCTGAACATGCCTGAGGGGTTATGGGGAAAAAGGGATGACAAGGGAAGTGCCAGGGAGCCTGCAAAGGATCACCTCCCATTGCAGGAGTCCCCAGCGGTGTTTTCAGGTAAATACATACATCCTTTCAGCTGCCACAGCAGGAGAGGAACTGTTCATGGAGGACCTACCACATACTACTTGTTAGTGCATTTAATCCTCTGAATGCGTCTATGAGATGCCTTTACTACTGCCAGGCCCACTTTACCTTTGAGAAAAATCTGAAGCTCAGAGACACAGGGTAACTTCTCCAAGATCACACAGCTAGTCCATAGAGAAGGATTCCAGAACTGTCTCACTGCCAGGTGGATGTTACATCCCCTTCCCTGTTTGCCCTGCTCTGGTCTGTTCTTCCTCGACACTTGGATGAAGCACAGGTGACTTGCTTTCTTTGCATGATTCTTGACAATACTTAAGGGGGGGCAGGTGTGGGCACTTAAAGGGTGGGGCTGAGACTGTGTCAGTTACCATGGTGCTGTGTTTATATGCTGATGGCTGCTGTGTTTATATGCTGATGGCTGCTGTGTTTATACGCTGATGGCTGCTGTGTTTATACGCTGATGGCTGCTGTGTACAGAAAGGGCAGAGCTGTTAAGGGTCAAGCCCTCTCCCTCCAGTTAAAATTTAAGAGGAGAGGATTGGTGTTTGCCACATTCTAGAGTTGCTCAGTATTCTTGCAAAAGGCATAATTAGGTAAAGGTTAGCTCTCCCCACCTTGGTAAACAAAGCCAAACCAAACCTTTTGGACCCAGCACTCAGAACTCTCCATTCTACAGCATTCATCTATGAAAAAGGAGGATATAAAGAAAAAAGAAAAGATCCATTCCTTGGACAAAGCTTGATTTTTCCATTTTTAAGTGCTGTGATTTCAAGTGCCGAAAGGGCAGAGTGGAACAATGACACACCATGAAGAAGAGAAGAAAACTCCTGTTCTGAACTTTCCTGAGAATGGTCCTCATTCAAAGCATCCCGAGCATTGGCTAATTCTCCCCAGTACTCCCTTCTGGAGGCGCATCTGGGACAGAGGCAGGAAGAAATGCCCAGGCCCCCAGTGTTTGGTGCTGTCTTTTCATGTCACTCCAGTCCCCCATCCTTTAGAGAGCAATTGCCTGATTCCAGACATGTGCTCGATGCTAGACATGCAAACTGAAAGATTCTCAACATGTCCTTGTATCTTTCTCAGAAACAAAAATGATGGAGGTGCAGGCAGTTCCAAATAAACTAGCTCTATTAAAGCCACAGAGTCTGTGGTGGCTTCTTTCCCATGGCCTTTGTGAGCTGCTTCTGGTCCAGAGGGGCTGCCAGACCCAGGCAGAAGCCAGAACCCATCACTGTCCTCCTCCTCCCCAGTGGGCCCTTGGACCTGCCCTACGGGTCCTAGTGGCCCTTCCTTCTCAGGGAGTTCCCCTCTGGACCTGGTTCCTATTCTGTCAGC
>NewGene_10724	NewGene_10724.1
AAGAGCACCAGATGGGTGAGGACAAAAAGTCTGGGTTCTGAAGGCAAGTGGCCAAGAGAGAAATATCTAGAAGGTCAAAAGAACTAGACTGATGGAAGAAGTATGTTTCCATTACAGGCTTAAATGATACACATATACATGCATTTTTGACTTGGTAAGCAGAGAATTTTCAGAACACTGAATTCTATTTCTTATGGTCTTGCCTAAGAAAAAACTGAATCAACATTGAGAGGAAGCTTATTTTTCAAGATGGCAGGCTGCACAAATGAGTTTCTATCTGCTCCCTTCCACAGGACCATCAGAATGCTAACGAGGGAATATGAAAAAGGTATAAATCACAACATAAAGAGAACTGAGGAGGAGGAATCAATGGATGGTGGGAGAAGACTCATTTTGAGTGTGCACTGGTAATAAAGGAAGGATACTGCACATGAGTTTTCTGCCATCTACAAAAACCAAGCGAGCTCTACTTCTCTGGCTTCCTGTTTTATGGCTGTCAGGCTTG
>NewGene_10742	NewGene_10742.1
CTACTGCCATCCTTCAGGATCTGTCTAGTGTTTGCAGAGGCCAGACTGGCAAAGCAAATGGAGGCAAGGATGGTCAGTACGGCACCCTCCTCTACCCTGTGGGAGGGAAGCCATTTCCAGAAAAATGGCTGCATTTCACAGAGAGCCCATGGAGGAAGATGACTCTCTTTAAGTTCAAACATTGAACAGATCGGTGCAGTATCACATTTGCAAGAGGAAGGATATAGCTGAT
>NewGene_10777	NewGene_10777.14
AGCAAAAGGAAAATAACACACATACTTCTTCGGCTCAAGGAGAGACATTTAATCCAGTATATTAATATGTGTTTTTTCTGTTTATGTCATATGCATATGGTCAATCCAATTAGCTGCTTTTCAAGGTGCTAGTCCATAAATATATATACATATATATTTATGGCTGTACCTGTGGCATATGGAAGTTCCCAGGCCAGGGGTGGAGCAGAGCCCCATCTGCAGCCTACTTGAAGCTTGTGGCAATGCTAGATCTTAACCCAATGAACGAGGCCAGGGATGGAACCCACATCCTCATAACTCTATGTTGGCATCTTAACCCACTGAGCCACAACAGTAAAGTCCTCCAATATTTTCTTATTAGTTCTCCTAAAAAATACATATGAATCTAAGGTTAGCAGGGAAGTTAAGGAGAGGCTAGACAGTACTTGAGGACATGCTTAGGGAGTCCAGGGAGCTTGCTGTGGGAGGGCTTGTTGTCTCTGATGTGGTTAGAAAGGCTAGGCTGTGCTGTCGTAACAAACAACGTCAAACCTCAGAGTGACAGAAGTTTTCTTTCTGCTGGTTCCAAGTCTGTGCCTGCCTTAGTGACTCTCCAGTTCCCCTCCATGTGATGGTCTGGTGTCAAATTTCCACATCAACATCTGCTTCCCTGTTAGCCATGGCAGGGCAGGGGGAGGCTGGAGGGTCTCACACATGTTTCTGCCTGCAAGTGACACTTGTACCTCATTGGCCAAAGGCAGTCACGTGGCTACATCTAATTTCAAGGAAGTGGGAAAGTGTAATGATAGTCTCTTGTGCCAGGGGAAGGAAGCTAATATTGTCACAGACCCAGATTTCATTTTAATTGTTAGTGCTAAGAAAGTGTTATCATGAACAAACTCAGCTGATTTTTAATACCATATTCTTTTATTTTAAAGGTCTTAAAAAACCACTTACAGAGAGCTAGACAAGAACAGTAGGAAGCTAATAATAAAGACAGTGAAAACCCAAGTGGTGCTAAATTAAGTATTTAGTAACATTTGTAAAGAAATGGAAAATCATATCTAATTATTTCACTGTGATTACCTTTTCCTCAGCCAGAAAGCCTTTGGCATGCAGTGTATTTCTATAGGTATTCCATGCTGATTTAATATCAATTAATATCTACTTGCAGGAAAATGTTGACAGTAAGTTTTAAAATTCCTAAGCTTGACATTTGGCAGCATAATTGGGCATAAATGAAGGAGCTTTCCAGGTTGCTGCTGATGGCACCTCAGATGGATGGGAAGTGGCGTTTCAGCCTTGGCCAAGGAGGCCAGCTGAGCTCACTTGATGTAATTTAAGATATGTTGCGTCTAGGAATATGACAAAAGAATTGTGTTTGTTTATTCATTTATTTTGTTTTTCCTTCTTACAAGTTAACTAGTGCCCCCAGCACACAGTATTTAGGCCCCATGTTCCTGACAAGAGCATTCTGATCCAAGTGGCCTTTAAATGTCTCTTGATGGAGTTCCTGTCTAATTTAGACTTTTTTTTCCCCCCTTGGGAAGGGGTTAATAGTTACTATAGTAACTATAAGTATAATAGTACTATAGTAATTATAAAGTCTTCCAACTAAGATTTTCAGGATTTTGTTTCTTTGTTTTTGACCTTAATTGTAATTACCTTCTTAGGAACATTCTTCCTAACCCTGTCAGGGCAAGATTGTGGATTTCTTTACACTTTGGTCTTTAACTTTGATATGTGGTTACTAATCTCCAAATCATTGAGTCTCTTTTGCCTTTTCTTATCTTGCTCAGTGTTTCCTTGGAGAGGAGTCAAACCTGGCGTCCCTTTGAATTTAATGGGAATGCCAGGTAGTCTAAAAGTCAAGTAAGAAACAGGCCTCCTTTGGTGTAAAATTTACCAGGTATGAGGTCTGCATTATCCTGCATTGAATGTGCATAGAAAAACTGGTCTGCAGCCTTCCAGAGCATACCAGAAGTTTGGAATGTTCTTATTATTGTCAATAAATCAAAGAAAATAGCCATCCCAGGGGAATTAACTTAGAGGTTTCTAGACTCCCACTCTGTGTGGATCTCATGATGAAGGGGAATCTCCTCTTACTGGATCCTATAACCACTCACACCAAGCTCGTCTGTACAGTTCCTGCCTCTACTTAACTTAATAAGGAAGTTGCCTCTTCTTGATAATTGAAACAACCAGTAAGGTTGGGAAAGGGGAAATCCCACTTCTGGCTTGAAATACAAGGCATGGGGTGACATGATCAAATTTACATTTTAGGAAGATCACTTGGGCCTCAGCATTAAGTGACCTAGAGGACTTAAAACACACATACATCTTTAGAGAAACTGGTTGGAAGAGGACTTCAGTAATGTGAGAGATGTTGATGCCTAAACTAGTCTGGTGACCAAAAGATAAAGAGGTATATGGAGGAAGGAAACCTGACAGCCATTGATGATAGGTGGTTCGCCAGGTCAAGAGGTCTGGTCTAAGTTACCGAGTCAGTGCTGATACCATTTTCAGAGATCAGAAACATGGGCATACGAGCAGATTTGAAGAGGGAGGATGATGGCTGTGGTTTGTGTTGTGCAGGGTTTGAGGTACCTGTGGACATACCCATGGAGATGTCCAGGAGGCAGTCGTTTATATGGGTTCACTGCTCAGAGGAGATCTCTGAAGATAAGTTGGCAGTCACCAGCATGTAGACGGTAATCAAAGATACTACCTGGAGTGACTGCCAAGGGAGCAGCAGTAGACATAATGCTGAGGAGCACTACCAACCAAGGGTTAAGCCACAGACTGAGATAAAAAGGAAACTGGGAGCTTATTCTACAGAATTATGACCCTAAGAAAAACGAGATGAAACTAAACATAGCCCCAATTCTTAGTATGTTTTACTGTAAGATATCAGGAAAGGCAAGGAAAAGTTCAGAATTGGGCTAACAAAAGTGAAATCATAGACTTCTGTTTTAATACTTACCAGTGTGTGTGTGTGTCTGTATGTGTGTGGTTGTTTGGGACTTAGGGAAGGAAACAGGAGACATAGGGAATATTGTCACCAGATATTACTTATGTTCCCTTAGCTCAGTCATCTATGGAATGTTTAGTCCCTTAACATATATTTATTTAGAGCCTACATATAAAACATTTCTGCTAGGGCAGTGGAGGATATACAAGAAGTATATCTGTTCCCTGACAGCTTGTGATCTAGTTAGAGATGTGACACCTGTATAATAGCATCAGCAGTAGATACAATGTATGATGAGTTCAGGAACTTGCATAGAAAATAAGATCTGGGAGTTCCTATCATGGCTCAGGGGTAATGAAACCAATTAGTATCCATGAGGATGTAGGATGGATCCTTGGCCTTGCTCTATGGATTAAGGATCTGGTGTTGCTGTGAGCTGTAGTGTAGGCCATAGATGCAGCTCACATCTGGCGTGGCTGTGGTCTAGGCTGGCAGCTGCAGCTCTGATTCAACCTCTAGCCTGGTAACTTCCATATGCCACAGTTGCGGCTCTATGAACAGTAAAAGCAAAAAAAAAAAAAAAAAAAAAAAAATCAATAAGAATTTAGAGGAGGGAGGTATTAATTTTCACCATGAATGTGGAACAGAAAGACAAGACACAAGGGCTGGGCATATAGTTCTGTGAACTGATTAAAATTTCACAGGTTTTGAATTGTTAGGAAACCACATACAAGGAAGATAAGGCCCTAGAATTATTCTCCAACATGCTTCTTTCTGAACTCACCAGGGTTAACTCTCCATCTTTTCAGAAGTGCCTCAGGCACTTATCATGGGAAGGAACAATTAGTCTTTGTCTATCATTAGTAATAGAATCAACAGCTCTGAAAGGGAAAGCCAGCAGTGACTTTGCAATCACCCCTTCAACCCACTAGATTGTTCTGAGAAATTCCCAAATTTCTTGTAGGAAGAACATGCAATATATTTAGCAACAAGTTCCTCCTTGCCCTGAAGTATGCTAGAAACATAAACTTTCAAAGTGCATGGAAAATACAGAGAACTTGTGGGTTTTGTTACTTGGCAACTGAGAGCTAAGCTGTTAAAATAAGAAATGTGCATTATTTTACAATTTGAAAAATGCAGTACATGTTATTTTCCTTTCTAGGAGGGGAAAGGTCTTGTAGATCCAAATATCCTATTGTTTCAAAAATCCACTTTTGTTGGATTGGCTTTCCTCTGATGATATCCTTATTATCCAAATTGGGTAACTTGAGGGCTGGTGGTTTATAGGTAAAACAGCAAGTCTAGCTAGAATTCCCAGGAATGCCATGGGAAAACCAAGTAAATATTCAGAAAGATGAAAAGAATTTTATCAGAGATCTAGGAAAGCTCCCTTACATGTTGGGTTGGTGGAGAGGACATTGGAGAGACAGAGATCAGAGCAAAGACATCATCCTGAGATTATAGAGGAGGCTGCTGGAACTGCTCTTCTTCTGGGATGTCTGCCTTGCCTCTAGCTGCCCAGCTCCACCTCCCTTCTGCCACCCCTACACTTTGAGGTTGTCTTTGACTCCATGCCCAATGCAGGAGAAAGTGTCGGTGTGGCACCTGTACTTCCCAAACCACATCCTGGGATTCTGACAAGAGTGCCTGAATGATGAGGAAAATGGAAAGACCATTTGACATAAATTCTTAGAGAAAATGAAATGGAGGATGCCTTTCTGTATAAGTCAGACTTGGTTGAATGATTTGCTTTGTGTCACCTGAAACTCAAAAGGTGTATTAGGTATGGTGGACACTCCTGGATTCAAGAGTGCATCTTACTTCATCTCTACTCCCATTCCAGTGTTGCAGTGAAAGGTTTGGGATTGTTGAAGAAGAGATCCTGCAGTCAAACTGCACTTTGGTATGTCAATAGGAGAGGAGCTACCGGGATAAAACATTCTCTTTTTCCCAAGGGTTCTAGCTAATAACAACCTGGTGCTGCATCAGGGGTAATTCTTCTGCATTTAAAAAATGGAGAAGCTAAATAATGACATTGAAATTTGTATATTATATACTTTACAGGGAAATGGTCTATCCCACCTTTATTGAAAACTTAATAGAAAGCATTTCCTTCTATATTATTTTATAAAAATCCTATAGTAAATTCAGAAGGATGTACTATTACAATATTGACATATGGACTAAAACATAAGCTTTGTTATTATTTTCACTGATATATCCCAAACTACCTAGAAGAGTTCCTGGTATGGAATTGATGTGAAATAAGTATTTGTTGAATAAATGGACTAAGTGAGTATCCTATGCATAGATAGTACAAAATTGAGCATTTTCTTCTAATATTTCATGAGATTAAATTTTTACTCAAGTTAATGAATTGTCTTTCTCGACAAAGATCTCAGGTGATGGCCTTTGTAAATCACAAATTATGCAACATTAGGTAACATTTTCTTTTTTCTTTTCACTGCCACACCTGCACCATATGGAAGTTCCCAGGCTAGGAGTTGAAAAGGACCTTCAGCTGCAGGCCTACACCACAGCCACAGCAACACTGGACCTGAGCTACATCTGTGACCTATGCCACAGCAGTGGCATCGCTGGATTCTTAACCCACTGAGTGAGGCCAGGGATTGAATCTGCATCTTCACAGATACTATGTTGGGCTCTTAACCCAGTGTTTCCTAATGGAAACTCATAACGTTTTCTTATCTGTTAATTGAAAGAGGTTTAACTATGTACAACAAAATGTTATCTAAGGATGGTTTTCGATCTAAAAGCCAACAGATCTATGAATGTAGATTTTTTTCAAGCTGCTTCCACTTAGAACATTTCACAATTCTTATAAAAATATATCTGTTTGTTTCACTTGACACTTACTCTGTCCTTTGGAGAAGAATTTGGGATATTCTGAAAAAGTGGGAACAAATCATCTTTGGTGGTTGTCCACGGCATCACCACATGTATAAGAAATGTTAATTATTGACCTCCCAAAGAGTTGTAGTTGATTATCTGCTCAGAAAAATCATTAACATGGAGAAACTACTATTTATTAATCATCTTCCAGGCATTGTGCTAATACTGTCCCATTGGCACTTGGAGTATAGTTGAGAAGACAGACAAAGACAAATAACTAATAAGTAAAATCATGAAAAATTACAAAAAAGTAATGGGGCCAAGGTAGAAGTTGAGCTATTTTGAAAGGGGAAATCAGGGAAGGTTTTTCTGCAAAGGTCTCATCTGACAGATGAGAAGGAGTCAGCCATATTCAGGGCAAAGGGGCTGGCATTTCAAGCAGAGAATCCAGCATGAGCCAGTGAATCACAATTTTAGAGCTCCTTCTATTGACAGATGAAATGATATGATGCCCAGGATTTACTTGAAAATAATCCAGTGGAATGCAAAGGAAGGGGAGTGCATGTAGGCAGATAATATTGACTATATGAGGATGACTACTGAAGCTAGATATGGGCACTTGAAGATTTAGTATGCTGTGCTCCCTTTTGTGCATGTTTGTAATTATCCATAATGAAATTTTTTTAAAAAGACTGGAACTTCTTTTGTTTGTGCATCAGGTTATTCTCCAGTTCCATTAGTAGTTTTGGAAATATGATCCTCTTTCATCACTCACCATTTTTTTGTTTTTTGGTGGCAATTGGTTTTCCATTTGAAAAAAATAGAATTAGACCTTTATTTCACATCATACATAAAAATCAAGTCCAGATTAAAGATATTTTATACATATGAAAATATACACACACCCAGATGCATATATAAGAAATGATAACAGCACTCGCCATTTTGAAGAATATTGGAACCATTGGTCTGAAGAGAGTAATGTTTGGAGCTGAGAAGGGAGCTCAGTAAAGTCTATGGCCCTCAGTATAGACTAATCTCTGTTCTAGAAGAGAAAGATTTTCATATACTTTTGTGAAATGAGAGAAAAACAATATTGAAGAAAGTTTGAGAGTTCCCTGGTGGTCACTGTAGTGGCTTGGGCCACTTCTGTGGTGTGGGTTTGATCCCTGGCCTGGGAATATCCACATGCCATGGGCACAGCCAAAGAAAAGAACAAAGTTTGACCAAGTTCAGCTTTTAAAAATTGAACTTTTTGAAAGTAAAATTTACATATAATAGAGTTCACATATTTTAAATACATAGGTTGATGACACTGTGGAACTATAGCCTGAATTTTTTGAAAGTAAAATTTACATACAGTAGGAGTTCCCGTTGTGGCACAGTGATTAATGAATCCGACTAGGAACCATGAGGTTGCGGGTTCGATCCCTGGCCTTGCTCAGTGGGTTAAGGATCCGGTGTTGCCATGAACTGTGGTGTAGGTTGCAGACGTGGCTCAGATCCCATGTTGCTGTAGCTCTGGTGTAGACCGATGGCTACAGCTCCAATTAGACCCCTAGCCTGGGAACCTCCATATGCCATGGGGGTGGCCCTAGAAAAGGTAAAAAGCCAAAAAAAAAAAAAAATTACATACAACAGAGTTCACTTATTTTAAATACATAGGTTGATGACACTGTGGAACTACAGCCTGATCAAAGTATAGGACATCTCCACTTCTCCAGAAAGTTCCTTTTTGCCACTTGTATTCAATTCCCCTCCCCCACTTGAGAAAACTACTGATCTGATTTCTATTAATTAATTTTGTCTGTTTTTTAAATTTCATATAATGGAACCATGCACCATCTACTTCTTTGTGTCATCTCCTTTCAGCATAATACTGTGGTGATTCATTCTTGTGGTGATGTGTTATCAGTAATTCATTCTTTCTTATTATTGAGTAGGATACTCCATCTGATGGCTATACCACAATTTATTTATTTATTCACTTGCTGTTAGACATTGGGTTGACTCCTGATTTAGACCACTATGAATAAAACTTCTGT
>NewGene_10789	NewGene_10789.1
GTGGAGCTTCCCTGTGCCTCCTGATGTGTCTCCTGATTTATGTGGGATTAAATGTATAAGCCTGGCAAAACTTGACAAGTCTTGAATAGCACCAGATTCCCACCTGAAACTGTAAATAGCCTTGGGTTTATTCAGACCTTGGCTTTCAGACAGATCCCTCAAGTTCCATTCTCTATGAAAGGGCCACACCAGAGGCATATGGAGGTTTCCTGGTTAGGGGTTGAATTGGAGCAGTAGCCGCTGGTCGATGCCACAGCCACAGCCACAGCCACAG
>NewGene_10795	NewGene_10795.1
CTTTGGTGCATATCTGCGATAACCCTGAAGAGAGAAAAAGTCTACAGACTGTCTTTTGCATGTAACAGAAGCTGGTACATTTGAAGGGATTTCTTCCATGCCTTTTCTTATTGGGAGTACAGAGGAGGTTTTGCAATAGCTGTTTCCTCCCCAGTCACATTCAATCCTGCAGAAGCCATTTGTACAGCAAGGCATTTGATCTCTTTGAGTCCCCGTTTCTTCATCTCTAACATGGGAATGATAACAACAGACCTTACTTTATTAA
>NewGene_10832	NewGene_10832.1
CGAATCCTCCAGGCAGCAGTCCACGGACCCTCAACCGAGTCTGCTTGAATTTCATTTATTTTTTCATTTTTTGCTGATTTTTGCTCAGAGGTTCTTATCTATTAAGGGGACCTGTTACAGATATTAAGGAGTGGAATGTACTGCCTAGGTTTGAATGGGCATTTTATGGAATGCATTTATGAGTTAGACAGGGTTCTAAGCATTTGCATTTATGATAGATTTCATTGATACCCATTTGTAATAGGTACCAGTTAACTCATTTGAGACGCCCAACAACGCTGGGATGCAGACTCTGCCTGGAATCCAGTCTGGACTCAGACACATGCATGCCATCAAACCCTAGCCTATGATGGAAATGAATATACAGTCAGTATCAATCGTGGACCAGGTGTGCACTCACCACTTCAGGGAATCTCACAACAATCCTGCAAGAAGCAGGGATATTTCCTCTCATTTTACGGATGAGAAAACAAAGGCTTAGAGAAGCAAAATCACGGGAGACAAGGCTCACAGTTGTAGAATGGCAGAGCCAAGACAAGAGCCCAGGTCTGTCTAGCTCCAAAGCCAGTGCTTCTCCCACATTACTTGTTGGCTTGCTCAGCACCAAGGACCCAGCCTGCCTTTGACCACCATTCTCAGGAGACTGACTGCCTCTGCTGCTCCCATCCCCATGCAGAAAACATGACCATCAACAGCTCCTGAATCCACCTGCAGAGGGTGATTCTTTGTCATTCCCCCAGCATCTGGGAAGGGCCCAGCATCTGACTGGCTAATTTTGGTTCAGTACTCACCCTGCTGTCAATCAACCATGCTGAGACTTTGAGTTCAATCTCCTTGAAGAGGACTTGAAGGCCAACAAAGAGGAAGAAATGCCAGAGATGCACTGGCAGAGGAAAGACCACATAAGGACACAGTAGGAAGGTGATCATTTATAAGGCTTGTTCCGGATACAAGATGGTAACAGCTCTAGCACACAGCTGAGTAAGAAGCAGAAAAGCAGGCTTCTTCTCCTCATGCAAATCTGTTTGAGAGTGAAAAACACTGCTCCAGAACACTCCCGCCCATTGCTGGTGCCAAGAGTCCTCTCTTCATGTCTTAGTCAAAATGTTTCCAGATCTGGAAAGCCAAGTACCAGACGCTGGACAACAGTAACCCTTGGGGACTTTATCTCCATAGAGACCTCATGGAGATAGAAATCACATCAATAATTGGAAAGGGAAAATTGAACACAAACTGTTAATTTGCAACAGGGCCCAGGCCAGAGGTCCAATCGGAGCTGTAGCCACTGGCCTACACTACAGCCACAGCAACACCAGATCCGAGCCGCATCTGCGACCTACACCACAGCTCACGGCAACGCTGGATCCTTAACCCACTGCGCAAGGCCCGGGATCGAACCTCTGTTCTCATGGATACTAGTCAGATTTATTTCCACTGAGCCATGATGGGAACTCTAGGGCTTTTAAAAAATGTGTTAACACTGATTTTGATGATGTAACCAGTAAACGTTGATGCTGCAATCTTGTTCATTCTTTTGCTGTATGAGCAAATGAGCCTTGTGAGGGACACAAAGGTGGTTTCCACTGCCTGCTTGCAGGAGTGGATGTACTTCTGATTCCCTAAAGAGCGGTTTGAAATAAAATCAGGCAGGGTACATTGAAAGTAGCTAGCTTGCTTACTTCTTTCCTTTTGTGTTAAACTTTGTTTTCCTTTCTCTTTCTCATCTTTAGTCTAATGGTCCATCGCCCAACTGGAGTTAAGTGGCATGTAGCGTGTTCGCCATCATCATCCTTCCATCTGCTCTTTGGCTGCTTTGGGCAAGTTTTCCAAGACAATTCAGATTTGTCAGTTTCATCAGTCTCCACTTCATTTGAATACGTTTACGAAGCTCTGAATTACTGTCCTGAAGAGTCTTCCCCACTTCCAAATCCACCTGCCATTTTAAAATTCTATTTTCCTCATTTTAATTTTTGTAACTTTTCCTTCTATAAGGATCTCTGAAGTTATTTGAAATAACTCTGGTATCATGTGGCCTTCTCCTTCATTTATACCTGCCTCACATTTGGTACTGCACATGATCAAGAAAAAAAGTCATTTACTTTCAAACATCTGTTTCTGGC
>NewGene_10847	NewGene_10847.1
CAAAAAGCGAAACATGTTCAGAGCTCATTATGCAGTGAGTACCAGTTCTCCTGGGAAAATCAGTCCAGAATACCCTCCATTTCCAAATCAAGAGCTGCTGGCCTCTACTCTCATCAGTGGTAGAATTTAATGACAGCTACTGGGAACTAATAAGGGCTGTACACATGGCATTTGGAATTCTCAGGCTAGTGTTTGAATCAGAACTGCAGCAGCCAGCCTACACCACAGCCACAGCAACATGGGATCTGAGCTGCATCTGTGATCTACAACACTGCTCACTGCAATGCCAGATTCCCAACCCACTGAGCGAGGCTAGGGATCGAACCCACATCCTCATGGATCCTAGTTGGGTTCATTAACTGCTGAGCCAGGAAGGGAACTCCCTTTCTATTTTATGTTCTTGCCTCTTTTGTCATAGATTGATTGACCTTAAGTGGATGGGTTTATTTCTGGGCTCCCCTATGAATTTTTAATGCCTGAGATATGTTTTAAATCTGTTATTGTAG
>NewGene_10865	NewGene_10865.1
CAGGAATTGGGAAAACACCAGTATGGGATTTTCATGAATTTACAGGGTCACACCCATAGTATATTGAAATTCCCAGGCCTAGGGTTTGAATCAGAGCTGTAGCTGCCAGCCTACACCACAGCCACAGAAATGCGGGATCCGAGCCCCTGAGCCCCATCAGCGACCTACACCACAGCTTACAGCAACACCAGATCCTTAAACACTGAGCGAGGCCAGGGATCGAACCCACATCCTCACGGATACTAGTCAGGCAAGAATGACAAGGACTCAAATGACCTTGGAAGATCATGTGCACATGGCAGAG
>NewGene_10897	NewGene_10897.2
CAGGGTAAGAAGAAGACAACCTGGCTCCATCACAATTCAATATGGCTCCACTGGAATGGTCCTGAAGCAATTAGATGTAAACCATTTAGTAGGCAGAGGAGTGGAAATCCCTGGATAATTGCAGAAGCTGTTGTTTTTAGAGATCAGTCCTACATCGTGAAGTCCACTCTCACTCCAGCTTGTCAGAAAGAGGGCAGCAGTGATGTGAATCTGTTTATGACAGTCATTCCTGGTCATCTCTCA
>NewGene_10923	NewGene_10923.2
CCTTTATTAAACAGGTTTAAGTGTTTAGGAATTTGAAAAAGAAAGACATCCACATGGATTAGGGTGGTTAGTGAAAGCTTCGCGGAGGAAACAAGATTTGATTTGTATCCAACTACAGATGGAGGAAGGAGCCACAATGAATGTGAGCAACCTCTAAAAGCTCAGAACAAGGAAATGGGTTCTCCCACAGAGACTCTAGAAGAGAATGTGCAGACGGAGTTTAACCCAGTGAAACCCATTTTGGACTTCTGCTTTCCGGAACTTGTAGAGCTGCAGTTCAGAAAAAGTTCTGTTCAAGAATGAATTCCAGCAGTGTTCCTATTGCCAGCAGACAGCATGAAAGCCTTGGAATATGGAGCCAATTCTTTACCAATTCGTGACATAAATGGAAAACAGTAGATAGCCTCTTATATGGCTGTTATAATATAAAGATGGTTAAAGAATTGGCTGGAGCTATGAGCAAGAATATATGTCTTGACCAATGGAACAGAATAGAGAATCCGGAAATAAACCCTGACACCTATGGTCAATTAATCTTTGACAAGGGAGGCAAGAACATAAAATGGGAAAAAGAAAGTCTATTCAGCAAGCATTGCTGGGAAACCTGGACAGCTGCATGCAAAGCAATGAAACTAGAACACACCCTCACACCATGCACAAAAATAAACTCCAAATGGCTGAAAGACTTAAATATACGACAGAACACCATCAAACTCCTAGAAGAAAACATAGGCAAAACACTCTCTGACATCAACATCATGAATATTTTCTCAGGTCAGTCTCCCAGAGAAATAGAAATTAGAGCAAAAATAAACCCATGGGACCTCATCAAACTGAAAAGCTTTTGCACAGCAAAGGAAACCCAAAAGAAAACAAAAAGACAACTTACAGAATGGGAGAAAACAGTTTCAAATGATGCAACTGACAAGGGCTTAATCTCTAGAATATATAAACAACTTATA
>NewGene_10936	NewGene_10936.1
GAAACACCCTCCATCCAGCTGAGTTCTTCAAGTAGAGGATCTGCAACCTCAGTCACAGCCCGTTTGGAGAAGGGTCTTCCATTATCTTAAAACAGCCATTGCACACAGCCTGGTCCAGCCTGGCCTCAGAAAAGTGTCAGGGCCATGCCTACACCACAGCCACATCAACTCAGGATCTGATCCTCATCTTCAACCTACACCACAGCTCACGGCAACACTGAATCCTTAACCCACTGAGTGGGGCCAGGGATGGAACCCACATCTTCATGGATCCTAGCTGGGTTAATTTTCACTGAGCCACAATGGCAGGAACTCCAAAAGTTCTCCTTCTTAGGTGTCTTCCACTGCTTGCCACAGATTTATCATGCTGTTGATGAATATTCTCATCAATTGAGGACCCTCATATTACTTAGTCATATTTTCTTCCCTTGTCCCAGAGTAGCTAATGTACATGGGTACATGACAACTTGGTAGAAATTTTAAAAAGGTATACCTCCCTTATTCAGGGTTAGGGAAAATCGACCTTTGCCCCAGATGCAGCCCCAAAGAGCAGATATGCTTTGTCTATTAGATGTCCTTGCTATACCACATTGTCAAAAAAGGGAAATGACTATTTGTGACTACTTGTTAACTTCTGAATTTCTTCCTTTTCTAAGTACCCAAATATTAC
>NewGene_10979	NewGene_10979.1
AGCCCCTCAACAAACATAGCACTTCGCTCGATGTATCTGGGCTTGAGGCCGGCCCGGCGTGCCGGGGGCGCATTGGGTAGCCAGGGTCGGCACGTTTGGGCCCCCCGCCAAATTTGTTTCCGGTTTCCGGGTTGTGACCTGGTAGCGGAGACCGACGGGACAGATTCGCGTCTTAGTGCTGGCTAGTGACGGGTCCTAGGTGATTTGTACGGTTCTCGAACCTTCAAGTTCTTGACGTCCCATGGGAGTGTGGGCAGAAGAGCAGAAGTTCTAGTACTGGATCGGGCTGAATAGCCTCAGAGAATCTGGGGAGAAATCAACTCAAAGTCCGTAGACCTTAGTTCTAGATTCAGATCTCTAGGCTTCGCTTTTGAATTTGTAAAATGAACTCGGCTTAATATAGATCCAAATATGTCTGATAGCATATTTCTGTGAATTGAAGAAATGGGTGTTTAAGTTTCTTTAACAGTTTTGTTCATCGCAGCAGTTACGGAGGATTATCAAAGAACTGTTATGACACAAGCTAAGGAAATGGCTTAACAGAATGCTTTTGAGGAAAGACTGCTAATTAGCTATTTGTGTTTATAAGAAACGTGGTTGTATTAAGTTTTTTTTAATGCAAAAAAAATGAAAGGACATATTAAAAGATTTAAAGTTCCAAACAGTTTTCAGACATAATAAAAGGTTTTTCACACTC
>NewGene_1103	NewGene_1103.1
GTACCTCCTAGCTGCCAAACACTGTCTTGGTGAACCAGACAGATAAGGGCCCTGCCGCATATCTGTGGTTTCTGTGATAGTTTCTTCTCTGTTCCCTAGGATGCTAGGGGGCTTGTCAAAGGAGGCCTTGGTTGGATTTGAAAGTAGACTTTCTTCAGTGGCACATGTTCTGAGGAGGAAGAGGCCATCACCCTAGCAGCAGATTCCTAGTCTGTCCACGGAAGTGGGAGATGTTTTCTGGATGACCACCCCACCTGGTATAATTTGGGGCCACGCCCAGGCCCACTGTGGGACGCAGGTGCAGAAAGCAGAAACCCTGCAGCCGTCCTGGCACAAGCTGGCTTCACATCTTCTCGTCCAGGAAGAGCTGATCAGGACACGGGATTTGGAGCCACAGACCAGGATTCGGGTCCTGGCTCTCTCACTGAATAGTGCCTTATAGGGTCCCACTCAAGCATTTTCATCACCATTTTGTCACTTGTAGAGTGTGTGACAATACCTGCTTCACAGAGTTAAGGAAAGCATGAAATGAATCCACATACAGCTTTTAGCATTTTGGCACATAGACTGGCTGTGATTGTTGTCCTTAACTCCCAGTAGTTGAATGATTGCTCAGAAACACACCTTCCTTTAGACTAGAAATTCCTGCTTGTCTGGGAGACATGGGGTCATGACAAGGCTTTCCAATATCTTTGTTCTAAGAGGGCAGGTGGATTTCATTACTTGACACCGCTCATCTCCCTGCCCCATTTCAGCAGTGGGAAATTGCCAGCATAACAGATTAGCCCATGTAGGGAAGTAGCTAAAAGGACAGATATGGACCCAGCCTGCTTGGGTTTGAACTCTCGGTCTGCCTCCCACTGGCTGTGTGACTGAGGGCAAGTCACTGACACTCTCTTGGGCCCCCTGGTCAATTTAGATCCTAGAAGGCCGTTTGTATTCAATCTCTCTTGATCTCAATCAGTCCCTCACCGCACAAATGTTAGGTGTGCACTCCTGGATATACACTTGTTTTTAGAGCTTCACTAGCTGTAAGAATTCATTATCACTCCCACAAACATTTTGGGGCATCTAAGATACACAGGCCCTGGGGATTCTGAGTTGAAAGCTATTGTGTTCAATGGGTTCTGTTTGATTCTTTTTTAATTTTTAATTTTTAAAAACTTTATTGGAATATAGTTGAC
>NewGene_11031	NewGene_11031.2
TGTACGTCCTGACCCGTCAACCACGAACAGTATCTTTTCAAAGGAGGCCGCTCTGCCCGCGTTTGGGGCGGACCTGAAGAGCCCCGGAATGTGTATCTCCCCAGAGCACCTGCAACAATGCGTGGGAACCCCTGGGACAGGACGTGCGTCCAAGGTCTCGGAAGGAGCGGGATAGTTGAGACAGGCGGAGGATGGAAAAGGCCTTCGTGACCTGAGAGATTGTGCAGAAGACACTAATGTGCTGGGAAGGAGAAGTCTCTGCTTCCCCCATTGGAATCGTCATCACACATTGAAGTTAAGTTCGTTCATTATTTAAACAAGGATTTGCTGATAACAGCCTCACCATATTTTCTTCGTGATACTCTGAGCTAGTTTTTGTGCTGTTTTTTTTTAAAAAAAACTCCATTTTACAGATAAGACAACTAATGCTCAGAAAAGTTAGGTGGCTTCCCCACCGTCACACAGCAGCTAAGATGAACCATCCAAGTCTACTT
>NewGene_11043	NewGene_11043.1
AATACATCTGACCTGCAAAATCTGAAATGGGAGAAAATGTAGCCTTACTAAAGTATGTCTCATAGATGAATCATTTGCCTGGTGGTGAACAGCTGTGAACACACACTTGAAGTCTTTGAGGAGTTCCCTGGAGGCTCAGCAGGTTGTGGATCCAGCATTGTCACTGCTGTGGTGCGGGTTCTATCCCTGGCCTGGGAACTTCCACATGACATGGGTGTGGCCAAAAAATAAAGAAAGCCTTTGAGAAAACACAGTGCACCAGAAGATTACTATGACTATTATAAGCCAG
>NewGene_11062	NewGene_11062.1
TGCCCAGGGGCTCAACCCAACTGGAAGCCAGAGGGCAGGGGAGCCCTGGCAAAGAGAATGGAGGCTGCAGTATCAACCCCTAGAGATTTCCACCAGCTTGGGCCCCTGCATGGTGCTCCTTCATCTGGTTGAGTCTGCAGTTGCCAAGGGAGTGATGGGAGAATTTCTTGAAGAGGCTTCCATTCAACCCTGCTCATTTGCTGGGCTGGCTATGTCTACATAATGGAGAAGATGAGTCCTGACAGCAGCAGATTTACATAGTCCTGCATGCCTTCTAGTTCTCTTTGGTTCCAAGTTATTCCTAGCTGCTGAGAGTCACAAATTCTGTCTGAATAACTGGGTAAACTTTTCAGAGAGGAGCCTCATTTGTAAGCGAAAATAAAAGGAAGAAAACAAAGTTTACTGAAGAGGTGCCTGAGAAAGACAGCCCATTCAAACCAACCCTCCTCCATCCCCACTCCCCTCCCCACTGAGTCTTCCAACTCCTTCATCTCTACTTGTCCCTGACCTTACTGGACCAGAAGAACTGCCAGCCACAGGGATGCAGTGGTTTACTCAGGCTCTTCCATGTATTTAAAATTCTCCCTCATTGTCACCTTGTGTCTTGCAAGGAAAGAGGTGGCATCTGGCACCTCTGCTCTGTGGCACATGGCTGGCTTCTCCTAGGAAGAGGAACGCAGAAGCAGATGACCTGGGTTAGGGAAGCAGGAGACCTGGGTTAGGGAAGCAGGAGACCTGGGTTAAGGAAGCAGGTGACCTGGGAAATGCCAC
>NewGene_11064	NewGene_11064.1
AGGTTATTACAAACTATTGAGGAGATTTTCCTGTGCTATACAAGAATGGAGGCTGCAGTATCAAACCCTAGAGATTTCCAACCAACTTGGCCCCCTGCCTGGTGTTCCTTCATCTGGTTGTGTCTACAATTGCCAAGGGAGTGATGGGAGAATTTCTGGAAGAGAATTTCTGTTCAACTCAACTCCCTTGCTGGGTCAGTGACTCCCTCAACTCCTGGGAGCAATGGTAGCATGAGGTAATGGCTCTGACCTGCAGGTACAAAGTACACGGGGTATACTCTGGTGTCAGAGAGTGTCATGAAATGTCTGAGACTACTGTCCTCTGTAAAGTTAACTCTGCCATGACATGAGTAATAAAAGAGAGACATACCCTTGGATGTGCATGTTGCCCAAGCCACCACCACCACCACATTTTTAGTGTCTAGGACAGCCTGTAGAAGAGATGCTGAGTGCTTTACAGTAATCACCTCAAAATAAACTATTACATTTAGAAAGAATAAACAACAAGGTCCTACTGTAGAGCACAGAGAATTCTATTCAATCTCTTGTGATAGACCGTGATGGATGATAATTTTTTAGAACATATATGTATGTATGACTGGGTCACTTTGCTATACAGCAGAAATTGGCACAAAGTTTTAAATCAGCTAAAATAAAAATTAAAATTAAAATATGGGAGATAAGTG
>NewGene_1107	NewGene_1107.1
GTGAGTACAAGTTAGGATCTGCTCTGGGGACTGTTATTAATCCAATTACTCCTTCTTCTGAGTTGCCCTTCAGGAGGGAATGCGCACAGGTCATGAAGAGTTGCTTCTTGTCTGTGTGGAGCGGTTGCTCTACATGACTCCGGGGTGACTGTGGTGGAAAGGAGGACATGGCTCCCAGCCCCGCCAGTATTCAATCCCTTTCCTATTTGGGGGAAATGCTCA
>NewGene_11080	NewGene_11080.1
TGCCTCCATCTGAGAAGAGTTTAGGAGTTTGCTCCAGGCTTCTGATGCCTTGGACTCTTTAAGTTCTGAAGGAAACGTGACAGGAAAGAGTGGCACACGTGCTCACCTTGTGAGCAAGAGGTCTTGGGTGACCTGAGCAGCGGCCCTGACGACCAGAGAGGGTGGCGTTGCTGGCTTCCAGACGTGTGGCCACCCCCACAGAGGCAGCCCAGAAAACATGGTGAATTGAATAAATGTGATTCTTCAAATAAAAAGAAGATTGGAAATGAATTCATTTTAAAAAGCCTTCTGGAGCTGAATTAAACATTGTTTGT
>NewGene_11087	NewGene_11087.1
TTGCAATGCTATGGAGATTTCCCTCTTTCTCTCTCTCTCTTTTTTGCTTTTTAGGGCCACACATTTGGTGTATGTAAGTTCTCAGGCTAGGAGTCAAATCAGAGCTGCAGCTGCTGGCCTACACCACAGCCTCAGCAATGCCAGATCTGAGCCTCGTCTGCTACCTACACCACAGCTCACGGCAATGCCAGATCCCCAACCCACCGAGGGAGGCCAAGGATCTAATCTGTTTCCTCATGGACACTAGTCAGATTCAATACTGATGAGTCACAATGGGAACTGTAACAGAGCAAACTGGGAAGCAGAGACTTGTTTCCTGTGACCTTGTGTAGCTGGTTGGTGCCGGAGCTGAGAGCAGCTAGTCTTGAGACTTCCTTCCAGACCTGGGCCCCCTTCATCTGCCCAGGTGGTCTTCTTCAGCTGGCTTCTTCACTCATTTCTTCCACCCTCCAAAC
>NewGene_11098	NewGene_11098.1
GAGAGAGAAAAGGAATCAGGACGGGACTAGCATTCCCGAGGAGGAGCTGTGAAGGAGAAAAGGAACCCACCTCCTGGGAAGCCACCTAACTGATGAAATATGGGCTGAGTCGGCAGAACCTCGAAGTCACCAAGAAAAGCGCAACAGCTGGACTGAGAACAGCAAAGCAGAGAGAGAGCCACGGGACCTCAAAGTTGCTGAGAAAAATGCAGCAGCTGGACTGAGAACAGCAAAGCAGAGTGAGAGCCGCACAGACCAGCTAAACTACTGGTCTGGACACCACAGCCTGAGTAGCTTGGGCAGAGCGTGTGCGCCGAGACTCAGGCTCTGGAGGGGAGGATGAAGATGATGAGAGGAAAGCATCATTAAAAGAAGACTATGTAACAAGTGCTGGAGGGGGTGTGGAGAAAAGGGAACCCTCCTGCACTGTTGGTGGGAATGTAAACTGGTACAGCCACTATGGAGAACAGTCTGGAGATACCTTAGAAATCTATACATAGAACTTCCATATGACCCCGCAATCCCACTCTTGGGCATCTATCCGGACAAAACTCTACTTAAAAGAGACACATGCACCCGCATGTTCATTGCAGCACTATTCACAATAGCCAGGACATGGAAACAACCCAAATGTCCATCGACAGATGATTGGATTCAGAAGAGGTGGTATATATACACAATGGAATACTATTCAGCCATAAAAAAAGAATGGCATAATGCCATTTGCAGCAACATGGATGGAACTAGAGAATCTCATACTGAGTGAAATGAGCCAGAAAGACAAAGACAAATACCATATGATATCACTTATAACTGGAATCTAATATCCAGCACAAATGAACATCTCCTCAGAAAAG
>NewGene_11102	NewGene_11102.1
GTGAGCCAGAGGAGCGCGGGGGCGGAGCCGAGCGTGCGTCCAAGCCCAGCGCACCCGAGGCTCGCGGCGGCCGGGAGCGCGGCTCGGGCCAACGCGCGTCCCCGAGCGGACGGCCGGGCGGGCACGCTGGCCTGGAAACGCGGGGCGCAAGGGGTGGGCGGCCGCTAGGTCGCGGGGCCGGAAGCTCGGCTGAGCGTTCTTCCATCCAGAAGCTGAGGAGGTGAAGCGCGTTCCTCGCCGGCAACTAAGGGCTTTGTTGAGAAGGTCACCGATCACAGGCATGTACGTGGCATAAGCACCCTGAACTCTCCAGAGCACTGGAAGCACCTGCAAGTGCTTCTGGGAATACTTCAGAAGTTTCACCACTGTTCTGTTTTTAAATCAAGTGATGTATGAAGAATAATGAGTTTTAGATTTTAAATTGTGCTTTCACACGAGTTAGAAAATTTTAACTATAATGTTTACTTATATGAGGATGTTATGTTACAACTTATTTAAATTTTACAGTAATAAGCACTTTGATTAAAACTTTTGTTCTTGGAGTTTTTTTTTACTTATATGAGGAT
>NewGene_11107	NewGene_11107.1
CTTTGCCTTGGACAGGCAGTGAATGGCAAGGGAGTGGCTCAAATTCTTCACATTGCCCCTGCTCTGCCTGCACCCCCACCCCCACCCCAGGCAAGCGGTTTCTACAGGATTATGTCATTTTTGGTGGAAAGGATCAAAGAAGTGGAAGGTGGAAAATCAATGGAAAGAGTGGAGAGCGCTGATGCGAAAAGAGCAAGAGCCAGACAAGAATACCGGGAGAGAGAAGAACAAAGCTTTTCCCTCTCTGCTTCTGGAATGTAAATATTATCTCAGTTTGAAGATAGAAGAGGGGCAAAGAACAACAGATGCTTTCATTCAACAGTACTTACCAAGTGGCCACTTTGAATTAGGCCCATATGAATCCAGTTAAAGCACCATCAGGGGCTGCCAAAACTAGAAGATCCCAGATGTCCTGGTGCAGGAGGTGAATATCTTCTCAACTGAAGACATGGAAACAACTTAAATGTCCATCGACAGATGCATGGATTAAGAAGATATGGTATATACACACAATGGAATAGTACTCAGCCATAAAAGAGAACAAAATAATGACACTTGCAGCAACATATATGGAACTAGAGACTCTCATACTAAGTGAGGTAAGTCAGAATGAGAAAGACAAATACCATATGATATCACTTATACATGGAATCTAATATATGGTACAAATGAACCTTTCTACAGGAAAAAAAAC
>NewGene_11123	NewGene_11123.1
AGTGACCCATGTCGGAGTTCCTGCTGTGGCACAACAGGATCTGTGGCCTCTCTGCAGCGCCAGCATGCAGGTTTGATCCCTGCTGGGCACAATGTTTAAGGCTCCAGCGTTGCCAGTGCTGCAGTATTGGTTGCAACTGTGACTGGGATCTGATCCCTGGCCGGGGATTCCATATGCCACAGGTGTCAGGGGACCATGGGCTGAACCCGCCCACCTTGGCCAGCAAGGTGGTTGCTCGAGCTGACTCTCAGCAGGACGCCTGACAAGGAACCCAGGGCTGCCCTGAGACTGAGCTGGAGGACTTGCGAGGGGCCAGGAGGAGGGAGGAGACCCCTGAGCTCCCAGCATCCTTGCACTGGAATCCGCCTCGGCCGAGAGGTGCACGTGCCACCAGGAAGGACCCTGAGCCAGACTAAGCACCGGCCGAGCAAGACAACTGGAAACTCAC
>NewGene_11124	NewGene_11124.1
CTGGAAACTAATGGAACCAACTGAGGAAAGAAAGAACAGCTAGCTAGCATCCTCCAGAAACCCCACAGATAACCAGGGCTCTGGAATGGACCACTGGCTTGCAGAGATGCGCAGACCTTCCTGGCAATGACTTACTGCTGACACAGGTCTGATACAGGCTGGCAATTTCCTCCTGGGTTATGGTTTAGCAGAGTTATATTATGAATTCAGCTCCCACATGAAAAATCACCCCACTTTGCAACCAGTGAAAATAAAGATAGGCTGCTTGTATCTGTGCCAGATCTTCTGTGAAACAGGGAGAAAAAAATGTTTTGTTGTAACAAGGAGAAACAATAAGAATACTGTCTGCTGGGGCCTGAGGATTTCTCTGTAATTAGTGATGATGTTTGTACAAGGTGATTTGATACTTTATCCTATAATCTGTTGAAATTTATTTTGCCTCCTTGGCTGGGCATAATCACTTCTAGAAACTAGAGCTTAGCTTCATTTATTTTCTTCATTGTTCTTCTGTTTTCTTCTGATTTTATCTTTATTACTTGCTGCCTTCTATTTAATTTGGGTTTAATTTGCTTTTCTTCTAGCTTATTAAGATAAAAGCTTCAATCGCTGATTTGAGAATGTCTTTTCTAATATCATCACATAATACTATATATTTTCCTCTAAGCATTGCTTTAGCTGCCCTGAACCATTCAGTTTATTTATGTTTTAATTTTCATTAAGTTCAAAATGCTTTAAAATATTCCATGAGATGTCTTTTTTGGCTTTTGGGTTTTTAGAATCATGCTTTTAAAAATTTCCAAGTATTTGGGGGACTTTTCAAATATCTTTTTTTAATTTCTAGTTTAATTATCCTGTGGTCATAAAACATAATTGAAAATAACTCTTTTTTAAAAAAATTATTAACCATTTTTATGTCCCAGAATACACTTTATTTTGTAAATTTTTGTGTGCATTTGAAAAAAAGTATATTCTACTGTTGTTAGGAAGAATATTCTATAAATATAAATTAGATCAGTTTG
>NewGene_11150	NewGene_11150.1
GAAGATAACAGTGAGAAGGCAATCTACCTTTCAGAACAGGCCTTTTTCAGTATATATTTACAGCCGCACCCAAAATGTCTTTAAGTATCAACTCTTTGAGAACCGACAAAATTGTCTCTACATAAATTGACTGGAAATTAGAGGCTCACAGCCTCTTGGTGTGAATGGTGACCAAAGAGTTGTGCAGTGTGTTCCCTGAGCAACCTTTGCCAACACAAACATTTGATAAAAGAGTAACAAGGGAATAATGGAAAGAAATGTTTGAAGAGATCTGAGCTGAGAATTTTTCAGTTGAAGAACATGATTTACTAACACCATAGCATGCTAAGAGTACTGACCATGAGAAAGATCTTACATATACCCAGCTCTACAACAGATTGGCTGTGGAAACTGACCTGGACACTTCAAAC
>NewGene_11154	NewGene_11154.1
GCTTGCGACTCCCAGGTGGAGCCGCGCCTGGGTGCAGGTGACCGGGTGACCCCCCCACACACCCACACACCTGGCCCTCCCAATCCAGCGCGCGCGCCCCTGCGGAAGAAGAAAGCCTTGGCGCCTGAACAGAAGCCAGACCTGCCCCTCTTTCCCGCCGTAGACTGGACAAATGGACTGCTTGGGTTAGGACGTATCTCCAGCAGGGCGATAGGGACATACCTTTATCAGGTGCAAACACACCGTGTATACGTTCGGATCAGTGTGTCTTGTAAACGTTCATGTGTCTACGGGG
>NewGene_11161	NewGene_11161.1
GTTTAAGGACAACAACGGAAAAGGAGGAGTCTCACAGAGGGAAAATCCGAGGCCCGTGGAGACAGGGGACCACCTCCTAGAAAACCTAGATGGATCCTCATCAGGGACAGTTTCTCGCCCGTTGCGTGGGGAGCGTAAACCTTCTGCCCAGGCTAATATCAGAAAGGCAGGTCAGAGAGATTGCACATGAAAAAAGACTCAACCTGCCGCTTCTGGATTTAAAGAAGAAGGGACCATGAGCCAAGGAAGGCAGGTGGCCTCTATAACCTGGAGAATGCAAGGGAACAGATTCTCCTCCAGAGCCTCTAAGAAGGAACGCCTTAATCCTGGCCCAGTGGGACATGTTGAACTTCTCACCCATAGAACTTCCACAGATCCATTACCAACGCAGTGGACGATTCACACTGGAATGCTGAGTAGTGAGGAAGAAAGATCCCTTCAGAGGAAGCAGATGGTAAAATAAGGCACAAGGACAAAACAGTATGAGAAAAAGAATGTATATGTATGTATAACTGGGTCACTTTGCTGTGCAGCAGAAATTGAAGGAACATGGTAAATCAACTATAATTTAAGAAATTAGGAAAAGAAAGAGAGAAGACATGAGGGATGACTCTGGGCAGAGATAAGGTGACTCCTTGAAAATTCTTTCCCTGCCTGTTTCAGTCCACAAACATGTTTGTAGTTGCAGTTGAACTTCCCTGAGACTCTGATCCATTCCAGAGGCTGGTAAAAATGCAACCATTTAGCTACAAAGGAAAATCTCTGAGCACTAGAAGCATAGCCAACCAGAAGACAGTCCCAAGGAAATCACCCGGCAACAATAAGAGAGTTGAGAACAAAGCAACCCAGTAACCAAAACAGAACCCAGACATACTAAGGAAAGAAAGGGAT
>NewGene_11170	NewGene_11170.1
CCTTCTCGCCGGGGACCAGTGAGTCTGAAAGGCCGCAGGCCAGCAGGAGGAGACTGCTGACGTCCGAGCAGAGCAGGCGGATCCGAGAGCGCAGGCCGGATTCCAGCGCTGCCTGCAAGTGCCCCGCCCCGAATGCTGTTCTCGCCTCCTCTGTCCGCGCCGCGCTGGGGCAGGGGAGCGAGAGGCTGGGGAGCTGACAGCGCAGGCAGAGGTGGGCGCCCAGGCGTCTGATCCGGGGTGCCCCGGGGTCCGATCCTGGGTACCCCGCCCTCCGGCCTCCGGCCCAGGAGAGACACGATGGCGCGCCAGCCCGGATCCGGGCTTCACCGGGGGACAGGTCCCCGTGCCCCAGCCTGGGGACGCTGGGACTTCCGCTCCCAGACCGTGACAGGATTGAGGGGAACCTGGGAGAGAGCGGCTCCTTCTTCCTCGCTGGGCGTCATTCTAGACAATAAATTTCATCTGACATGTACAAGGAGTTCCCTGCTAGCTCAGTGGGTTAAGGATCCAGCATGGTTACTGCTGTGGTGTGGGTTCAATCTGTGGCCCAGGAACTTCTACATGCTGTAGACGAGGCTAAAAAAAACCAAAACAAACAAATTACAAAAGAAGAAAATGATCCTTTGTGGAAAAAAAGATTTTGGCTGTAATGAATAATAAAAACTATAATAGAAATGCACAAGAAATA
>NewGene_11190	NewGene_11190.1
TTTCTGTTGGAATGATCTGCTTTTTACTCCTTCGAGCTTGGGAGTTTATGAGTCCTTGAATCTCAGTTTAGTATGTACACGTTTAACATTTGCAATGTGCTTAGAGAGTCCTTGCTGTGTGGATAGCAGAAAATAATGGATAGCAAATAGTAGTAATAGCTAACACTTTGGCATGATTTTCAAGTGTCTGGAATTTTCGCTAAAATCCCTGGAATGGTTCTGGCCTTGTGTATGGAAAGGAGAAATTCACGTGGTATCAGAGAACTTTCTACATGGACATTGCAGAGCCTGTACGACTTGGAACTTGTCCTAACCCTTTGCTTAAGAGAACAACGCAATCCTAAACCCAGCAAGAGAAACAAAAGCATCTATAAACAAATGGGAGTACATCAAACAAAAGTTTTTAACAACAAAGGAAACCATTAATAAAATATAAAGGCAGCCTACTAATGGAAGAAGATATTTGCAAACAATATATCTGATAAGGACTCTATATCCAACGATGCAAAGAACTCATGCACCTTGACAGCAAAAGAACAACTTGAAAAAAAATTGGCAGAAGACCTGAATAGGCATTTTCCCAAAGAAGACATTTATATTCCACATATAAGTGAAACCATATGATTTTTGTCCTTCTCTATGGGGCTAACTTCACTTTGTATGATAAATCTCTAGG
>NewGene_11204	NewGene_11204.1
CTGCAAACCACATCTCCTTCTCCCTCTTGGTCTCTTGGCTGTTTATGTTCCAAGCCCAGGGGGTTAAGTATGAAAAGCTTCAAGCCTCAATTGCTTCTCATTTTTCTCTCTTTCAAGCTAGCTTGGTTTTCCCCCCATCCTACATCTCTGAAGTAGCCCTCAGTTTTTCTCTGCTACAGGCACACTGCATCCACAAAGAAGGTGATGCTAAAATAATGGCTAGAGAGGAAGTAACATCTGCTGGGAGGCACAAAGGGTCAGATAGCTGGGTAAGTGCTATACATGTACAGGGCTCTAAGCCTTTGCAACAAATCACAAGTAGCCTGCATTTGAGGAGAACCACACAGAGATAACAGGCTCTATTTGAAATTCAAACCTAGAACTTCCTGATTCCAGAAGCTATTTGTCTGTCTCCTTCCCTGGTGTTCAGATAGGCCAGTCCCCTCCTCTTCAGTCTCCCCCAAGCCTGTTTCCAGCTCAGCTCTTCCTTCTCTTTTTTTCTATATTTCAAGCACCAAGAAGTGCCTCAGACTCTCACTCTGCAGCCTAGAGACTAAACATTCCTTCAAGAATGCTGTTCTGGAAAACTCTTGGGATACTGGAACTAACTTATCCTCTTGGCAGAATGTGTCTAATTCCTTTTAAATTCTTCCTCTAGATATAAATTAAATCCCCCAAATCCTGACAGTGCATTTATCATCAATTATTCTCTCTTGAAGGTTCAGACTCCTCAAGGCAACCCAGAATCCAATCAGTCTTTCCATAATAATAAAGTTATTACCCAATGACTTTTGGAACACAAAAAAAGACTTTTATTTTATTATTTTCCTAAATTTCATTTTCAATTACACATTTTTGGAAAGGTGGAATACCAAAAGCAATTTTCAATCACAGCAACTCGATCAAATACACATAATCGGAGATTTTGCTGCTTGAGTGAATGACAGTCCACTTATGGTTTCCTGGTTCAAGAAGGTAAAACTAAGATAACAGAGAGGAAAAGTGAAGAATATTGTTCTGTAGGAAATTTGTTGCATTTAATAGCCATTCATTCCTAGGTGCAGTGTCCATTTTTAAAAAGGAAACTCTAAAATTCCTAGAAAAACAAGACAGATTGGTATTTGGGGATAAGTACACATTCATATATGTGTGTGAAAATCTGTGCAATTAAACAATATGGAAAATGCTATTTGTTACCACAGCCAATGAAAATATATTTTCATTTCTATATAAGTTAAATATTTCCATCTCCCATATAATACTCTGCAAAAAAAAAAGCCATATGTCTAGTTTGTGAAACAAATGCTGCTATAGGCAGCAGTAACTGAAAAGGAGCTTAACAGTCTTAACTACATACCCCTGGGTTGAATAATACACTTTGCATAATCATGTGTAGTGCAAGATGAGGAGTCTGGATGTCTTATAACTACAAAGGTGTACAAGCTTCTACATCACACAGTATGCCCCAATTCCAGTCAATTCAGCCAAATAATCAAGCAAAAAATTAGGTAGGTAGTTTATTAATGGCAAACAACCCATTTGACAAAATTGACTGTATTTTTTAATATGAGAACACCATCATTGCAGGTACCCCATAAAGAAATCATTTGTAAGTGGCTCTTGGTTTCTATTGATTTCTCCCTCTCAGGCTCCTAGAAGTTGGTTTAATTGCTTCTTAGGCTCAAGGAAATGCAGCTGCATAAACAAAAGACAGACACATTAATAACATAAAAACAGACACTGTGTTCTATGCACAGTTCTCTCAGTAGTAAGCTAGATTTCTCCATAGGAGAAGTGGCGCCAAAAAAACCAACATAGAGACTTGGGGATACAGCAGAAATATAGGATTATCTCATGCCTAAAATTTTATCTTCCTCCAGTGACAGGTGTCAATGTTAATCAAAATTCTCTTTCTTACTTAGTTTACATGTGAATCTTTGAATAGCATATTTTCAAGTGACATTATGCCAGAGTAAAGGTTTGCACAGCCAGTAAGCGTGTACTTCAGTTCAATACATCTATTGTCTGACAGTCTGACCTGGGGAGCTTCAAGCAGAGAGTGAATCCATTTTACAAAGACAACTTGCTTCTACAGACAAAAGGTGTCAACTGCAAAAAGCTCTCTAAAGCATGGAGTGTGAATCTTCTTTGGCATAATAAATGTCCCACAGACACATTCATTTTCTGTGCAGATGATCCTTTGGGGCTACCCCACTTTATTTAGATAATGCATTTTTCATCTTTTAACACTGCCCTGTGTTGGGGAGTTCTCAGAGTGAATCTGAGATAACAACTAAGTAGCTTTGAAATTTGAAAAAAAAAAAAGAGAGAGAGAGACAAATTTAAAGTATTACTGATATTATATTCATTGAGGTGTCAGGTCAGTGACAAATTTCCAAGGTTCAAAAGCTTGTTAGTTTCCTTGTTACCTAGTAAGTCTGAGGTTTGGTTCCATGAGTTACAAGGAAATGGGCTCCATTTTAACTTCTCTAAGCTTTTCTAAAATCCTTGCATGCCATTTTCTAGTAATTGTTGTTTCTACTCGAACTTCAATAGGAAGGGAAAAGAAGTTTTTATCCTTAATATAATTGTTAGGGGTTTTATTACATTTTGAAGATTTTTTTGAGAAAGGAGCTAGTTATCTTGGTCACTTTTTATGTTAGCACACAAAGGAATTACAGATGAGAAGGAGAGTGCAAATGACTATTAGAAAAAAGTCTCATGCATTTAAGATTTTTTACAAGTCAAAATGTACATCCTTATATTGCCACCCATTCCTTAACTGTATAAGAACAATTCCTATCTCATCTGACCCCTTCATGTGTCACTCAAGTGGATACGGATTAAAAATACTTTGCTTGCCAAGGAGCTGATATATCAGATACTCATCATTTTAATCAGTGGCATTAATAAGAAATATAGCAAGCAGCTTGGGCCGAGTCACCCATCCTATTCTCCATTTATGGGGATTTAAATGTGTAAAATGGCAGTACATGAAATTAAGAGGAAAAATAAAGCAACCTGCATACTTTGGCACTAGCACACATAATGTTTTGTCTGAGTTATTAGAAATGTGGTTTGACCATCACTAAATACGAATTTAAAAATTGCAAATCTGTAGAAAACAAACAATCATAGGTATTGGTTTTCAGTTGAATGCTCCCCCATCTCCCATTTCCATCCACCCAGTTTCAATAAAAAATAGAGATCTTCTCATCAGAATTGTGTTGTTAACTCTTCAAGGTTTCTCTGTGCCATCCAAGCCCATGTGTATGGGGTTTGAAGCACCAAATCCACAAGTTTCTCCAACAAAGTTTCAATAAACAAAAACAGAATGAAGACTGAAAGATGCCAAAGTAACTGTTCTTAAATTAAGCTGTAACATAAAGTCTTTCCCAAAACACAGGGTATTGGTGTCTAGTTCAAGTACCTCCAGGCTGTATGTAGATCTGTCTCAGACAGACTTCAGACAACAACTACATGTACCTCTGGTTCTAGAGGGTATCATCCACAATACCAAAGCAGGGCAGAGGTCCCTTTTCCACCATCATTTTTTGTTTTGTTTTTAAGTTGCAATCCCCTGTTGTGATTGGCTGCTGCAGAGTCAGTGTACTGAACCTGGGGTTTGAGGGGAGAAAGTGAGCCTCCTCCTCAACCAAGGAGCTCTATCCTTAGTTTGAACAGTTCTCCTTTAGAGTTGTCTCTCTTATGGCTGTCCTGCCTTCTCAGGATCCATTGCCCTTGCTCAGAAGAGAGAGCCTCTCAGACCCAGTAACAGTGTGAAAGAAGACTCGACCTACCTGTGGAACCAGACACAACATGGCCCCCCCAAAGGCCGCTTAGGCCACCCCACTGCCACCGACGACAAGTCAGCTTGTGCACTTAAAGCGTATCAGTTTATGGAACGCTTGTTTGAAGTCCTCATTGAACATGGTATAGATGATGGGGTTGATGAGGGAGTTGAGATAACCTAGCCACGTGAAGAAGTCAAAGATGGCCAGGTGGAACCAGCAGGCATCCTTGCAGATAGGCATGGCCAGAGAAATGATGAAGAAGGGCAGCCAACACACAATAAATGCTCCCAAAATGATCCCCAGGGTCTTTGTTGCTTTGCGCTCCCTAGCGGCCATGAGTTTCTTCTTCTCCAGCAGGGCGTCTGAGACTCGCACTTTGACTTGATTCACGTACACAGGAGATCCTGACTCGCTGGGTAAGTCTGGAGCTCGTGAGTTAATGGAGGTGACCGAAGATGTGGACCCGGGGGAGTCAGTTATCAGTTGGGCTCGGGTCAGGCGCTTGCCAGTTCTGTTAGGTGTCTGTTTCAAAATCCGGGAGCGGGCTTCCACATAGATGCGGCCATAGAGGGCGATGAGGAGCAGGGTGGGGAAGTAGAAAGCGCCCACCGTGGAGTAGACAGTGTAGAGGATGTGGTCCGTGTTCACCACGCAGTCCGACACCTCCTCCTCGGCTTTGGCCTGACGCCAGAAGAAGGGCGGCAGCGAGATGGAAATGGAGAAGACCCACACCAGCGCGATCATGACGGCCGCCCTCTTGGGAGTCCTTTTAGCCGAGTACTCCACGGCGTCCGTGATGGCCCAGTAGCGGTCCAAAGCGATGACACAGAGGTGCAAGATGGAAGCAGTGCAACAGGTGATGTCCGACGACAGCCAGAAGTCGCAGACCACCTGGCCTAGCGTCCAGCGGCCGGTGACCGTGTACATGGTGCTGATGGGCATCACCAGGATGGATACCAGCAGGCCACAGACATATCTTTGGACACATCTCTAATTATTCAAGATGTTTACATCCAAACAGAGCAGAGAAACCAATCAGGTACCTGAGGAAAGTGCTAGACCACA
>NewGene_11237	NewGene_11237.1
CCCCTTTCCAATCTGTGCCCTTCATTAGTGTGTCGGGTTCTTAACACCCCTTGGGACCCATTAACGTTTGCAACAACTGGTTATTTATCCATGGGAGGCAGATCTTGTCGGATTTATTCAGTTCGGGTTTTTCTGTGGCTTTTGCTCCTTCAGCCACATCCTGGGACCTTCATTAGTCCTCTCTCCCCATCGACTGCGCCCACCTCTTCTCCCTTCGGCTCCTGGGTTCCCGGCGGCTCCCGAGCTTCAGATTTCTTGTCCGACAGCGCGATCTAGCGGTAACGGCGGACCCTGGCGTCGGACGTCAAAGTTCTAGAACGTGAAGGCTGGAAGTTGACCTGTTCTACAGAGAAGGACGGAGGATCGAGTGAGGACCTTGCAAATTGTGAAAAATATCAGCACTTTCTGAGACAGGCAGCTATGCA
>NewGene_11243	NewGene_11243.1
CGGAGGTTGCATCTTGCAACACCGTCTGTGGCTCCTTCGAATCCTCTGAGCGTTAGCTGCTCTCTTGGAGGACAAAGGGGCGTCTTCGTGGAGAGACTGGGAAGGATTTCTCCGACGTGTGGGGTGACTGAAGTCAGTACGAAGCCGACCTGACGTTCCCCCTGCCTGGTTTAAGGTGTGTGGATGTTGGCCTCTCACTCCGCCCTGGCAGTGTTGACACAGGTCACTGACGCACTTCTGCTGGGACTGCAGGGGGGCAGTCAAGGAAGGTGGACGTTCAGACGAGGTGTTAGAAGCCAGAGCAGGATCCGGGCTGCGGCCACACCCGGCCCCTGGCAGTGACCTTGTTGAGGGGGCGGGGCAGGGGAGGAAGGTGAGCTTTAACACCTGTGGGGCCCGCACTGCCCTCCAGTGGCCAGTTGTGACCATTGCAAACATGCTCGCTCGGGGCCCCAGGCTGTAGCGAAGCTTGGGGAGAAGACATGGACACGTGTGATGCACCTGCGATGGTCAACAAGGCCCCTCACCCACCGAAGACCCCCGAGGCCCGTTAGGATCTCCCAGGGCCCCCAGTTCCATACCTCGTCTATTCATTGACTGGTAAATCATGCTCTGTACCAGGTGGTTACTCTGGATCTTGGAATAGGAAGCAGGCTTCCTTCTGGGAGGGGAGCCTGGCTCGGGAAGCCCCGCAGACCCAGCCCACCTGACCTCATGTCTGACTCACTAGCCCCAGGAAGATGAAGAGAGCAGGGTCCAGAGGAGGCGTGATGGAGGTAACATCTGGGCCGCAGGTGAAAGGAAGGGCGGATTCTGTCCTCTGGTTGCAGCTGGTCACGGCAGAAACGCTCACATCAAAAGCGCAAAAGTGCGCTCAAACCTACAAGACTTGGCACCAAGGCGCTGAGCAGGAGATGCCTGCGTATAAGCAGAGCGGCAGTTAAGGGGGTTGAAGCCCCGCTGTGAGTTTGAGGGCACCCGCCCGGGCACCCGCCTCCTCCTCTTCTGCAAGATAAGCATGTGGTCTCGCGGTGCGGAGCTCCCCAGAGCCACGGAACAACGGGCGAGCACTCTCCAGCCACCTCTCTCTAGCTCTGCAGCTCTATCTGTCCATGGCTGTGAGCTGCGTGTCTGTCCATGTGTCTGTCTATAAAGGAGGGGAGAGACGCTTATTTTAAGGAGTTGGCTCCCCTAATCAGGGGAACCAGCGGGTCTTAAACCCGAGGAGCGAGCTGGCCTTCTGGGACTCGGGTGAGAGCTGGCGCTGTGGTCTTGAGTCTGGCGGCTGGTCACCCAGGCAGGGTTTCCGTGTGGCTGAGGAGAGTCCCTTCTGCTTTGAGGAACCGTGGGTTTGCTCTCAAGGCCGTCGACTGTTTGGTTGAGGCCCGTCCCATGGAGGCTGAGCTGCTTTACTTAAAGTCAACTATTGGCGTCCCCGTCGTGGCCCAGCGGATACAAACGTGACAAGTATCCATGAGGACTCAGGTTCGATCCCTGGCCTTGCTCAGTGGGTTAAGGATCCAGTGTCGCCATGAGCTGTGGTGTAGGTTGCAGATGAGGCTCAGATCCAGTGTTGCTGTGACTGTTGTGTAGGCCGGCAGCTGTAGCTCTGATGAGACCCCTCGCCTGGGAACCTCTTTGTGCTGCAGGTGTGGCCCTAAAGAAAAGGAAAAAAAAAAAAAAGTCAACTGACTGGGAACATCAGTCACATCTAACATACCTTCGAGGCACCATCTAGGCTAGTGTTTGACCAAACGCCCAGGCACTGTCACCTTGCCAATGGACACACACACCTGCAGCCATCACACCTGCACACGCGACTGCAGCCATCACACCTGCACACGCAACTGCAGCCATCACACCTGTGCTCCCCGTGGGTACTCGAGCACTGGCTACATGACCGCATTGCAGCTTCTCTGGTCATTGTTGTGGCTCGGGGCTCAGAGAACAGGTGAGTCAGTCAGCAGGAGGGGCAGAGCTGGGCAGCCATGGACGTTGTCCTGGGTGGGTGGACGGCCAAACAGCAGCCGCAGCAGCAAAAGTGGTGAGGGGAGCGCTCCCCCAAGGACCGTGAGCCCCCAGGCAAGTGGTGGTGCCGGACTGCCTCCTCGACACCTTTCCGCAGCTGAGAGTTTACTTTGCTGCTTCCCACTGCTGTTCCTCCCGGCGGAGCGAGTGGAGGAAGGGCTGGATGGAGAGAGGAGGCGTGGGGAGCAGACACGCGGTCCCTCAGCCCGAGGCTGGGCCCCCGTGGTTGAGAACCAGGGCCTTCTGGCTCCAGGGAGGAAGGGGGGTGTGCGTCTCGGTGAGGGCGAGGCTGCACCCTAGACCCCGCAAATAAGTGTTTCTAGGGGAAAACAAGACAAGTCCCCACAAAGCACAAGGAACGGGACTAGAATCTGATACACAAGAGGGCCTTCCAGGTTCTCCTGAAACACGGCTTCTCGAGTCACCCGTTTCTAACCACCGGTGTGCAGCAGGACTGTCTATCAACTCGGACTCAGGAAACATCCGTGTAAATGCGACAAGATAGTGATTGAGCAGATCGGCTCGATTAAGGTCTGCTTTGCCGGAACTTCTCATGAGGAATCTTTTTACATTATGTTTTTTTAAGAGCCGCACCTGCGGCATATAGAAGTTCCCAGGCCAGGGGTCGAATTGAAGCCACAGCTGCTGGCCGACACCACAGCCACAGCAACGCCGATCCTTAATCCACTGAGCGAGGCCAGGGATTGAACCTGCATCCTCATGGATATTGGGGTTTGGGTTTGGACCTGCTGAGCCACAACAGGAACTCCCTCAGGAGGACTCTCACCTTGGACATTTAAAAGCCTCCGCCTGCCTTGCGGGCCCCCCGCCCCGCTCACTGACCCCCCAGCTCCTTCGATGCCTCTTCTCAGTGATGCCCCCAACCCTGTTGAACTTTGCCACCCCTGCCCCATCCTGGCTGTTTCCACACGGCACCCAGCGCCCGGTGACGGCTGCAGCCTTTGTGCTCGTTGCTTTTTCTGCTTCCCCTCAGCAGGAAGAAAGCTGACAGAGGCCGGAGAGCTTCGTTGGCTGGTCGCTTTGGCGTCCCTCGTGCCTGGTGCCTGGAGAAGAGCCCGCGTCGGCCTGTGGGAGGCGCTGCCCGCTGCGGCTCAGGGCGCTGTCCTCTCCGATGCCCTGGACGCCCTGCTGTGGCCCCTCCTTTCCACGTCCCCATCAGCCATCAGGAGTCCCGGGACCCCGGAGCCAGGGGACACCCGGAGATGCCCTGCCTGCCCGAGGGCCACAGGAGGAGTCCTGGGGGAGGGAAAGGAGGTCTGAACCCCCTGGGACGTTCTGGGGACGGGGACCCGAGGTCCAGCCCAGTGAACTCGGTCTGGACGGCTGAGCCTCCCCGGCTTCTTCGGTCGATAAGCTCGGGGTTGCTGTGAGGCCACCGCGGACCAGCTCACCACTAATCTTCTCAGGGCATGAGCTTCCCGCCTCTGTCCACATCCGTCTTGCAGATTCGACGTGACTCTTGGAGTTCTTTGGATGTTTGCCGGCTGTCAGTGGGGATATTTTGTAACTAGACTCGAGTTTATGCTGTTGGCAAAACCTTCGGCTCTAAAAATGTGTTTTCAAGAGATGTGAGCAGCCCAACTCTGACCTTAATTTCTCTTAAAACAAATCTTCTCTTCAATCTGAGCACGTAACCTTTTCAACAGTTATTTAAAAACAAAACCTGATCCATCCAGTTTCTAAGCCCACAGTTTAAAGACGCAGAGTTTTGAAAGTCGGTGAGTCTCGTCGTGTCCGCCTGAGATCAAAGTTGCCAGTTGCGCAATCCATCCCAAGCCCAAAGCAGAGCCCAGGAGGCTGAGGTCAGGAGCCGAGCTGGCTTCCTATTCCCTCAGGAAAGAAGACTGTGCAATAAAATTCGTGGGAAACCACTGAAATGAATGGAGCTTGCTGCTAACGAGGCTCCTGAGCTGAGTGCTGCTGCTGTTTCTACCACTATAGTAGCTGTAATTTGAAAATCGTGCCTTTTTTTGCCCACGCTCAGGCGTGATAAAAACATGTTTGAGATTATTTCTATGTCCCATATTTATTTAATGTTTTTTCACATCATAGTGAAATGACAAATCTATATTCAAATTGGATCTATGTCATAAATGAGTGCTCTTGAGTTAGACCCTAAATTACAGCCATTACTCGGGAATCAATTAAATAAAACTGCAAAAGTCATGGGCTCTCCATTGAAAGGTTGGTCATACCTGCCGCTGAGAAAAACCGGCAAACATTAAGGGTTAGTGTTGCGTTTTATTTTTTAATTTTATTTTATGGCTGTACCTGTGGCGTATTGAAGTTCCTTGAATCTGAGCCGCAGCTGTAACCTACAGGATCAAAGCAGGGATCAAAGCTGCACCTCTGCAGCGACCTGAGCTGTTGCAGTCAGATCCTTAACCCACTGCGCCACAGCAGGAACTCCAAGGATTCGAGTGTGTTTTGGATTTACCTTCCGGAATATAACCGACGCTCCCCTGGGTCTGCTCCTTACAGGGCTCAGCGCCTGGGCACCTGCTGTGTGTGGTTGTAGTTCTGGTTTATTTTCCGTCTCTCCTGCTGGAAGCCGAACTTCACGAGAGGGAGCCTTGCTCTGTGGCTGCTGAGCCTCCCAGGACAGCGACAGCGTGGGGTCCATGCTCAGGAAACGCATTTTGCTTTAGTGAATCTCTGCCATGAAGGGACCTCTATTTCGTCTGAGTTTTCACACGTCAAGTGTGCAATTACTGTCCCTCTGTAAAAGCACCGACAACCTGAAACACTGGCGCCCCCTCCCGTGTCAGGCCAAGGGAGCTGAGGTCTGGGACGGGACACGTCCTCGCCACGTGGGCGGCGGGGGAGCTGGAACCACGCCCGGCCTCCAACCGGGGATCCCGAGCCCCGAGCCGCCCTCGCACTCGACATTTAAGCACTTCACCCAGGAGGTCACAGACCGGATGCAACACCGGGGATGTGGGGGCCCCAGAGTCGGGAGACCTGGAGGCCGCCCCGCAGCCAGGAGCCCAGCCACGGCTCCTTACACGCCTCGTGTTCTCAGCGTCTTGGGAAGCAAATACGGCTAATGGCCTGGGTTGGCCAGACTCGGGACAGGTGTCCAGCTGCATTTGAATCTAGACAACGGGTTCTGCACGAAGGTGACCAGAGGACTTTTTTTTTGTCTTTTTGCTATTTCTTTGGGCCGCTCCTGCGGCATACGGAGGTTCCCAGGCTAGGGGTTGAATCGGAGCTGTAGCCACCGGCCTACGCCAGAGCCACAGCAACGCGGGATGCGAGCCGCGTCCGCAACCTACACCACAGCTCACGGCAACGCCGGTTCGTTAACCCACTGAGCAAGGCCAGGGACCGAACCCACAACCTCATGGTTCCTAGTCGGATTTGTTAACCACTGAGCCATGACGGGAACTCCAGAGGACTGTTTTAAACCCCACGGAAGATGGGTGTGTGCCTTGTGGTTGAGAGGGGGCTGGCTGTCCCCACAAGGTCAGGCAGCAGCCCGCCTGTGCACCTGCCTCTCTCCTGGCCCGTCGGTG
>NewGene_11257	NewGene_11257.1
CCCATGGCGGCACGCAGGCCCCGCCCCCGCCGCCATCTTCGCTCAGGCTGCTCTGCTGGCGGGGCGTCCCCTTGCGAGGCTGTCCCTGCTCCTGCTGTCTCTAAGGAGAGTGATGCTACAGACCAATGTGAGGGATGCCACAGACCAAGGTGGGAGCTGCTTGTATTTCTTGCTACTATGTTGTCAGTGATTCCAGGCACAGAGGAGGTCTACAGGAACATCATGACCTGACCTCTGTTGGCAGCTACAAGAACAAAGGATTTCTGCATCAAGTTTGCAACAGGAGGGAGTTCCCATCATGGCGCAGTGGTTAACGAATCCGACTAGGAACCATGAGGTTGCGGATTCCATCCCTGCCCTTGCTCAGTGGGTTGATGATCCAGCATTGCCGTGAGCTGTGGTGTAGGTTGCAGACGCGGCTGGGATCCCACGTTGCTGGGGCTCTGGCGTAGGCTGGCGGCTATAGCTCCCATTCAACCCCTAGCCTGGGAAGCTCCATATGCCGCAGGAGCGGCCCAAGAAATAGCAAAAAGACCAAAAATAAATAAATAAATAAATAAATAAAAATAAAAAAGTTTGCAACAGGAGTTCCCATTGTGGTACAGCGGAAATGACTAGTAACCATGGGGTTGTGGGTTTGATCCCTGGCCTCTCTCAGTGGGTTAAGGATCTGGCATTGCCATGACCTGTGGTGTAGGTCGCAGATGTGGCTCGGATCCTGTGTTGCTGTGGCATGGATGGACCTAGAAACGATCATGCTAAGTGAAGTGAGCCAGACAATGAGACACCAACATCATATGCTCTCACTTACATGTGGAATCTAAATAAATGACACAATGAACTAATGAACTTCTTTGTAGAGCAGATACTGACTCACAGACTTTCAAAAACTTATGGTTTCCAAATGAGACCGGGTGGGGGTGGGGGGATGTGCTGGGAGTTTTGGATGGAAATGCTATAAAATTTGGTTGTGATGATCATTGTACCACTATAAGTGTAATACAATTCATTGAGCAATTAAAAAAAAAGTTTGCAACCAACCACGCCCCTCCCTCAGTTGGCCTTTAAAAATGCTTTGCAATGTTGGTTCCAAAGTTTGAAGTTCGGGATATTTTGGGGGTATGAGCCACTGGTGTCCTTGCACGGCCATGCAATAAACCTTTCTCTGCTCCAAACTCTGAAGTTTTGGTTTGTTTGGCCTCACTGTGCGTTGGGCACATGGGCTTGGTCTAATAAATCAACTCTACTTTATTTTATTTTATTTTTTGTCTTTTTGCCTTTTCTAGTGCCATTCCCGAGGCATATGGAGGTTCCCAGGCTAGGGGTCTAATCCAAGCTGTAGCCGCTGCCCTACGCCAGAGCCACAGCAATGTGGGATCTGAGCCAACTCTGCAACCTACACCACAGCTC
>NewGene_11267	NewGene_11267.1
CTCCTCTAATGTTGCTGTACCAAAGTCAGTCTTTAAAGGGTTTAAAGTTATTTGTGGGAATTCCTGTTGTGGCTCAGTGGATTAAGAACCTGACTAGTTTCCATGAGGATGTCAGTTTGATCCCTAGCCTCATTCAGTGTGTTAAGGACCTGGCAATGAGGCAAGCATTCAATGAAGGTGGCAGATAAGGCTTGGATCTGGACTTTCTGTGGCTGTGGTATAGGCTGGCAACTGCAATTCCAATTTGACCCCTAACCTAGGCTACAGGTGCAGTCCTTAAAAAAAAAAAAAAAAAAAAAAAAAAAAAAGTCTTGTGCAGTGTTGTCTTGGCAGTGAAAAAGATGCTGTTAACACAATAAATCTTTTCCTATGATAAAGAAGACAAGCTGGGGAGTTCCCATCATGGCAAATCTAATATCAATGAGGACACAGGTTTGATCCCTGGCCTTCCTCAATGGGTTAAGGATCCGCATTGCCATGAGCTGGATGTAAGTCACAGATGTGGCTTGGATCTAGCATTGCTGTGGCTGTGGTGTAGGCCAGCATCTACAGGCCCTAGCATGGGAACCTCCATATTCAGCAGGTGCCGCCCTAAAAAAGATCAAAAAAAAAAAAAACGGACAAGCTGATCTTTCTCAATAGCCCTTTATCTGGTAATTTTCTTTTTTAAAATTCCTTATTTTTAACAGAGTATATTTAATTAATACTTAACCTACTTTGAAATATAAAAGGATTTCATGGGTCTAAAATATGCAACAGCTTTTTACATTTTAGGCTATGCTTTCATGCGAATATAAATCATAGGTAAATTCATTTCCATGAATCCTTCTTTGACAAATCACATTCTCCTAATTTCCCTTATAGCTTTGTGTGCAGTTTTCTGTTCCTTATATTTACGTATTTGTATATATTTAGGCTCTCATTACCTAATTTTACATTATTCATTTTTGTAATAATAGACCAGAAAGGAAAGAAAGGTAAAAGCAGAAATTAATAAATTAGAAAATAGAGTTCTGGGGGCTAGAGCTGGGATTAAGATAGCACAGAAGGACTGGAGCTCACCTTCTATCATCAAAGCAACAAAATTACAACCAACTGCTGAACAACTTTAAACCAAATAGATTGCAGACTATCAAAAAAGATCTCCTACTCCAGAAGACAAAGAGGAGGGCACATTGAGACAGCTGGAGGGGCAATTACATGATATAAGCAACCCTATACCCAACAGATGGGCAGCCCACAGACTGGAAAGTAACTGTTTCACAGAGACTCACCTATGGGCATGAAAGTTCTGAGCCCCATGGCAGGTCCCCACACCTGGGGATCTGGCATTGGGAGAAGGAGCCCCCAGAGCATTTGACATTGAAGGCAAGTAGGGCTTATGGGCAGGAGCTCCATGGGATGGGGGAATTGGAGACCCCATTATTGAAAGGCACACACAGGCTTTCATGTGCACTGGGGCCCAGGGCAAAGCAGAGACTCCATAGAAAACTGAGTTGGACCTGACTGCAGTTCTTGGAGGATCTCCTGGGAAACCAGGGAGTGAATGTGGCTCATTGTGGGGGAAGGACATTGGAGGTAAAGTTCTCTGAAATAATCATCAGCATGCTCTCTTCTAGAGGTGGCCATTTTGGAAAAATCAATCCCAACCCATCAGGGCTGAGAAGCCCCAGGCCAAACAATAATCCAGGTGGGATTGCAGCCCCACCCACCAGCAAACAGGCTGTCTAAAGACCCCCCAGGTGCACAGCCACCTCTAATCTCACCCAGACAAAGCCCCACCCACCAGAGGGATAAGAATGAGCTTCACCTACCACTTCCCATCAGGAAGCCTACAGCAAGCCCCTGTACCGACCTCAGCCACAAGGGGGGCGGACATCAGAAGCAAGAGAGACTACAACTCTATTGTCTGCAAAAAGGAGCCCATACCAAAAATCTACACAAAATGAAAAGGCAGAGAATTATGACTAGGATAAGGGAGCAAGAAAAATCCCCAGAAAAACAGCTAAGTGATATGGTGATTACCATCCTCCATGAAAAAGACTTTATACTGATGATAGTGAAGATGATTCAAGACATTGGAAATAAGCTGGAGGAAAAGACTGATAAATTACAAGAAACAATGAGCAAAGAAATACAAGAGTTAAGGATTAAGCAAGCAGAGATGAAAAATACACTAACTGAATTTAAAAATTCATTAGAAGCAACCAACAGCAGTATACAGGAGGCAAAAGAACAAATAAGTGAAGTGGAGGACAAAGTAGTGGAAATCACTGATGCAGAACAGAAAAGAGAAAAAAAGATTGAAAAGACAGTCTAAGATAATTCTGGGACAATGTTAAACACACCAGCATCCATATTATAGGGGTGTCAGAAGGAGAAGAGAGACAGAAAGGGCCAGAAAAAAATATTTGAAGAGATAATAGCTGAAAACTTCCCTAAGAGGGAAAGGACTCATTCACTCAAATCCAGGAAGCACAAGTACTATATATAATAAACCCAAGGAAGAATACTTTCAATCGATTTAATTAATCAAATGACCAAAATTAAAGACAAAGAAAAAATACTGAAAGCAGCCAGAAGAAAAGAAACAAATAACATACAGGGAACCCAAATAAGGTTATCAGCAGATTTTTCAGCAGAAACTCTGCAGGCCAGAAGGAGAGGCATGATATACTCAAAGTGATGAAAGGAAAAAAAACTCCAACAAAGATTACTCTACCCAGCAAGACTCTCATTCAGATTTGGAGGAGAAATCAAAAGCTTTACAGACAATCAAAAGCTAAGAGAATTCAGCAACAGTAAACCAGCTAAACAACCACTAAACAAATACTAAAGGAACTTCTCTAGGTGGAAAAGAAAAGACCACAACTAGAAATGAAAATATTACAAACGACAGGACTCACCAGTAAAGGCATGCATATAGGAAAAGTAGGAAAACATCTGCATATGAGTATGTTACCAAAATCGGGAATCAGGAGAAGATAGGACTACAAATGCAAGATACTGAAGATGCACTTGCAATTAAGAGACAACAGCTTATAACAATATTGTATGTACACAGACTCCAATGTCAAAACTTCAGGGTAACTGTAAACCAAAAATCTATGATAGAAACACATACAAATAAGAAAAAGCAACTAAAATACAACACTAAAGATAGTCATCAAAATACAAGGGAAGAAGGGAAGAAAAAAGAGCAACAAAAACAAATCCAAAACAGATAATAAAATGGCAATGAGAACATACATAACAATAATTACCTTAAATGTAAATGGACTAAATACCCCAACCAAAAGACATAGGCTGGCTGCACGGATAAAAAAATAAGAACCATGTATATGCTGTCTTCAAGAGACCCACTTCACTTCTAAGGACACATAGAAATTGAAAGTGAGAGGGTGGAAGAAAATATTCCGTACAAATGGAAATAAAAAGAAAGATGGAATAGCAACACCTATATCAGACAAAATAGACCTTAAAATAAAGAATATTATAGGAGACGAAGAAGGATATTCCTTAATGATCAAAGGATCAATCGAAGAAAATGATATAACAATTGTAAATATATATGCACGCACATAGGATCACCTAAACATATAAGGCAACTGCTAACAACATTAAAAGGACAAATCAACAATAACACAATCATAGTGGGGGACATTAACACCCCACTTACAAAAATGGATGGATCTTCCAGACAGAAAATTAACAAGGAAACACAGG
>NewGene_11317	NewGene_11317.1
TACTTCCTTAGAAAATTTTTAGCTGGGCACATTGCTGATTGAAGTAAAGAAAACATTTCCTACCTTCCCTTTGAGCTAGGGATGGCCAATGCAATGTCCATACAAGCTATGGACTTTCAAGAAAAATTTTAGAGGGGTGCAGAAAACTAATAAGAATCATTTTGGACTTCCCATCCCCACTTCTTCCTGCTTCCCTCCTGGATGGATTTTAGCTGAGTGATCAAGAGGTGTCCTTGAAGATGGAATTCAGAACTGGGCAGGCGGGAGCCTCTACGCGTCCTGACTACCTTGCTTGGCAGTGCTTCTTGCGTGATCCTACTGCTGCCGTGTGGAAGTGTCTCCATCACTATTCACAGTAGCCAGGACATGGAAACAACCCAAATGTCCATCGACAGTTGCTTGGATTAGGAAGATGGGGTATATAGACACAATGGAATACTACTCAGCCATAAAAAAGAATGAAATAATGCCATTTGCAGCAACATGGATGGAACGAGAGACTCTCATCCTGAGTGAAGTAAGTCAGAAAGAGAAAGACAAATACCATATGATATCACTTATATCTGGAATCCAATATAAGGCATAAATGAACCTTTCCACAGAAAAGAAAATCATGGACTTGGAGCATAGACCTATGGCTACCAAGGCAGGTTTGTTTCTTTCACCTTGTCCCCATTCCAAAGATCTGGGTTTCAGCTCCAATCCTGTCACCAGATGTCCATCTGTTCTTGGAGAAGATATCTGCCCTATGACCATGCGAACTCATATCTGGGAACAACTAGAATTAAGCTGTTACAACACCGGCTCAAGGAGAAGATCTTCTCTAGGATCAAAAATACTTCCCACTGACCCCAGCGACTTCAGAGGGGAAAAATAATTTTAGTTTTCTACAGTATCATTATTAGTGATAACACATGTTTTAGAAGACACAAGCGCAGCCACAAGTTCAAGAACATACTCACAAATTCTGTGAGATCAACGGGTTCTATAAGAGTCTTGGGAACTTCTATTTAGTTGACATCAAGCAGGAAGCAAAAACACAGTCCTGTAAAGATAGAAGGTAGAGGTCAGGATTTAGAAGTCCAGAGAATTTAAATTGCTTTGTTTTTTAACTTAACGACATTGACTCTTTTTAAAATTGTAAGAAATACATGTTCACTTTCATATTGGGAGACAAGACATCTATGATTCCACCATCCAGATACAACCATTATTAACCAGTGGAAGTCCTATAGATTGTTTCATGAATAATTATACATATGAAAATATATTTCTCTATTATTTTTCATTTATAAATACCACAAAAAATGTTTTGTGAGCTGCATTTATGGAATAAGATATTGTGAACATCTTTTGTCAATAAATGAACTTCAGCTGTGTGGTTCTTCAGCTGTGTGATTCTTCAGCTCCTAGACGGTTTCCAATGATCCTCGCCTGCTGTGCCTTTGCCATTGTGTGATCCACGCCCCTGGAGCTTGGGCTGCACCTTGACTCACTTCTAACCAGTGGAACATGGCAAGTGATGGGATGTCAGCTCTGAGACTAGGTGGAAAAAGATGCTGGCTTCTTTCCTGCTCACCCTCTCCTGGTCTCTGGCTTCTTTACTGTAAGGAAACCACCTACAATGTTGGTGGAAAGGAGTGCAGTGGAACTAAGGTGAGGAGCTGAGGGTGACCTTCAACCAACAGCCCTAGGGGGACTGGTTCCTGCCAACACCCACTACACTGAGCTTGAAAGTGGATGCTCTCCAAGATAAGCCTTGAGATGATTCCAACACCTTGATTGCAGCCTTAGGAGAGGCTCTGAGTCAGAGGACCCAGTTCAGCTGTGCTCACAGACTCCTGACCCACAGAAACTGTGAAATAATATATGCTTGCTGTTTTAAACTGCTAGGCATTGGGGTAATGCAGCCATAGACAATAGTTTTTCATAGGTATTTAACATTCCACTGTAAGGTTTACTCAATCTTTTATTGCTGTACATTTGGTCATTATATTTTATTTATTTTGCTATTATAAGTAAGGCTGAAATGAAAGTCATTGTAGCTAAATCTTGGTACACACCCTTCCTTCTTTCCTGGTGATAAGTTCCTTGAATTGGAATAGATGGATTTCAGAGGATTTGCATCCTTAAGGGCTTCTAACATGCTATTCCCAGTTGCTTTCTGGTCGAATTGAAGCTATTTACACCCCTGCTGGCTTTAGCTTGGAGTGGCTGCTGGCCCACACCAAGGGTTTATGTATTCTGAAGCATATATTTGGTTAATTTCAACCACTCTATCTTCAGCTGTGTCTCCAAGCAAACCAGTTAGAAACAAAACCAAAACCAAATTAAAAAACTCAAGAATGACTACTAAGGTTGAATATTCAAAACTACTAGATAATTTGTTGTTAAACAGTTTATTCAACATATGGAAATACTGTAAAACTTGGTTGTGATGACTGTTGTACACCTATAAATGTAATAAAATTCATTAGGTAATTAAAAAAAAACCAAAGTATAGTTGTTTTAAAATCAGTCAGATGGATTCAATCAAGACCAAATAGTTACTCTCGTCTTTCCATGAACACCAAACTTCTGAAAATGTGATAACGCTCATTTTTCCTAAGAACTTTGAGAAGGGAAACAGCAATACTGGTTGAATTCAATGTAACTACAGGCTATTTTGAAAATCTTAGTTTATTTCAGTGACACAAAAGATTGTCAATAAATTCAACTTTTTAAATTACCCCGCTGGGTGGACTAAATTCAAAAGACGTATTTTTTGGAAGCATTTTGCATGTATAGATACCACCACAATTTCTAAACTGTAACTTCACTGTTGGGGAAGAATAAATATTTTAATGAATGCTGTATATTTTAACAGGCACTGAACCCTGTGGTTCATTTAAGCTAAGGGTGCTATTTCAGGCATCTAAATAAGTAAATAAATGAGGAAGA
>NewGene_11322	NewGene_11322.1
CTCCTGTGCATTAGGGAGATACCCAGGAGAACTGAGAACTCTGATATTGCCACCACCTTACATACCACCTTCGCTAGAGACAAAAGATGTTAGAGGGATGAGGAGGAAAGGCCAGTTATGGGAGGTTACCAGGAAAAGCACGGCAAACAAGGGTTTCAAGTCAATGAACTACACTGGAAGCTCCAGGATAGAATCCACATTATCTGCAGTCCCAAGGACGAGGCCCAGGGTCCTCCGTGCAGCATCTTGCCTTGGACGAATGTGAAGTCCATTTGGAAGATGCCAGCATTGCTACCTATGGAATCAACTCAAGGCCATCTTCGATCCCTAAATATCCCCACATTTTGTGAATCTGTTTACACTTCACACGTTCATGTCCCCTTTTCACAACCAGATTATAAACTCCTTGGGGACAGGTGTTTTTGTGTGAGCATCATGCCTTGAACTTAAGAGCCCTTAATAGAATCTTCTCAAATTACTGTCCATGTACCATCAGACAGCAGCTTTCAGTAGTCCATGTGAAGGCATGGATGCTGGAAAGTTGGAGGAGACTCGCCAAATAAACAC
>NewGene_11428	NewGene_11428.2
ATTGCCAAGTTATCTTCCTTCATGTCTGCCCTGTTCAGGCACTGTTTTTAGGCCCAGCCTCGCACGTCCCTACCACGAGCCTCTAAGCTGCTGGCTGCCCAAAGCTGGTGGAGTTTTAACCACGTTCGGGTAACTTTGTCGCTTTTATCTTATGGATACTCAAGCCTATGCTGAAATATTAAAGCCAGCTAATCACATCAACCATATAATTTGAAGAGAATGAGATTGGCAGAGAAGTTGGCTCTGGTTGATAGAAAAACATTTGGAGAAAACAAGTTATACTTTTCATCATTCTCCAGGCATCTGACAATATTATATTTCTTATCTGTACATTTAAAAGCATATAGAATCATTGGATAACTCATCCCAGGATTGTTCAACTGTAACTTGGAAAATTATAATTCCAGTACAATGAGCATTCCCAAAGAGGCATTTGAATGTTATCTGAGATCTACATACTTTGGAAAAAACTAAACAGGGGCTATATCTAAACCCTGGAAGAACAATGGGCAAATTATTTAAAGTTCTATTGTTAGAGGGATAATTTGGTAGTCATATGTCAACAATAGGGCCTTATGCCCTGATTATAACTGTCTGTGTGTGACAATATTGACTGAGCCAGGCTGCTGCTAGGCAGGATAAGTGCATGAAGGTATAATACTCTTAGAAAATTTCAAGCAGATTAGCATAATTGCTGTGATGAAGACTGAAGAGCTTATTTAACATAACTGACTAGAGTAGACAATAGATGCATAATCAGTGTCCTAATGATTGAATTAATGAGCCCCAATTGTTTGTCCTTACTGTAAACAGTCCTCAGCGATGAAAAAGACATTTTGCTGAAAGAGTTTGACAATTGTGTTAGGTGATGAGTGGCCAAAATGTAGTTAATGATGGGAGAGTCCATTGCTTTTGGGTCCTAAAGACTTCCCTGGTGGATTTCAACGGGTAAATTACATAGCTCCATA
>NewGene_11448	NewGene_11448.1
GAACCAAATACGCAAAGCCCAAAATGAAAACCACCACCTCCTCGCACCCCGGAGGTCTGGGGGCGTCTGGCTGGAGCTGGGGTTTAAAAAAAGAAAATGTTTACAAAGTAGAACAAGACGTCTGAGGGGTGGAAAAAAGGTATCCACGAGTTACATTCCCCTTTTTCCTTGCAGAGCCCCACTGGTCTTCCTCTCCTTTTCTTCGGGGGAAAAAAAAAAAAAGCCGTGTATTTTTTTAATCCACAGAAAGCTTTGGCTAGGCTGTTTCAATCCTTCGCATCTGGGTGATTTGGAGGAGTCTCTGGTCTTTCCTCCTGAGCTCCCGGGGGCCCTAGTCCTCGGCGGGGACTTCCTCGGGGCTGGCGGGGGCGCAGGGGCAGAAGATGCTGCTGCGTCGGCTGGAGGCCCCGGTGTCCCTCACGCCGCCTTCTCCTCCGAGACTCTCCTCGTCGCGCCCGGGAGCCTCCTTGTCCCCCGTCCGCCCTCTCCTGGCGCTCGAGTCCTTCTGCCGCCGCCGGGGGCTCGCCGCGCCGCACCAGGGACTCCTGGGCCAGGCGCTCGGCAGCTCGGCGCCGGCGGGCTGGCTCTGTCTCGGGCAGCTCTCTCCCGCGCGGCGAGCGGACAGAGCACGGCGCCCGGCTGGCTCGCCTGGCGCGGTTCGGGGACAGGATCCTCC
>NewGene_11451	NewGene_11451.1
CCACCCCCTCCCCGGTCTGCGGGGGGGGTGCTAATGGGGGGGCAGATAACGGTGGGGAGCAGAGAAGCTCCTTGAATCGACTGAGAACTGGCAGAATCCGGGGAGAAATGGGAAGACCCAAGAACACGGATCGCGCTTCGCCGGCGAGTTTTTGGAGCGGAACGAGCGGAAGCTGAAAGAAGAAACAATTGAAGAGGCCAAAAAAAGTGTTGGAAAATCTCGACACTTCTTGCACAACCATCCCCTGAAAAATGTGTGAGTGAGCCCTAAACCATCCTGAACTGGCAGCAATGCAAATGGAAATGACGGTTCATGAAAGGAAGTGGGCATGAGTGAGGCTGATGTGACAATCAGCACTTCTTGGCTTATCTTAGAAGAACAAG
>NewGene_11477	NewGene_11477.1
GCTGATGGGGCCAGGCAAAAGAATCACACAGTCACTGTTTCTGCTGGTTGATTCATCAGGACAGATGGTTGTGATTGTTGCATCATCATCATAGAGGTCAGATCATTGAGTGCTTCCAGTTGTCTGATCCTGAGGGATTCCATCTGGTACATGAATGGCTGCTAAAAGGCTGCCCTTAACCTGGCTTTCCCACACAATGGGGAAGCTGACTTCCGACCTCTGCAGGCTACAAGGGGAGGAGCCCAAGAATGCTGTTTCTGGAGTCAGTCCGTCTGGGTTTGAATCCTTGCCTTTCCATGTATTAAGGCAAATGACTTCACTTTCTGAGCCTCAACTTCCGTATTTGAAAAAT
>NewGene_11483	NewGene_11483.2
CCGGCCGCGCGAGGTCCTGCAGACTTTAGGAGCGAGGGGGCGGTGCCAGCAGGGCCGCGCCCCTGCCTTCTCACACATTGGGCACCCAGCCAGTTATCCGCCGCTTTGGAACTCTCAGCCCTCTAAGCGCCATCCCACAGGACTGGGTGGGGGCGGAGGCACTGGGACTAGGGTCCTCGTGAGCGGATTTTTCCCTCACATCGTTTTTAGGACTTTATCTCTGTGTGGTTTTTTTTTTTTTTTTTTAGGGCCACAGCCACGTCATACGGAAGTTCCCGGGCTAGGGGGTCCAATCCGAGTTGCAGCTGCCGGCCTATCCACAGTCACAGCAACACTAGATCCTAGCCCCATTTGCTATCTATAGATCCTTAACCCACTGAGTGTGCGAGGCCAGGAATGAACCTTATCTTCATGGGCACTAGTCAGGTTCATTTCCTCAACGGAAACTCCCATTCTCTATTCCCCCAGGGGGAAAAAAAAAATAATTTGACTCTACCCTATCCATTCTCTTCCCAGCCTTTATAAACCTGCCCCACCTTCCGCAAAAGCTGAAGATCAGTTGGTGCGGCGCTGCCGGAAGTCGAATGGGCGGAGCGTGGAAGATGGCGAGGGGGGATTGGCTAAGCCCATTTTGCAGGGTCACACCCACGGCATATTCTAGAGGATGAGCAGAGAGTGATAGTAAAATAAAACTGCCACATTTGGGAACTGTTTGTCCAGCATTGAAACAAGCACTTATGAACGCCGTTTATAATTTTTACACTCAGGCAATATGAGAATTGTACAAAACAGAAAAACATAATTCACATAACATCAGACAAATCCAAATTGAGGGACATTTTGCAACTCCATGAAATAGGCCTGCACCTGTGGCATCTAGAAGTTCCCACCTCAGGGTTATATCTGAACTGCAGCTGCCAGCCTATGCCACAGCCACAGCAACATGGGATCTAAGGCACATCTGTGATTTGCACCACAGCTCACAGCAACACCAGATCCTTAACCCACTAAGCAAGGCCAGGGATTGAACCTGCATCCTCATGGATATTGGGATCTTAACCCAGTGAACCACAACAGGAACTCAACATTTTAGTTTTTCTAAAAAATATTTTATTGAGGTAGAGTTGATTTACAATGTTGTGTTAATTTCTACTGCATAGCAAAGTGATTTAATTAAAAATATATATTATTTTTCACATTCTTTTCCATTATAGTTTATTACAAGATATTGAATATAGTTCCCATTATAGTTTATTATAAGATATTGAGTGGGGCTCTTGAGTGTAGTCCCAACAAGTAGGGGCTTGTTGTTTATCCATCCTATATATATATAGGTTTGCATATATAATGGTTTGCATCTGCTAATCTTAAACTGTACCACAGCAGGAGCTCCTGTGTCATATTTTAGATTCCATTTATAAGTGATGTCATATTTTTCTCTCTCTGTTTCACCTCATTAGTATGATAATATCTAGGTCCATCCATGTTCCTGCAGATGGCATTATTTCATTCTTTTTTATGGCTGAGTAGTAGTCCATTGTGTGTATATACACACCACATATTCTTTATCCATTCATCAGGGCATTTATGTTCTTTCTATGTTGTGGCTATTGTAAATAGTGTGGCTATGAACATAGGGGTGTGTATATCTTTTTGAATTGTAGTTTTGTCTGGATATATGCCTAGGAGTGGGATTGCTGGATCATATGGCAACTCTAATTTTAGTTTGTTTGTTTTTTTTTTTCTTTTTAG
>NewGene_1197	NewGene_1197.1
AAAGAGGAACCAAATGAAGACGAGAAGAAGGAGGAGAAACAGGATCCAGATCTTGCCTCAGACCTCGAGGAGGAGGAGGAAGTGGAGGAGGAGGAAGGAGAGAATGACCTTGGAGATCCAGCTGTCCTCAGCGCTGTCCATAACACCCAGAAAGGTCTTCTCAGCTCCCCTGGAATCAAGGCCTCTGGTGTCCTGGGGATGTCACCTGCCTCCTTGCACTTTCAGTGGCAGCCTGCCTTTCCCAGTGCCAGCTCTCCCACCAAGTACTTTGGACCTCCACTGCCCTCGCCAGACCCACCTCTCCTCGGCAGCCCATCGACCTCGTGGCCCCTTAGGCTCAGTTTTCCCAGTCATCTGACCCAGCTCCACCCTCAGCACCAGCGGATCTTGAAGCAGCAGCAATCTAGTCAACCACCAAGTTCCCCAGCCAAGGAGCCTTGGTCTCAGCAGCCAGACCCTTATGCTAACCTCATGAGCCAAAAAGAGAAGGACTGGGTGGTAAAAGTGCAGATGGTTCAGCTGCAGAGTGAGAACCCCCGC
>NewGene_1203	NewGene_1203.1
GTTAGGAGGATGCACTGGAGAACCTTACTCCAAGTTCCACAGATGAGTGTGGACACATCTCTTCCATGGACTCTCAGGAATATTATCAGAAACTAGAGAAGAAGCAGGCAGAGGAAGAGCGGTTTGGGCGGAAGACCAAGGTTGAGTCCCTCAAGCTGGTCACACCTTATATTCAGAAGGCTGAAACCTATGAGTCAGTGGTTCGAATCAAGGGTTCCCTGGGTCAGGTAGCTGTTTCGACGTGTTTCAGCCCTCGCCGAGCTATTGATGCTGTGCCCCACGGAACTCAAGAGCAGGAGACAGGAGCCGCAGGAAGTCAGAGGCTTCAGGTGTTGTACCGGATTGAGAAGGTAAGAGGTCAGCCTTAGTGCTGAGTTCCTTACCTCCCTTGAGAATAGCATATACTCACCTTGACCCCTTCTACCTCTCTCCCCATGCTCAAATTCCCAGATGTTCCTTCAGTTACTAGAGATAGAAGAGGGCCAGAAGGATGTGACTTCACAGCCCTGTGACCCTGAGCAGCAGAGCAACCAGGCTGAGAAGCTCTTCCAGGCCTTAAAGACCCATGAGCAGAATGATCTGGAGTAAGTGTGAGAGGGTCACACCTGGGCCCAGGAAGGAAAGGCTAAGGAGTTCCCTG
>NewGene_1213	NewGene_1213.1
AGGGATCCCGCCTCGTTCCGCCAGCGACCGCACCCTCCTGGGGTCGGGGAGCCAGGCGACTGCCGCCACAGGCGGGCTCGGCGTTCAGAGCCCACTTCTGAGTGCCGCGTGGAGAGGCTGCGGGTTTCCTTGGGACCAGCCAGAGGCCAAGGGTGGCGATCCATGTGAACAGAAGGAGGGCGCACCCGACCGACAGGACCACCCTGCTGGGTGCGTGGGGTACTGGACGCTCCGCCTCGCCCACCGCGTTCCACGCCCCCTTCCCGCCCGCGAGAGCATCGCCGCCGCCGCCGC
>NewGene_1215	NewGene_1215.1
GGGCGAGGCGGAGCGTCCAGTACCCCACGCACCCAGCAGGGTGGTCCTGTCTGCTAGTGGGGTGGGGAGAGAGGAAGAGGCTAGGAGGCAGCCACCCTACGCCCTGGGGAGAAAAATGTAAGTGCGGCGAAGTTAGCAGGGCAGTCCTTTTCCCGGTGCTTGGCTCTCTCCTGCCCTTGCCATCCTAACCCATACCCGCCCGGACCGGTCGGGTGCGCCCTCCTTCTGTTCACATGGATCGCCACCCTTGGCCTCTGGCTGGTCCCAAGGAAACCCGCAGCCTCTCCACGCGGCACTCAGAAGTGGGCTCTGAACGCCGAGCCCGCCTGTGGCGGCAGTCGCCTGGCTCCCCGACCCCAGGAGGGTGCGGTCGCTGGCGGAACGAGGCGGGATCCCTCTGGAAGCCGGTGGTGCATGGGGCGGCCAGGAAGAAGCGAATAGAGAGGGCCAAGCTCCTGGCAGTCTTCCCAGTCAGGGTGTTCAGTCAGCTCCTGGCACGTTTGCCTCCAGGTAGTCACGAAGATATGGAAGGGAGTCCCCATGTTCAAGAATTTTTCCTTCCTGTGAGCCCCCTGAAGTCAATACATTATTCATTCTTTTCGCAGAATAATTTCGGAACTCGATCTGCGCTAAGCGTAAGCTCTAGCCTTGTCCTCGCTCACTCAAGTATAGACATATAAACAAATTTCGACACAGTGAGATGACTGCAACAAAAAGGCATTGTGAGGTTTAGTGTAAAAGGATAGCATTAACCGCAGAGAAGAGAGGTAGGATATATGAAAGGCTACCTGAGGGTAAGTGAGGCCGATAAAGAGTTTTAAAGACCAACCAAGTGAAATGTGTTCAGTGCCTTTTATGCTTGTGGTCCCTGTTCTGACTGAATGGCGCAATCAGAGATAAGCTGAAAAGATAAATTTATAATACTAAAGGGTTTAAGATGAGCTAAGCTGCACCTAGCTTGGGCCACTGAGCTCCACTTCAGGATTTTAAAAGTCAATTGAAGACATTAAGAAAAACACTGAGGAAAAAGAAATTCTGCCTCCTGACTGCCCGTGGACTCTGCAGCATCAGCTCTTCTGTGGGTCTCCAGCCCGCTGACCTGCCCTGCAGATTTCAGACTTGCCAACTCCCACAATTACGTGAGCCAATTTCTTAAAATAAATCTTTCTTCCTTTACGTGCACATCCTATTGGTTCTGTTTCTATGAATAATCCCAGTATAGTGACTGACTGGATATGGAAGAGGAGGGGAAGGGAG
>NewGene_1248	NewGene_1248.1
CCTTGGCCTGCCGTCATCAGCCAGCAGGTTTATGAGGATGGCTGCAGCCAGCACGTAGGGCAGCGGGGGGGGGGGTCTCTGCAGGAAACGGACAAGCTGACCACACGTGCTGATTCCCTGCGGGAGAGGGACCGGCTGGCCACATGCCCAGTAGGGACGGGGCCAGCCTGGGGCCGCTCCTAACCGTCGTCCCCTCCATGCCCAGTTTTCTCCCTGGGTCTTTGTCCTGGAAGTGGCCATGGGCTGCCCTCCCCAGTGGTCAGTAGTGACCATCCTGAGAGCCTCTCCTGCCACCCTTCTGTTCCTGCAGCCCGAGCAGC
>NewGene_1269	NewGene_1269.1
GCGGAGCACTGGCGCCGCAGCGGCTGGGAAGGGGCCGCGGAGCTCTGCTCTGCGGTTTCGCTGGGCCTGGGGAGGGGCTCGGGGGTTGGTGGCTGTCCCACTCCGCCCCCACTCATTTTCCTGAGAGATCTCACTCCGACTTGGCCTCGGGCCCTGGGTGTGCACTGGGAAGCTGTGCAGTATCAGAGGGACAGAATGACCTTCCGGCCCTGAGTCCCTGTTTCCGAATGGTATAATGAAGGAAGAGGAGCACAGTACCTGATTGAGCAAGGCTGCCTGTGAGCGGTGTTCTGATCCACCTCCTCTCCGGAGGCCCTGAGGAGGATTGGATAGTGTCTGCATTTTAAGTACCTCGCAGCAATCCTAGTTCCTATCATGGGACATATATTTAGCAAAACATCCAATCCATTCTGCGATTTGGACGTGGCCCTACCAGAAACTAACATAATGCTCTATGTCAATTATCTCAATTAAAAAAATTTGACATGGCCCTGAAAATCCCTTTTATAGCAGAGAGGGGGAAATAGTACCGGCAGAACATAAGATGGTGAGGATGCCTCACCCTATATGACACATGAGACAATGCTCTGCTACACCTCCACCCCACCATTTGCACGTCTGAATCTGGCAAAGAGCATAGAGAGATATGCAGGCCTCCTCTTCCGCAATCAAAAAAGAGTGCCACGTGGAGGCAGAGACAGAATAGGTTGTAGGGAGAGGAAGGGGACAGTTTCCATAGCAACTAGCAAGATCCTCAGTATAACTGGTCAGCGGCAGTTAACTATAAGCTCTGCTTTCATCAAGTCTGACAAAGAGGTTAGACAATAGCTCTGATTGGTATGGGGAAGGACTACACACTAATGAGAATGGTAGGAGCAGAAATTCAGAGCGGTGATCGCAGACTTGCTAGAATTGGCATTTATTAATTAGACCTGCAAATATAGACTGTAATAGTACTGAAAGATAACTATAGAGTCTTGGCATCTATGCTGAAGAATTTTACAACTGAAGGCAGAAAACACCAATGCACATATGTGCAAGGCATAGAAAGG
>NewGene_1303	NewGene_1303.1
GAGACATGAATTTCACAAAGTATACAAGATTTAGGCACAAAGTATACAAGTTAAGGCTCAGGTTTTAAGGATGGCTACCTAGAGGTTTCATGGATCTCACAAGGCTCACCAGGAAAGATGGTCCATTTAAAGGAGATAACTGAATGAAGATAAAAGGGGGTGAGCAGGGTTAAAGGAAACCAAATTGAGATGGTGAAATGCCTCAGTGGAGTCCAGCTCTTTCTGCAATGATGGAAATATTCTACATCTATAGCGTTTAATACTGTAGCCATTAGTTACATGAAGCTATTGAGCACTTAAAATGTGGTTGATGCA
>NewGene_1315	NewGene_1315.1
GTTTTTATTGCAGGTCTGTTCCTATCGTCTATCACATGGCTTCTTGTCGCATTCTACTTATGGAAAATCATTCTCATATCTTTGAGCTGCTTAAGGAAGTTCCCGGACTTAAGGAAGTTCCCGGACTAGGGACTGAATACAAGCGGCAGGTGCAACCTATGCCACAGCTGTGGCAACAACAGGTCCTTAACCCACTGTGCCACAGCAGGAACTCCAGCACTAACTTTTAATTATCTTTTTTCCTTCCCTCAAATATCCATTCAGCTATCAAGTTCTGCCTTTAGGAGTACCTGCTATGGTGCAACAGGATCGGAGGCATCTTGGGAGTGCTGGGATGCGGGTTTGATCCCCAGCCCTGCACAGAGG
>NewGene_134	NewGene_134.1
AAGGACCTAAACAGACTCCAGAGACTCAGTTTCCATGAGGGGAGAAGACTTTCCTGGGAGAAGGATCACAGGCCTTCTTCCACTTCTCTGCTATAGGCTGTGGGACAGTAGCCACTCAGAAGGTCACTCAACACACCATTCCTTGAAATGTCCCCTTCTCCAACTTTGCTTCCAGTCATCCAGTCTCCCACATATCCCATTGAAGCCAGTGTTCTTCGTGGCATAATTTCATCCTAGGATACCCAGATGCCCTCACTAAGGCTGATCTTGTCCCTGGACTCAGATTTGACTTTCAGGTGTATAATGTCTAAATGCTTAAAT
>NewGene_137	NewGene_137.1
GGCTTCTGGCCCCTCGTTGCTCGGCAGGGGCCTGCACGGCCGGCGTGGGGCATGGGTCTGAGCAAACGCGCGTCATGCAGTGTTGATGGGTGTGGACAGTACGTGTCATCGAACCTGCTGCCTGAAGTCAGAGCATCTGAGAAGGTGTCCTCCTCGAAGATAAGGAGACAGCAACTTTCCTACAGAGAAGTTGCAGGAGGAACCCTCCGCTGGTCTGAGTCAGCTGCTCGCCATAAACCTTCATCCCAGGTCACACACTGTCACCGTTGCAGAGGATACCAAATTGCAGCTTATTTTTAATGATATTAGACTTTTTTCTCCCCCGCGGAGAGCGCGGGAAGGCGGGG
>NewGene_1374	NewGene_1374.1
GGGCAGGGACCCAAGAACCACGGATTCACCACCAAGCAGTCGTGGGTATTGTTCCTAGAAGAAGGTCTGCAGAACGCGGCTTCAGAATTGAGAAAATCAAGCCTTTTATGGTCCTTGGAACCCTTGGGGGAGATGACAAGTTAGCAAGAGGGAAAGATTCCTAAACCGATTGAAATGAAGGCTCTTGTACAGACAAACGGCAAAACAGGTATGTACTTGTGTGTACCGCAGCAGGTATTAAAATGAGAACTGTAAAGCTAACAAATTGACACAAAGATCAGGAAAGTCATCTCCTAGAAGACCAAATGGCAATGGCTACTGGAAGTATGAGGCTTCTTCCTTCCCTTCAACCATGTACTGCTGATGTAATGAAATATAAAATGGAGTTTTCACATTTCTCAAATCTGGAGGAGGCAGCAAGAGTCATTAGCCACAACAGTAAGAAAAGGGATTGGTTCCTCAACTCCTTGCTAGCCTGTGATTTTTTCTTTTTTGGCGGGGTGGGGAAGAGAACTCAATATAACAATGCTAGTGAATAAAGAGTGCCACCTGGTGTCCTTACTTGCGTGCTGCATTCCCCAGCAACCACCATCTTTACCCACTAAAGTTGTTCCTCATTCTCTCCAGATCATTTTTGTGTCCACTAGTGGTTTTCTCACCTACGTAACTCATGGCCAGGAAACGGGTTTACAAAATGCCATTGGACATTTTCTATCCAAAGCTACCCTGGTTTATCCCCACAGAGAAAATGCTCCACAATTTATTCCCATCTGAAGCTGAAGTTGCAGAGACAATATAAGCTCCTGCTTTCCTTGTCTAAGCTGATCTAAGCGAAAAACTGAGAACAGTGTAATGAAGAGATTTCTTTAGTCTAGAATCTAGATGCTTCCAGTTTAGGGCCAAAACCACATATTTTTAATCCTTCACAATTTAATCCAACCTTTATTGTCTATGATACGTATGTACCAAGCAGCCTTTTTTTATCTTTATTTTTTGGCCATGCCCAGGCTAGGGTTTGAACCCGTGCCACAGCAG
>NewGene_1415	NewGene_1415.2
GACCGCGCGGGATTAGACATTGGCGGCTTCTCAGGATGGTCCAACTTTTTCAAAAGGGCAGCTGGGCAACCCACAGAGGTTAAGCCTCTTGTTCGGAGTCCTGAAGTTCAAAGTGGGAAGGGACCTTAGGCCAATACAGGTGTCCTTCGCCAGGGCCTTCACACCTGCTCATGGCCGGAACTCTCGAGGAAAAGGCTTTTCGAGTCGTTGCAGAAGCAGTGCGCGCCTCCATCCCCGCAGCCAGAGTGACCTGCCAAGGTCAGCTTCAAGCCTCACAGCTTTGAACTGTCGCTGAACATCTGGGCTTCATCTCAGTTTATTTTCTGCATCTATTAGCAAGAGCAATGGGAAGGCCATGTTTGAGACACTGCTATAAATAGTAGGAGAAGAGGCGGGGCAGCAGAGAAGGCATTTGCAGACACGAAACTGGTATGAGCAGCAAGATGGGACGAGAATAAGAAGCCTTTGTTCCGTTTTCATATGAAGAGATCTTCGACGGTGGAATCCAGCGTCCAAATTCGAATCCTAAGTTTACAGCGAGAGAAGGAGCAGGTGGAAGGTGTCCACTCTTCCTTGAAGGAGAAGAGAGCGTGCCTGATGAGTGGCACTCACTTCTGCCCGTCCAGATCTCTCCGCGGAGACCGGGTGTCCCTCCTCCACGTCCTGGGGGAAACCTGTCACCTTTCTCAGTTCCCAGGGTTTCGGGAGAGGCCCAGGGTGACAGCCGCCTCTAAGCCCCATAGCTTATTCTCCCCAAGAGGTCCCCTCAGGAACCAGAGGCTCCCCCTGACAGCTAACTGTGCTATCAGAGGCAGGCAGACCCCTCAAGCCGTCCTGTCATTTCACTCAACATCCGCTCTGTTCCCAC
>NewGene_1420	NewGene_1420.1
TTCTTTTGACTGGTAGACGTTTTGGAGGATCCATTCAAGGAAGATCACTTACTCCAGTTTCCTGACGCCCCATATTCTTTGCGCACTGGCGCAAACAGGGCGGCACGCACTTCTGCATTTCCGGATCAACCTCCGGAAGTTTAAGGAGTGAGGAGGTGAGAGTGAGGACCTTGGCGGAAGGTTGGTGAGCGACTCCAGAACTGCGAACAACTCATCATGTTTTTATGGATGCGACAAGGGAAAAGTCTAGATACTGGTGCAGAGGCCTTGCAACTGGCACTTCAAACCAGAATTCCTCCTGTGAAATGGCTGCAGCCGACACTTCTCAGTGGGCTGTGTGCAGAAGCACTGTACACACACTGCAATTGAAGATGGAGGGTGGAGGACCATGTACAGAGATGTGACACCTGGCACTGTGAGGTAGAGCTGTAAGCAGCACCACTGCGACTGACTTGTAAGAACCCAGACCCTTCCCTGCTGACAAGAACCCTGTAAAGCAGCCCTGCTCATGGCCTGTTGGGGAGAGTGTATATTCTGTAGAGCATGAGCTTGCACCTCTCCATTCTTTAATCCAAGAATCAAACTTTCCTTTGCTTCTGAACCGAACTTGGTCTCCTTCTATTGACTTGAACAACACTGAGCAGGAGGACCTTTGTTGGCACTGGACTCAAAAGTGTCAGTAACAAATTTTGGTGACTCTGATGGGAGAGACCATGGCAAAAAAGTTTGCCTGAACCTATACGCTAGGTTTCAAGGCTTGCCCTGGTTCCAGCAGGAGGATTGCAGAGGCTTTGGGAGGTTTACATAAGGATGACTGACTCCGGTCTTTGAGTTCGCTCTGATGGGGTAGGAGGTTGGTAGCCTTGGGTTGAATTCAAAGCAATTCTGCCCAGTAAACCAGTACCCAGGCGTAGTGCACAGCGTATTCTGGACTGTGCCCCCCTTGAGAGGATCATACTGTGGCATCATTGGGGATCAGAGACTAAAGCTCATGCATGTCTGCTCACTGCTTCTGCCTGGCCTTCCTGAGGTACCAGATGTGCAGGGACAGTGGGGAACCTATGGAAGAGAAGGAGCCATGGCAGTCTTGCCCACTATCTTGCCAGTAGTGCCATTCTTTTGACCTTTGTGCAAGGCAGTAGCAGTTGCATCAGGGCCTTTTCACCTCCTCACTGACGTCCAGGGCTTAGCTGTACCATTCTCCGCAGTCCCATTCATTTTGGTAAAGGAAAGTGACCAACTCAGCAGAGAGGAAAGACCAATTAAAGGAGTAGGTAATAAGGACTGCCTGGCAGAACAGAATGAGGATACTGGAGCCAAGTACAGGAAAGGATACTGGGGATGCCTGAGTATAAAAGGGTCTCTGAGTTCCTATCATGGCTCAGTGGTTAACAAATCTGACTAGGAACCATGAGGGTTCGATCCCTGGCCTTGCTCAGTGGGTTAAGGATCCAGTGTTGCCATGAGCTGTGGTATAGGTTGCAGACGTGGCTTGGATCTGGCATGGCTGTGGTGTAGGCCTACAGCTACAGCTCCTATTCAACCCCTAGCCTGGGACCCTCCATATGCCATGGGTGTGCCTCCCCAAACAACAACAACAACAACAGCAACAACCCAGCTAGGACCAGGTGGCTTCAAGAATAGTCTGGTCATTGACCTTTAGTTCACTATACCTTCATTTTAGTACTAAAAATCACTCCCCCTTATGCCATGACAGTTCCGGGGTGAACTGTAAAAAGCCAAAAAGTAGACAGTGCCCCAGTTCCTGGGAAATCCTTACCCTTTCCTGAAATAGCAAGAATATCCCTTCCACTCATTAGCATATGAAATTACTCAGCTCATAAAAACCAATAACCCCATGTCTTGGGGCTGCTCTTATTTTCTGAGACAGACGCATTCTGCCAATGGTGTGTTTATTTCTTTAAGTAAACTTGATTTAGCTTTTCTTTGGCACACCCTTGTATTTGATTTTTTTTTTTCTTTTTAGGGCCACACCTGCAGTATATGGAAGTTCCCAGGTCTAGGGGTAGAATCAGAGCTACAGCTGCCAGCCTACACCACAGCCACAGTAATGCAGAGTCCTTAACCCACTGAGCAGGACCAGGGATTGAACTTGCATCCTTATGGATACCAGTCGGGTTTGTTACTGCTGAGCCACAGCGGGAACTCCTTCTTTGGCTCACTTTTGAATTCTTTCCTGCTCCAAACCAAGGATCCTACTAGGGGGAGTCTGTCCTAAGAACTCATTGAGGTCTCAGGACGTGACATTTTCTGCCCCTGCAACAATTCTTTTTTTTTTTTTTTTGTCTTTTATCTTTGCTATGGCTGCACCCGAGGCATATGGAGGTTCCCAGGCTAGGGGTTCAATTGGAGTTGTAGCCACCAGCCCACACCAGAACCACAGCAACTCTGAATCCAAGCTGTGTCTGTGACCTACACCACAGTTCATGGCAATGCCAAATCCTTAACCCACTGAGTGAGGAGGCCAGGGATCAAACCCACAACCTCATGGTTCCTAGTCGGATTCGTTAACCACTGGAAACTCCTGCTCCTGCAACAATTCTAATGCCTCATTCTGCCCTGAATTTGCAGGGATCACACTGTAGGTACATCAGAGTGAAGAGGACCCTGAGCCCCAAATCTAGAGACAGCCTGGGGTAATGGACCCCCTTGACCACTCTCTGACCTGAAGCTTCTCTTCCAAAAACCAACAAAAATGTGACCAGGGATGTTCAGGCCAAGGGAGTGACTCTAAACATCAGGGCACACTTATCTACAGGAAAAAGAATGAGATACCTGCATTTTTAGGAAAAATTTCTCTTGCTAATACTTTTTTATTTTTGTCTTTTTAGGGCCACACCCATGGCATATGGAAATTCCCAGGCTAGGAGTCAAATTGGAGATGTAAGCCATCAGCTTACACCACAGCCACACAGGATCCGAGCTGCCTCTGCGACCTACACCGGTCTCAGCAACACAGGATCCTTAACCTGCTGAGGGAGGTCAGGGATCGAACCCGCATTTTCGTGGATACTAGTCAGGTTCATTACCGCTGACCCATGATGGAAACTCCTTGCTCTTGCTAATACTTCTGTCTTAAATTATCTGATGTCCCTTGTCTCCAAAAGGTTAGATAAATGGTGTTCACTAGGGGATATGAACAATTAGGGCTAAGATCTGGTGCTATCAAACATACCTAAAGGCAGCACAGCTCCTCTACCCGGATTATGACACCGCCCCAAATCAGCAGGAAGTAGTTACATAAGGTGGACCTTCACCCTCAGCACCCCTCAAGAATAAGGAGCTGAACAAAAAAGCTGAGGAGGGTTTTGTCACCAGCAAAGCCCATTGACAATTCCTGGGAGGTAAAAATAGAACTGAGTAATTAAAGTCTAACCTTTTTTTTTTTCCCTTTGTGCTTAGTCCAGTTTCACTTGCTCATAAGGGCAGAGGCCTCGCATCTGGCCCTTCAGACTAGCGTTCCTGGTGTGAAAGGGCTGTGAGGAGTGGGCTGTGAGCAGAGGTGCCGAGCCAGACACTCAATTCAAGATGGCGGCTGCGGGCCATGTGCAGAGATGCTGCGTACCCGGTGCTTGGGCTCCACTCAGCTGTGACCATCCTTCCAGAGCTCAGTACCTTCCCAGCTGAAGGGAACCCCATAGAGCAGCCCTGTCCCTGGCCTCTCAGTGGGAGCGCGTTTGCTCTAGAGAATAAGCTTTCACTCTCCATTCTCTGATAAAAGAATAAAGTTTTGCTTTGCTTGTGAA
>NewGene_1451	NewGene_1451.1
GTCACCATACACAGCCTATGCTTAAGGAGTAGCGGTGTATGCTTCCTCGATGACCTGCCCATCTGACTCTCTGGGCTCCTTCTGAGCAGCCAGCCTGATTTGGAGGCCTTGGAGTGGAGTGTGAGAGGATATAGAAAAGGACAACACCAGGGGCATTTCACTCACAAGGAACTTCCGTACTGAACTTTTTGAGTAAACTCTTCCTTTTTTGTTAATCCCTTTTCCAGCAATAGGAGAATCGTGGTGGTGGAATATGGATAGATTTCTTTTGATTTATTCTTGTTTGGGTTGAGTTTTGCTGCAGGCATTCCAGTGTATGCAGTAATTTTAAATAAGATAAGGGCTTAACAGAAATGCCTGAGAATTTGACCACACCTGAGGGTGAACCTGTGGACTGCTGGTTCTGGGACTGTCCGCCACTTTCTAGCCTTTTTGATGTTGAGGCTAGTCTCCTAACTTCTCTGGGTCCCAGTATACCCCTCAACCCCTCCCCCAGTAATCACACTTGGGTATCTTATGA
>NewGene_1499	NewGene_1499.1
GAGTTCCCATTGATGTGCAGCAGAAACGAATCCCACTAGGAAACATGAGGTTGCAGGTTCAATCCCTGGCCTTGCTCAGGGAGTTGAGGATCTCGTGCTGCTGTGAGCTGTGGTGTGGGTCGCAGACACCGTTCATATCTGATGTTGCTGTGGCTGTGGTGTAGGCTGGAGGCTGTAGATTTGACCCCTAGCCTGGGAACCTCCATATGCCACAGGTGCGGCCCTGGAAAGCAAAAAATAAGAAATTGGAGTCATCTCTTGATCAGTTCAAGCTGGCTAAGACTGGTTGAGCCCACTGACCCTAAAAGTGAGC
>NewGene_1518	NewGene_1518.1
ACATGCAGTCCAGGGATTCAAACCCAAGCCACACCCACTATAAGTGCCAAATCTTTAACTTGCTAGACCACCAGGTAAATCCTAAAATTCTTAATCTTTATAATTTTGCCTCAATTCTGATTCGGGACAATTTAGCATTTAGGATGAAATATAAAACTATCCTTTTAAAAATTTTAACCTACCTTAACGCCAACATTTCAAATGTTGGAAGGTTTATAAGAAAAAAGAACCAGGGAGTTCCTGTTGTGGCGCAGTGGTTAACGAATCTGACTAGGAACCATGAGGTTGCGGGTTCGGTCCCTGCCCTTGCTCAGTGGCATTGCCGTGAGCTGTGGTGTAGGTTGCAGACGCGGCATTGCCGTGAGCTGTGGTGTAGGTTGCAGACGCGGCTGTGGTGTAGGTTGCAGGTTGCGGGTTCGGTCCCTGCCCTTGCTCAGTGGCATTGCCGTGAGCTGTGGTGTAGGTTGCAGATCCGGCATTGCCATGAGCTGTGGTGTAGGTTGCAGACGCGGCTCGGATCCAGTGTTGCTGTGGCTCTGGCGTAGGCCAGTGGCTACAGCTCCGATGCAACCCCTAACCTGGGAACCTCCATATGCCGCAGCAGCGGCCCAAGAAATAGCAAAAAGACAAAAAAAAAAAAAAAAAGAAAGAAAAAAGAACCAGAAAAATTTTATCACTTGTTTACCTACTGAAGTATTTTCAAGAATTTTGTGCCTAGGAGTTCCTGTCGTGGAGCAGCGGAAATGAATCCCAC
>NewGene_1521	NewGene_1521.1
TGGCAGGCTGGATGGCCCTGGACCACGCCGTGGTGTGTGCCGCTCCCCACCACTCCTGGGGCCTGCGCTCTGCCAGTTGGAACAGAATGTTTTAGACTGGAGTTTTAAAATGACGCTCCGGACGTTGCTTGGATTGGAACAGGGTCAACAGCCGGAGCTCAGCTGCTGACAAAAGCCAAGCCCTCTTTCAGGTCCGCCACTGTCTTTATGGAGCCTGGGACACCAAGGGTCTGCTCTAGATGAGGACCAACATCAATATCAAATCCTCCTGGAGCAATCCTCAGGAGATCCACAGATCCAAAGAACCCAGTCCATTCCGGAAATCACACCTCCTTCCCAGAAGGGAGGCAGACGTGAAAACTGAGACATGCCTTTTATTTTGAGTGTCTCTCTTTGGACTGTTGCATTTTTTCATCTTCTATTTCTATTTTTGAAAGAATCATTTGGCTCCTTTTATTTTAGCATCTTTTCCTTGGAGCAATAAAGGCGTCGTTGGCAATATGGAAAAAGTGACCTTTGATCTGAAGGAGTCCGGAGGGGAATCACTGAGTGTGGGGAACTGACCTTTTGTAACTACCCGCCCAGAGTGCCGGCTGCGAAGTGTGAGATGAGCCTGCAGGAATGAGGTCTGGTGCCCTCCACAGGTCAAGTCGCAATGGGAGACGTGGTGCTGGCCGAGGGAGCATGTGCATGCCTGCGCTCGATTCCTCTCTCCCGTGGTTTCTCTAGAAGGCTGTGGCTAACCTCTGTCCCTCCTCTCACTCTGTTGCCAGCTGTCCCAGTTCTCCTCTCTCCCTCTCTCCTTTCAGCCCAGCCCAGAAGCCTGAAGGCTGGGCCAAAGGGAAGCAGTTGTTGCTGTTTTTCCCCAGCTCCCGCTCAAACCTGACACCCACAGAAAGGTCAAGCCCACGTGGTTCAGCACATCCCTGCCTGGCCCGCCCTGGCTGTTACCATGACGACTGCTGGGCTGGAAATGTCCTTAGCCACCTCTACCCAGCACATTGGGTGGCTGTCCCAGGCTCCCTTCTCAGAAAAGCCATTCCTGCCAGGCATTCTGGAATTATATGGGACTTCTGGGACAGACAGACAGAGACACAGAAAAACAGACCAAGTCAAAGGCACACACACTGATGCGACAAAAGAGACATAAGCAGACTTAGAAACCCAGAGACTGTGAAGATGCAAAAGAGATGGTGACAGAGCCTCCTGACAGGGGACTGAGAGATAAATAAAGTGAAACACCGTCGGAGATGGAAATAAGAAAAGACAAAGAGAGGATGGAGGATCCATGATGACATCAACAACATAAGGAGAGAGAACCCCAGACTAAAAGGATAATGGAGC
>NewGene_1524	NewGene_1524.1
GAATGGAACAATTCTGGTGGAGCTGCTTGCACCACCTCTGTTGTAAATGCAAACTTGGAAACTGAGATGACACAGCAGTACTGGATTATAAGCCCCCCCAGGTGAACTTGGAGGGCAGACGGTACCTCTGTGAGAATGAGAAAGAAGTGCTCCTTCATCTGGGACACCTGGTCTGCGTCCAGGCACTGGCCGCCCAATCGCACACCACAGCCCTGATTAATCCCTTCTATGTAATATTAACTTTCA
>NewGene_1578	NewGene_1578.1
AGAAGGCTTCATCAGAAAGCTGCCAGCTAGTGGGCCCAGAAGGGGTGGGGCCGGCCCCCCAAAGCCTTGTGTCTAGGTGGTGTGCGGGGTGACGGCCCGTGCGTCAGGGACGTCAGCTTGAACAGCACCTGGAAGTAAGTGTCCCAGATCCTGCTCTCCTGCCCAGAGGAGGCAGCCACAGACTCCATGGAACCCAGGGGACGGGAAGTTCTCTCCTGCTGGCAGACGCTGGAGTCCTCAGCCAGGAAGCCCGCCATCAGGGTCTCAGGACCAACCCAGGCCGAGAAGCCAAAACCTGCACCTCAGGGTCATGGAGAGCTGAGTCATGTGCACATCCGGTGTGAGAGGTGCTGCCTGGACCAGGGCCACCAGCTCCCTGGGCTTGGCTG
>NewGene_1579	NewGene_1579.1
CAGTCCTCTACCCCTGCGTGGCGTACGACTGTGGGCCCCAGCGCGCTCGGAATAAAAATCCTCTTGCTGTTTGCATCAAGACCGCTTCTCGTGAGTGATTTGGGGTGTCGCCTCTTCCGAGTCAGGACGAGAGGGATTTTAACTCGACTGGCCTTTCAGTTTGGTGCGTTGGCCGGGAAACCCGCGACTACCCCTCACACCCGAGAACCGACTTGGAGCCTTTGTTCTCTAGGCTCAAGGCGCTCGAGTGGGTGAGGCAGCGAGCGTGGAAGCAGCTCCGGGAGGCCTACTCAGGAGGAGACTTGCAAGTTCCACATCGCTTCCAAGTTGGAGATTCAGTCTATGTTAGACGCCACCGTGCAGGAAACCTCAAGACTCGGTGGAAGGGACCTTATCTCGTACTTTTGACCACACCAACGGCTGTGAAAGTCGAAGGAATCCCCACCTGGATCCATGCATCCCACGTTAAGCCGGCGCCACCTCCCGATTCGGGGTGGAAAGCCGAAAAGACTGAAAATCCCCTTAAGCTTCGCCTCCATCGCGTGGTTCCTTACTCTGTCAATAACTCCTCAAGTTAATGGTAAACGCCTTGTGGACAGCCCGAACTCCCATAAACCCTTATCTCTCACCTGGTTACTTACTGACTCCGGTACAGGTATTAATATTAACAGC
>NewGene_1587	NewGene_1587.1
GAAAACCGGCCTCCCGTTTCCTGGCTCCAGACTGTGAGCACTCAGGCCTTGGAAAAGGCATCATCACTGCGACTCTACTTGGATACAACCAAGTACCACTCCCAGTGGGACTGGACATGTGAAGGGAGCTCAGCACTGCAGAAAATATTTTCAGTACCATCTGCTGAATATAATACAACTCCAACTAGAGACTATTTGGAGAAGATTTTTGAATGGAGCTAGAGTCTGCTAGAGCCTAAATCAGCTTCTGTATTGATTTTGCTAATTGGGTTAACTTCATCTTGCCAAATGTCCCTATCAAAGCTATCACTCTCTCTTGCCCATCACTGAGAAATATATTAAACTTTGGGTGAGGGAAAAACATAAAGACACA
>NewGene_1589	NewGene_1589.1
GACAGAGTCACACTCAGGTGTGCTCTTTGTCTCCAATGTTCAGGTATGATATGCCTTATTGCTATTGTCCTTTTCTTCCCCACATATAAAGAATTACAACAAAACAGTAGACCTATAACCTAGAACCTCAACTGACCAAACTCTCTTATTATAAGTGAAGACAGGAACATTTGCTATGTGAGAAATTTTTTTTCCCCTCCCTCTCTAGGTACACAGACCTGATGTCATTGCTGGGGAGCACTGATCTGGAGGTGGACTCAGGTGACTCATGAAGAGGAAGCATCACCTTTCTCAAGAGGCATGAAATAGTCCCCAACAGTAGACTTTCAGGACACTTACTAGGCCTTTTTTGAATACACTGTGTCATAGAATGGGTATGACCATGAAGGAGCGAGGACTGTGATGAAGTGGAAGGCTGAGGTGTCGACCCTCCATCCCCACTGTGGCCTCCCAGCCTGAGGAAATCTGAGAAGAGAGGATTCAACACCAAGTTCAGCTTCTTAATTATTACAGGGGACTGGGCATTATCATGACCAAAGTGAGAATGGCCCTGTGGCTTAAAGTGACTTTAAGGAGTTGGCAGAAAAGCCACAATACTCGTCAAGGTTTTTATCCAGGGGCAGAAAGATGTAACCCACTGAAAAACCATTAAGAGACAATGGGGTTAATAGATGCAAACTACTGCATTTGGAATGGATAAGCAATGAGATCCTGCTTCATAGCACTAGGAACTATATCTAGTCACTTGTGATAGAGCATGATGGAGGATCATGTGAGAAAAAGAATGTATATACATGTGTGGGTATGACTGGGTCACTTTGCTGTACGGTAGAAAATTGACAGGACACTGTAAACCGACTATAATGAAAAAAAATCATTTTTTAAAAAAGAGACAATGGGAACCTTTCTACGCTATTGGTGGGAATGTAAATTGGTGCAGCCATTGTGGAGGACAGTATAGAGG
>NewGene_1593	NewGene_1593.1
GACCCGGGTGCCCTGGATCCCAACCCTCAATCCGCGACCGGAGACGGGGTGGGGGCTGGAGGAAACCGACTTCGCGGCCAGTTCTTGGGACTCTTCCAGCAGAAATGTCTGCAGAGAACTGAGAAGCGAATGAATCAGAAGTGAACCCACTCTGGTGGGAAGGGGCTGGGCCCATGTGTTGCTGCCTCCCTGTCCCCTCAGCTGCCAGGGGCTCCAAGGAACTTCCAGGTCCCCGAGGCACAGAGTCTGCAAACCACAGGGGAAGTTCTGGATCAGCTGGTTCAAGGTGCCTGGAAAAGCTACTTCAGTCCAGCTGAGCCCAGCTGTGGACCTGGTGATGGCCTCCAGGAAGTTGGCACTTCAGCTCACTCACAACTTGGTTTTGTGGTACAGATACCCTCTTTCAGGAAAGTATTATGGAGGACAGAGGAGTCTTAGCTCAGGAAGGCTTCTGAGAAACCAGAACAACTTTAAGAGAAACATTTGCCATGTGTCTTTGCTATATATAACTCCACGTTGAACACAGTGCTGTTGGCTCCCTTCTTCCCAGTAACCAGCAGCCTG
>NewGene_1603	NewGene_1603.1
GAAGAGGGAGGAGGGGGCGGCGGGACGCGTGTGAGGCAGGGGCAGGCGGACCGACCGCCCCCAGCCGGGCCGGAGAAGAGCGACGCGCCCCAGGGGCAGGGTCACGAGAAGCGTCGGGAGAGCGAGGGAGCGGCCGCGGGTCCCCCAGCAGCCTGCGCCCAGCAGCAGCTCGGCGGGTCAGCTCCTCACGCCCGCCAGAGGGGAGCCGCGAGGGGGGCGGCGGAAGCGCTCACGCCGCCCGCTCCTTCCGCCGCCGCCGCTGCCCGAACCGGGGGCGCCCGCGGGAGAAGGAGACGAAGTAGTCCCTGGCGATTTCCCCGCACCGCCAGCTTCCCGGAGAACCAGACTCCATGCAGATGAGCATGACGACTTTGCAAGTTGTATGTTGAAGATGTCTTGGAAACCATATGCTGGTGATGACAGAGTTGTAAGATGGAAGGTGTCTGAGTTCCTGATCTACAATTTAGAGGAGATCTGACATCAAATTAGAAGACCTACCACCAATCCATGTCACTTTATCTAAGACAATAATTCATAATAAGATATAAGAAATTTGGAGAGAGACAGGGAGAGAATTTGGCTATGCTGAGAAAAAATACATTAAAATAAAAAGAGTGGTATTGTCTGTCATGGTCTATTGATATATTGATATTCGAATTAATAGCAAACTTTATATCCAAAATTCATCATCAATAGCCTAATTGAATTTCATCTATTTTGTGGAGGCTTGTTTGAATGTATCACAAGAGACTGGAAAATCTGCCCAAATGTATTGATTCATGAGCCTGAGTTTTATTGGGCTTAATTCAGAAAATTAAGAATCTGAAATGACTGTATTAATTTTAAATAAAGTGATCTCAGACAATCACTTTTCATCATTAACCACAAACCTCCAAAACATACACACAAAGTCCAAGTGAATAGAATTCATATGTATATTCATGTGCACGTACAAATTAATCCTATTCACAGTGAACTAGGGACAGGGCAAAAGAGTTATACTTATCAAATTTCAGTCTTCCTTACTATTTGAAATTTTCTAAGGAATTTTGATACTTTAAGAAAATAATATGC
>NewGene_1622	NewGene_1622.2
GCCATCTTACCTTTCCCAAATATTCGCTAGCTAGGATGAGCAGCTTCCTTCTGGTACTGGCCAGGTAAAAACTTTCCTCACTCCCCTCCCTCGGTCCCGCCTCGCGCCCCTCCCTCCTCCACTGTAATTAAGCGTTTGAGCCGAGAACTCTCCCCTTTCTCTGAGTTCCTGCAACACTTGGGATGTGAGAAAGTGATGGCAGTTCTCTTCTGCAGATCATTACAGCAAAACTGGAAGTATCTATAGAAGGCTGATGAATTTCTTGAAGTAACACTTGTCATACATGGCGGAGAGATTAAAAAAACCTAAGTAAACACAGCTCTCTGGGGGCGATCCCTCGACGCCTCTGCCTTCAAGTGTGTGCAGGAAGGAGGTAACAGGCAAACACGGACTGCGAGATGTTTATAAACGTGCACACGAAGACATGCAGATGCACGCAGGAAACTTTCTTTTGCTTTGCTTCTCTCTTTCTTTTCTTATTTTTTTTTCCTTTCTTCCCCCCCCCCCCGCCCCAAGATTGGGTATGGTAAAGCTTTTCAGTTGGATTGTGATTTTTTTCCCCAATGCTGAGATTGCCGGCATAAAGCCAAGCTATCTTCGTATGTATAGCTTTTCTTTGTGTCCAAATAGATTTACTTAAATACATAAAAAGGTTTATAAAAAGTGCTTCAGTGTTATAGAAAGAAATACATCCTCACAGATAGTCCAGAAGTGGCCCTGTCTTTCCTATCAGTCTTGGAGGGAATCCTAGAAAACAAAATTAAAAGCATAAAATTAGGCAGAATGTGAATGTATAAATATCAATTAGTCTAGACAGAAAGTGCGTAGCAGTGGAATGTTTGCCTTTCAATAAACGTCTTTAGTTTCTCCCGTGATTTTTTAGGACAGAAACTTCAGTGGATTCAAGCTTTCTATCTGACTTTCCCATCTACCCCCAATAAAATAAATGATTGCCTCTGATCTGACGTGCCAGGTGAAAACGGGTAGAATTAAAACTGTCAATTCTGCTTCCAACTTGTATCTTTTGATGGAGTTCAAAAGCTTTTAAAGGTAAAATGTGCCGATCATTTCTATGTATTGTTTCTTTTTCTCCTTTCACGGCTTTTAAGTAAAAAGAAAGGAAAAGTGTTTATATTTCCAAATTCGTTTTCCTAGGAAGATCTGAATCCTCCCGGTAATTTGATGATAGACCCTATTACGTGTGAGATCGTGTCCCCCAGCGAAGCCTAGTTTACAAGAGTGCAGCCAAGGAGGTACAGTGAAGTCGTTTTTTGTTGTTGTTGTTGGTTTTTTTCCCTACCTAAATGTTTATTTGGAGCTGAGATGTGGCTATTTAAACCTGAAGCTTTCCAAGTACTACAATACTGTTACAGAGAAAGAGGTGAAGTAGACAGAGTTGGAAAAGAAAAGAGGAAGGTTCCCTTTGAAAGTCAGAAATTGTGAAAAAGACATGTAATCTGATGTATAAAATTGAGTAAAAGAGGCAGTGCACACTTTAGCTGAGGCAAAGACTGTTGAATCCTTTGAAGCAACTGACACGGATCTTCCAGAGATGGGAGGAAAGAGAGAGATGGGATGGGGGTGGGGGAATCCTAGAGTGGGCATTTTATGTAAATGAGTAAATTCGAAATGTAGTACAAATCCAGTATAGTAAAACTGACAGTTCTGACAGTATTGACAACATAAATATATGTTTGAACACTGCACTTTCAGACACTTAACCGATGAAGCAATAAAAAAATTCGACTACAATATTTCAAATAATCGACATTGATGTTTTGATACATCATTTTTATACTCCAAATCGATCTATCACTCTGGGGCTGGTCAATTTTAAGTAAAAATGGGCTGCAATTATTTGCACCTTGGCTAATGATGACCTAATAACAATATTCAATTAATTACACCCAAACTGTGCTTTCTTCCTTCAGCATGGGAGTGGGAGGGGGCAAGTCTTGAGGGACAGAACCTATGATTGTGTCATCCTCTACCCTTCTTTCTATTGTATTTTTGAGATTATGGAGGGAGGATTTCAGAGTTGGGAAAAGGTCTTTGTGTGATCACATACACTGCAAGCTGAGGCCCTGTCACTTCAAGTAGCCACTGACTGGGTCTGTATTGGGGTCTTCACTCTTCCTTTGCAAGGTCAAAACTAAATTTAGGAAATTCAGTCATGAAGTTGAGAGAGTCTAACTGTCCCCCAGGCCATATCCCCCATCCTTTCCTTTGTTTCAAGGACTAGATGGAAGAGACTTGTTCAAAGGGAGGGCTGGAGATTTCTCTAAGGCTCAGTGTGTGTGTGTGTGTGTGTGTGTGTGTGTGAGAGAGAGAGAGAGAGAGAGAGAGAGAGAGAGAAAATTCTAATCTAAAGCACCCTATTGGAGTTGAATCTCTCCTTCCGCCCCATCCTCTCTGACCGCTCCCCACACACCGCTGAGGGTGTACAGGTTACTGTGAAAAAAAGCCACAAGTAAGAAAGAAGACAAATCTCTTCCAGAAAGGAGATGCTGGTGAGTACCACATCCTCAAGCGAGTTCCCGCAGTCTCTGAGGCTTTTTCTTCTTTGCCCTGTGGGGTTTCCAGTGAGCTTTCCTACTCTCCCTTTTTCCCCCCACTCGTATCCAGATTTGGTGTGGTGGTGTGGAGTGGGAGGATAAAGCTAATTTAATTTAAAAAAAATTCTGGACAGGCCCAGGATACAAACTCTAGCAGTCCACAGTGCTGTAAAAATTCAGCGGGCAGGGGGTGATGGGTGGGGCGTCAGGCGCCCCCACTCTAGCCCTTTCCCGAAGTGCTGTCCCCACCCCTGCGAAGCCCCGACTCTTCCTCAAACTTGGCCTCCTGACCTAAAACTTAGCCGGACTCCACTAGCCGGGATTCTAGTGTCTGATTTCTTTCCTCCTAACTTCACAAGTGCAGTTTAAGCCCCTCCAATCCACCGCCGGCTGAGACGCTGAGGCTTAAGCAACAGTGTGAAGCCACAGTAGGATGTGAATCAAAGGCAAAGGACGTGTGGGACCCACAGTGGGTGAAGGTAGGAGTCCTAGAAGAGCTCCCTCGCCGGAGCATCACCTGGTTCCGAGGGTATCAGCCTCTGACCGGGTCGTTCCAGTCGTCTGAGCTGCAAATGGTGGGAGCTAGAAAGCGGCGGCAGGACGAGAGGGAAAAGGGGAATAGCATCAAGACTGAGGAAGAGACCAGAGAAATAGAAGGAGAGAGGAAGAAGAAGAGGACGAAGAGAGCGCGGGAAGGAGCCAGAGACAGAGCGGGCGCACGTCGCGCTTGGAGCCCCGCCAGATAGCGCTAGAGGGCTATTTATTGAAATACTCTCCTACCGCGAGATTGTGAAGCGGCTAAAATTGGGAGAAATAAGAAAAAAGAGAGAGCAAACAGGGGAAAAAACAATGATTCTACTCCGTCTTATTTAAGAAGATAAATTGTGGGGTGCTTTGTTGTCATTAATTGGGGGGGGGGAGCGACACGGTAAAATGCCTAAGTGGCAAAGGGACCAAAATCCAAAAATAAACAAAAAATCCCCCTCCCTCTCTTGACCCCAACTAGGAAGAGAGTGAGCAAAGTTAACAGGTAAGGAAGCAAATGGAATTCTTCCTAGAGCAACTTTCAGAGCTGCTGGTTTCACCGATGGAAAGGTCAAGAACAGTTCACAGGGATGAGCTGAGGTTTATAGAGAAGATATGTTTTTAAAGTAATAGATGGCTGCAAGGGGGTGGGGAGGGAGAGGCAAACGCATTATTGGAAATGCCAAATAAAATATATATCAAAAATTCCAACTGTCAGCCAGCAGGTCAGAGCAGAAAGAGCCCCTCTCTGCCTTTGTCCCAGTGATACCGAGTTCAGGGCTGTTTCTGCAGAGCTGCAGTCAAACTCCTTGAATAACAATTTATACTCTGGGAGGCTTGGAGAAGAAACCTAGATTACAGAAATTCACTGTTGCATTCAAAACCCAAAGAACAGTGAAGCAGATAGAAAGAGAAGACCTAGTGACAGAGGTGGCCGCCAAAAAAGAGAGAAGGGGGAAGAGTAAAATAATTTGATTATTTTTTACTTGCTCAGGTCAATAATGTAAGAAAGAAAACTTTCAAATAATAGTTTAAAATACTGATTTGGTTTTATTCTAAAACTCCAGGCATCTCACATCTAACTTCTTATTTTAAAATTGCACTTTCTTTTCACCTGAAGGAATTTTTTGAATCAAAGTAATAATTAATATCTTTCTTCCAAACCAGCCAACAGAAACTTCACAAATAAAAATTAACCTTATAGAAAAAAAAAAACCCTGCTTAATCCAAAATACTCCAATTCAAAACATTAAAGTTACAAATAAGATAAAGTTTGGCTCTATTTGCTTCTCTAGCAAGGCATCAATTGTTTTAACTGTTGTAAGAAGACAAAAAGGATTTAAACACAGCGATTTTAATACACAGATTAACCCTTCAGACCTCACAGTTCTGAGGAATTTGAAGTTATCTGTGCTGAGGACCTATAACTTTCCAGAAAAAAAAAAAAAGTTGAAAAAAAAGGGCACACAAGCTCCTTAAAGAAGAGGGACAAATTCACCTAAAATAAGAGTCTAGGTTCATAAATGTTCGTTTCAAATTGAATACTCTCCATAAAGTCAGTGCACTTTAAGAAACTATAGAGGGATTCAATTATTCTTTTAAAATCATAAATGTTCCCTATAATAGCATTTCATGTTGAGATGAAAAAATAAAAGGAAAAGTAGAAAAAAAGCAGTTCTCAGGAGTCTTGGGGATGCTCCAATAAGAAAGAGGTGATTAAAAACAGACCCTTAAATTTGAAAGGCCTGATTTCCCCTCCCATTCATCCCCACCCGATCAAGTCCCCTCCCTTTCACCTCTTTTTTTATACAGTGCCCCCACCTCCACTCTAGAGCTAAGTAGCCAATTTGGGATTCTGAAGAAATAGATTTCTGCATCCATATTTGTTCTGGGGCACTTGTAAAATGCGATTTGTAGAGGGTCTTTAGCCTTCTGATTGTCTTTGAATTGTTTTTACTGAAACAGATCTTTTGCAGTTAATGAGTCCCCACGCAGCTGGACAGCTCCTCTCGGACACTGAGAACTCTAACCCCAAAATGACCCCAATTTGACACCGCAAGATGAAATTTTACCGCCTGTTAAAACCATTTCCAGCCTGGGCAAAAGGAACTGACTGTTGACGGAGGTGTGTGCTGCCTTCTGCAACCCCCATCTAATGCCTGTCTCCCCAGCCTGCCCCACCTACTCTTCCTTTACCCCAAATGTGGGAGAGCAGATGAGCCTCGAAGCCCCGGTGGGGGTGCAGAGGCTGAGAATGGAGCAGCAGCGTACTATCTGCCTAGACAATCAGAAAGCTTGTGCACCCCACTGCTTTGGAATAGCTTCTATCGGACTGCAAAATTGAGGGTTAGCGGAGCTCATGAAGTTCTTAAGTGTTTTTCACTTCTATTAACAAAACATCAGCAAGTTGGTGATTAAAAGCAACAGTCCTTTGAATTCATCAGATTGACCAAGAATCGACATCGTGAATCACCTCCAACTTGATCTGTGTGTAATTCACTGCATTTCGATGCTACTTTAAACTAACAGTTTCGTAAATTACATGCACCTAGCTCAAGATTATCATGGAATAACCAACCCATTACCAGCTGAACAACTGTTTGAAAATATAGAAATCATCGCTTGGTCTGAATTGTTTTTACTCAGATGCACTGTCATGGAAGCATTAAAAAAAAAAAACACTAATATACCTTTTTTAAATGAGGGCTGTAGGAATGCTACCTCACTTCACAGTGTCATTATGAAAAGAAGCAATGGTAAAAAAAAAAAAGCAGAAGGTAGCACGTTTGAACGTTTAAACTCTGCGATGCAGAGCTTCGAAGTTGATTTTTACAAAAGGGGGTTTATCAAGGAAATTGACTTTCTTTTTAAAAAGAAAAGTAATTGGCGCTTACTATACAAGATATTTAAAACAACAGTAATCCTATTGGCGACAACAAATACGCAATATTGAAAAAAAAAAGAAGAAGAAGAAGAACAGTTAGAAGAGTAACAGCTGAAAAACTGAGTAACAACTTAGCTAGCGGCATTGCAGGAGGACCATGGATCCACCAATATAGAGACCTTTGCAAAGTCGAAAATGCTCCGCAGCGAGACCAGTTTGGTTTTTTCCTCTCTCATCCTTCCTGCCCTGGCTAAACTGAATTCGCATACTTGTTTCTTGTAATAAAATTCTGGAAGTCAAATTTTTCACTTCTTTTGCAACTTTTTTTTTTTTTTACTCACCTTTTCTTATACGTCGACGAACAACTCAGCAACAAATAAGGATGCTTTTAATCTTGGAGTCCTGGGGGGAAAAAATGAGGGGGGATCCCCCCCCAACCTGCAGGTTTCTCACCGGTCGGCTCTTGCAGGCTTGAAGCCCGGATTCTGAGTGGCTGAAAACCTGGGGTAGACTCATCTCTCCCAGGCTCCGCGCGCGGGGCAGTCCCTGCTCCAGCCACCCTGGCAAATACCGAGTGGTCCGCGGCCCGGCTCCCTGACGCCGTGCTACCCTGGCGGCTGCCAGCCCCTCTGCACTATCTTTTTTATATGTGAGGCCGATTTCCCGCAGACATCATTGTTATGATGGCTCATTTAATCAAACTGTTTAATTGCTCTGGTAATCACTATCATCATCACAGGTGCTCAATCATTCATCATTTTTGGAGGGCTTTATTGACCTCCGGAGCTCATTCCCCAGCCCTATTAAAACCGGGCCAAATTTCTCCTACTCCGCTTGGAGTCTCTGTAGGCTGCAACCTAAGCCCAGTTGAGAGTTGCCCAAAAGCTTACAGTGAAGGGGGGGGGGACGGGCAAACAAACAAACAAACAAACCTGTCTGCCTACTCTCTCTCCTACCCCCC
>NewGene_1634	NewGene_1634.1
AGGAGGATGCAATTTTGCCCGTGAATGCATTTTCTCTAAATGTGTTGGCTTCATTCCTCCTTTGGTAAAGAATATCAACGGATTTGCTAATATCCTAGCCCAGGAGCATCCCGTGTGTCAGATCAAACCCCAGCAACAAAGACCCACCGGATTGATCCAGCTTCCCTTAGATTCCTGACATGTAAGCCTAGACCATGGCCTTTTTATCAAAAACCCCCCACCCCGCGTCACCAACCCTACTCTTTGGGGACTCTCTGGGATGGGACCCAGGGACCTCAGGGAACCAGCGCTCCTGGGGCAAGGCTAAGGCAGCCCGGTCTGGTGGCAGTGAAGTGATGCCTCAGTCGGCTTGTGTTTGAAGAACTGCTGGGGTTATTGTGACAAGTGAGGGCAAAGAAGGGAAAACAGAAGCAAAGAAAACCATCTCAAAAGCCTTGGATTTGCTGCTGTTAAAAGGCTGCTGTTCATTTCTGATTTGCTCATCTTTTGCTACAAAGGAAAAAGAAATCTAATGATGTGTCTACATTTGATGAGAAGAAAACAGTAACAACAACAGCGAAGGTGCACTTGTTTTATTTTCTTTTTCCCTGAAAAAAATTTTTAATATCCACCAGTTTAGCAAGTTGAAAGCTGTGGAGATGTAAAAAAAGATGTTCGCTTGTCCACATCTATTCACTGACTTTCATCACTGGAATTTTGCAGAATCGCGTGTCAAATTGAAATTATGGGAAAGAGAATTAGACACTTGCCAAGGAACAGCAATATTATACACTTTCAAGTAAGCGCCACCTAATCCTGTATTTGAGTGCTGAGGGGGTGTGTGCTATTTTCCCCTAATAAACCTGAAAGCCCTCATTAGACATAAAGAGGGGTGAGAACTCTATTACTGGGCACTCTGACAAAAATGGAAACAGTGCATCTCTGCTCCTAGAGTCCAAGGAAAGGACACCCCGAAAAAACGCCAAGCCCTTGTGTTTTCCTTTAGAGCCCTGAGTTGGGCAGAATTCAGAGAAATCAACATTTTAGAAAGCAAAATGTTGAAACGGAGGGCGGTGGTTAGCCAATAAATAAATAAACCAGGCTAGAAATT
>NewGene_1642	NewGene_1642.1
TGAATGCAATTCCATTTTCTTTTCTCTAAAATGGGTAGAGCTTCTGGAGACACCCAGCCCAGCCACCCCACTCTCATGTAGGAATGGCCCCACCCTGGGTGAAGAGATGGACCACACTCACCTTGGCGGCCCCCCAGACGACCCGGCCTTTGCCATTGGGGTTAGTGTTCACTGGCAGCAGCTCCTCAAGCAGGGAAGACTGCTGCCATATCCTACCAGCCATCTGCTGCTCACAGTAGGGTGTCACTCCAGGACCTTGCTTCAGATGGGGGCAAGAATATTGATCATGTGAACTGAAATAAACTTTTTTTTGAAATGAGC
>NewGene_1645	NewGene_1645.1
GAGCTGAAAAGATATACATTTGGAATTTGAACGCAGCTTGGCAGGACTCATCAGTAGTGTCCTTTCCAGCACAAAGGTGAAGAAACCCTCCATCAACACTCCTCTTGGATAGAAGTCTTATTTCTCCCATCTCCTTCAAAAGACGGAAGATTCTGCTCAGAATTCTAAATGAAGCCCCAAGTAAATAGGTGTATTTCCAAGCAGAACTATTCCTTCTAAGTCTATAATCTTCTATCTGAAAAGTCCTGGACATTCCCAAAGTCTGCC
>NewGene_1651	NewGene_1651.4
CCAGGATGCCCCACCTTGGCGCCTTGTCCCTGTGGCAGGGACGTCCTGGCCTAGAAAAGAAGACTGTTTAGGCGCGGTCTAACCACCTAACTGAGGGCACTGAAGCTGCCCGGGATGGGTAGGGCCCGCGTCGCAGAGCCCAGGTTGGGGATCAGGGTTTGTTTGGTAGGAGAAAGTTCCAAGTCGCTCACACTGCCAGTTGAAGCTCTTGTGGACTTGCAGAGGGAGAGGAAGTTTGTCCTTACTTTCTCAGCCTCCCACAGCACAGGACCTGCATCCTTTAGGTTTTTAGTTTTTGTCTCCTGAGTTCCCGCAGAACTACTTCTGGGGCTTCTCTCAGGATCGTTGGGCTCCCTGTGGTTTGAGTTCTTTGGTGATAAAGATGCTCAGAAGCGGATTGAAGCTCATCACCAAAGGGCAGTGGCCTTACAGAAAGAAAATCCAACTTCTAAATTGATTCACCAGGTTAGCAGAGATTATGATGAAGGTAAAGACCAATGTTGGCAAGAACACGGGGAAAGGAACAATCTCATGCTTAGTTGCTGGAGAAATAAGAAAAGGGAGACATAGAAAGGATTAGAAACTTACCTTAAGTACTTTAACTCAAAAGTGGAAGAGCTGGGATACAAATCCAGAGAAGTGTTCACCTTAAGGTGTACAACAATCATCACAACCAAATTTTACAGCATTTCCATCCCAAACCCTCAGTGCATCCCTCCAGCCCCAAGCTGTCTCATTTGAAAACCCACTATTTTCAATGGCCAAGACATGGAAACCTAAATGTCCATTGACAGAGGAGTGGATCAAGAAGATGTGGTACATGTACACAGTGGAATATTACTCAGCCATTAAAATGAATGAAATACCAACATTTTCAGCAACATGGATGGACCTAGAAATTATCATGCTAAGTGAAGTCAGCCATACAATGAGACAAAAACATCAAA
>NewGene_1654	NewGene_1654.1
CATACGTCGGGCAGCAGAAAATCATTGTAAGCACAGCTCAGCGGAGCTATTTCACAAACTCTAGAGGAGAACCGCTTAAAGCGAAGCCCAGCGTTCACGGTGGACCAGCAAATGCAGAGCAAACCAGAACAGCTGGCAGCAGGGACCATTGTCGGGCGGAGCCGCCTGTAATGGGCTGTTTCTCTTCTGCCATAAGGAAGAGTGATGCTTCCAGGAGAGCGTCTGCCGGTCTGGAGCCTGGGGGACCCTGGCTCGTTTTGCTGTAACTGTAAACGGGCATGCTGAGAAGCCTTGTTTAAAGGGACCAGAAAAATGTATTCTAAAATCAAAGGGCCTCCTGCTGGCTGCTCCCCTGGCTCATGACAAAGACAAGACGGGAAGACTAGGGGATTATAATGGAGGCGGATTAAGTCAGTCATCCAGATGGGCCCTCTGGAAGGTGGAAGAAGAACAGGGTCACAGACCCAGGACGACTTCTGAAAGCCCAGATGCTTAACTGCAAAACCCGAGTACATCCCATAAACACCACTGTGCCTTCAAGGGCCCTCCAAGGGCCTTTGGGAAAAGGCTCAGCCATGTAGCCCCCTGTCATCCTCCAGCCTCTCTCATCAAGTCCAATCAATGTCCCGTAAGCGAATATCATTACGAGCTTGGTGTGGTGGGAAGAAGATTCTTCCCTTCCTCCCTTCGAGGTTCTTTGATTAAATTGGTCTAATGATAGTTAAATTGACCTGTCTAATATTTAAATTGATATAAG
>NewGene_1658	NewGene_1658.4
AACTGTATAAATAAGCAGAATTTCAAATTTGATTATCAAATTCTGTTGGAGAAGTCATGTACCTTGCTGGGCAAATTGCACTAGTACCTTACACAATGAAACTTGTGAGTGATGGAATACAAACAGAAGCATCCATGTCCTTAAGCCACACCCTGAAAATTCTGGAAGCTACACATAGAGGCGATGGACTTCACTACATTCTCATGACTCACTGTTATGTAACGAGCAGCAAGTTGATTGCAACTGCTCTGGATACCTGGCAGAAGAACTTAAGGACACACAAAAAGGAGGTCGCTTGGCTCTTCACCAACTTTACAGCAAATGGTAGAGAACTTCATCAGACTATTTTTAGGATCAATGTCTAAGAGCTGTTCAGAAAAACTGCTTCTATGGAAGTGAAGCACAGCCACAGCCTGATAATACCCCTTAATTCAAACAATATTCTGAAAAACCTAGAAATCCTGAAGCAGAGGTGGGTCAGTTGTGTACACTTCAGTGATGCTGAAATGGGAATTGGTATTATACTCATTGACAAGTGAGGAAATTGAGAAGTTAAGTGACTGTCCTAAGATCACACAGCCAGTAAGTGGCAGAGCCAGGATTCAGTCTGAGGTCAGGCAATGTGCAGTATTACCAGCATAGACTGCAGCGTAAGCAAATTGGTATACAAAAAGGCTATTATCCACACTCACAAAGCAGAGGAAAGTATAAGTCACTAATACCAAGTGGACTTGTGATCTCTGCAAAAACGAAACAAACAACAGTGCTTAAAAAAGAGTGGCATAGGACTCTGGAAGACCTGATGACTATGTTTGTGTATGTAAGAAGACTGAAGACAACCAAGCTGCACCATTGTATTTTAGAACATTCTGTGAAAAGTATAGCATTAATGTCCATGTACTACCAGCAGGGTCTGCTACAAAGAAGAAAGGGGAAATAAGTGTATGGAAAATGGAGAAGTGGCTGCTTCCACATGATATAGGAAAGCCTATTGATGGCTTTAAATTGTCTCATAAAGGGAAACACAGAGACTATACTAATAAACTCAGTGCCTAATGAGCATAACTACATCTTTTTGCAGCCTTGGGATTTTCCACAGTTTAATCTTTTGTGAAATAAAATGCACCATAATGGCTGTAACATACCACCCTTGAACAACTTCAGTTTTGGAGAAATACTTACTACATTTGTCTTCATAAAAATAATTCTGGACATATCTCTTTTACCTGAATGCTAGTATTTAAGGAAAGAGTCTGTTCGCATTTTTATGAATATGAATATGACATGAAATATTGATCTGTTTTAACTTAATAATGTAAAAGATGGTGCTCTAAGGGCCCAGTATCCTATTTTTTCCTACTTAACCTGAAGCAATATTAAGAGGAAATTCAACCTGACATTCTTTAATATACTTAAAACATAAGATAAAGAAAGCAATGAAAATGTAGCAAAGAACAAGCTCCTCTCATTCAGGAACAAAGGAGTAAACAGAGCCTGACAGAATCTGGTGGTTGTTCTACAAGGACTAGTTTTAGGAGAAAAAAAAATCAACCAGGTAAAATGTATTTTCTTACTGCAGCATACCTGCTTGATTGCTGACAATCCGTAATCTCTCGTAAGATTTTCTGAATAAATTATCCTCACTTTGTTTGAAAAAGAAGTTTAACATATATTTAAACAGGGCAGTTTTGTGGTGGAGAGGAACTGTGCTGAGCTATGCGTTATACTAATGGCATTGGGTGTAGAATGAGTCATCATGGTTTTTATTTATTCATTCATCCTTAGATCCTTTTAAAAGTCTCCAAGGCCCTAATGACCATCATCATTATCATCAGTAAAAACTGCTTTCTGGTGAAAAGGCAATAGGCATTAAATTTAGAGGCAGCATTAAATTATCAGTAAAAAGGAATTGAAATAATACTGCATGCTTATTCCAGGACACAATACATCGAAAGTTCACACAGCACAGTCAGGTACTCTTCTTTGGAAAATCTGAGATTAAGTTGTCCTCTTCTCCTTTACAAGGTAATATCATTTGACTCAGGAGAAAATAAAATATAGGACAATTCCTTTCCAGCATTGAATTTTGGAAGTCAAAAGTATCAGTCATAAGAAGGTTCTTAATTAATAATAAAATTTTAAGAATTATCAGTATCAAAACTTTATTTTGATCCTTTCCTCTACCCACT
>NewGene_1667	NewGene_1667.1
GTTATCCATGAAAATAATTCTTCTTTTTGTTATAGTATGTTCTCTCTGTGATATACAGACACATATAAAGAAAAAAACAAAATCATCTTAATTCCACCTTTATAGAGATAACCTCTTAACATTTGGTACAGTATAATCCTTGTTTAATAGATGAGGAAACCAAGGAGCAGGAATCTTAGAGAACTTATCCAAAGTCAAGGTGCTCCTACGGAGCAGAGCAGCATTTCATACCAGACAGCTGACTTCCAGAGGCTCTTCTCTCAATCCCAGTGCTATCCTACAGTATTATATTATCAGTTAAGTATTTGGTCATATATATATTTTTTTAAACATTTTATTTTATTTTACTTTTTTTAT
>NewGene_1671	NewGene_1671.1
CAGGACAGAGATCTTGGCCTCATGGAGCTTATATTCTGGTGGAAGAGAAAGTTGATAAAGAAATGTGTAAGTGCAATGGAGCCCTCATTTTCCTTGGTCTCAATGGATGGATGCATCTACTATTTAAGGCTCCCGTTTATTGTCTTCTACCAAGAGAAAAAGGATAATGGGTCTGGAGATGTATGTATCTTTAACAATGTACAATCCTAAGCATTTAATATGTGAATTAGTGGTCTTAAATGGTTATCCTTTAATCATATCAGAATTATTCTTGGC
>NewGene_1674	NewGene_1674.1
TGGTAAACTCCTGAGGACTAGAGAGCAGATGAATGGATTAAGAAGATGTGGTACATACACACAATGGAATACTACTCAGATATAAAAACAAACAAAATAATGCCATTTGCAGCAACATGGATGGAACTAGAGACTCTCATGCTAAGTGAAGTAAGTCAGAAAGAAAAAGACAAATACCATATGATATGACTTATATCTGGAATCTAATACATGGCACTAATGAACCTTTCCACAGAAAAGAAAATCATGGATTTGAAGAAGAGACTTGTAGTTGCCAAGGGGGAGGGAATGGGATGGACTGGGAATCTGGGGTTAACAGATGCAAACTATTGCCTTTGGAATGGATAACCAATGAGATCACTGGGAACTACATCTAG
>NewGene_1689	NewGene_1689.1
CGGGCAAAACTAAGAAACACAAAGAGAAACAACTTGGCCGAGGCCCGAGGCCCTTTTACGAAGAAACCGGTTCTACGGAACCGGAGCGGAGACAATTTGGGTCAGGATGCACAAACGCTATTTTAGTAACTCTAAAACAGGGCGTTTGGTGGGGACTTCGGCTATAGGAACTGGTCCCATACTTGGGAGACTGATGGTGACGGCCAAAAGTTAGCACTTAGGTAGTTAAATACAACAGAAAAGACATGTCGTGAGAAAGTAGAATGCGGGAGAAGTCCGAACTCCGCGGAAGGCGGCAGCTGCGCAAGCTTCTTTCTTTGGGATTTGCACTTGGCTGACCCAGGAGAAGTGCGGCTCTGGGGCCACACACTGCAGAGCCTGGTTTGTCTTGTTAACTTGTTGCTAGATAAGACTTCACCAACCCAGCCGTAGTCCCCGGGCCTTTTCCACTCTCAAACACCAGCAATCCCATCAGGGTGTTTTGTTTTCTGGGATGTAGTTCATTTAAGGCTGGGCACTCAAATACTGCAGACAATATAGCATACATTTACTATCACCCTGCCTCACCCCCATGCAAGCTTGGTAGGAATAGCAACATTGTATACCTCGGAGAACTACA
>NewGene_1717	NewGene_1717.1
TGAAACCAAGATTTATTAAAATACCCTTAGCATATTTACAACTGGAAGCTATGAATGCAGTTCTCTGCAAATTCCAAAAAAATAGAGTTCTATCTCTTAAGTTAACAGAAGTATCAACAGATTAGGATAAATACAATCTATCATAGAGATAGAATTCTTTGAATAGACAATCTACACTTTCTAACCAATATATATTATATACAAAAATACACTTGATGTGGGGACAAAGTAGTGTCAAGGAAGAAAATATATACACACACACACATATTTTCATTATGTACAAATCAATATTGGTTCCTTCACCCTTTCTTTTTAAAAATAAATACTTCATTTGGTTTGCGAATGACATTTACATATTCGACTAACAAGCAATTCTCAGCTTTGACAAAATTAAATATGCAAACAAATTAGAAATATTTTTAAAAATTTAAAGGGAAAAAAAATACCTGAATCCAATTAGCTTATTACATTAAAAAATATCCAAGAGCATATAATGTAAGGTTTCATGTCTTTAAAGTGCCTTCTCATTTCTCAAACTGTCTTCATTGTTGCTTAAATCCTTTAAAATTACATCTACAGATTGGTATAATATTCAGAAAAGCAAACTTTTTTCAAAGTCAAATGGACATGCTTCTATTTTCTTTTTAAGTGCTTTCAAGAGTGTAATAGTTACTCTTGATCTGAAAATAACCATAGATTGTCAACATCCTGATCCAGATTTGTGAAGATGTTTGAACAATGACTAGTCTTAAGAATTGAGGGGCAATAAAAAGCCAATGATTCAAAGTGTTTGCACAGAGTTAAGTCACTTTGTCCAGGAGCACAGAAAAGTTACTTGAGATTCAAAACTTGGGTCTGATGCATCTTAGTGGATGACCTGGACTGATTAAAAATTTACCAGACCTGGACTGATTAACAATTTACCAAAAGAATGGTCCATAATTGGACAGTTTTAAAGTAAAAAAATCTCTGAGAAATTGAGAAGGACTGGAGCCACCCCCTCTCCTCAACCTTCTTAAAGTAGCACAAAATTTAAAAAAAAAGAGAGAAATGTAATTTTCCATCTCTTTTATGGATTTTCCTCTTTGCCTAAGTGATGAGGTGCTGCTGACATTAACAGGAACAGTCGCAATGCTGTGTCTCCCTTGGTGACAGCAGAGCTCCTGTCCAAAGGGCTGGGGAGTGGGGCACAGCATGCGTGCGTGTGTGTGTGTAGTGAGAGCAAGAGAACTCAGGGGACATTCAGGTGTCTAGGGATGGGAAGGGGTAGGGAAAGATGGGTCCGGGAGAAGCTAAAGCCGAAGTGAGGAAAAATAGCTGTGGGGTATAAAAGAAGGGGAGGTTGATGCAGAAGCACTGAAAGGAGACAAGTGAAATGAAGTTATATGCCAATGAGACTTTTAACAGGAAGTTCCAGGGATAACTGACCCCATGGAAATGAATCTGCAGTTTAATGGAGTCATTGCAGCAAACACAGGCCAGGTTGACTGCAGCACCTGCTTTTCCAGCATAGTGTCAGCTACAGACCAGTACGAGATACTGGGCATCCTCCTTGCTCTAACACATGTGCCTTCAGCTTCTGCTGAAAGGCTGCCCATGATGCAACCACAGGAATGGTCACCAACTCCCTAAAAATGCACTCCATTAGCAAAATCTTGCACCCTGGCCGTGTTCAAATTTTCCTTCTCCCCCATCTCCTGTTTTTTCTCCATCACGCCATTACTTGCAATCTCACAAGGCCAAATGAAGACACCTAACTGCACGGGTCGAATTAATTTTAGGAAGCAAGGACCCAGGGTGTTGCTAAGAAAATTAAACCCTAAAGGACCTGAAATAATTTACATTTCTGTTAGGCCTGATTCCTATTAGGATGCTGACTGATTTCACTTAGGTTCTGGGCATTCAGGCCAGTAATGATTTTCCAGGCCAAAGCACAATCCCCTAAATCAAAGTCCAGGGCTGCTCCTCTTCCCATGATGGTCTAAATTAAAACTCAAAGAAAGGAAAAGACTACGATGAATCAATTATGTGTTTTCTCTAAAGAATCTTAAAAATTATCCAATTTCTAATTTTAAAAGCTTCTGCCTTTTTGGCAATATCGATTGTTTCTATAAAGGGAAGTCCTTTTTTTGCTTATATTCTTCAAAGATGTATATATCCTTCTAACAGTAGGGTCATATTATTTGTGTCTTATGAAAGTGAAAAAATGTAAAATTACTATTTGGAAGAGACCTATCCCTTGGTGGACCCCCCCTCATCCTATGCGTTTTACCCAAGAATGGTCACTAGACTTCCCCTCCCCCATGGATTTGTTTCCAAGGGAAATGGTCATCTTTAGAAGATTATGAAGTGTGCAGCCACAGTGGGTTGACACCACTTTCTTTATGCCTTGGTGCTCAGATGTGAAGAAATAAGATTCTAGCCAGGGACAAGTTGCCAAGAAGGGGGAAAAAAAGAGCTATTCATAGTTCACTCAAACCTATCTAAAATGTAAAGTTTTTGAAGCCCATAATCTCTTACTGGGGAGAGTAGCACAATCTTTGTATGCTATATACCTGTTTTTACACATCTCACAGAAACCTGGAATTCAAAATCCATCCAGAGAGTTCCCAAAGAGCTGAGCATTCCTGATCTCACCTATCATCCATGTCATGGGGAGGTTTGGAGTAATATCCCTTATACCCAGGGGTCTATGGGACTAGCCACTCATTTTGGAAAGCTGACCAAGATGAATAAACAAAAATATATTTGTTTCATGAGACAAGGATGGAAGCAAGCCCTAGAAGAGAATAAGGAAGGAAAGTATGCACGACTTGGCCAAAGATGATGACAAACCACTGGGAACACATGCCTGAAACCATTTTATTTCTGACTTGACATGTTAAGTATAGGGCAACACACTGGCAGCTCACACTCTACATGGGGGAGAAGTAGTCATTCTCTTTGAAGACATTCTCACTGTGTGAAAGACAAGAGAACCCCTTGATGTCTCCAAAGGTAGAATTGAGGGAAATGCTCAACCTACAAGACAGCCTAAGGGTGGCAGAAGGTTGTTTATCCCATGGAAAAGAGTCCCAAACTGCTGTGGGGAATTGTGGGCTCATGTGCATATTGCCATCCCAGTGCTATTAAATGGCACACAAAGCATTAAAAAAATATATAGCCCAGAGAAGCCTATGAATCAGTTTTCAGAAAAGGAGATAGAGATTCTTAATTTAAGAGAAGATTAAAAAATAGAAAATTCTATGAGCATATGCGATGTAGAAGAAATTAATGGCTACTCCACTCTCATATAAAAAGCTGAGATCAAATCAGTCTTCTCAAGATCATAGTGTGAAGAAGATACACACAAACAAGTATCTCATAGACATAATATGCAAGAGTTTGCTTAAGCTCTGACTAAAATGAACTGTCATACCAGAGAAGGGAAGACGAGAAGAAAAAGGTCCTCTGTTATGTTTATCACCAGGGAGGTTGGGGGAGGGGCTGGGGATAGAGAGGAAATGAATCCAGTAAATTCCACTGATGACAGGATGAACTGCTGAATGAGGCTTGATTTCCTTCCCTGATCTTTTTGTTGGCAGAACCTGCATGCCCCCATGGGACAGAGTTAGCTTGCTGCCATTCTCATCTCTTCACATTTCCAAGTAAGTTGTCACCTCCACAAATTTCTCAAAGGCTAAGTTTATATCACTGTGTTGATGAAGGGTCTTGGAACAAAGAAGGCTACTGAACTGGCTTTCAGTTTGATACGCGTATACTCTCTTGAATTCACTACTTCTCAGCAAAGCACTAATCTGGGAGGGTTTGGTAGATTGCCCACCCCTTGGGAGGGGAAAAGAAGAACCATGAAACTAAAATTCAGTGCCTCTAGCTAGGTGTCAGTAACTTATGGGTCTACAGAAATGACACAACATGAACCTCTCAGGCACATACGGTTGTGTAACTGAGCCCAGTTGATGCCTGGATTCAATCATTAATGGAGTTATAAACACAGTTATGTGATTCTAAATAAGCCAGACCCACTGAGGCCTGTTTTTAAAGGTACCTTTAAGTGACTTCTGCACCAATAAGAGACAAGGCTCCAAGCAGCCAGACTGACTCTCTCCATATCTGGAAAATGGAAATAGGTCCAACAGGTTATTTGCATTTTGGAAAGGTTAAAAACTAGCCATTTGTAAGTCTGGCCACATGGACTTGTTTCTCTTGCGCAGGTTTCTTTAGGATAACAAAGTAGTTGACGTGAATGAAAGTTCATTTCTATATTCAATCCACTCTCTTCAGTTGTGTTCTTAGGGTAAAAGCGTAACATGAAATGTGGTATTTATGGTTTTTTGGATGTTCCATACATTTATAAACTGCTCTTATGAGAGAAAGAGAGAAAGGACACTTTCATGGTGTAGCACTTCTACTATATCACACCACTTCTCTTTGTATGGGCCTTTTCCAAAAATAAACGGTTCAGAGAAACACTTGACTCTCTTGACTCTCTTGAATCCACACTCTAAAAAACATCTGGTTTAGGCTGAAGTCTCAAGTGGGCAGTAGACAGTCCTTACTTTGTCTACATGCATCAGCCTTTACAGCTGTTCAAATTCTTAGTGTACAAGGCTTCTACAACACTGGGTTTCACAATATTTCCTTTTTCTGGGATACAGGAATTAATGTGTGGATTGCCAAGTCTGCTGATGCTTTTTCTTTCCCTTCCACCTTTTGGTCATTTTTTTTTTTTCTGATTAGGACAGTCAGAATCAAAGAAAAATGAAGCTCAAATTTAATGAAGAGTTCTTGTTAGCAATTTTTAGAGAATTTAAACTAATTTATAAAATTGGGTAGTTGATACTTGCATCAGACATTTTAGGGGGAGGGAAGCTGTATTTTTGTTGTTGTTGTTTTGGACTTCTTCCTTCCCCTTGACTCAGAAAGCCCCAAACTGGTTTCATCTTTGTTTGGGGAGGGGGGCAGTACTACCAAAGAGACCAATCTAGAATCACAGTCTGGTTACTGAGGAAGAGCCTGTAGGTCTGCATTGCTAATTCACCTTTGTAGGCTGGCTGGGTGCTATCTGCTATGCTGCTATCTGTGGTGACCTGCATCAATGACACCAGACAAGAAAGTTGAAATGAGAAAATACAATATTCAATAAAGCAAGAATGGAAGTGAAATGATAATCCTACCATACAGGTGGTATCCTCTAGAGATAGCAGTCCAACAAGCAAATCTTTACCCAAAATACGCATACTTATCTCTTTTGCTACATCCGGTCATGGTCTTCCACATCCAGTCTGGAAGGACCAGACGAATGACTTCTTCATCTTGCTGGAGGTTTCCAATACTACCGAAGAGTTTATTGCTTCCTTTGTTTCTTCCCAGTTTCTCTACCAGCAGCATGTGACTTTTTCATTTAAGGAAATGCCTTTCCTTATGGTACTAATGAGAAAAGGAGATGCCCAAGAGAGGCTGAGCAGGTGTGCAGCTTCTATTATCCTTATGGGGAAGAAGAGGGGGGTCAGAGACCAGCACCCAATCTGACATTCAATTCCTCAACCATTTTGCCAATTTTTTTTTTTTTCCTAGAACATTTAAAGATGGAAAAGCACAACTGGATCTCCTTATTCTACTTCCTAAATTTCAGAAATTCTTTATAGTTCCTAGGTAGTTGCAGTGAATGTTAAAAGAGACATCAACTCAAGGATTTAAAAGCAACTGTTGGGTAGCAGGTTCGTCACCTGTGACCCCCGGGCCTCCACCATCATCATATCATCCATTTCTTCTTGGCCACCTTTCTTCATCACCATAAGCTGCCTCTTCTTGGGTTAAAAGAGCCATATAGCACACCTCCTCCTAACCTGATTGTTGATGCCTCAGAGGCCCGTGTTTTTTACCTAACATGTTAATATCCTGCTTTCATGTTGTATATAGTGCACTCAATGATTATGCTGGTTACTCCTGCAGGAATCTGAACTGCTATCCTCCGTGTCCTCAGACTTAATGAATCTTGGCTAGGAAGAGACAATGTTGTTATAAGTCAAGGTTTCTCCAAGTCTGACTAGTAAGCCAGGTGTGAATGTCTGGCTAAAGGCAGAGCAGGAATATTGGCCACTGGCCCTCTCATTCAGGCAGAGCTGTGCTTAGAACAGCCACTTCAACTCTGCTAGCCAAAAGCACCCAAGCTGCCAAGCAGTACTCCAACTACTTCCTCCCTGTGAAAAGTTTAATTACACATGTTGTACTTAACAATCTCGCCTGAATTTTGGAGGGATCATTCTCAGGGCCTCTGAGTTGTTTTATATAGCCCACCTTGAACAAATTCTTATGAACTTTTACTAAGAATCAAGTCAAGTTAGAAATTAAGGTGCAGGCACAATGTGCTCCAGGAGCGGACTCAGGAGGGCCATCTCGATACATGATATAGGATTCAAACTCGATGCAGATGAGAATAATGGGGATCTTGCCATGGTGTCTGAATACACTAATGCTCCATTGGACTCACGAGGCTTCCCCAAGCAAGGGAAGCAAGCTTTTTATCTCTTTAGAGATAGGTATTGTACGCCCAATTTCTAGTCTATCCACTAGGATGAAATCCAACTTGGGTTGCATTTGTCTAACTCTCAAATTCAGTGTTTCTACTCGTCATTCTTCAGCCCTGGTTCCCTGAAAGTATGCTTTTTTTTATAAAGTGACAGCCCTTCTTTCCTCCAGTGATTTTCTTGTGAGCATCCCACTTAGAGACCTGAAGTGGGCTACTGGGACCCCACTGAGAGGCTCCTGCCCTTCTCCCCCATTAAATCTTTAAAGAGCCATAAGGATCTAGACTTAATGTTGCTCTCACTGAACTCAAAATTGATTCCCGAGGCCTGGGCCGAACAGACACTTTTTCTTTTGTAGGATAATAATAAAAGGAGTGTCACAGAGCATCGGGTGGCTGAAAGTATAAATTGAAGAATTCCTTAGGTTTTTCTTCACGGTCAAGTGAAAATGAAGATAATCTAAGCAGTTTGAAAAATCTTGCTCACAAGCAACATCTTTTAGTCATGTAAGTTTTTACCAGCTCTTCTATGTTGCTTGTCACATCCTTTTATTTTGGGGGAAAAAGAACCAAACCATGTTATTATATTCCTTTCTTTTGAATTGTTAGAAAAGGTGGTTAGCACCTGCATGAATA
>NewGene_1756	NewGene_1756.2
GCTTTTCCTTTTCTTCTCTTCACATTTTCTACGATCTAGTTTTCACAACTTCAGCTTCCATTTAGAACCTGGAAGAAATTCTGTTATTTTAAGGGACTCCTTAACCAAGAAGAATGAAATGATGTGCCATGTTCCTCTCTCTGGTCCTGGGGGCCCACCCAACACTCCAGCACTGTGGTGGGTCACTCCAAAGCAGAACTGTGTAGGCCTGAGGTATATGCATACCAGGTGCTGTCCCGGCCCTGCCCTGGTCACTTGGACCACGTGTCTTCAACATGGGCAATAGCGCTCCCAACTGGAGAAAAATGGAAGAAATTCAAACGAGAAAGTACTTGCTCTGAATCTCTATCTAGCCCTAATCCTCAGTCTGAATGCCCCCCTTCGTTGTGTCAAACCTCAAGAGGAAATTCCAACAGGTCTGGAGTTCGGGTTTCCTGAGAAGATACAAGAAGATACTTTACGGCTGATTTCCAAGTTCAGTTCAGCTATTTGCTGAGGATGGAAGCCCAAACCAGATTCCTACAAAACAAA
>NewGene_1762	NewGene_1762.2
GTTAAAGCAGAAGCCCCAGAGCCCCATGGCTTCCTAACTTCCAGTCCCCTTCCGACCTGGGGAAGCAGGTTCACCCAACCAGAGTCACCTCCACAAGGTAGTGGCTTGTGCTTTGTTTTGCTGAAAAAATTCAAATCCCGTTAATGTTTTGGTTCTTTTTAAAGAACTTTGGACAATAATATACGTTACAAGAGCTTTATGTGGAGGAGGCACTAGAGAGGTGAGGTACCCTTCATTGTAGGACAAGCCTTGGCTTTGAAGTGTGAAGAACAGGGGTTCGAATCTCAGCTTTGCCCCTTGCTGTCCGTGTGACCTTATTCTCTCGGAACTCCGAGTAACAGGCGAGGATGACTCCTGGCTTGAGGGTCAGCAACGAAGTCCTTAAAGGAATTTGCATCGCGACCTCCCAGCTGACCGTGAACCTGAAGCCCGCATCCCATCGTGCACCCGCCGAGGGTTCACATGAAATCCACAACGGCAGTCACACCCTCAAACTGAAGCCGATTTTCCGATTTCGAAAGCCGGACTGCAGCATTAAAAAAGGCTTTGTTTTCTTCTTCTTCTCCCTCTCTTCCTCCTTCCTCCCCCGCCTCCCCGGGCCAAGTCTCTCCCAGCGCGCACACAAAAGAAGACCCCGAGGCCAAGAAATCAAAGGGAGAGAGTCTGACCTGACTTGCTGTTGATTTTCCTCCTGCCCGGCGTTCCAGAATGCCACCCAGAAGGTTGGGCGAGGCGGGAGACCTCACTGGCTGGTTCGCCGTGACTTGGAGGGTGACAGTGCTCTGGGCCAGGAGCAGTGGCTGTACACATTCAGAGCCTCCTACCAACCCCAGGTCCTCCATGACGGTGGGGATATTTCTGGAGGGAAATTGGATGATTTTTACCAGGATTTTAAATGTTTACCATTTAACTACTTCCTCCCATTTCTAAGTTTTATTCTAAGTAAGTAAAGAGAATATGAATTCCGCTGATGGTCACAGCCCTGGTAATGTTGCCAACAACAGTTGGCCTTAACTGAACATTTACTATGTGCTGGAAACTGTTATAAATGTTTTATAAATATCTACTTACAACATTCTGCTGCAGTAGGTATTCTTAATACCCTTGTTTTATGGAGGAGGAACCCGCAATCAAAAGTTAGGTTTTCACTCAAAATCACCCAGCTGGGGAGTGGTAGAGGCAGGATTTATGCTTGGACTGTGGAGCTCCTGAGTCTGTGCCCTTGACCGCAACACTAAATGTTTATCAATGGGGATTTGATTAATTTAGAGTACATCCGTATAATGGAATACTCTCCAGCCACTTAAATAGTGATGTAGATTGGGAATAATTGGCATGGAAAAATGTCCATGACATATTATTGAGTGAAAACAGCTGGTTACACAACGGCGTGTATAACAGGATCGCACAGCTGTGCAGAAGGGCGCTTGTGGCAGTGCTAAC
>NewGene_1784	NewGene_1784.1
AGAAATGAGAAGACCTCCGACAGGCCTGCCAGTCGATGAGCACACAGAGCAGAACTAGCATCCCCAGTTGCCCCAGTTGAGGCCTCCCTAGACCAGCCAGAAGCCGGTGGACCTCCCCACAGCTATTGAAACAGACAGCGCCCGCGGCTGAGGAGGACGGGACTTTACTGTGCGGAAACGTGAAGGGCAAACCCAGCAATTAGCCGCAGAGAGTGGGGAGGCGAGGCAGGCAGAATGGAGAGCTAGGGAAACAGAAGACTTAATTGCAGGGTGTGCCAGCCACGGGGATGTGCAAGGGGCCTCAGAAAAGGGGAGCCCATGTTTAGTCTCCTTGTGCAGTTGACCAGAGTCTGCTGATTCCCGTGCCTGAAAGATGAGGAAGCACAGTGTCAGGATCATTACCTCCCCAGAAGACACTCAGAATTTAAGGGGTGAGCTGGACTGGGCATTCAGATCCGCAGGGAGCATCTGAGCACAGAAGCGCCTCCGGGACACTTAAAGCCCAGGATGGCTGGCTGCCTGGTTTGGAGAGAAACACCCTCTTGCTTTTCTGTGTTGCCCAGTTCGTGTGCCCAGCCTCACGCCAGGGCTCTGCTTTGGACCCATTCAGAGTGGGGCCTGGGCATCAGGCAGCAAGATCACTGCTTCTGGCTCATATCCCCTGTGTCTCCTCTGGCCATGGGAACACCTGGCATCTTCTTGTGCCAGGTTCCGTGCTGGGTGGAGCAGGACAGCAGCCAGTCTGGAGCCTGGACCCTCCCAACGTCTGGAGTCAGGAGGTGCTGGAAATGCAGCATTAAGCAAAACGATTCCTGCCAGCCATGCTCCTGACGTCAGCTTCATGGTCCTATAAATCCAGATAGAACACGTGATGGTTCTCTGGGGCACACACCTCAAAATGTACCCTGCAGACAAACCGCCGGGGACCTTGTTAGAAGCAGAAGGTGATCAAGGAGTCAGAGAGGGGGAGGAGCCCTG
>NewGene_1791	NewGene_1791.1
CCCTGAATGTGCATTTCCAATAAGTCTCCAGGTGCTGCTGCTGCTGGTCCAGGAACCAAACATAGAACTGCTGCTGTGATACCTGAGTTTTGGTACCATGTGAGAAAGTGCTGACCAGGAATGCCTGTGGCAGCCAAGGTCAGGCCCCCACACGACCCAGGGCACAGCGCCAAGTAGAGCCTGCTGCGGCTGCAGGGCAGAGATTGCAGTGACAAGACCCCAGCCCAGCGAGGCAGGCTGCCAGGCTCCAGAACCAGGGCTGTGAGCGGAAGACACAGGCACCCTCCAGAAAGCCACAGAGCCATGGAACTGCCTATTCAAATTCTACTCGGAAGCTGAGTGAATAAGAGGAGAGGGGAGCCTCTCCAGGTGAATTGGGGTAATAAACCCAGGTGGAAAATGTCCCCTCCACCCGACACCGCTTGCAGCATCCTGTTTCCCCTTGAAGTCTCTAACACCCTATAGGATCCTCAGTTGGAAAATCCTCACTGTGAAAATGCCATGAGCCTTCTCTCTTACCTGCAGTTCTACCTCCAAGACTCTGAATACTTCCATTTGAGCACAAATGCTCAGCACAGCTTTATTTATGTCAGCAATTTTTTAAAGGAAAACAGTTTAGCTCTTGCATTGTCAGTGTAGATTATTGGGAGAATCTAGACTTCCACCCCTTCTTGGCAG
>NewGene_1795	NewGene_1795.1
GGTCCCTGCCCTTCTGGCCACCGCTGCCAAAAGCTTGGGTAGGTTTGTGTTTCCCAGCTGAGCCTCCACGCTGCCGATGGCCTTCCAAGTTGTGCCCTGGCCTGGTTTGTGGTGCATCCTCATTTCACTAATGGAAATGAAGGTAACAGCAGTCTCCTCCCGCCTCCGTCCAGTTGTGGCCTTTCCTAAGAGGACAAACCTGCTGAAGGACACAGAGACCATGTCACCCAC
>NewGene_1797	NewGene_1797.1
CCTGCCAGCAGCCTTCCCAGAGATGGCTTCTGACAAAGTGCCGCCGTGGGGCAGGCTACTGCCTAGAAGGGTGTTAGCTCCATCCATTAGGGCAGCCTGCAGCTGGATCTCTCAGCCAGTGTCTTTGTACAGCCTAACTCAGCCTCTGTGAGCACTGACTGACTCATCTATGAAATGGTGATAAGGATACCCAATCACAGAATTGCTTTAAGGATTGAATGAGCTATGGATGTTTGCAACTGCTAACCTTTACTATAGGCTTGTGAGGTACCAGCCTGAACTGGAGTATTCCCCCGTTTGATCCCATCTAAACTTCACACCAGCTGGTGAGGGGCAGAGCTCAGATTTGAACAATTGATCCCATGCACTGAACTTCCACTTCGGATCAACAACATACCTCTTTTCTCCTGCTGAGGCCACCTAAGCATACTGGATCCCTGAGTCATCACTTGGAAGGAAGAGCTGCGATTGATGAAATCCAAATGAAGGAGAAACAAACTTGGATGTACCAAGCTACTCTACCTTGGGGTGTGTTTGTTACTACAGAATAACCTGCCCTGTCCTGACCATAACAAGTGTCATCCTGTGCTGGCCCCCTCTGAGATATGCCCTGTTCAGTGTTGGCTATCAAAATTGATTTCCACTGCTATCTTGAAGCAACCACCACTTCCTCATGTCAATGTCTATGGGTTTGAACATACTTTGGCCTCTGCATTGCATGGCGCAATCAGCTACTATTGGTGACTGTTCTTGTCACGCCCCCAGCATTCTTTGGGCCACCAGATTCTACTCTCTTTTACTGTCATATCCATCACAGGGGCAGAGGAAGTCTTGGCTACTCTCTTAATCTCTGTAGGACTGCAGGAGACCCAACCTCAGCTTTTTCACTCAAGGATGCCCACAGCCATCTTTTCTCAACTGCTCTCTTACCAGGAAGCTTGTACAAAATTTCCCTACATTAGATTTTCCCAGA
>NewGene_1854	NewGene_1854.1
CGCGGGGAAGGGAAATGCAAGGCGGATGCAGTGCCGGGCATCACCAAACACTAGCTAGTTCCTGGAAGGGACACAAGCCGTTCCCAGCCTCTGCTAAGTGGCCAGATGTTTTCCTCATTAACGCTTTCCTAGGGTAGGAATGATTCTGGCTTGTTTAATACAAGATTGGTAGTCTTTCTGCAAGGACTCAGAGCTGTCTACATTCAATTGCCTTTAGAGAAAAAACTCTTAAAATGTCTTCTGGTATGCAGCATCGTCTATGAAATGTTTACCCTGAATCCGGCCTTGCTGCCAGACTGAACTCCAGCTTACAGGAAATACCAACAGTAGCTAAAAGACAAGAGGAATAAACAGTCACACAAATCCAGATTGTGAGACATTCTCCAGGGCAACTCTTCAAGACTCTTCACTCAACCTTGTAAAAAGTTAAATCTGCAGATTTGGAACCCACGGATATGGAGGGCCGACTGTACTAGTGAAACAAGGCACTAGTTTGAAAGAGCAGCGTTATGAAATCCCAGTGTGGGTGAATTTTGTTACCCGATTACAACAAAAAGAAGCCCTGGGAAGGTGAAGCTGTCCTTGGTTTTCAGTCTACAGAGACCAGCATGATGGGAATATCAAGAACCCTGGAGACAAAGACATCCCGTGCAGATTTTTGTGGAAGGATTAACAAACCAACTAGCAGGACTCGGTTTCAAACATTTTCAAGGCAGGTTCTAGACCCCGTTCGTCTTCCTGGGGGACTGACTGCAGCAGGTAGGAGGCACTGGATGCAACTGTATTGAAAGAAAGTCCTCTCCACGTTAATAACCCCCAGATTGCAGGAGTCATGCTCCTCAACTCGGACTAAAACTCCCACACAATGAGGGGATGTTTGCAACGTGCCATTCTCTGTGCTGGGATCCAAAAACTGAGGAAAAACAGACCCAGCCTGCAAAGAGTCTACAGTCCAGTGGGCTGGAAGACAACTTTTCATTTTGGGGAAAAATATTAAATGAAAGCTCAGAGAATAATAGTACAAATACCCACGTGCTCACGACCTAGCTATCTAACTTTTGTCATATTCGTGTGGCCTCCCCCAAGCCAAAAACCAGACAAATGAAATACATATTACAGCAGGCCAGGGAGGCCTGGGACCCGGGACCGATAGACCGCCGATTCCACTGCATTTCCCTTTGGGAAAATACTTGATTGGGTCAGTTGGAAAATATAAGTGCTCGAGAATAGGACTATTGAAATCCTGCCAAGAATTCCAAGACCCCGAATATTTCATTAAGCATCTCTGGCCCCTCTACCTCCACCTCAGCAGGCTGCATCCTGGTTAGGAGGGCACAGAGCTGACAGGGGTTGCCACCGTCCCCCCTCCTGCCAGGCTAGTCTTCAGACCCAGGGGTAGGCTAGGCCTCCCTCAGGAATTCCCCCAGAACATTTGGGTCACTGCTTGCCACAGGAGTTCCAACCTGTTCCCCCACCCCAAGGCCATCTGCCCGATGTTTCTTGACCCAGGTCCTCGATTATGCTCAGTCTCCTATCAGACTGAGGTGGCACTTCAGACATCCTCTTTCCTTTACCTTGTCTGTTTTTCCACTTTCCGATGGGGTGATCAAACCCATAAAATTTATAAATATGCGCAATGTTTGGTATGATCATTATACTTCAATAAGACTTTAAAAAGTTCTTAGTTTTATTTTTATTCTTCATTTATTTTTGTTAAAGCTGATTTACAATGTGGTGCCAATTTCTGCTGTACAGCACAGTGACCCAGTC
>NewGene_1858	NewGene_1858.1
CAGCCGGGTGTCCCCTCTGGCCTGGCTCCCTGCCTCCCTGCTCAGTTCTCAGGCCATGTGGACCCCCGGCTAAGCTGCAGCTGCCCACGCAGGACAAGGATGAGAAAGACAAGTTGGAGAGAAAGGCACCAGGCTCCCTGGAAAGCAGTGGCCAGGAAGAAACATGCAGAGAAGTGTGCAATGCTGCAAGGTCCAAACACGAGATCCCTGGACTCCTCTTCCCAGATCACCTGGGCAGGGATGGTTTGAGCTGCTTCTTCACCCAAGATGGCAAAAGAGGCACTCAGTGGAAACAAGTGGCCTCAGAAACAAGTTTTCCTCTCTTCTGCCCCTTCCTCACTGAGGAGGCATCAACTCCTGCCCAGGGGAATGCCAGCGTGTGCTGGGGCAGCTCCAGCCCCAATACTTTCCAGCTGGGTGGCACTGGAAGAAAGACTACCAACTGGAGAGAACTGTGTGCAGTCAAGAGTCAAGCCAGCTGAAGCGAGGTCCCTTGGGCAGAGGAGCTGGCAGTGCTGAGGGACATCCCATCCGTGGTATCCACTTGAACTAGACCGTGAGCATGCCCAGAAC
>NewGene_1861	NewGene_1861.2
ATTCAGAGACCTGACTCCAGGGAAGCTCATTGTTCACGGTGTGGACCAACAGAACACAGGTATCAGCTGAGGCCAGGAGGTGGTGTTTTAAGGAATGCACTGCTCTCCCATCAGGAGCCAATGTTGTCCTGGCAGGAGTGGGCTCTTCCAGAGCTCCACACAGCTCAGGGAAAATAGTGACAATTCTTTGTTTTGGGGTTTTGGTTTTTTTTTCTTTTTTTCTTTTTTTCCTTTTCAGGGCCCCTTCTACTGCCTATGGAGGTTTCCAGGCTAAGGGTTGAAATGGAGCTGCAGCTGCCAACCTACACCACAACCACAGCAACGCCACATCTGAGCCATGTCTGGGAACTACACCACAGCTCACAGCAATGCTGGATCCTTAACTCACTGAGCGAGGCCAGGGATTGAACACTAATCCTCATGGATACTAGTCAGGCTTGTTACTGCTGAGCCACAATGGGGACTCCGACAAATCTTTGTTCTTTAAGGAAAATGGAGTGCATTTCCTCATTCATCTATACAGCTGTGTACTATTGCATTGTTGGGGTGCACAGCTCACAGCAACACCATTCTCTTAGCTGATGACCATTTACCTTGTTTGGATCAAGGTTGTCTCCGAGAACCTTCTCCTATGTGTGTCTCTGCATGCCTCTGTGAGCATAATGAAGGATAAACTGCTTTGCCAACTGAGTCAAAGGGCAGAGAGTGTGAAGTTTACCTCCCAAGAAGCTGGACATCTCCCAGCAAGTGAACACCATTCCTGTCTCATGAGAGCAGTGTGCAAAATCAAACTCTTTTATAATTGCCAATTTGAAAGTTAAAAGTTTCATACTTTTAGATCAAATAGGGTTTATTTAATTATGATTATGGTAAGGTAGTCATTTGGATTCCTTTTTACATGGAAGTAGCAGCCTTACTTATTCTCCGTTAATTGTCTTTTCTTATTGAATCTCAAAAGAGCATGGCATATTATGGAAACTGGCCCTTTTTTCTACCTTATCTGTGACAAATAGTTCCCTCTAGGTTGTCATTTTTTTTTTTGACTCTGTGATAATTTTTCCTAAGCAGAATTATGTGGTCAGATTCATAACTCTTATTATGTCAAGATATTATGGCTTGTGTAGAAAGGCCTTTCAAAAACACTCAAAGATATTTGTTTGCTTGTTTTTTTAATTTATTATATACAATCGTTTTGTTTACTTATTTTTAATTAATTAATTTATTTATTTATTTATTTATTATTTTATGGTCATCCCCACTGCATATGGAAATTTCCGGGCCAGGGGTTGGCTCCGAGCCGCAGCTGAGACCCACACTGCAATGCCAGATCCTTTAACCCACTGCTCTGGGCTGGGGATCGCACCTGCACCTCTGCAGTGACCCAAGCTGCTGAGTTGGATTCTTAGCCCACTTCATCACGGTGGGAACTCCAACATTTGCCTTATTTTTTATGCTATGGTTTTTTTTTATTTTTAGTTCTTTTTAAAAAATATTGTGGTAAGGACGCTCAACAGGAGATCTATCCTCTTAGATTTTTAGGTGTGCAATAGTGCTGTTGTCGATAGGCACAGTGTTGTAGAGTGAATCTCTAAAACTTATCTTGCATAAGTGGAGTTTTAAACATGTTCATTAGCAACTTCCCAATTGCCCCTTCCCTCAGCCCCTGGCAACCACCATTCTACTCTGCATCTGTGAGTCTGACTATTTTAGATTCCTCCTATTAGTGGAATCATACCATATTTGCCCTTCTGAGACACTCAAAAGTTATTTACTAGACATAATATCCACCAAGTTTATCCACATTGTTACATCTTGCAGGATTTCCTTCTTTTTAAGGGTACATAGTATCCCATTATATGGATATACTATATTTTCTTTATCAGTTCATCCAAGGCTATTTCTTTAAAATATTCCTGAGTTTTGTTCTAATATTTTGGTAGTTTTGTCTTTTGTGTGTGTTTAAATTTTTTATCCATCAGGAAGATTTTGGTTAAATGAAATGGGATAAAGACCTCCACATAATTTTTTGCAGATTGCTACCTGGGTACCCAAACTCCACTTTCGAATCTTTGACTTTTTTACCTACTGATTTAAAATGTAGTTTTCACCATATGCCAAATTCCTGTATGCAGTTGGACTGTTTCTGTACTCATTATACAATTCCTTCAGTCATTTTGTCTGTTTGTGCACAAAAACCAAACTACAACTTTTTAACTTTATAGCATGTGGTAGGGCAGATTCTCTGTCATTGTTCTTGAGTTTTAACTATTTTTCTGGAAATGATCAAATTTTTTTTTCTATGTGAATTTGGCACTGCATGTATTTTTTTTTCCTTTAAGAAGATCCTTTTAAAAAATGTTTTATTGAGATCACATTAATTTAGGGAAATTACCTTCTTTCCAAAATTGGGTTTTTCTACCTAATAATAAAGTAGTTTTTCCCACCTTAAAGTCTTTCTTATGTCCATTGGTCTAATTTAAGTGTTCTTAATATAGGACCCACACATTTTTTTTAAATTAAAGTGTAGTTGATTTACAATGTTGTGCCGATACCTGCTGTTCAGGGAGGTGACCCAGTCGTATACATATATTTATATACAGTCCCCTGTACTATACTGTAGAATGTCATTGCTTATCCATCCTAAATGTGTAATAGTTTGCATCTACCAACCCCAAACTCCCAGTCCATTCCACTCCCTCCCCCTTGGCAACCACAAATTTGTTCTTTATGTTTGTGAATCTGTTTCTGTTTCATACATTTCTTATAAAGCATAGTCCCAGATATTCTCTCTGTTTTGTCATTCTTCGCTTGTATTTTCTAATGAGTTGTTACTTGCACATAAAAAAGCTACTGATTTGTGTATAATTTTGTAACCAGCCATCTTACAAAATTCTCTTAATGTCTATAATAGTGTTTCAGTTGATGTGTGTGTGTGTGTGTGTGTGTGTGCGTGCTTGAGGCATACTATTCTGTCATCTGCAAATAGTGAAAATTTTACTTCCTTCCCAATTTTCATGCATTTTTTTCTCTTATCTAATTACATTGGCTGGTAATTCTAGCACAATTTTATATAACTGTAGTAATTGTTAGCATCCTTGTCTTTTTTCTGACATCAATAGAAATACTTCCAGTGCCCTCTCATTAAGCAAAATGTTGTGCTGTGTGTATAAAATCATTGTGAGTGCCTGTTTCTATTTTTATAAAGATATTAAATTATGAATTATGTTGAAATTAATAAATTTTCTTCTGAAGCTGTGGATAAATTTCGATTTCTCCTTTGACCCACTCTGTGACATATTAATAGACTATCTAAGTTGGAATAGTCTCACATCTTGGAATGAACTCCCATTGATTGTGGTATGTTTTTCTTCTTTTTTTTTTTTTTTTTTTTTTTTCATTTTGGGGCTACAGGTGTGACTAATGGGAGTCCCAGGCTAGGGGCTGAATGGGAGCTACAGCTGCTGGCCTACATCACAGCCACAGCAAGACCAGATCCGAGCTGCATCTGCAATCTACCCCACAGCTCAATGGCAATACTGGATCCTTAACCCACTGAGCAAGGCTTGGGATCAAACCCATGTCCTCATGAATACTAGCTTCATCACCACTGAGCCAC
>NewGene_1863	NewGene_1863.1
TGGGGTTCGTGTCCTTGTGCAGTCCTTCCCATGCTAACTCTGGGCTGGTCCCGCCTCTGCTTTAACTGCAGTCTCAACGAAGGTCTGGCAGCCTTTGCTTCTGTACTTTTGGGCCTGTGCTACCATGTAAGAAGTATCCTTCAGAGAGACCATGAAGAGAGACTACAGAGAGAGGGAGAGGCCCTGAGACCCAGGAAAGAGATAAGACCAATGTGCTGATTGCCTCCCATCTATCTTTGCTAAACTGTCAGGCAAGTTGGTCCCAAGATGGCTGCTGGAGCTCCAGTCCTCACGGCTATGTTCCAAGAAGAGAGGCAGAGAAGAAGGCTTGCCTCCAGGTTTAATTATCCCTCTTTTGAAGAACTTTTCTGAAGCACCAGGCCTCTCCAAAAGATGTTTACATCTCCTTGGCCAAAGATGCCTGAAACCTGGGAAATTTAATTTTTTTTTCTTTTTTTTCTGGGCCCATTGCTACCCTCAACAATGTAGGGATCTATTAATCAAGAAGAAAAAAGAATAGGTATCGGCTGACATCTAGCAGCCTCTACCACAGGGACCACTTCCTAATCAGAGAAGGCCTTCCTGGGGAAGAGACATTTTTAAGCAGAAAGAAGGGGTGAGTCTGTTAGGTCAAAAAGCTTTGCAGAAGCAGAAAACCAACCTTTGCATAAAGCCAGGAGGTAAGAAATCTCATGGAGCCTTCAAGGAACTCATTGGAGTCCAATACAGACCTTTTGCCCCTAAATATAATGCCCTCATCTGCCCTGCAGGAGTTTACTTTAGCTTAAGACCTGCAAAAACATGTGTCTTCCCCTCCATCCTAAGAGCTGGGGTCAGCTTTCCCACTTAGGTGTGAGTGCATTTCCATGCTACAGAGCAGACTTGCAGGTGAGAGAAGGGGAGGGACTAAAGTCCTGGAACATGATGGGGAGAGAGGAACCCACAAAACTGGGGGAGATGGACCTTTGCTTCCCTCTTTCGGGCTGAGGTGGCCTCTGAGGAGAAGGGGACACAGGAGACCCTCTAAAGCCACGGCCAGAGAGGTGACACCCATAAGATTTTCAGTACCTTCCAAGAGGACTTGGCACCCTGCTACCTGTTTGCTTATTTCACATCATAAGTACATGAAGCAATATTTTAAAATGACAACTTCCTGAGCTCTGGCCCCATAGCAAGGAAGACTCTAAATTCCTTTTGTTCTGATCCCATAGAATTCAGCATTGGAGGGGGGTCTGGAGGGAGCGCAAGTAGATTTACAGGCCAGACCATGTAAAGCATGCTTTTTGTTGTTGTTGTTTTGGTTTAACAGCTGGGCCTGCCAAGGGCAATTCAAAGAAAGAAGGTGTACTTTAAGTTAGCCCTATTTTCTGGAACTGGTAGGAATGTCTTCCTTTTTCGGGTTTCTGCCCATGGTTACCTTGCCAGGTTTCCCAGTCCCTCCATGTCTCCTCCCTGGCCTCATCCCAGCTTCTGGGGCACGATTTCCCATCACATCTGCCTTGGGACGAGTGCCCAGCCATCTTCCATGAGGGCCTCTGGACAGAGAGGCCTCCACAGCTGGAGACACACAGACCTCTGGCAACCCCAGGCCGGGGAGCCACTGGGAAGCGATTTGATTGTGTGCTCACCCAGCCCTGCTCCGTGGCCGTGACACAGCCCGATTACTCCCTTCTCCCAGGAGCTTCCTATCTCCGGCTGAGTTGCTGTTTGGAAAATGTGCGGCTCAGAAAGGGGAATAGAAGGTGGTAGCATCATAAACTGGGAAGCAAAGGGTATTTACATATTTTCAGGAGATGTCCAGGCTGCTGGACATGTTGGGTGACAGGTTTATTGTTGTTCCTTGGAGAAGTGAGTCCTAACTCTTTAAACCTGCCAGAGTCATCACTACCAGGATCTGACTCTCATCTCTTAGAAGGCATTACATTGCTTTAATATGCAACAGTCTAACATAACATTAAATCATTTTTTAAAGTTTCATCTAGTTGAGCCTGAGCCAAGGTATTCTTGGGTTGGGTTTTTTTTGCACAGCCCCCGCCCCCCTTTTAATAGAGTTAAAAAGAAACACCGACAAAATACCTATCGAGTGATTTCACTCTTGCCAGCGTCCAAGAGTGATCTGCGTAAGTGGGCCCTCTGGGTTTCCAGCAGCCTCTCACTGTGGCTTCACCCTCAAGATCAGTGAGTATTTTCAAGGGCCCACCGCATGCACCGGCCTACGAAGTGGGAGGTGGAAGGATGTGGTGGGCTGGCTGCTGACTAGAAAATTCTCCGTTTTCTAAGGGGTGTCAAGGACTTGGTTGGAGAGACTAGGGAAAGTGCAAATGCTTTTGCCTCCATTTCATAAAGCAATGCTTTTGCAAAGCTGTCACCTCATCTCTGTTCCATTCCCTCCGCAAAAAATCACTCAATCACAGAATAAG
>NewGene_188	NewGene_188.1
AAGGACAGCTATAATTTGCCCAAAGGATTTTTGTCCAGAAAGCTTACTCTTTTATTAGAGTAACCAGAATCTAATTAGCTGATAACTTTACAGTATTCTTGGACAACTGGGGCACGTATTTAAAATGCAGCATGGTGGCTGGATTCCAAGAAGCCAAGTTCCAAGAGGAAGAAGGTACAAGCTGCCGGTTTCTTAGAGTCCTGTGCTGGGAAACTGGTTCAGCATCACTTACTTCTGCAGTCATTCTGTTAG
>NewGene_1902	NewGene_1902.2
GAGCCCTCCCCATGAAGACATCACCAGAGAAAAATGAAACTACCTCCGCTCAAGATGCTTCACTTGACCAGTCAGCCATCCAGTCAGCCAGTCCCCAAACACCAAGCCAACTCTGGGCCTTTTCACCCCAAGAAAGGGTGACTCGGTGGCCCCAACCAATCGGGTATTTTTGATTTATCTCTTCCTTATTCTCGATACTTTATTATTATTTTTTTTATTTTGTTACTGAAGTATAGTTGATTTACAATGTTGTGATAATTTCTGCTGTGTAACAAAGTGATTCAGTGATACATGTACACACATCCATTCTCTTTCAGATTCTTTTCCAACGTAGATTATCGCAGAATATTGGGTAGAGTTCCCCCTTGTTTTTTATCCTATAAACACTTCCTGCCTTTTGCCTCATTTTGCAGTTCTGCTTCCTGAAGTGTTGAATACAATTTGTATCACCTAAATTGCCTTCTTTAATCATTTTCAAACAATAAGAAGAGGCTTATGGAGGATTGGCTGGAAACACCGTGGAGACCAAGTCCTGAGACCTGATGTTTGTGAATGGGGGCTCCAGACAAAGTCTGAAAACCTGAGAACCGGAGTCTGATGTCTGAGGGCAGGAGCAAACCCCAGTCATATGGAGAAAGCAAATCCTTCCTCCCTCCCTCTGCCTTTCTGTTCTGTTTGGGCTCCCAGCAGGTTGGGGATGCCTGTTGTCTTGGGGAGGGCCACCACCTCTACGCAGTCTGCCAACACAGATGCTGATCTCTTCAGGAGCTGTCCACATAAATATACCCAGATCACATTTTACCGGCTCTCCAGGCATCCCTTAGCCCAGCCAAGTGAACACATAAAGGTAACCACCATACTGCCCAAGCTCAGGGAACGCCTCCCATTCTAACAAGTTCCTCCTATTAAAACGCATCAGGCTTGGAGTCCCCACTGTGACACAATGGGATCGGCAGTGTCTCTGCAGCACCAGGACACAGGTTCGATCCCCAGCCTGGCACAGTGGGTTAAAGGATCTGACAATGCCCCAGCTGCAGTGTAGGTTGCAGCTATGGCTGTGATCGGATCCCTGGCCTAGGAACTCCATATGCCATTGGGTGGCCAGAAAAGAAAAAAAGAAGTCAGATTTGATACTATCACCACTACTGTATATCCAGGGATCATAAAATTCCAAAACTCCAACAAAACCAGGCAGGTGGTCCTCTGCATATCAAAGTAGGAGATGTGGGAGTTTTGTCTGGCTCTGAATTCTGTGCCAAATAAAGACAATACTGCAGGCTTTTAGGTGCAGATTCACCCCAACATCGCTTGCAATCAGCTAAGAGTCCTCAGATAGCTCTCTTTATGGAACTCAGAGATGCCAAGAACAGAGGGAAAGCTTGGATGATCCCTAAGTGGATGTGAAGCAGCACACTTGGATTCTAATAATGCTTCAAGATATAGCCTCAGATGCCAAGTGAGGACTCGGTCCACAGTCAAGACTCACAGGTCTGCCATAATGCCCAGGACTAGGGATCAAACTTGCACCACAGCAGTGACAACACTGGATCCTTAACCTGCTGCACCACCAGGGAACTCCATAAGTTATTCTTGATGACCAGGAAATGAGTGGCAGGAGTGTAATAATTCACTTGTCATAAAATCACCAGCAAAAGTGGCACATGACTGCAGTGTTCAGGAAGAAACTGTAAAAATGATTGAAGACGTCATGTTATAAATAGGGCTCGTGTCTAAAATCACATGTCAGGACATTTCCAAGCCAAACATTTCAGATATTAGAGCAAATGTCAAGGTTGTACCTTCAGTAGCTTTAATTTGTAAGAGGGCACATAAAAAGAAAAAACCCACCATAAATCAAGGATACTTTAGAATTATTATTTTTTTTGTATTAGTCTAGCTAAGATCTGTAGACACTCAGGAAATTGTATACATATGTGGAAGACAGATCTTTATTGAGTCTAAAAGCACTGTTAAGCATACCTAGGGGGTGATATTCCTGCTGTGGTGCAATGAAATTAGCTTTGTCTTTGCAGCTCCAGGATGCAAGTTTGATCCCTGACCCAGCACAGTGGGTTAAAGGATCCGGCATTCCCACAACTGCAACATAGGTTGCAACTGTGGCTCACATCTGATCCCTGACCCAGGAACTCTATATGCCTCAGGGGATCCAAGAAAGAAAAAAAAAGAAAAGAATATTCAGGGAGGTGCCAAAGGACTTTGGCCCAGGGGAAAAGGTGATGCCAGCCGGTGTGGAGGTACTCAGCAGGGCAGGAGTAGCCCTGGGACGGATCTGTCTGACCTTTCTGGATACAAGCCACCTCAAACAAATAAGAGTTTATTGTCTCAAATAAAAATGAAAGATGGTTGCTCCCAGGTGGTGCAGCAGGTTAAGGATCCACCATTGTCACTGCTGTGGCTCAGGTCACTGCTGGTCACTGCTGCTGTGGCTCGGATTTGATCCCTGGCCCCAGAACTTCCACATGCCATGAGGGAGGCTCAAAAGAAAAAAAATAAACATCAAATAAAATTTAAAAAATGGAAGATGAATCATTGAGCCTCTTTAGGAAATTAAAATTCTTTAAAAGACAAATGCTAGACATTTATATTGTTGGACTGCTAAACTGTATTCATCTCCCACTTGGTTTGACTTATTATCTTCAATCTCTACAAAACTCTTCTCATTTGTTGCTAAAGT
>NewGene_1906	NewGene_1906.3
GGTCCTCTCACTTCCATGAGTTACAAAGATGGATCCTTTTTCCCTCTGGACGTTGTGGTGTCTGGATGTGATGCCTGGAACTGCTGCACCCCCCTTTTGAGCATCAGGGGAGTCAGCAGGACTGCAGGGCTAACACCAAGGACAGCAGAGCAGAGATGGAGAGAACTGTGGCCTTTTGAGGACGTCTTTTGAGACCGACTCCAGAATCCACTCAACTTCTGATCTTCCGACTCCAATTTTCCTTATTTTCTAGGCCAGTCTCAGCGCATTTAGTCGAGCAAAGCAACCATTCAGAAGGCTTATGAGACGTCATCCTTCGTAGCTCAGTTACTTTTCCTCCTACTCAAGAGGATGAAGGAGGCAGAATGGCACAGCATACAGTGTCAGCTCTTGGCATCAGACCTGGTCCAGCTACCAGCTTTGAGTGGAAACTCTCCAAACCAAAAAACTTACATTTGGAGTAGTGTGGCCAGCGGAGATGGTCTGTGATCAGGACTGGAACTTCAAGGTAACGGTAACTGCGAACATTTCCTGAGCAGTCACTACGTGCTTGCATGACTGTGCACGCTCTACATGTATTAACGCATTTAATGCTCTACAGGGGAAAACTGAGCCGCAGATAGCAAGTGGTTTGCCCAGGCCGTGAAGTAGATCAATGGTGAAGCCAGGGTTCAAACCCATTCAGATTGAAGTCAGTCTCTCAACCTACATTACGATTTACCACCTTTTCTTTTTTCTTGGTCTTTTTTAGGGCTGTACCCGGGGCATATGAAGTTCCCAGGCTAGGGTTGAATTGGGGCTGCAGCTGCTGGCCTACAC
>NewGene_1920	NewGene_1920.2
AATAATTTCGGAGTCATTGCCATATTTCCTTTTCACCATTTTATACTGGATGACAAACAATAATCTTGTAGTGAAATGCAAGTATGCTAAACATTGATGTTTATAATCTTTATCTGGAACATTCAGAATATAGTTGCTTCTACTTTTATTTGTACTGTAATTATACTACATATAATTTTGATACATTATTTACTCTTCAAATTTATAGTTATTTTTATTTTCCCAATAGATTTGATGTAATTTTTAGGACAATCCAAGGTCACATTTTCCCAGGCTATTAATATAAGAATTCCATTATTTAATACCACATATTGTTCTTTATTCATGACGCAATAGATAAGCCTAAAGGAAATAAGCCTGGCTATGGAAATGCTTATTTGTTGGGAGGGTGCTTGTCTGGATCGATGATGAGCACAACTGTCTGAGGATGCTGAGAGACTCATTCCAGATGTCAATCTGAGGTCCAGATGAATGCCCCTTCTAATAGGACAAATAAGACTCTCAGAGCCTGGCTCTCTTTGGTGACCTCTTAGAAACAACATAATACCACTGTCAGAACACTTTTTTCTTTCTCAATGAAAAGGGTATTCATTTCTACATGTAAGGCAATATGCACCTTTATGATCAGTGACCCATTTTACTTCATTTTGCTCAGTAGAACCAAGAGTCATAAATATGACTATACATAACTGTATACTTGAATAAAATGAGAAAATGGAAAACATTGAATTAGAAGGGGACAAGCAGCTGTGACAGGTATTGAAAGTCTCATTAATGTTGGACTAAAAGAAGGGAACACTGCATGCATATATTAAATAATGGTAAGAGAAGTGAATTTTAGTTATTTTTACTATTGATTATTTTCTTAGACTGTCTTTCCTTTCTGTCATGTTTTGCTGAGCTAGAAAGACTGGAATGAGGTCTTCCACTTCAGAGAATAAGGGTGAGTAGCTATTTGAAATTCATATGTCATATGCTCTTTGCCAGGTCCTGAGGTCTCTGTTTATCTTTTTGAGAGGGTTTTTTGAGAATATTTTGATGTGTCCTTTTTCTGAGACCCTCGCCAAGGTCACTTACATTATTGAATCTGTGTAATTTCTTCTTCCATTTTAACTCTTTTCTGCTTTGATGGGAAATGTAGAGACTTTTAGAGAATATTTTTGTCAATTTCATATTCAATCAAAAATTATTGTAGTAAAATCCAAATGTACCAAAATATTATATTATCAAAATATTTTCCTTATCTGTTTAATTGCTGGGATTTAAGGAGACTCCATAATTCACAGGACTTTGTGGTTATACTGCACTATATTGTTTCTACTTCAGTATTTCTTGATTAGCATAAAAATTACTTACTTTTGTAACATGGAAAGTTATATGTGGGAGTTCCCACTGTGGCACAGCAGAAGCAAATCCAATTAGTAACCATGAGGTTGCAGGTTCGATCCCTGGCCTTGCTCAGTGGGTTAGGGATCCAGTGTTGCCGACAGCTGTGGTGTAGGTTGCGGACACAAGTCAGGTCCCACATTGCTGTGGCCATGGCCTAGGCTGGCAGCTACAGCTCTGATTTGACCCCTAGCCTGGAAACCTCCATATGCCATGGATGTGGCCCTAAAAAGCAAAAGAAAAAAAAAGAAAAGAAAGTTATAATGTGAAATTTTGCTAGATCTTTTCAAGGCTGGGAAGTTTTTATATGATGAAAATTGCAATATTCTTTTGAAAAACAAAGGAAAGGTAATTTTTTTCTTGAGAAAGTTCTTCAGAAACTCTATCAATTAGTACTTGCATTTGTACTTACTATGTATTACTTATTTATATTTATCTCTAAAACCACAGAAGATAATTCTAAAGGAATGAGTAATAACCTAAAAGTACTCATAGATCAAAAAGGAAATTGGCTTAGCCAGAAATTGAAATGAACCCTAGAACTTCAATAATTAACAGACCTTTGAGCACGCAAACGAACACCAAGAACAATGGGGTATGTTTTTACTTTTAAAATTATGTTCTCACAAATTCTTATTTGCATATTTCTTACTATTAGTAGATTGACATAGCCACGAAGTCAGGAATACTGTCTCAATCAAGAGTATGACAGCACACTGATGCATGGTATATATTCAGTAAATTGCTCATATTATTACTCTACAATAGTATAGGATTCAGATATAGTAGCAGAGTATGACTAGCATAATAGCACTTTTACTTATGAAAGTATCTTAACCAGTGTGTTGATTAGTTGCTGTTACATGGCAAATTTTTAAGCTGTACAATTATAGTGCATGCTCTTTTCTACATGTGTATCTCAACAGAAAGTTTCAAATATACCATCAAAATAGTTCAAATATTAGCTAATACATTTCCTAGGAATACTAACATATAATGTGTTAGTAGGGGACTAACAGTTGATGTCTTTAGGACAGGTCAAGAAATTCTCTTTTGAACACAGACGTTTCAGTAAATCAAACACTGCAGTAGCATTTAATACTGACAGCCATACCAGGATAGCCTTTCATTTGCAGTCACTTAAATATTATTAATCTTAAAGCAAAATTTGTATACTAAGGTTCAGATGTTCTGAAAAGTGCCATTTAGATAAATCAAAGTTTTATTTATAATAATTTACATTCTGATAATTAATTTGAATAAAAATGAGAGGATAAAATTGATCACACTGATTTTTAAAGTGTTCATATGAAGAAATTAATCAGGTTGGCTTTCCTAGTAAGTACTGTTAAGATGCTGGTACCATGTGTGTTTCTTTCCAGATAACTTGAGATTTACCATTGATAGGCAAAATCAGTGAATTTACTGACAAAATGTTCACAATATTCACTTGTTCTTTCATTATCAGTAGAATCTGAAGTGAGGTCAACATTTTTAGTCTTTAAAATGCTAATTTGTGTCTTCATTTTTACCCTGATCAATTAGGCTTAAAGTTTGTCAATTTTAATTTTTCTCAAAGAACAAACTTTGTTACACTGACTTTATCATTTTTTGTTTTATATTTCATTGATTTCTGCTCTGATCTTTATTATTTCCTTTCTTCTGCTTATTTTGGATTTTATATGTTCTTCCTTTCATAGTTTGTTGAGATGGAAGCTGATGTCATCATTTGAGACCTTTCTTCTTTTCTAATATAGATGCTTAGTGCTATAAATTTTGTCCTAATTACCTTGATGAAATTCAACAAATTTTTATGTTCTCATTTAGTTCAAAATTCATCTTAATTTTTCTTTTGATTTGTGTGTGAGTTTGGTAACTAATTTCAAATATCCATGATTTTCCAGAGATTTTTCTGTTACTGATTTCTAATTTAATCCCCTTGTAGCCTGGAAACATGTACGCCTTGAGTATTATTTTTTATTACTATGGTAAAAGTCACATAACATAAAATGAACCATTTAAAAGTGTAAAATTTAATGGCATTTAGTACATTAACAACTTTGTGCAACTACCACCTCTATCTAATTACCAAATATTTTATTACTCTAAAAGGAAACCCCATGTCCATTAAGCAATCTTCATTCCATTCTCACAGCCCCTGACAACCAGTAATCTGCTTTCTGCCTTCACAGATTTACCAATTCATTTTCACATAAATGGAATCATATAAAATGTGGCCTTTTGTATGTGCCTTCTTTAAAAACTTAGCATAATGTTTTTGAGGTTCTTCCATGTTGTAGCATGTATCCCTTTCATTCCTTTTTATAACTGAATATTACATGGTATGCATATTCCACATTTTGTTTAACCATTCATTGATAAACATTTGGATTTTCCCCACATCTTAATTTCTGTGACTAGGGCTGCTATAAACATTTGACATATGGATTTTTGCTTGAAATTTCAATTTGGGGATATTAGAGGAATTAATTGGTCACATTTTAATTTTATATTTTGGAACTGCCAAAATGTTCTCCACAGTGGCTGCCTCATTTTATATCCCACTCGCAATGGATGAGGGTTGATTTCTCCACATTCTCATCATTTGCTAATTTCCATCTTTTGATTATAGGCATCTTGGGGGAGTGTAGTGTTACCTCATGGTTTTGATTTGTATTTCCCTAACAAATAATGATGAGGAGCATTTACTCATGCAGTTCATGGTCACTGGTACATATTATTTGGAGAAATGTCTGAGTACTATTTCCATTATTTAATTGAGTTGCCTTTATTGTAGAATCCTTTAGATACTCTTAGACATTTTATATTTGTCTATGTATCTACTCTTACCAGAGATTTTCATATTTTTATATGGCTTTGAATTATTTGTGTCCTTTCATTTCAGCCAGATGGACTGCTTTTATCATTTCTCATAGAGCAGGTTTAATGATAATCAACTTTGTCAGCTTTTGTTTATTTGAGAAAGTCATAATTTCTCCATTTTTTAAAGGACAGTTTGGCTGCATATTGAAAAATTAGTTGATAGGTTTTTGTTTTTCCCTGTCAGCCTTTTAAATATATCATTCCTTGGCATTCTGCACACCAAGATTTTTGTTGAAGTAATTCACCTGATTTTATTGAAGATCCCTTGTACGTGATGAGTTGCTTCTCTCTTGCTACTTTCAAAATTGTCTTTTGACAAATTATGTCTTGACACAAGTCCCTTTAAACTTTTACAGTTAGGATTCTTAGATTTATAGTTTAATGCCTTTCAACAAATTTGAGTAGTTTTCAGCCATTATTTCTTCAAATGATTTCTCTTTTCCATACAAGAATCCCATAATGTCTATATTGGTTTATTTGATGATAGTTCACAAGTACTTTAGGTTCTGCTCACTTCTTTTTTTTCTTCTGTTCCACAGACTTATCTCAATTGTCCTGCCTTCAAGTTTGATAATTTTTTCTTCTGCCTTATTAAACCTGCTGTTGAAACCTTCTGGTAAATTTTTCAATTCAGTTATATTTTTCAGTTCCAGAATCTCTTTTTGGTCCTTCATAATTCTCTTTGTTGGTATTCTCACTTTGTTCATATGTAACTTCCTATTTCTTTCAGTTTTTTTTTTTTTTTTGGAGGGGGGTTGCTTTAGCTATTTGAAAATATTTAAGACAGTTCCTTTAAAGTCTTTATTTAGTAAGTCCAATGTCTATACTTCTTCAGAGGTGGTTTCTGCCAATTTATTTTCTTTCTTTGAATTGTCCATACATCTCTTTGTATGACTTTAAAGTTCTCTTGGTTAAAAATTTGCAAAACAGATTGCCAGCTTTCCCAGACTTTGTAGACTGTATCTGTGCCAGAGAAGTCCTTCACTGTTTAGCTGGTCATGCTCTGACCCTAGGGAATCAGCTGAGATAAAATCTTAAGTTCTTCTCAGAGCATTTATTTTATCTACAACTTTTTTGGGTGTTGTTTTTTTGGTCTTTTGTCCTTTTAGGGTGACACTTTTGGCAAATGGAGGTTCCCAGCCTAGGGGTCTAATCAGAGCTGTTGATGCCGGCCTATGCCAGAGCCACAGCAATACTAGATCCAAGCTGCATCTGTGACCTACACCACAGCTCATGGCAATGCTGAATCTTTAACCCACTGAGCAAAGCCAGGGATCAAACCTGCAACATCATGGTTCCTAATTGGATTCATTTCCGCTGTGCCATGACGGCAACTCCTGTGTATGACTTCCTCAATTTTCCCAGAGTCTCACCTCAGCTTCTCCTCAGGGGTCTAGATGGTCTTCACCCCTAACATATTGCTCTGGATGTCTGCACATCTATAGAATCATTGCAACTTTCACCACCACTGGCTGCCACTTTTCTCTGAGGCCTGAGTTAGGTGAGACCAGTCCTTCAGGAAGCCCCCTGAAAGGGCGTAGGGAGGGGAGCAGGCCAGAATGCTGCAAATAATGCTGCTGTTCTCTTTCCTCTAGTTTAAAGGTGGGAATTGGAAATTGAGCTTTCACCTTCTCCAGAGCAAGACCACACCACATCAGGGAGTTGTTGTGGCAAATGTGAGTAAAAAAAGCCATAAAACTTTCTATCATTTGAATGTGATTTTTCAACTGAGCATTTGCTTGGTTGCTATAGACTTTTGCCTGATTTCCAGAGCTACTACAAGGTTATTTTAGCCAGTTTCTGGTTCTTCTCTTACGTCTCCATGGGATAACAAAAGTTCAGAGCTTCCTAGTTCACCATTTTGCTAAAGTCACTATTCCATATTCACCTTTAAGTATACTGATCCTTGTTTAATGGCCCACGATATGGTCTATCTTGGTGAATATCTCATTCACTTGAAATTTATGTGCATTCTGCTATTATATGGAATGTTCCAGAAATATCACTAAAGTCAAAGTGGCAAATTACTACTCAAGTCTCCAATAACCTTATTTTTTTCTATCAATAACAAAAAGATGTATTAAAATCTCTGATTTTGTGGATTTTTCTATTTTCTTTCCTTGCATTCCTATCAATTTTCACTTCAAGTATTTTCAAAGTTTGTTAGATACATAAACCCTTCAGATTGATATGTCCTCTTGTTAAATTGACTCCTTTATGATTATAAAGTAAAACTTTATTATATACCCTCCTAACATGCTTTGCTCTGAAACATATGTTGCTGGTATTAACATAGTCATTCTAGATTTCCTTGATTAGTGTTAGCATGGTGTATCTATTTCCATCTTAGTTTTAACCTATTGTCTTTGTATTTGAAGTACATTTCCTGTACAATATACATAGGTGTGTCTTTTTAAAAAAAATCCAGTCTAATATTCTCTGCCTTTTCACTGTAGTTTTTACATGATTTACATTTGATATGATTATTACAGCTAATATTAACATTTGGTTGTATTTATCTTATTAGTTCCTTTTTTGTTTGTTTTCTTTTCTGCCTTCTTTTGGGTTAAGCATTGTATTCATTTCCTAGGGCTAATGTAAAAAAGTACTACCAACCAGGTAACTGAAAACAACAGAAATATATTGTCTCACAGTTTGGGAGGCTAGACATTTGAAACCTATATGCAAGAATCCTTCTTGCCTCTTTTACCTTCTGATACTTTTTCCAGCAAGCCTTGGCATTCTTTGGCTTTTAGATGCATTTCTCCAATCTCTACCTCCACTGTCACATGGCCATTCTTCCCCTATGTGTCCTGTTCTCATCTTCTAATAAGGACTAAAGTCACACTGAAGTAGGTCACATCCTAATGATCTCATCTAAATTAATTACATCTGCAAAGATCTTATTTCCCAATAAGGTCAAATTCAGATACCAGGGGTATCTTTTGGAGGGGGACACAATTCAACCCCATGACAACCATTTTCTAGGACTCTGCTTTATTGTCTTATTAATTACAACTCTGCTTGTTAATTTAGTGGTTGCTTTAGGGTTTATATATACCTCTTTATTACAGTCTACCTTCAAGTAATATTATACCTATCACAGTGTATAGTTTAAGAGCCTTATAATACTTATAAAACATATATTATTAAAGGCAGTGGTGTTTTAGGTGAAGATGCGTTCTTAGTTGTGATGGCTGTTTAAAACTGGCATCTATTCCAATTGATTGGGGCCACATTGTTAAATATTTGAAGATTATTCTGGATGGGCCCCGTTGACTGTAAAACAAACTAGCACCTCTAACTTTTAGGGGGCTCAGGATAGGGAAAACAATCCTGAGGGAGAAGAGTCTAAAGGAATAACTGGATAAATTCAGCCCTTTCACCAGTTGCAATAAAACAACTCAACCACCAAACCATTGTGATGGCTGTCCTGATACTTAAGGTCAGTGAGGTAAAAGAAGGAACTTCTTCTACATTGTGAAATGGGCCAACATCATTCTCACAAAGTCACTTCCCCCTACCAAGAAGTTCTGATACTTTGCTGAGTAAGAATTTATGTCAGTAAGATATTGTTAGCTAAAGACTTCTGGGATGATTTGATGAAATGGCTCAGCAATGTGATTTAAAATCTGGGTTCTGCTTCTCTACACAACCATCCATGGGTCACCATCATCTCAAGGCTAGATGCCTTGGGTGTAGGAAGGCTGATGACACCAGTTGGAGTCAACAGCCACTGGAACAAAATGCTTTCTTGTTCAGGCTGCATGTTGCTTCCCAAAATCCATGTCAGAGGAAACATGCTCTTTTCCCCAAGCCACAGTAAACATCCTGTCTTATCTGAGAGGCCCTTAATAGTTTTGGCTGGTCCCAACCTAAGCCAACCACTGTGGCAAGGCAGGTGGCATTATCCAGATTGGCTTAGATGTATCTATCTACCCCTGTGGCTGGGCATAGTTCTGAGGTCAGCCCTCCAAACTGAATGATAACCATTGAGAGAAGGTGGCCTGGATATTGGGGGGGGGGGGGGCAGGAGAACCTGAGTTCATGAAAACTCACATTTATATATTTTCTAATTAAAAATCACAAATCACTTATAAAATTTAATTTCACTAATATTTAGGGTACATTGGTATTTGTATAAGTAAAAGGATAAGATCTGGGTAGGTGAGAGAGCTATCAATGTGTTGTGTTATACAACAAAGTTTATGAAAGCAGTTAACTCTTAAGGGGAACAAACACAGAGGAAGTCTAAGATTTTGAGAAGGTATGATGTGCTGAAGAAGTCTCAGCACTACTTCAGGTATATAATGTTTGCATAAAAGAGGTTGTGAATGTGCTGGTCTTGAGGAGAGTTTAGGATGGATTGGGAAACGGAAGTAAGTGGGATAAAAGGAAGAGTAAGGGGACAGATGATTTACACACTACATGGGCAACAATCAATGGATCCCTAAGGAGAGGAAGGCTGTAGTTGTTAAAAAGATAAGTCATTTAAAAAAAAGGAAATCCTAGGAGTTCCCTTGTGGTGCAGTGGTTTAAGGATTTAGCATTGTCACTGCAGTGGCTCAAGTCCCAGTTGTGGCATGGGTTCGATTCCCGGCCTGAGAACTTCCACATGCTGTTGGTGCAGCCACCAAAAGAGAGAGAGAGAGAGAGAGAGAGAGAGAGAGAGAGAGAGAGAGAGAGAGAGAGAGAGAAAGAATCTCTAACAAGTAACATTCTGAGTTGTAAAGTGGTCATAAACACACTTAAATTCCTGGTGGAACAAATGCAGCAAGTTATTTTAAGGTGCTTATGTAAATTGGGCTATGGTTTGAGGAATACCAGAATTAGAAACTGGGAGCTTCTGCAGGCTGGCACCATCACCATCTAGCAGGTTTTGTGACCCACCCTGCTGTCACCCTGTCTGAGGCTACCTAGAAAAGGTCTGTGGTTAGGCCCACATTTGTTGAGCTCAAGATCCAGGGACAGACTGTCAACAGCTGATGTGCCGTCAATAAAGTTATCCTTGAGTCATACAATAAAACCATAAAAAGTATTTTTTCTACCACTTACATAAAAGTTTTCCTATTAGATTATACTTCTAAATCTCATTATCTCTGTTAATAATCTTATTAAAAACTTCCTAATACCACCTGCGAGGGAGAGGGGGAACTAAAATTAAGAAATTTCTAACAGTTATAATAGACTGAAAAGTGAACACATGGGGCCTTTCATCCCTGCCCCTGCCAATTCAAGTCCTATCACTCAGAGAAAGACAGGGTGTATGGCTGTTAAGCCTCCTTCCCCTTGGAATGGGGACAATTCTCAGGTGGAAACCAGACCTGTGGTAAACAGATCAGTGGAGAAGCCTCTTAGGACCTCTGTCCTTAGAAGTGCTTGGCCACCAGACTCTATGCCTTGATCATCCAGAGTTCTTAACAACAAACGCTGGAGCCTAGAATAGAACCCTGTGGTCACAGTGCCCACAGGTCACTGAGTTCCCTCACAGGTCTGCTGACAGCATGTTGGCTGCCAGGTCCCCAGGTAAGGGGAGAGATGTCGGATCCCCAGACCCAACTGGGCAGCTCATGGAAAAACCATCAACAGAGTGACAATCAGAGCTTGCTGGACAGCACCAAGAATCAGGGAAACAGGCGCTATTCCATACTTGGAGAGAATATAAAGCTTATGGAAACAGAGAAATCCTACTCAATTCTGTCCTTCAACTGGAAAGAAGAGAATATGCTGAAAAAGAAACTCAGTTTTCTGGACTCCATGAAGAAATATGAAGCTAACGCCTGGCTAATGGAGCAGAAAGCCTTTTATAAAAAATGCCACTCAAAGCTCCAAAGGTCAGAGCTGGCACATGCACAGTTACTAGGCAACAAGGACCTGGTCAAACGTCTTACCTCTAGGAATAAGTTGTCTAACTACACCACCACCTTGGTGGATGACAGTGAGGCAGCAGTGAAGGCGATAGTGCAGAACAGGAGAGGCTGGGAAAAGAGCACAGTTCTCTTTGGAGCTGGCCTGGA
>NewGene_1932	NewGene_1932.1
GACTGGAAGTTATGTAGAACAAAAGAGACATTTTGCTGCTTGGAATTTTCACTGCCACCCCCAGAGACGTGCTATTTTTGTCACTTGTACCATCTTCTTTCTCTGGGAAAAATCAGAACAAGGCACTCCAGAGGTTGGCGTGGACCAAAAACTGGGTTTCATTTGGACGAGTTTATTCTTTCCTCTTGAGATAAAACTATGAAGGAAAGTATTGGGAATAATTCGGCCTCGCATCTTCAAAGGCCTGTGTGAATTCTCAGAACGGCAAGCATTTTATTCTGAGAATACTGGCATTCTTTTAAATAGCTGCAATGTCCCAGTGACAATGAGAGTCTGTCCAGGTGACAGAGCTTAGAAGGAAAGGGAAACCATCTATGCTTTTGTCTTAACTCTCAAATGCCAGCTCTGCAGAAAGTGACAACTTCTCTGTAAGACCCTTCCTACTTGTGGTCCTTTGGACATCCTTGAAGGAGATGACTTCTTGGGAACCCTTTTGAGAATGAATGACATCAGCAAATCCCTAAACAAGACTCTTCATACAGAGCATTTCATCTACCTATTGTCCAAGGGCTGCCCTCTGAAGGTGATGGCCACAAAGATGAGGTGGATTTGTTACTCTGGATACCATTGCTTCTACCACCAGCTTCTCCAAATCTACGACAGTCTTCCTCAGGCATGGAAACTCTTCTCTTTCCTGTGTTGCAGTGGATACCTCCTGCAGATAAGAAATGCTTAACTGAGAAATGCTCATGTTGGGATATCATCGATGAGACTTTAATTTGGGCATGGTGACTGTTTCCCTTGCTTCCACTTGACTCAATCCCAGGAGCCTCAGTAGAGGAAATATTATTGCACAAGAAACTCAAAATGGTGGAATTGCTCAGTGCTCCCATAAAAATACATTTATAAATTTCATTTGCCATGTGGTAAATTTAAAGAATAAGATCTATTTTTTTTCAAAAATCAAAGCATATCTAAAATATCTAACATATAAATTAAGCACCCTCCTTTCTCCTAATACTATCTCCCAAAGTTTTTCTCTACTAAGGGAGTTGTGTGCATTCTTTAAGTGGATAGATGCGCACACACACACGTTATTTTTAGGGGGTTCTGGAATTGGAGCTATATTGTACACATTATTCTGCAAATTGCCTCATTTAACAATTTTTTCAATGCCCTTTTTCTGTTTCACTACTACATATCTGTGTCATTTGTTGAATGACTGCATGACTGTTTTGTACATGAAATATAATTAAACATTTTAAGCACTTATTCATAGATATTTATGTTAGCACCAAATTTCTGTGCAATGAACCTCCCTATATATCAATAATTTATATTTGTCTACTATATCATAATAAATTACAGTCGAAATACTGGGATTAAGTATATGCACATTTCAAATTTTGAAAATAATCACAAGATTTCCTTAGAAATATGGTAACATCTTTATCCTTAAATGGCAATGAATGAATTTGCCAGCTTTCCCACAACCTCACAGATAATGAATTTTATGAGTATTTAAAATCTTTGCCAGTGTGATAGCCCAAACTATTGTCTTAAATTGTATTTCTTTTGTTTTTGATCATTTTTCATGTGTTTATTAGCCATCTATATTTAAAATTTTTCTCTTTATGTCCAATTTTGGGGCTGGGGAGGTTTTAGTCTCTTGCTGATTTCAGAGAGCTCATTTATTATTGAGGGAGTAAGCTTTTGGATTGTCAAGCATTACAGATATTTTTAACACCTTTAAACTTCATTTTTGTTATAAGAATGTATGATTGTTATATGTCCAAG
>NewGene_1963	NewGene_1963.2
CCGGCGGGGGTCGCGCTCGGTGGCGCTGGTTGGACGCGCTCGCTGGGCCACCTGCGGCTGCAGCGCGGCCTCTGGCGGAGGAATCTGGGCGAAGGCGGCGCGTGATTGGCCGCGTCTTGGTGCAGCTCCCAGCCGTGGTGCTTCCGCGTGCTGGCGGCCAGGGTAAATAACAGCTTTCTGAAAAGGATTGGCTGTGCCGGCGTGACTAGGCAGTGCCGCCCTCCTTCCGGCTTCCACCAGGGTCTGTGGCAGCGCTGCCCTGCCGGGAGCTGTGTTCCTCTTCTTGCTGCTGGTCCCCTGATTGTGTTTGAGCCATAATGTCTTCAGCTCCTGGGATGAATCATGGCTGGTACAAGGCAGTGTTCTTCGGTTTTGTTTTTTGGCCGAGCCCATGCCCTGTGGAAGTTCCTGGAACTACGTACAACCTTTGCCTGCAGCAACTCTGGATCCTTTAACCCACTGAGCCGGCCCAGGGATTGAACCCCAGTCTTCGCAGAGACCAGAGTCACTGATTGTTTTTTGTTTTTTGTTTTTTTTTTCTTTTTTGGCCTCCCCATGGCATGTGGAGTCCTCGGGTAGGGATCCGATCCAAGCCTTGTTTGTGACCTGCAGCGCAGCTGTGGCAGCACCGGGTACTTGAACCCACGGTGCCAGGCCAGGGATCAAGCCTGTGTCCCAGGGCTGCAGAGGTGCTGCCCCTCCCTATCCTGCGGCAGCACAGCGGGAACTCCCCAGTGTTTCTGAATACGAGTGCTGTTGGTGTTTTGAGTGAGACAAATCTTTTTGGTGTGTAAAAGTGTTCTGTGTATTTTGGAACATTGAGCATCCCTAGATTAACCCACTAAATGCCTGGAGCACCTCTCTTTTCGTGTGACAACCACAAAGGCCCCCTCTGTATTTCCAGTACTCCTGGATGGGCAGGATGCCCCATGAGAACCCCTGATTCATAGCGAGGGGGCGGGAGGGCATCGTCATGCCCAGTCTTCTTGCAGACAGAAGTGGCCAGTTGACCCGTTCTGGCCAGGACCCGAGGTGGTCTCCTGGGGCCTCTGAGAAAGATTTTCCTCTGTGATGGAAGTGAGGAGAAAGTGCTTCCTCCTCCCCTGTTTTTCTTGTGTCTTAGCCGAAGAAAAGGGAGAGGCGGGGCTGCTTTGCCTGTGCAGTGACCATCTTATGATCATGATGCATCAAGTGGCAAAACAGAAAGCAGCCTGCTGAGAAGGCAGAGTGCAGGGTGGAAAGTCCCTGGATCCTGCACAACACTGTTCTGCTTCCAATCCAGGGATTGCTGGTCGCTGGGCTTTTTGTGAAGTAAAAATGGAAAGTCCTCGTGTTTGAAACCACTGTCCAGCAGGATCCCTGTGAGCCATGGCCAAGCACGTTGACTAATAGTTACAGGAAAAGAGGGCACTTACCTGATAAACAAGTTAAAGAAAACGGAAAGTTACCCACAAAGCTAGGTTTTTCTCAGGACAAAATATGGATATTATAAAATAGGTGCAGAGTTGAATATTCAAATTGTTCAGATGTGAATTGTGTTTCCTTTACTGAAGCCACACATCAAAAGAACTGTTCTTCCTGTGGCATTTTGCTTTATTGTTTGGACATTATGGGATGACTCCAGCCCTCATTGTATAGTGGTGTGATAAAGCAGATCTTTAAATTCCATTATTCACTTCTAGAAAATCGAACTTTATAGGTACACAAATCTAGGTACATTATAAGGCTGTACACCCAGACCCAGGTACATTAAAAATACAAGGGGCTTGGAGAACCTTATTTTCAGAACTTTTCAAAATACTGTTCTGTTGGCTCTGATGCTTGCTAACTTTGTTTAACCTATGGGAGCAACAGGTAAATTCTGTTGGGACAAACACTCGGTGAAACCTCTTTTTAATTTTTAGAAAAGACGTCTCTCCATTCCCCACGAATTACAGACCCACTAGCCCAGGAGACAGTCCATCTGGAAACCACATGCCTGGCCCCCCGCCAAAGAGGCCCATTGAACTGTCGGCAGTTGGAACATTGACTGTGCAGGATCGATGCCTACAGACACCTGTGAGAACGATAGCAGACTTATTTTCATTGCCCTTCCTGCCTTTATTCGCCTCCTGTTTTCCTTTGTCCCACTCATCTGTGTCCGTGGCTGCCAGCCCAGTACAGGTCTTCATCTTTCCTCATGGATGACCGAAACAGCCTCCCAGTTGGTTCCCCGCTGCCCACCAGAACCATCTTGGGCACAACAAGCTAGCCCTTTTCTAACATAACTGAGTGAGGGCTTGTGTGCCCGCAGTGCAGAACGCCAAGCTCTGATAACAGGTGTCTGCAGCCAAGTAAGTTTACTTCCAGGGTGAGGGAGTAGGAGACAAGCCTCAGATCCACTGTCTCTTGAGTTAGGGATGTTTTCAAGGGGAACAATAAAGAGACTGGGATTCGT
>NewGene_1970	NewGene_1970.1
GAGCCCCAGGCAGAGAATAAACGGGGCAGCCGAGCAGGCCAGCCCTGGAGGAGATGTTGAAATGCGTGAAGGGTGAAGCCCTTCTAGACCTAAGGGGTCCAGGGCTCAGGCTGCCACCACTGCATCTTGTACTTGACCCCCATCCCCTGCCTTCTGTCAGCCAGCCATCTGGCAGGCCAAACTCCACACTTGACCTCCCCCCGCCACACCTTAGGAGGAAGCAAAACCTTTCAGGAAAAAGGAAACCCCCAGACAAGGGGAAGAGGCAGCACAGGCCCTGGGAATGGGCATAGGGACATTTGGGCTGAGAATCCCAGGGTCCTGAGCATCAGAGCTGAGTCTAAAAAAGG
>NewGene_2010	NewGene_2010.1
CTGGCAGGTTAAGGATCCGGCGTTGTCCTGCTGTGGCATGGGTTTGATCCCTGGTCCGGAACTTCTACATACCACAGGAGCTCCAGGCAGGAAGCAGCCCCGCAGCCTTTTCCCACCCAGGTGAGAAAACCAGAAGACAAGCTTCCGCATTCAATGGAGGTGTTGACCTTGTGATGTTGAAGCTGGTCTGAGAAGCCCTCAGAACAATGGAGCTGATGTGTGGAAGCCCATGTGTTCACCTTGGTCCTTGGAAGACAACAGAAAAGGAGCATTTTAGGTGAAAGGAAACCCTCGGAGTCCTGGGTGGATCTGCACGGGAGCTGCAGGAACTCCAGGGACCCAGGAAACCACCCAAGTCAGGAGGAAAATACAGCAACGTGTGGCCCCAGCACATTAGCCCCTGGCTGGGGGGCACTTTGAAAAGCTGAGCAAGGCTGAGGGAGTATTGCCTGAGTTCCCAGAAGTTTCCTGGCTTGGGTACAGAAGGTAATTTGTGGGTCTGGAGAGGGACACCTGCTTCTGTCACAGCAAGAATTTCATCTGATCATTCAGAGCTATGTTAACATCGAGACTGCCAAACACAGGGTTCAAAC
>NewGene_2018	NewGene_2018.1
GCGGGCGGGAGCGAGGGAGGAGGAGGCGGCCGCCGCGCGTTCCCGCCCGCGCGGCCCGGCGGCGCCGTGGACCCGCGCTCGGTGGCGGGCACCCCGGCCTTCGTGAGCCCTCGGCGAAAAGATCTTTCTTCTCCGCTCCACAGTTACTGGCTCTCCCACACTCTACAAAGCCCCTTCCCACCACTCCTGACTCTTCTGGCCTTCACAACCAAGGTCCTGGAGAAGGTCACCTCGCTTTTCGCCTGAGAGTCACTGAGGGCCAGAATCTCGGTGAACTCGGGACCTTAGCCCCCAGCCGACCGCGGATGGAGAAGAACCAGCCACCACGTCTCCGGACACCTCCAAACACTCCGCGGTCCAGCCGAATCCCCAGGCTTCTTTCTCCACCTCCCACCCCGCCCCTACCCTCGCTATGCTGAGGCCCTGCGTCCTTTTTCACCTTGTTTTCAGGGAAGACCGTCCTTACCCACCGCCCCCGGTTGGTTCTGCTTCCCACTCCTGCTGCCCCTGGCACCTGCTCCTGCGAGGACCCCTTACTGTTCCACGCGCCCCTGTCCCGCGTGTTCCTGTAGGAAGTTCCTGCACCAACTGCTGGATCATCTCTGTACATGTACAAGCATGCTGTTGATTCCATCATCTTTAAAACAACAACGAC
>NewGene_2049	NewGene_2049.1
GTTTCAAATGAACTGGAGTGAAAAAGCAGAAGATGAAAACCTGGGCGTGCCCTTCACAAATGGGAAGAGACACGCGGGCGCACGTCTCTGTACTCACACAGCTCAGCGAGACAGCCGCCCAAACAAAGCCGCCCCCCGGGCCCTGGCCGCTGACAGAGGGAAGAGGGGACCACGCTGAGCCCCAGGAAAATCAATTTCTGTCTGATCCCCCCAAACCGAACTCATGGTCACAGAAGACACCGTGGTTGATGAAGGCTGGAGCAGGGGTGGAAGGAAGGAGAGAAGCAAATGGCCTCGAATCCCTCTCAGAAGCGGATGGGCAACATCTGGAGAATACAGCCAGCTAGCCAGTGAGACCCTCATCCACACCGTCCCCCCACCAGCAGACCTACATCCCCTCTGGACCCTGAGGCCTCAGGGGGCAGCAGGGGGTCTACGGCCCGGCTCAGAGAAATGTTTTTGATGCGTAAAGTAAAAACGTAGGATCACA
>NewGene_2061	NewGene_2061.1
AGGAGGGGCTGTGCTGGGTTCCCTGACTCTCCACTAAATCCTCATCTGTCCTAGTGTCCCTATGTTCTGGCCGTGGGGAGCTGGGCAAGGAGCATGTGGCCTGAGTTTTGGAGTGGGGCTGGGATGGGCCCAGGGCAAAACAGGCAGGTGACACCAATTGGTGACCCGAGGAAGGGGGTGCCATAGCTACTTTCCTGATGGCCCCAGGTCGCGGGTTTTTTGGGACCAAGCAGGCCCTGCTCCTCCAGCTCCTGCAGGCACCAATAAACAGGAAACGCCTTGGCCACTGGCAGCAGCTGTAATTGCAGGCGATTCCAGAAGGCGGTGCTGGAAGCTCAGAAATGCGGCGTGGCAGCAGCAGGTCCAGGCTGCTTCCTCTTTGCTGAGGAATCAGGGTGTCTGTCTCCTTGGGCTGGAACAGTGCAGAAAGTGTGGTTCCCCGAGGACCTGGACTTTGTCACCTGGAATAACCTGCCTGCACCCACGGACGTCTGGATATACGTGGCGCCTTCCCCTGTGAACAGCCATGTGGCTCCTAATCCCTTCAGGGAGACCTGCCAGCCGGCCCCACCTCCCCCGCCCATCCTGGGCCACAGCCCCCTTCCTGATGGAGGAAGGCTCCAGAAGCAGGAAGGCAGCTGTGCCTTCACTCAAACCTACCACTAACTGGACCACATCTCACAGCCTCTGCCCCAGCCTGGAAAGTTCTACTGTTGTTCACAATCATAGAACAGAACAACGAACAGATGTCAAGTTTAACTGGCACACCCCCCCAGCCCTCCACCCAAGCACTGCCTTGGGACAGATCCTGGAGAAATTCCTGGAGGAGGTCCTGAAGAAGGTCCTGGAGAAGGTTCTGGAAAATGTCAGCTGGGCCAGGGAGGGGATGTACCATCACCGCCTTCCAGCCTCTCATCTCGTCAAAGTCCTAGGAGCTGCTCTTGTTTCTTTATGGAGCCTGTTTTCAGTCCCCATGGTTGTGAGGCAGTAGCACCTGGGGCCCCCTGGGGAAGTGAC
>NewGene_2074	NewGene_2074.1
GTGGGGCTGCTGAGCAACTCTGGAGCTTGGGAGGTCGCGCAGGTTGGGTTCGTCCCTGGCCGGAGTTCCTCCCTGACACCGGATCGAGGCCACCGAGCGCCTTGCCGCGCACGCCCGGGACCCCAGCTCACGGGAGCATGGCCCACCTCAGCGCAGTGCGTAATCTCGGCGTCCTGCCGGGCCGACCCGACCCCACCTCCCTGCTTGGTCCAGTGGCGCCCGTGCGCACCCGGTCCCTGCAGGTCCCCCTCGGCCAGGCCCGTGGAAGCCACACAAGCACATTTCCAGCTTCTCTGGGAGAGTCACCTTGTCATGGAAACATATGAAACAATGACCTTCCAGGTGATCACAGAAACTGGGGGTGCCTGTTCCACAAAGACCCCAAAGAAATGATCAGCATCCATACAGCAGGGGAGTGACCTCACGTGTCCCAAGTCAGAGTCATCAAGCCAGACGCAAAAGTCCAGGGCTGGCACGATACCATGCTGATTCTTCAGTGCATGTATCTGTGTAGATGTGGTGTCTGTACCTCGAGAAAGACTGGGGGGGGGACACAGGAAATGTCAGCAAAATACTTCAGCAGTAGTGGGATTGGGGTGAATTTCACATTTCATATTTATTTATATTCACCACATTTTCTACAATGAACAGGAAAAACATTGAAATTGGAGGAGGGGAATGTGTAGACATACTTGTCTTCCTGGAAACACAAGTGCATTATTTATGTTCTAATGTCCTCTCACCTACTTGCCTTTTTTGTGTCTTTCACCTTTTGATTAATAAAGTCCTTGATTTTGACAAAATTAAAATGAGTCATTTTAATGTTTTAA
>NewGene_2091	NewGene_2091.1
AGCAACCTGGTCATGTTTTTCCAGATCTCTCTGGACCGTGTGAAGAACAGACCCCAGGGGAGAAAGAGTTATGGAAGCCAGCAGCCGTGGAGCTCAACTGATCTTCAGAGAAGCATCTGTTACCTGGAAGTGTCATCAAAACCTAAAATGAACTATCAAGAGATAATCAAGAGATGTTATAGAATCTCCCTCCCTGGAAAGTATTGAAAATAAAGGCAACTACTTTGCTGCTGGTATAAATTCGCATCTGCAGAGCAATTTGGCTATATGTCTGAAAAAACTTACAAATATTGGTACCCCTTTCCCCAAAATTCCATTTGTAGGACTTCATCACAAAGCCTGAGTTCTAATTCCACTCC
>NewGene_2092	NewGene_2092.4
CATTTTTCTTCAATCCATTGAAAATGTTCTCTTTCTAGCTTGGTTTCTGTTGTGGGTAATGAAGAGTCAGTTATCCATCTTTTTTCTTGTGGAGGTTATCATCTAAAGTTTGTAAGACCTCTCTCAGCCATTAGTGTCTTGCAGATTCCTCATGCTGTGCTCAAGTCTGGATCCTCATCATGCATACTTTCAAGAGTTCATTAGGAATCCTAAGAATACTGGCATTTTCTCACATCCACAATACCATGGTTATACCTATGAAAACTACCAATAATCTAATATAGTTAATACCTAATCCATATTCAAACACTCTCAATTGTCCCTGAAATTTGTTTTCCCAATCAGGATCCAAAAAGGATTCATGTCTTAAGATTTATCATGCCTCATTTTATCTTTAACAGCTTTATTTAGACATAATTGACATAGAATAAACAGCACATACTGAAGAGTGAAGTTTAATGATGTATAACATGTATACAGATGTGAAACCATCAGTACAGTCAAGGAATCTGTTTTTATGCTGTTGAAGCAAACACAGCATCATGCTTCATGGTATGGATGTAGCAGATTCTCTAACCGCCCATCTGTAGATGGATGTTTAGATTGTTTTCAAGTGTTGACTATCATAAACAGAATCCAGACGAGGGCAAGAGAAAGGCACCTTGTGCATGAAACTTAAGAAGGAGCTCACTATCAGGTTTGTACAAATACCCCACTTGCTTTGCCCCCATACCAGTCCTGATGGCAAATTAAACTGCCATGAACATTTGTGTCTTGGCATAGACATATACTTTCATTTCTCATGGGTAAATACCTAGGAGTGGCATTGCAGGGTCATGTGGTAGTCACATCCTAATTTCTTTAGAAGCTGTTTTCCAAAGTGTGCCATCTTACATTTCTGCACCCAATGCATGACATTCCAGCTGATCTACTTTCTCTCCAACACTTGGTTTTGTCAGCCTTTTGAATTTTAGTAGTTCTAATGGGTGTGTACTGGTATCTCATTGTGGTTTTAATTTGCCTTTCTTTAATAATTAATGAGGTTGAGCATCTTTTCATTTGCTTATTTGCTATCCATGTATTATTGTCCCTGATGTATTATTGGTTGAAATCTTTTTCCCATTTTCAATTGAATTGTTTGTCATCTTGTTATTAAGTTGTAGTTATTTATATATTCCAAGTACAATTTCTTTGTCAGATATATATTTTGTTTCATTTTTTTCTTTTTAGGGCCACAATGATGGCATATGGAAGTTCCCAGTCTAGGGCTCAAATCAGAGCTGTAGTCCCAGCCACAGCCACAGCCACAGCAACACAGGACCCAAGCCACATCTGTAACCTACACTGCAGCTCATGGCAAAGTCAGATCCCTGACCCACTGAGCAAGGCCAGGGATTGAACCCACATCCTCATGGATACTGGCGGGATTCGTTTCTGCTGTGCCACAATGGGAACTCCTCTGTTAGATCTATTTTGCAATATTTTCTCCTGGTATGTGCCTCGCCTTTTATTTTCATAACAGCATTTTTTTTGAACAGTAGAAGTTTTTATTTTTTGAAGTCCAAACTGTCAGTTGTTCCATGCCTTTTGTTTTATTTTTAAGAAACTTTGCCAAATATAAAGTCACTAAGCTTTTCTAGATCTTATTCTGGAAGTTTTAGGTCTTATTTTTAGGTTTTTCTCCATCTTGGGTTAATTTTCGTATATATTATGAGGTAGGGGTTGAGTTTCATTTTTTTCAATATGTTATGCAGTTGTTTCAGCACTATTTAGTTAAATCATTAGCATTTCTCAATTGAACTACCTCACCAACATTGTTTAAAATAATTGATTATATATATATATCAGTCTATTTTGAACTCCATTCTCTGCTGTTACATTACTCCATTTGCTTATCTTTTTTCCAATGCTACACTGTCTTTAAGTCTGTAGCTTTATTTATTTATTTATTTATTTATTTATTTATTGCCACACCCACAGCACATGGAAGTTCCCAGGTCAGGGACTGAATCCGAGCCATAGCTGCAGCCTAAACCAGAGCTGCAGCAGTGCCTCTGGATCCTTAACCCATGGCACCAGAGCAGGAGCTCCCATATTCTAACTTTATAAGTCTTGAAACCAAGTAGTATTAAGTTCTCTAAATTTGTTCTTTTTCAAAGTTGTTTTGTCTATTCTAGGTCATTTTGACATTTCCTGAATTTTAAAGTCAGCTTGTCAATTTCTAAAAAAAAAAAAAAAAAAAAAAAGCCAGCTGAGATTTTGAATAGAATTACATTAATTCATAGATTAATTTGGGGGTAAGTTCACACTTTCACAATATGAAGTTATCCAATCTATGATCACAGTATCTCTCTTCATTTGTTCAAGTCTCCCTTAATTTCTCTCAGCTACATTTTGTAGTGTTCAGTGATCAAGTCTTGCCCATCTTTAGTCAAATATATCCCTCCCAAGTATTTCATGTTTTTGATGTTTTGTTAAATATATAGTTTATCTAGCTTCCACTTGATTTTTCAGTGATTTTTTCAGTATTGGCTCTTTATCCTGAAACTTTGTTATGCTTATTCATAAATCATAGTAGCTTTCCCTGTAGATTCCAAAAGATTTTTTAAAATAAATGATTATGATTTCTATAAAGTATTTTATTTATTTTCCAATATTGAGTCTTTTATTTCTTTTTCTTGCTTTAATGCACTGGATAGTACCTCTAATAATAGTTCTAGTACTAATGGATAGACAGGGAAACAGAAAATATCTTTGATATTAGCGAGAAAGAATTCAGTCTATTACCATTAATTATGATATTAGCTATAGGGTTTTAATACTTGAGGGCATTCTCTTCTCTCCCTAGACTGTGTGAGTTTGCTGTCAATAAGAAGACAAGACACCAAAAGAAAAAGCAGTTGTGAGTGGTGACAAGATATGGGCTTCAGGCCAGTGGAAGCTGTTGGGTCATGAAAGGACTGCCCAGCACATGCATCCTGTGGCTACAGACTCACCAACAGCCGGTTCCTGGGAAAAGACAATAAACCATCTTGGCAACACAACTAAATACATACCCCTGACTCAGCTACATAGACTCCCAAACTCTGCAGCCATTCTCCCCACTCTGTGAAATAACACATAGATTTATCTTGTTTAATTGCACTCAATGAATCTTTTGAATTTCCATTTAGAGAAAATGTCCCAGGCAATGTTCAGTATGAACTTAAGTGACATAAACTACCATTCCCAAAGTATAATCTGCATGTGTGGAGTTCCCGTCGTGGCTCAGTGGTTCAGGAATCTGACTA
>NewGene_2099	NewGene_2099.7
GTGAAGGAAAGTGCCATTTGTGGGGGCACCGTTGACAGCAGAAGAGCAGTCACACCAGCGGCTCCCATCTGTGTCCCAGGCAGGGAAAGAGAGGTGAGGGGTGTCCCCCTGGCACCGTGTGCAGCTTCAGCCTTAAGAAGAAGAGTGTGATGGTGCCTGTAGAGGGAGGACCGAAAAGCCAAACAGACAGCACAGTTACTGTCACCAGCCCCCTGAGCCTCAGTTCTCACTGTGAGCAGGAGTGACGTGACTTCTCCCAGGCCACTGGAGGACCCATCAGGAAGGCCAAGGTGGTTTATGGAAAAGACACATGAAGGGCTATTGGTGTGCTTCTGGGATGTTCTCTTCTTGAAGCTGCATCCAGTGGTAATTTACTACACAATCCAAACATGTATGCCATTGGGGTTTTGTTGAAATCTACACTAATCCCCGAGATCCAGCGTGGCTCTTGTTGAAACTGTCTGGGAGGCAAATAAAGGTCTGAGGTCAGTTTGGAGGGTTTACTCTAAAGCATTACATGTATTTGGATTTGAAAGTCATCCCTGTGCAGTTGTCACTCACTCTCAGCCCAGAGCTGACTTTTTACCAAGACCTCGACCTGCAGGTTTCTCATTTGTGAGTCCTGCCACACCCTTCTGCCAAGGGAACACTTCTGAAAGGAAACACTTCTCTGACAGGAGAGGCCGAACCCTCCGCTAAGCCTGCTGTGTGTTTCTTCACTTTGAGAGGGAATCACTTCATCTCTACCAGGAACCAGGATGTGTTGGATTACGTTCTTCCAGAAGCCTCCATCACTGATGTATTCGCAGCCCTGGGTGCCTGGCCTCACTCAGGATGGATGGCAGCACCTGGGACTTCAGTATCTTTTAATGTCCTAAGACCAGTTACCCTGCTGCAGTTGAGAAGATCTGGTAAAGTTCACTTCCACTTTCCCCCTCTGCCGAGACCAGCTCAGCAGGATGGGGCTGAAGAACGGGTGCTGTGAAACTTAAGGAAAAAAGTTAACATGAAACAAGACACAGAGACATTTATCTTAAGTAAAGCTCACAGATGCTCCCCCTGCAGATGCCCAGGACCCTGGGTAGAGCCCGGGGACTGCTGGTGATACCCTCATGTTGAGAATGAGGTGAAGAATTCAGTGTCACCTGGGAACCCAAGTTGTGCCCTGTCCACGGAGGGTGGGGTTGGCAGAGCATCTGTGCGCCCACTCTTGTCCTTGGCCTGTGATTTTCACAAGAGGTGGCCAGAGATCACAGAGTGGATGCAGCATTCATGAGAGTTTCCAAGGAAAAGACCTCAGGATGAGGAGGAATGGCCGATGTGTCTGTTGGAGCAAGGATACGGTTGGCCCTGTAGGTGCAGCAGGCAGCAGGCCTGCCTAAGAAGGTGTGTGAACGGAACAGCAAACACAAGCACCGTGCAGAAAACACACTTGCGGGACATGGCCATCCGGAAGCGCTGAGGGATGGGAAGGGGGAGCAGCCGCTCCCAAGGCCTCAAAACATGCTTCCCCTCAGCGTGGTGACCTGTGCCCTGGAGGCGACCTTAACCAGGTGACCGTGTCCTTCTGCTGGGTCTGGGATAACTGGGCACCAACTTTAACGGCTCAGAGAAAGATTGGAACTCTTGGCACCCTTGTTTGGAATGTCTTCCAAGTAGCTAAGGAGTCCCTGTGGGAAGATGAGCTGCTTGAATCAAGAGGTTGTAACCAGAGCTCCTTGCCCTCCAGCATGGCCTCACCCGGCTGCCTGCACAGAGTCCACCTGGTCTTCCACCCATTGGCATTGGTACCAAATGCCTGTCTCCATGCTGTTCCTCCTCTCACTGATGCCTCATGGGGCAGGGACAGAGCATCCCAGACCGCCCCCTAGTCAGGGGTCTTTGAACCTGGACCAGATCTTCCCACACAGAGCAGAGGATCTCAGCTGCTCACGTGTGAGCACAAAGCAGAGGCACAAAAGGCAGAGGAGCAGGTGAGGTGCCTGTTTTGAGCTCCAGAACAGAAGCCGCCTCCAAAGTGCAGGAGTCTTACAAGAAGGAAGAAACAGGCACGTGCCCCAGACCCCTTTGGGAGCCCTGCAAACCCCCGAGAGTGATTCGGGTGGATGGCAGTTTCAGATCCTCTCTGCTCTTGTTTACTCTTGCTTGGAAGATAAGATAAAATGTACAAGTATACAAATAGGTCCAGAGTCAGAAAGGTGCTGGAACACATGGGTACCTGCGGAACCCAATTTTGTGGTGGCCACAGAGAGCTGGGCGTTCCTGGAGTTGGAGGGTCTGAACAGCAGCAATAGACCTGTTGAGGGCAGGTTGGGTGCTGTTTAGACTCTCAGGTTCGTGTTCGGCTGCGTTCCCAGGTCCGCCCCCAGCATACTGATTACTGTGCCTCTGCGCTGCTGGCACCCCGGCACTGGCAGAATGGCTCCCCACTGCCTGCTTCCATGGCATCCTCAGCCCTACCCACCCCTTGGGGGTCTTCTCCAGAGAGATCATGTCTCTTGGGACTGGATTCAAATAATCAGAGAAAACCATTTTCTTTACTGTCTTGTTCCATTACACAGTCAATATAAGAAGGAGACATGAGATGGAGAGGCTATTTTGACCCGAGGGGAAAAGGAACTGCCCATAGTGACTAATTCCATTCCTGGCAGCCAACAGGTGTCCCTGGCAGCCAATGGGTGCCCCTTTTAAAAATGTGGTCCTGTCTCCATGGCAGCAACAGTGTGCAATATCTTCCCTGTCTATAAACACGCCTTGGGTTTATTTGAAAAATAACAAATATCTCTTTATTTGGTTTAACCAAATATCTCTTTAATAAGATGTTATAGACTGATTTGGGTAGAAATGAAAATGCATGGCTTTCTCTTTAAAGGGGGTCATGTGTTGACCCCCAGGGAGGCCGAGCATCTACCCCGAGCATCTGCCCTTGCCTTTCTCTCCTGTTCTTCTCTGTGCTCCGTCGACCCACCTGTCCTGTTGACCTTGGGCCTCCTTTGATTGTTAACAAGTGGAGACTCCAGTTAAACATCATGTGGGCAAAGACGCCTTTGCAGGATCTTTCTATAGGCACTAACTATGACTTGGGAGGATTCATGATTCATTGACTTGAACCCAGTGCACAAATTGTTCTTTTCTGGATGTATAACTGGAACATTGTCCTCAAACTCCAAGAGGAAAATGCTTCTGATATAAAGATGGAAATGAGAAATGGGCTTCTAACCAGAACATCATGAGAGCTCGTGCTGCACGTGGATCTGGACACAATGGGAGCCTTTCACTCTGCAGGGCAGTCGAAATGTCAAATAATTCTTGAAGCATAATGTGTGGCTTGTTAATCCCTGCCAACGTCTTATTGCTCTTTGTGTGCTGAAGAAGTTGCGATTGGAGCAGAGTGACAGTGAGAAGGGACATTTGTCAAGACCTCCCCCCACATTTGCCCCACAGCACCCAGAGCCTGCCGGGCACGGACGCCCCCGCCCAGCATCCTCCAGCAGTGAGAGATGCTCCACCAAGTTCACAATCAGAGACGGTGAAGTGCTTTGAACGAGTTACTGATGAATCACTATAGTGATGTCCTCTTGATTAATATTTAAAATACTCATCCAGATCAATAAGAAGGCAGCCCACTGAGTCTACTCCAACAGAAGAATGCACAGAGATCTCAGCAAGTATTCACAGGAGAAAAATGGAAAAGGACAGTGAACAAATGGAAAAAGCCCAGCCCCACAGGTTGCTAAAGAAACGTGAAACAAAAACATGGCAATGCTCACCTTTGCGGGCTGTGCAAGATGGCAAGAATTTTTCTCCCCTAAATGGTCATGCTTTGCGTTTCTGAAGATGTTGGAGGCAGCACAGGGCTGTGCTACTGCTGGGCACATTATGTGGGCTGTGCTTTCTGCTGAGAGATTCACACTCATCTGTGCAGAGCCTGGCTCCGCGTAGTCTCATCCACCTCACTCTCACCCTTGGCCGACACATGAGCAAGGGTGAGAAGCACATTTACCTATCACTGTGCTTTCCAGGAGGTGAAAGCTGAGAAATAACCCAGAGGCCAGGCCAGGACTCCCAAAGGTTGCAGGCACCTTAGTCTCTCCCCGCTTCTGCCCACAGGAGTGAGACTCAGTTGTGTTTATAGTTATTTTTTTCCTTACTGGATTTGTGTGCACCAAACTGAATGAATCATTATCCTGGATTCATGTGTGGTGCTTTTATAAGCTTGTGCCTTTGTAAAAATATCGTGAGCACTTATAAGCCGACCACTGAACATGAATGAATGCTTGAACTTGGCAGTGACTGTATCTGTGTGAGTCCCTCCCTGCCGACCAAGGTCCTGCCGCCTCCTGGCTGGCCTGACCTGTTTCTTCTTCCTGTGCTCCTCTTTACATCACATCACATCACATTATCCTATATATGTACAAATATGTGTTCCAGGAAGATCTCTAACTTGGCGAAAAGAGCATCGTGCTCATGACATCTTTGACGCTTGTTTTACTCCCTGAATATTTGCCATGGGAACCCATCTGTATTCTTGTATGTGGCTATAATGTCTTCGTCTTCACTGCTTCTATTTTCTTTTTTGAAATTTTATTTCTGTTTTTTTTTTTTTTTTTTTTTTTTTTATGGCTGCATCCATGGCATATGGAAGTTCCCAGGCCAGGAACTGAATCTGAGCTGCAGCTGCCAAGAACTTTGCCATGGCTGTGGCACATCAGATCCTTTAACCTACTGTGCAAGAATGGGGATCAAACCTGCACCTCTGCGGGAACCCAAGCCGCTTCAGTTGGATTCTTAACCCACTGCTCCATAGCAGGAAATCCTCTATTTTATTATATCATGATTTATTAATCCACATTCCTATGAATGAGAATGTGAAATGTTCCCAAGTTTTTGCTCCTGAGAGCAAACACAACAATCCTATCTACATCTGCTGATGTACTTGCAGTTTCTCTCTATGGCATTTGTTTCCTGGGACTTTGTTTGTGATCAAAACAAACTGGACAGTACAGAACACCAGCCGGTCAATCCCTCCCAGTCGGAGGTGGGAGGTTGGAATCCAGGTGTTGGTGGGCAGGGCTGTGTTCTGCGGGAAGGAGCCTTCTGTGTCTCTCACAGCTTCTGTAGATCCCCATGATCTGGGATTCCATGTACATAAAGAACATTTTCTAGATGACAACATTTTAGACGTGGCTTTCAGGGATTAGAGACGAGGA
>NewGene_2104	NewGene_2104.2
CTTCATCTGTACCCGCTGCTGAGGCAGCCCACATGATGCCCGCCTGGTACCTGCCTGCCTGCCCCGCCCTGCTCCTGCTTCAGCCCTGCCCTCCCTTCTTGCCGATTATCTTTTCCCAGGATCCATGTTTACACTCCTGACTTTGAAGACATGAGGTACCAACACGGCAGTGCTGGAAAGGGAGGCAAAGCAGCTGACAAGCAGGTGTTTTCAGCGTAGAGGCTGGAGCTGCCCCACCAGAGGCCGATGAGAGGTTTGTGAAAGCTGAGAGGTGGACCCTCATGTGGCTTCAGAAGCTCAGATGCTTGGTGTCCTAGCACCTGATGCAAATGATGGGTAAGTTGCTCACTCACCTGCAGCGCCACCTGCTTGTCCCTCCCTGGAATACACCTGTTAGTCAAGCTCCATGGAAACAGGCTGGAGAAAATTAAAGATGGAGGGAGGATTTTGTGAGCTGTTTCTGCATGATCAGCACGACCTTCTTCAGAAGGGCCACAGACACCCGCAGTCGTGCAGGGCTCGCCTCCATGTGACTCCTCAATGTCAGCTGGCCTGAAGTGGGTGCTTCTGTTTATAAACGAATTCCTGTGCACAGCAAGTCTGGTGCAGCCTGGTGAGCCTGCTCTCAGTGCCAACAGCACAGTCCACAAGGCATGGCAACCCGTGACAACAGCAGATGGGATGTGTGATATCTCATTTCCATCTTTCATCATTAGTTTCCCACACTCGAGTCACACCTGGGCAAGTGCTCTGTCCATGGAAAACTGTTTGATGACACCCATCAAACAGGCCACATGTCACCACCAATGGGAAAGGATGGGCAGACTGAAGGTATCCCAGTGGGCTAAGTCTCTGCCAGCATGTCACGTCTATGCTCAGGTGTAACCGACAGAGCGCCTCCCTCGTGTGCCCCCACTGTGGGACTCAGGCCCATTGGTCATGCTCTTTCAAAGCATCCCTGACTTTTCCTTCTGGCACCCAGGGCAAATTCCAAGGAGGATGCTTGGCAAGACCCTCTCCCTGGTAGATGCCTGCCTCCCCCACTTGTTGCCAAACTCCAGGAGCTGGGGTTTTCTGTTCTTTCTTCACTACTGTCTATAAAACCCTCAAGCACATGGAGACCCTCCAAGGACTGATCCTGGACGAAGGGCCCAGGGCCTTCTGGACAGACCACAGAGTCGAGAAACACTGGTCTTGCAAGGGCAGCTTCTGAGCCCTGAATGGCGGGATTCTGTTCTAACTGAAACTTTTGGTCAACAAGTTCCTTTCTGTAGTTGACCATCAAAATAGACTTTGTGTCATTTGCTTCTGACCTGACCCTGTGCTTTTTGTATCTGACTCACAGGTGGGTGACCCACAGCTCATTCAGACAGTTGTCACAGCCCCTGGGCACCGTTTCCAGTGAATGATGTTGACAGTAATTTTCTTATTTGTGTTAAGAGTTTGACCTCTTAAAAAAATGTAGTTTTACTCGCACTGCTAACATCAAAACACACACACAGCATGTTTCATAGGGGTTACTTTGAATCCGATACCTGTTTTCTATAGGCTGTCACTCTGGCAGTTTCTGGACCTGTCAGCTCTCAAACTCACCTCCTGGCTGGGAAGACGCTCCTTCTAGTAACTAATGTTCTTTCCTAGTGAAATTCAGAACCAGCTTTTCCACTGACCCAGATATTTCACATGCAGAAAAATGGACCATTCACAGTCAGAGGATGATGAGGACAGACTTGAATAAAGGCAACACTTCTCAA
>NewGene_2109	NewGene_2109.1
CTCCATTCTGCTTTTGAGCCCACCCACTGAGTTCTTCATTTCAGTGACTGTATTTTTTAGTTATAAAATTTCCATTTGGTTCTTCTTTGTGACTTTTATTTCTCTGCAGACAGTTCCAGTTTCTTTGTTGTTGTTTCACGTGTGTTTGTGATTGTTCGTTGAAGCAGTTTATTTTGACGGCTGCTTTAAAATCCTTGTCAGATACTGACATCTGTGTCATCTTGGCAGTGGCATCTGCTCAGCAAATCCTGTCTGAGATCTTCTGGAGCAGAGCATATCAAGATGATTGTGCATTTTAGAGTTAGGTTCACATTTCACTCCATCTCTGGGACATGTGCTGTGTGATCTGGGTAAATCGCAGAACCCTGCATCTCAGCAGCTTCCTCTGTAAACAGGCATGATGCTGCCCATGTCATCAGGCTAGGAGTGTGCACCCAGCAGTGCACAATTACTAGTGGCTTGGAATTTCTAATAAACATTTCAC
>NewGene_211	NewGene_211.6
CCCTGCCGTAAGGCAGTCTTCAGGGTAAGAAACGGCTCAGGACTGTACTATCCGCCCTTTCCATCTCTTCCACCAAAAATACTTGCGTTGGCGCCCAGCTTCACTCTGTGTCTCCCTGGTTGCACATAGCCACCTGACCAAGGCAGGAACTGCAACCACAACTCAGCAAAGAACTTTCTTGACATTACCGTTACTATCGCATAGAATGAGAATGCTTTTGCCTCAATTCTCCACTTTCGTTGCCTAGCAGATTTTGACAGCTGTGACCAGAAAGCCAACATTATACAGCTAACGTGATCGTGTTAAGAAAAGTGAAGGCCAGCCCAGCAAATCAACTTCTTGGAAGGCTAGTGTGGTGAAGTTTATCAGTATGATGTCTGCGCACCTTGACAAGGAGATGGGAAAAGTCTGGAGTCTTTCCCAAGAGGAAAGACTTAAGGAGACTGACATCAGGGACTCCCATACTCAACAGCTCAGGAGGCTCACCTTACAGTAGGGCTCACATTTCCTGCCCACACACTTCAAGCATTTTATCTCCTACTTGGAATTCTTGGCAGCAATCAAATATCACCTGACATCTGAGGAAAACTTCTAAGAGAAAAGACGGACCCAAACAAACAGAAGAAAACACGGAAGAAACTGGGATGATACAGGAAGAAGAAAACTTGGATAGAAGACTAAAAAAGATGGAACGTTCTGAGTTCAGAGTAATATTTTTTTCCCTTAAATTTACTATGCTAACAGGGATGGCGAAAGTTGAGGAAAACTATTCAGAAAATAGCAAGCCCCCCCCCCCAAAAAAGATAAAATTTAAAAGGAGGTCTAGGAGTTCTCTTGTGACACAGTGGGTTAAGGATCTGGTGTTGTCATTGCAACAGCTTGAGTCACTGCTATGGTGCAGGTTTGATCTCTGGCTTGGGAATTACAACATGCCATTGGGCACTGTCAAAAAATAAATAAGTAAATAAATAAAAGGAGGTCTACTATCTGATTACTAGCAGTTGTAAAAAGAAAGGGACAAACAAAAAAGGAAATACTTTCAATAAAACAATTTAAGGGAGTTCCCATGATGGCTCAGTGGTAACAAACCCAACTTGTATCCAGGAAGATGCAGGTTTGATCCCTGGCCTCCCTCATTGGGTTAAGGATCCGGCGTTGCCATGAGCTGTGGTGTAGGTTGCAGTCGTGGCTTGGATCCCAGGTTGCTGTGGCTGTGGTGTAGGCCAGCGGCTATAGCTCCAATTCAGCCCCTTGTCTAGGAACCTCCATATGCCACTGGTGCGGCCCTAAAAAGAAAAAGAAAACAACAACAACAACAACAACAACAACAAAAAACCAAGCAATTCAAGAACCTTTTTCACAAGTGAAGGTCATGATTTTCTGAGTTTAAAGAGCCTATCAATTGCCCAACGCACTGGATGAACGTCTCCAAAAATATCATCATGTTACTTCAGAACACAGGTACAACTTCTAGAATAGACAGGTCTTATGTAAAGGACCAGGTATGAGAATGCTTGGGAATTCTCAACAGCAAGCTAAAAAGAATAACACTGGAAACTAGGATTTCAAAATTCTGAGGGAAAAAAATGCTTTCTAACCCATTATTTTATATGGAGACTTTATATGTTGAAGGGTGATGACAGATGAAGAACATTTTTTGGATAGGCAAGTTCTCAATGAACTACCTTCTGGTCCTTGCACCCTTTCTCAGGAAACTACTGATGGGGTAAGATCCCAGGATGACAACCCATTTCAAGATGAGTATGGCTGGTTCAGACTAAAGTACACAGGGCCTGAGAGCAGCTTCTAAGGTAAGATATAACCAAGGACCACCCGAGGTGTCTCGAGTATCACTGGGGATTGAATTAATGATTAAGAAAAAAACAAGATGGAATTCCCGTCGTGGCGCAGTGGTTAAGGAATCCAGCTAGGAACCATGAGGTTGCGGGTTCGGTCCCTGCCCTTGCTCAGTGGGTTAATGAGCTGTGGTGTAGGTTGCAGATGTGGCTCGGATCCCTCGTTGCTGTGGCTCTGGCGTAGGCCGGTGGCTACAGCTCCAATTTGACCCCTAGCCTGGGAACCTCCATATGCCTCGGGAGCAGCCCAAGAAATAGAAAAAAGACAAAAAACAAAACAAAACAAAAAAAAAAACCAAGATGACTATTAATTATGGGAAAAATGAAAAGTTGGTGAGAAAAAGGAAAAGCCATGGGACCTAATCAAACTGAAAAGCTTTTGCACAGCAAAGGAAACCAAAAAGAAAACAAAAAGACAACTTTCAGAATGGGAGAAAATAGTTTCAAATGATGCAACCGACAAGGGCTTAATCTCTAGAATATATAAGCAACTTATACAACCCAACAGCAAAAAAGCCAATCAATCAATGGAAAAATGGGCAAAAGACCTGAATAGACATTTCTCCAAGGAAGATATACAGATGGCCAACAAACACATGAAAAAATGCTCAACATCGCTGATTATAAGAGAAATGCAAATCAAAACTACCATGAGATACCACCTCACACCAGTCAGAATGGCCATCATTAATAAATCCACAAATAACAAGTGCTGGAAGGGCTGTGGAGAAAAGGGAACCCTCCTGCACTGCTGGTGGGAATGTAAACTGGTACAGCCACTATGGAGAACAGTTTGGAGATACCTTAGAAATCTATACATAGAACTTCCATATGACCCCGCAATCCCACTCTTGGGCATCTATCCGGACAAAGCTCTACTTAAAAGAGGCACGTGCACCCGCATGTTCATTGCAGCACTATTCACAATAGCCAGGACATGGAAACAACCCAAATGTCCATCGACAGATGATTGGATTCGGACGATGTGGTATATATACACAATGGAATACTACTCAGCCATCAAAAAGAATGACATAATGCCATTTGCAGCAACATGGATGGAACTAGAGAATCTCATCCTGAGTGAAATGAGCCAGAAAGACAAAGACAAATACCATATGATATCACTTATAAGTGGAATCTAATATCCAGCACAAATGAACATCTCCTCAGAAAAGAAAATCATGGACTTGGAGAAGAGACTTGTGGCTGCCTGATGGGAG
>NewGene_2122	NewGene_2122.2
AGGTGAGATAGGGAGGAGGGCCCCGGCGGTCACGTGACCGGCAACATGAAAGCAATTTTGTTAACATTCTGGGCTCCAGGGTCGCGGAGCGCGGCCGGGGCCCCTTAAAAAATCCACGGATCGCCTGCGCCGCGTGTGCCTGCAGATCGTGCAAACTCCCGGGAGCGGAAGGCGGGCTGCTCTCCCGGTCGCCCAGTCGCCTGGCCTGGAATGAGGCCACCACCCGGCAGGTCACCATGCCGGAAAGAACCACGTCCGTCAGCAATCTGGAGAAGAAGAATTCACATTTAAAGTTTGGAAAGTGGCAGAAAAAAAAGACAGGACCAGCAGGCTCTCAGATGGCTCAAGAATAAATATTTGGGGAGCCCTCGTGTATAAGAACCTCAAGCCATCAAGATGCTGGCTGAAGGCAAAACAAACGCTGTGGTAGAAGGAGGGTTATAAACACCAGTTCTGGCCATTGCGGAAACCGTGCTGGAGCCTCTCTGGGTATTTCCTTCCTCACTATGTCACATAGATACTTGTGAGTTATTAATTTCCATTTTCATCCCTCTCCGTCCTCTCCCTCACTGAGATATACACAGTTTGTTGGCAGCTGACCATAATTTAGTGTGCAGATCTCAGAATAGCCAGACAGCACACGGGGGACTTGAGGAGGGAGGCGCATTGAGGACGGGCACCAGGTGACTGTTGAGGCTTTGGATTGTTGCCTGTCGGTGAAGGAGTGGTCATAATTTTTGTTTGAGGAAAGGAGAGTGGCACTGCATTAGACAGAACGAGTTCGTTGTTGTTAGAAGTGAGCATCAGGGAAGAAGAGTGTGTGCACGTGTGCAGGTGGGCATGTGTGCAAATCTAGAAGAGTTGAAATAGTTGATTAAATGGGCATTTGTCACCTCTTTTGTCCTGGCTGAATCCCCAAGATGTGCTGTTCATGGGACGCAGGGCACAGCAGTCCCTATGTAGCTGAAACACAAGTAAAACTCTCATTCTCCCTGCCCCATGGCGACTGAACTTGGACACCAGACCTTGGCAGGACAACTGGATGCTCTCATGCGGATCCTGGACTCATTGACGGGAAGGGGTACTTAGAATCCATTCACAGTCATGGTATTGTTGTCCGGTGCTAGAATCTGGGCCAGACTTTTCATGCAAGGAGAGAAGCATGCTGCTTCCTGCTCCTTGACCTCCCAGAATTCCGGAGTTCCTGGCAGCTTTCTGCATTCTCAGTCAGTTCTGTGACCCTTTCCCCATTCAGTACCCCACAGATGAATGTCTTGTACTTAAGCTAGCCAGAGGTCATTGTTCTGGTTGCAGCCAGATATTGACAGCAGGTGGGTTTGCTCTGGGGGCTGTGGGAGCCCCCCAGGAGGGAAACACCAGAAGGACGGGGCCTGATCATGAGAGAAAGCTGCCTGACAAGATGCAAGAACTGGACAGCCCTGAGCCAACATCCCCCCCGCCCCCCGCCCCAGCCACTTGACAAGAGCCAGTGCTGGAACAACCTTGCCCGGACAGGGGGACAGACCAAGGTTTGCTGACAGACAAAGAGGAGCAAGTCAGTGGCTCTCACTATGGTTCACAAACACAAAAGAAGATATTAAAAAGGATACATGACTTACAAGGAATAATATCACAAAGAGGACACTCAGCATTAGAACCGGACCAATATTGCTGAAGTTCATAGATTATATATTAGCATCTATCTATCTATCTGTCTGTCTGTCTGTCTATCTATCTATCTATATCTTCTATCTCTCCCAATTTTTTGTTCCTTATTCTTTTAATGTCCTTTATAATTTCCCACATAGCAGTGTAACCTTTAGCCACATATTGCTTAGTCTTGGATAGTTTTGAAGTCTCCATAAGCAGTGTAGTATTGTAAGCACCCTGCTTTTTTTGTTCCTGTGTTTTTGGGATGGTGTCCATGGGTGATGATGTTTGTGGCTCTGGTTCATTTATTTTTACTGTGGTATAGGACGCTATTGCAGGAATATAGTAATTTGTTTACCCATAGAAGGATGTTATTTTTTCTTTTTTTATGGCTCATACTATTATGGTATTTTACTATTATTTATACATCTATAACATTTGTAACTTGTAAACAGTCTCTGAATATAGGTTCCAATACATAAAAGACTGAACAGTGGATTGGTTAATTTTCTATACAGTTTCTTTGGAAAGCAAAGATTTGAGAGCCAGAATCATTGCCACTCCCCTCCTTCAGCCTCATTATGCTCTCTTTA
>NewGene_2125	NewGene_2125.1
TAAAACATTCTTGAAAAAAATTCAAGAAGACCTAATAAATTGTCCATGGATAGGAAGACAATGTTAGAATGAAAATACTGCCTAAATTTGTCTACAGATTCAATGCAAGCCCTAGCGTGGCTGTATTTGGAGGTGGGGCCTTTAAGGAAGTAATTAAGGAAAATGAGGTCATAAGGGTGGGATCCGATCTGGTCAGACTAGTGTACATATGAGAAGGGGAGGAGACTCTCCACTGGAGAGAGCCCAGGTGAGGACACAGGGTGAAGGTGGTGCCTGCATCAGAGAGAAGAGGCCTCATCAGAAAGCAATCAGCTGGCACCTTGATGTTGGACCTTCAGCCTCCAGAACCATGAGGAATGAATGTCTGCCATCCAGGTCGCCCAGTCCGTGGTGTTTGTCATAGCCACTCGAGCAGACTTGGACAGTGTCACCTCCACACCTCCTATGGCTCTCCCTGCTCTGCCCAAGAACTATGGACTGGCCATTCTCCTGTTGGATGCACCTGTTCCCACCATCCTGTCTGGACTCCAGCTCCCACCTGCCACATGGACACATCATCCCTCATCCCTGAACTAGGCTCTGTGGGGTGATGTGGTTCAGATTCTGTCCCATGAGGAGAGGCTGGCAGTGCTGCCTAGTAACCAGACAGATGTGTGCCAGCATCCCCAGATGCCTGGACCAGATTGCAGATCTTGAGCATGAGATATCAAGTTGACAAGATTAGCATCTTTCTCTGCTCACAGTTTAGATTCCTGGGATCTCCAGATTGGGAGCCCATGTAACCCAAACGTAGATCAAAGGCTTCTCTGTGTTCTGCAGCCCGGTTCTCCCTGGCCTGGACTTAATCAAGTGCAGAGTCAGAGCTCTCCCGGCCATGGAAAACAAGCTTCAACTTCAAAGTCTTTCTCTATAAAAATGTGAATCTACATTACTCCAAAACCCACCTCACTGTGATTTCCATTTATACCTTCATCCTGCGTGTCCAGCCCCCACCCCAGAGCTTGTAAAATAAGTTACATTTCCTTCACTTGCGGTGGGATGTCCTCAAATGTGCCATCAGGATGCCTCTCAGACCTCTGCTTTCCCAGGCTGACCATGTGCAGCCCTGCAGACTGTGTGCTGTGCGTTACCTTGTCCAGAGCTTCTTGCATTTTTACCTTTGACTTTCGGGAACAGTCCAGCGTGGCAAAGACCGTCTCTCATCCCCAGAGAGAGCCCTCCAGATGCCCCACTTCTATAAAGGAAGTCCCAGATCACATCCACGCTTGAATTTTGTCTGTGTTTTGGTAGTGACTTCATGAGACTTGTCAGTCACTCTAAGTGTGAAGATAAACTGCTTTCACAACAGTTGGGGCATGCAGGCTGGCTTGCACAGGCTCCCTTTTCTCACCTCTGATGCCACAGGGAGTCCAGGTGTGGAGGCTGACCTTCAAAGGGGAGGATGACACCTGAGCCCTCTTGGGAAGTGGGTGAAAATACACAGTTTTGAGCAGAGGATGTGTTGGTTAGGCTTGAGTGAGAGAAACTCAGGCTAGAATCCACGCTGCCCCTATGAGGTGAGCACATCTGGGTCCCACTTCTTCAGCTTTTTTTGGGTCTGTGCCCACAGAATGTGGAAGTTCCTGGGCCAGGGATCGAACCCAAGCCAGTAATCCGAGCCACTGCAGTGACAATGCTGGATCCTTAACCCACTGAGCCACCAGGGAATTCCCCATTTCTTCATCTTTAAAGTTGAGTCCATCTGACGTGAATACCATTTAAGGATTTTATTTATAAGACCTCCAATTTATTGAACAATGTCTCACTCAATAACTGTTACAATGATTTCCTTTGATTGAAACAAGGGTATGAGATAGGCATGTTGATACTCAAAATATTTAATAACCTGCACAGGTAACAATGAACCAGATATGGATGTGGATGGTGGATGTAGCCATAGATGCGGCAGCCACATACCAAGCGGATATCCATCAGCCTTGGAAGTTGGTATTATTGTCATTTTGCAAGCAGGGAAACACATCAGTGAGTTAAGTGTGCCAAATAAATTTCTATATACTTGAAACAAGAGGACAGCTCAAGCATTTGGGAGAGAAGAAATTTCCTTCACTGGCTGTGCGTTGGATATTTGGGTTGGAGTACCACGTAGAAATATGTCCACTACCAATGCACCTATCTTTTAATCTTTGAAAAGGTTCAGTGTGAAGCCTGTCTCATATCAGGCTCTAAGGAATAGCATCACATTTTCTAAATGAGCAAGTGCCTTATGATTTGCAACATTTTATAACATAATAATATCAGTAGTGTCATTGCTGACATGTTATTTCAGCACAGTGGGAGCTGGCCACTGTTTAGACTGAGGAAAGGAAGACGATGAGGATGGAGTGAGGCTTAATAAATGCATTCCCAAGACCGCACTTGCTGTGCTTGTGGAGAATGACCCAGAGTAAATGCTGAAAATGTGTGGTGTATCCACGAAAGTCTTGAGGGTAAATGTTGAAGCTATCGCTGGAATCATACATGCTGATGTTAAATTAAAGTCATTGGCATTAGGGAATCTGTTTCAGAAATGCACAGAATCCATGAGCTGCAATGTAAATCTAGAGGTTCCTACTGAACACACACCTATGCCTTTTAAAAATTTAAATGTTCAAAATGTGCTGAGCCCCCAGGCATTTGTATCGAAATACATGACATGTATGCCCTAAGACATAAAAATTAACTGTCCTGGTTCTCACTGGTGGGAACCGACTCTTTTCTTCCGGTGTAATTTCCATTCATATCATATTAAAATGTTCAAGATGCATTTTCTGTCAAAGAAAGTATCATTTAATAAAATTTTTCACTATTCGCC
>NewGene_2130	NewGene_2130.1
TCTACTTTCCAAGTTGCCCACTCACTTCCATGATTGAAAGAGATGGCCACTCACAGGCAGTGCCACTGAAGTCTCTCTCGTCTCAGCTGATGTGGAAGGAGGAGTGCTTCCTCTGGGTGTGAAGTCTATACTCTCACACCCCACCAAGCTTTGGATCTTTCCAGGGCGGTGTTCATTCAGAGACCCGTCACCTGTGGAGGGGAATGACAGATTTCTCATCCTGACATCTTCACAGAGACACATTCTAAGGAGCCCTCCTAGCCCTTTGGACAGCCTCCCTCCCTGCCTGCTTGGGTACTAATGTCACGTTCAGCCGAAGGAAAACAACAAGCCATACATCAGTGTATCAATGAGCAAAGTAATTCCAGGGCACACAGGAAGCATTCTCATTCCTCACTTCCTCAGGTGCAATTGCAAGATGGACAAGATTTTGCAGTCTTCTCAGCTCCACCCATCTGAGCGCCGCCTGCTCTTGTGGAATAGTTATCAAATTGCTCTAGCAGCGAAGGGGTAAAAGGAAATCTTAACCCGGGCCGTGACACCCCCCAAGGATGTATTTCACCTCCTGATGGCACTGCGGGAAAGTGGGCTGCCACATGCAAATGACCTGAGCAGATCCACCTTCCGATTGGCCGAGGAGCCTCCCGCCCACTACCTGAAACTTGAGTCTGGCCGTGAATACACACAGGTCAAATTCAAGGAAAAAACCATCTCAGAAATGCTCCCTGCAACAAGCAATTTCCCCCAAGAAAGGGATTCTGTAGGACAGTTTGGAACACACATACATTGCATATGAACATCATTTGTTAAATCAAATGATAAAATATTAAATAAATCTTTTTTAGCTCCCAAATACTAAAAGTCTGTGTATTCTGCAATCACAATGAATCAGCAAGTTGTTTTTTC
>NewGene_2136	NewGene_2136.1
AAGAAACTTAGGGTGGCCTCTGGCCAACAATCAGCAAGGGACTGAATCTTCCAGCAATCACTTGAACTTGAGTTTGGATCTTTCCCCAATGAAGATTTCAGATGCGACCCCAGCCCCTACAATTTAATTGCAGCCCATGGGAGACCCTGAAGCAGAGGACACAATTAAACCATGCTCAGATTCTGGACTCCTGGGAAACTGTAAACTAATGTGTGTCGTTTTAAGCCACTACTTTGTGATTATTTGTTATGCAACAAGGGATAACCAACGCGTCCAGGGTCAGGCGCTGGAGTGCATGTTCCTGCTGCAGGAATTCCTGAGTCCTGGT
>NewGene_2137	NewGene_2137.11
TGGGGGTATAAAATAATTCTGAGTCCAAGTTAGGAACACCTCCGGCACTGAGACCCTCAAGGCTCATCTCCATAAGATCAACTGGATGAAATGCAGTGAAATGGCGTTTGGGGGTGTGGGCTGGGGGGAGGGTTAGAGATGTTATTCATTTCGCGAGCACATGACATTTCCACGGGTGCTCTTAGAGTATAAGATGGGCGAGCAGCTCGTCTCATTGTCCCAGATGAAACCTCGCACCACACCGGAGAACAGGAAGTGGAGAAGAGTTTGAAAGAGAGCTTTGATGAGGAGTTTCCCTTGTTTCTGGGCTGGCTCTGCCCAGGAGAGTGAGCCCTCCTGCTCCCCGCCCCCTCCTTCCACAGGGGACGGAGGTAGATTCCATTTTCTGCGGCCGAAACGCCCCAGCCTGTTACACTCTGTGCTTTATCTCTGCAGCCAACTCAGCGCCACGAGTAACTGTGTGTCCCCTGCTGTAACACAATGAAGGGACTAAGTTCAATGGTGCTAATGTCAAGAGTGAAAATGGAAAAAGACTTTGTCTCTGAAACACAGACCTCTGTGATGGCGAAAGTAAGGTGGCCTCAGAGCCCTCCGCCCTGACCCGGGAGATGGCTGCACCCCCGTGTCCACCAGCTCAGCACAAGCCCTTTTCAGAACCCTCCCCTCTCTGTGTGACCATGTGCCATTTGTGTAGAAAACAGGCATATTTGCATGACACCCAGTAGCTTGCAGAATCTGTTTCTTCTGGTCACAAATGGTAGTGATCCAGGGATGCGTGGTTTCCATGGCCAACTGCTACGTCTGGAGCCACTAAGATTTTCCATCAGGGTGAAGGACGCTGCTCTAATCTTGGTTAATTCATGGTGCACTATTTGAATTGATGTGTAATATTAAAGCTTCATCTCCCGGGATAATAAGAATATCTAAGTGAACATTTTGGCCTTTGTAAATCCACACAAAGGCAACGTTAGAATTTCAGACAAGGCACCCAAATGAGGGCTTCTCGAGGAATGTCTTGCCCTCACCTCGGCTGTGGATTTTGGTTTGATTAATGGTTCACTTCTGAAGGGTCCCCGCTGAGATGCAAGTGATGTGGCATCCTAACTGGCATGGCAGATGGCCAGTCTGGAGTGGTCACAACAGTGCACAGAGTTCAAGGACTCAGCAAGGACTTGGGGGTCTTTACTGAGTGAAGCAACACTTCTGGGGGTGGGGACACCATGGTCAACAGGAATAGTGTCCATCTCTCAGAGAGCCGGCCACCCAGGATAGGAGATAGACCTCAGGTAGACACTGGTCGCCAGGAAGGCAGTGATGTTGGGGGCAAAGGAGCAGGAGTGGTCCAGAGGAAGAGTCGAGTTGTCTGGGAGAGCAGGAGGCTTCACAGAGAAAGTGGTCATGGAGCAGGTCAGGCAGCACCCAGCCTATTAATGCAAATGGGTCAGTGTCCCAACAGTGAGAGGGGGAGCAGGCCTGTGGGGGCGTGTGGGCAGCCAGAAGGAGTTGTTTCCCATGCTGGCCTGTCAGGAGTCGGGTGGGGTTGGGGTGGTTGGTAGGGCTGGGTCAGGCAAGGAGGAAAACGCACCTGAATTCAGCTCCTCTTGGCCCCCTCCTCCTCTTCAGCCCCAGACCACGTCCTCCTCACCGCCTGAATTCTCTTTCTTAGTCAATACAGAGCCAGAGTCCATGAGTCCAGCCAAGTTTTGGACCACTTCTTCTGTGCCACCTCTGGTGTTTTTTCGATTCGTTGATTCCTATGTAATATCATTTCATTGAACCCTCAGATGTGTCAGGTGAGGTTATTTTGAAACATCAATCGGCCAGCCAAAATTTGAAATATTATCTGTTTTGTTTTCCTTCTCTCCCTCCCACCTGCTGGTAACAAAATATGTCCATATTCACTTTGGCCCTGCTTTCTTTTTCCTTTGTCTTTTTATAGCTGCACCTGTGGCATATGGAAGTTCCTGGGCTAGGGATCGAATTGGAGCTGCAGCTGCAGGCCTATGCCACAACCACAGCAACAAGGGGATCCTTAATCCACTGAACAAGGCTGGGGCTTGAACCCGCTTCCTCAAGGACACTATGTCGGGTTCTTAACCCACTGAGCCACATTGGGAACTCCTAGCCCTGCTTCTGTATGAACTTTTGCGCAGCTTCAAGAAATAGCCATCTTTTAGGACTGAATTTATATAGGCACAAATATTTGAAAAATCACGACACTTATAATAATGTGCAACCTTCTAGAGGAGTATTTAAAACAAATATCTTTACGTGTCTGAGTGCATGCTTAAAGTGTACTGATAAAAGACGTATACAGCAGCAAAGTTTAGCCACGATTTCCTCCTTTCATCTTACCCATTTTTGAGGAATTAGAAAAGTATATAGCAAATAATGTAGAAGTTGAAAAGAAATAATAGGGAGTGAAGAAAAGAGTTCCAGAAATAAATAGATGTGACATTTTCAGAACATTCATAGGAAGAGACAGTTGGACTTTCTACCATTTTCTTATCTTTGTACTCTGAACACTGGGAGAGCGAAGTCAGATGCCGTTTTGGCAGGGGGAAGACTTTTACTGGAAAATCCTGTAAAAGGATACACCCAGCCCTAGAGGATTCTGTGAAACTTCTGGACAATGGGAGTTACTGAGTCACATAAGTGGCATTACGTAAGCAGGTGAAATTTCTCCCCAAATGTGGTTTAAATAATCTTCATTTGCACTCATGTCTTTGTTTTCTCTGAGTGTGGAGCAAGTTTTAGCCACACTGGAGAGAGCCAGACGGAACTAACACCTCCAGAAAAGAACTGGGATGGAACTCAGGTTCAGCAGTGGAGCAGTGGAGGTGCTATTTTTATTGGATTTGATACGTGGCTGCCAGGGCTGCGAAGGGAACTGAGTCAGCATCATGTCCCAGCGGGATGCCTTCGGTTTCCTGAACACCTTGCCCTTGAGCAGTGCTTGAGTCCCCGTCTCTGTGCGAGAGCACCTCCAGCCCCAGGAGCTGCAGTCCTGGGCTCCCCCCCTCCACGGAGTGCAGGAGGATCACCTGCCAGGGGTGTCCCTCCTGCTTCTGCCTCTGTTTTGCCAGGGTCCCCCCCTTCTGAAGAAGGTCCTTTTGTGTCCCTGTTTCTTCCTGGCGTGTGTCTCCTAGTCTGTCATTGATTCCCCCATAGACTGACCTCTCCTTGACCTCGGAGAAATATTACCTTTTGGGCTTAGGACTGGAAGGGGCAGGTGAGGACACAACTGAGGGGGCTGGACTGGTGACGTTCTCGTCGGCAGTTGAGCATGAGAGACACGGGAGCCATTTTTTTACTCTTTTTTACAGCTGCATACTTTTACACCTATATAGTCTTTAATATGTAAGAAGCATCTCAGGACAGTTTTGTAATTTTAAATGTTAATGAATCCTAGATGCACGTAATGTCCAGTTTTGTCCCATATCCTAGAGGTTTCTGCCCTGAACACTCTGATCATCTCTCTTCCGCCTTAACACTCTAGTCCAAGGTGAAGAGTCAGGAAAGACACTCACGACAGGCTGCAGAAGTCTGTGGTTTTGATGTATGTGTTTGCACACATAACTCAGTGCTTCCCTGGCTGCCCAGCCCACTTCTGCACACGTGAAAGTTACCACAGGGCTTGTGGAAACGTGGATCACCACCCCCCACAAGGGCCAGATCTGGATCAGCAGATCCAGGGCTACTTGAGAATTTGTTGGTAGCTCCCCCACTGATGCTTGTGCTCCTGGTCTGCAGGTCACACCTGGGGATCTGTGGATGCAGAGGAAAAACTGCAGATACAGCCAAGCAGGGTGACCCAGGCCACTCCTGAGTCCAGGAAGGGGTGCAGATGTGAAGTGGACTCTGACTTATGACTTTAGGGACCTCTGAATTTGATTTTTTTCACAAGACTTAATGGACTTTTGATTTAATAGATTTATTCTGAACTTGAATTTTTCAGAATGAAAATATATTGCTTGGGAAATAGTATTTTTAATTATATATATTTTTCACAAATGCATATAATACTTTTTCCCATCAAGGAGATTAACCATAGTATCTTGGCTAGAGCAATGCCCCTTCTTTTCATTTCTCAGGTCTGAGCACATGACCTTGCTACATATTTCAGAAATTGTAAATGGTGTGCCCATGTGATCTTGGTTTAGTCTTTGAAAAACAAATAAAAACTATTTTTTGAAAAACTAGTTAGAAGTTCCTTTTGTGGCTCAGCGGTAACGAACTGATGGACTAGTATCCATGAGGATGCAGGTTTGATCCCTGGCGTCGCTGAGTGGGTTAAGGATCTGGCATTGTTGTGAGCTGTGGAGTAGGTCGTAGACTTGGCTTAGATCTGGTGTTGCTGTGGCTGTGGTGTAGGCCGGCAGCTACAGCTCTGATTAGACCCCTAACCTGGGAACTTCCATACGCTGAAGGTGAGATCCTAAAAAACCAAAACCAAAACAAAAAAAAAAAAAAAAAAAAAAAAGATTTGGTAGCTCCCGCTGTGGCACAGTGAGATCGGCGGTGTCTTAGGAGCACTGGGACATGGGTTTGATCCCTGCCTGGGCACAGTGGGTTAAGGATCTAGCATTGCTGGATCTAGTTTAGGTAGAGACTGTTGCTAGGATCTGATCCCTCGCCCAGGAACTCCATATGCCTCGGGGAGGCCAAAAAAGAAAAAATATATTATTTTTTATAAAAAAGCAGTAAGTAAGCTGATCTGGCACATTTTTATTGATATGCATAATTGTTACTGGTTTGTCTGATAATCAGGCAATAACGATAAACAAAACAACTAATAGGTGTTTTTTTCTCTTACATAACCCAAATAATTTTTTTAATATAATTTTGCTTTCTTCTGGTGTCCCTAATTCTCTAGTATTTATTGCAGTCAGCACCACATTAGCAGGATTATCTAAGTAAGGAGATATCTAAGCCTCATCACCTGCCAGCCTACAAAATACACACATCACATTCTCCTAAGGCTTGGAGCTTGTGATCAAGGCCCATTATGCTTTTTGGGGCTTTTCCAACAAAGGCAATGTTGAGGATGTTGATGACAGTGAAGAAGCTGCTTAGGCTGATGAAGATGGTGATGAGGTCCCCAGTGCTGGTTACTTCTTCAGCACTGGGCACTGCCCTGGGTCCTTGTGACAGAAGATGTTATTTAATCTTCTTGGTGACAACACACTGGTCAACTGCCAACTGTCCACAGTGCTTCGTATGCACAACTCTGAGGATGGCTATGACTCTGCTTTGTGCTCCAGTTGTTCTTTATTTCCCCAGAAGTCTTCAAACTCGAGCATCCACGACCAGGTCAAGTTCTATTTCCCACAGAGCATGGCACTGAAGGAACACAAGAATCAGATTTGCTGAATAAATGTCAATTTAACCACTCCAGTCCACATCACGCAGACCCTCAGTGGCTTTTGTGATCTACTGACCCTGTGTCCTTAAAGTTGGAGTTTGGCCAAATTACCACATTATTTCTGATGTGGATTTACTGTCCCTTTGACAGAATCCCTGTTACTGAGATACTTCCAGGAAGCCCTGTGATGCAACTGCCCTGGTTCCATCTAGGAATGTCTATCTGTTCTCAGAGCAGAAATTTCGGGGATTATGGAGTGAGGTCTCCAGGTTTGCCAAGAACGCCCAGGAGGTGATGACTGGAGCCAGTGATCCACCAGCTCTGTTGGCTTTGAGATGACACCAGAGGCCGTAAAATAGGCAGCAATCCATCCTCGCAATCCATCCTTTTTAATGTGATGGCTCTGTCTGGACAGGGATCCTTCCCTTGTGTTTGCTGGGACCTTCAAGCCCTCCAGCTTGTGGGTGATAAATGGCAAGTGGTACCACTTGTTGAGCAGCCAGCAGAGGGGAGAAGCAACCCCCCTGGGGTGCTGTGATCTCGGTTTGAATCCGGATACCACCTGGATGTTTGTGACAGAAACTCTAACTCCCTTGTCCCTCACTTTCCTTTTTGTAACACTGGAATGGTGCCAAAAGCCATTTCTTTTTTTTTTAAATTGAAGTATAGTTGACTTACAATGTTCTGTTAATCTCTGCTATGCGGTGAAGTGATACAGTTATACATACACAGACATGTTTTATGTATTTATTTCCATTATGGTTTATCTCAGGATATTGAGAGCAGTCCCCTGCGCTGTGCAGTAGCACCTTGCTCTTTATCAATACTCACTCCTTAAGGGTGATTAAATATAACATATAAGGAAACCCTTGTCTTATAGCAGATTAAGGATCCAGCCTTCTCACGGCAGTGGCTGGGGTCACTGCTGTGGTGTGGGTTCAATCCCTGGCCCAGGGAATTCCACATGCCATAGGCACAGCCAAAAATAAAGAGTAAAAAATAAAAAATATGTGTTATATTTATAACACATAAGAGTTATAAATAAAACACTCTGCAATGTGGTCTGACTTTTTTTAATAGGTAGAGACTATGGGAAGGAAAAAAATTTTCCCTCTATTCATTTTTTTTTCAGGTATAAAATGAAAAGTGTGAAAAATAAGAGCGGATAGGTTTTATACATTCTTTTTCTTTTCCCATTGTTCATTGTAGGTCTCTAAGGAATTCTTAAAAATTACATTATATCTGGAGTCATGTCTTAAAGTAGATCCATTTAAAAGAGATATTAGTTTGAAATTTCCATTCGTGAAGTCAAAAATGGTCAAAAATCAGCAATTTCGTGTGATGTGGCTAAATATTTTTCTCATATGTTTTTAGCTAAGAGTTGTGTTCTTTTAAAAAAGTTGGCACCAAATGAATGATACGTTCATGATTAACGTGATGTCATAAATGCAAAGCTGCAATAATTATTGATGCTGTCACTGATTTTAAATGGTCAAATTATGCTCTGTGTCATTGCATTTCAGAGCTAAAAAGAACCGAAGATTTTAATCTAACATAACTTTTAAGATATGGAAATTGAGCCTCAAAGAGGTTAATCACACACCTA
>NewGene_2147	NewGene_2147.1
ACTGAAAGTCAGGAATGCTTCCTTCTGCTGAATCAATTGCCGTATCCGGGCTACATTCCTTTTATGGTTCTTCCAATTTATGCAGAAATTAATTCATCGAAACTGTTTAGAACACTCACTTGGAGGCACCTGGGTTTCTATTCTTCTGCATCCCTCCCCATTTGAATCTCGCAATAACCCTCCAGAGCACAGTGGCTGAAGATGTGGGCGCTGGAGCTAGAATTCTCGATTCAAATTCTGACACCAACCCTGACCTGCTATTCGACTCTTTGAGCCTGCTTCCTGTGTGCCAGGGAGGCATGACTCAGAGAGTTGCTGTCAGGAGACGTGAAACACCCTGTGAAGCTCTTTGCTACAGCCCTAAACTATAATGAGCACTTCTAAGGTGTTTTAAAAACACAAATAATTAAATTGTTTTGCTTAAAGGGGGTTAATGAATCAGTTTTTCTCAGGAAGGTGTTTGTCCCTCTTGCTGTCCTCTTGATGTTTTGTCATTGACC
>NewGene_2154	NewGene_2154.1
ACACCATTGACTTGTAAATGGAATTGAATCTGCAGCGTCTACATAATGATACTATCAAAAAGGAAAAAACTATCACATCCATATAACAGATGAGATATGAAATGACTACCATGGCAGACGAACACCCCAGAGAGACAGAAAATGAGAAATTTCCCTGAGGTGAGGAGGACGTTCAAGACAGTATAGACAAAAGACCATTCCTGCTCTGAAGACCATCCAAGACACAAAGAGAAGCGAAAGGCCATCGCTCAAATGGAAGAGAGATTTTAAAAGCCCTGATTATCTCAGGAACATACATTTGAGGACCTTCCAC
>NewGene_2163	NewGene_2163.1
CTTATCTTTTTTTCTTCTTTTTCTCTTCTTCTTCTTTCTTTTTCAGCTGCATCCTCAGCATGTGGAAATTCCCCCAGCCAGGGATCGAATCCAAGCCACAGCTGAGACCATGTGCAAACCAGGTCATGACAATATGGGAACACAGCTTCAGCAGTGCTGGATCCTTAATCCACTGTGCTGGGCCGGGGTCAAAGCTGAGCTACCTCAGAGACAACACCAGGTCCTAACCTGCTGCACCACTGGAGGAATTACTCTTCTTCTTTTCAACTCAAAGGCCATTGCATCAAGGATCTTTTCTTAATATTTGGGAAGTATCTGAGTTTTCTCTGCTAATCAGTCTACTCCCTTCCCACCAACATTTGGTGAATTATTCATACAACAATTGAGAACCACTAAGAGTGC
>NewGene_2174	NewGene_2174.1
TTTTCAAAGTCACTGCAAGTCAGATGACGTCACCTGTCCACGTGCTGGGGGGTTCAGCTCTGCCCCATGGTCGTGTGCGGGCCTTTAACTTATCCAATTGCAGGTCACCTTGTGCTGCTGCACATTAAACACTGGGAGCTTGGAGCAGTATCATTACTTCCAGGGCCCTATCCCATCCTTTATGATAATGTTGCCACAAATATCCATCTATCTGTGTTATCAATCCCCCAAAAAAATGTTATAATTTTTTCTTTGAACTTCATAGGTCTTATAGAAATTACAAAAATAAATATAAATGCGCATACGTTTTTAAGTATGTATGCCTATAGGTATATATATGTGTGTATAAGCTTTTACCCATAGTCATCATTTCTGTTCTTCTTCCTTTCTTCCTGAAAATCTACTTTTCATCCATGTCATTTCCTTCAGCCTCCCTTGTAGAGCAGTTATGCTGGAGACACACTCTCTCTGTTCTCTATTAACTGTCTTTATTTCCTCTTCATTTGAGAGATGGTTTGGCTAGATATAGAATTCTGGTTAGAGTGTTCCTTCATAACCCTTTGCAGAAGTGATTCTGTCATGTTCTGGGCTCGTTGCTGCAGATGAAGAGTCAGCTGCCACTTGGACCCTTGTATTCCAGCAAGACCTGGTTTTCTCTGCTGCTTTCAGCACTTCACTTTCACCTTTATGTTTGAGCAGTTTGACTTCGATGTGGCTCCATGTTGTTTTCTTTGATTTTTATTCTGCTTGAGGTTTGCTGAGTTTCTTGGATTCATAAATTCATA
>NewGene_2178	NewGene_2178.1
TGCAGAACAATGGCTTCAGAGCCACACAGGGGCAACTACGGCACACATGAGTCACTGGGCCCCCTCCCTCGATGTCTCGGTTTCCATGACTGCGACTGTGACCTGAGGATGGGCATAACGCTTTTATCTTCACATTGCTCAACACATCCCTTTTCCAGAACTATCTTTTAGGAAAATCAGATTTGCTCTCTAATGGAAAAATACAGCTTGTAAATGAGCTAAAGAAGAGATAGATAATTTACGACATAGTTGAATCTGCATACAAACTGAAAGAAAAATGCTGAATCAAATGCCAGGTTGTCACCGTTTTCTTCTGAAATTCACATCAAGTGTTCTCAAGGAGAGATGACCAAGCCTGGGGCTTCCATCCCGGCTCGCAGGTCTGTTTAGTTTCTACGGTGTCCCCAGCTCCATTGCATCTTCTCAGGAAGTTTTCCTGACGGAAGGATGGCTCCCATGTCTCTCACGCCCAGATACATTGATCCCTCTCCTGTCGGTGACCCTACTTGGTAGCACATTACTTTAAACGCCCATTACTATTAACAT
>NewGene_2193	NewGene_2193.1
GCAGAATTGGGAGTCGGAGAAGGAATAGAAGCTTCCAGGGCCCATGACGAGGCGGGAGGGGCAGCGGCTGCGCCCACTGGATCCAGCATCCGAGGAGAGCCCAGTGGGACACAGCTGTGGAAGAGCAAGCACAGGGTCTGGGGTGAACAGATGTGTGCTGTGGCGTTTCCTGCCGGCATCAGAGATCTCCTCAGAAAAGAAAAAGTCATGATCATTCAAGAACAGCAGGATTTCTTTTCGTGGCACGTCAAGGAATAATGGGTGGAATAAATAGCACTGGCCCAGGACCTCGGGGCTAGAAAGAAATGAGGAATAAGCAAACAGAAGTCCAATTTTAATGGAACAGAGCATATTTAGCCTGGTGCCACAGGCGCCAAGAGTTATGCTTTCCTTGAGATTATGATAATTACGAATGAAG
>NewGene_2195	NewGene_2195.1
CGCGTGCGCAACTCCAGATTATGAAAAAAGTCTGTCGACTGACTCCAAAAAGGGGTCCTTGGTCGCAGGCCTTAGGGAGCCAGGAGCAGAGTCTGATACTAAGGGGAAGGAAAAAAAGCTGACTGGTTCACCAGTTTGGCAAGAAAAGCCGAAAATGCCTGGGTGTTTAAAACGTCCACGCATGGACCGTTTTTATAAACGTTAACGGTACAGCACAAAAATTGTTAGGAAGAAAGTAAGCCGCGACCTGAGGCGTATTAGTCAACGCCCTGACCTGCCCCTTACATGAGATCATTTGCGGACCTTGAGTTTCCAACCATTTCTTTGAAAACTCAAAATCTAGCAAGGAAGACCACACCTCGAAAAGTGCATTGACAAAGAGGTGTAGAGGAGCGGCATTATCCCACCCGGGATCAGATTGTGAAGATACAGCTTGCTGGGAAGTTTTGACTTTATCTTATGCTGGAGAGAGTGAGCAGGCCTTTACTGATGCAGCAGGAAGAAAGAACAGAATGCAGGAGGGGCAGTTGGCATCAATCACAGCAAAGGTAAAGGGGCTTGGAAGTATAAAAGTAGTTATCTGCACACAGGGGATCCCAGATGCCATGTGGACATGAATACTGATCATTTCAGAACTAGTGAAGAAGCAGGAAAAATAAATGAAGGGAAAGCCAAGAGGTTAATATGGTATCATGTTTTAGTAACTCCTGAAAGTGAACTCATGGGGGAAGTCATGATAGGCAGTGGTGGAAAAAAAGGAACATGGTAAAAGCAAGGGTGATACAGTATGGACAGTCACAGATGGGCTGATTATGTGTCATGAGCACTTCAGAGCCTGTAACACAAACTGGAGTGATGATGCCAATCAAGTTGCAAGGAGAGTAGCTAATCAAAGATTTGTCGTTATCCTGAAAAGTACATGTGAGTCCAATTTTAGAGTGATGCAGCAGGACTTGGGGAAATCGGGTTGTTAAAGGGAGCTGTAACTTGAGAAAAGCATGCAACAGTGACATTAATCTAGTTCCAAT
>NewGene_2220	NewGene_2220.1
ATTTTATTATCGTTCAATGGATATTTCTCTGGTCACTAATGCGGTATGATGTGGGTGGAACATTTGAGTTCAATGCACTATAGATGGGAAATTCTCATGAATATTTTTACCAACGCTATTATTTCCCTAACTTCTCAGAGGGCACAGAGAGGCCTGCTGGGGGTAGCAGAGGGCAGAGCAGAGGAAATATTACTGCCAAATGAGAGGCCGGTCTTTTCAAGGAATCACTGAAAGAAAAGAAATGACCTACTATTCATTAGCATTCTCTCATCTCATTTTAATTCATG
>NewGene_2229	NewGene_2229.5
GCGATGGCCTCATATTCACATGAGAATACATCTTCAGGAAGCAACAAGATTGAGAAACCAAACTTTGATCTATATCCTTTGATTATGGGAAAAATACGAGTGTAATTCACTCTTTAGAAGCCATGTAATTTTTGGAGACTTCAATTGAAAAAGTACAGCTAAGCTGTGTCTGTAAGGCAAGTAAGCACATTCTCAATGAAGAGGGTGTTGTGAAATTCCTTCCAGAGAAATCTGGCATTCATTCTACATTAACCTGGAGGCTGAGGAACCCTGAAATTGTTCCAGTTAGTTCTTACTCTGCCAGGGACAAAAATCTTCCCCAGACGTCCCTCTGCCTTACATCTCTTTGGCAGAAGGGGTCTCATGGCCTTTCTGAGCTACAAGGATGGCTGGAAAAAGCAAGTCTCTCTCCTTTTAGTTCCTCTCTAAAAAAGGCAGTTTTTCAGCATCTACATTAGGAGACATCACTGCCTACCAGTAGCCTCCCCACTCTTGGGAATGGACTCTGGCAAATTTACCACTGTAGCAGTCGACACTTCCCATCTAGCATGGAAGAATGGGGTTCCAACCTTTGTTGCACTATTTTTGAAAGACAGTCAGTATAGGAGTGGCTGGACCAAGTCTATTTAAATTGCTTTGAAATTAACCCAGTAAAGCACCACAAAACACTGCAAGCTAAAGAAGAGAGTGGGAAAAGTTGTACTGGCATCAATCTGTTTCTCACAACTGCCTTGTGAAGGAGGCAGGTAGCCATCAACCATCCTACTGATTTTATAAATGAGGATGCACAGTTAAAGGGGCAGCAGTTTGAATTCAAGGAACCAAGTGTGAAGAGTTTCATTTCTAGGCTCTGAATGACCAAGGGTGTCTGGACTGTAAGTTTTCTGCTCAAAACATGTTTGCTATAGGTCCTCCGACAGCTGGAATTCATCTGAAGAGCTGAGATTCTCTCGATGAGGATGGAATAGGGAAGCGATATTGCCCAGGCAATGCACCATGGAGACCAGACCTATCAGAGTCCAGCAGAGGATGGTGCCCGGGCTTGGTCCTGGGTGCCTGGCCTCCCCTTGGGAACCACGGTCTCTTAACCCTGCCTCAAGCTGCAGAGGATTTAAGTCTAGCCTAAGCCATTGCTGCAGGATTGTTGCACTGAACTGAAAGCTCCTTGTTCAGCATATACCAGTGCCAGTAAAGCTATAGCAGGTGATCCTGACTTGAGGATGGCCTACTTCAGATAAAGAACATAGTCTTGGAGGCACATGGCCTTGAATCCACATCCAGACTTCACTTCTGGCCTGGCCCAGGACGTCTGTCTACATCCATCACCAGGAAGCTTATTGCAG
>NewGene_2233	NewGene_2233.1
CCCACCGAGATGCTCCGCTCGAGCACGGCTTCACCTTGGGCACCGGAGTACCCGCCCGCCCCGCGGCAGGTCCCAGCTTTCCGGGACGGTGGACAGCTGAGACTCCCCACTCCCGACAGTTCGACGGCAAAGTGGAAACCGAGGGCCCTGAGGTCCGCTGCCGCCGACGTGTCCCCGCGCCCCCCTCCCGCGCGCGAGGCCGCAAGCGCCGGGCCCCCGCGTCCCCGGCCGCCCCTTGGCGCCCCGACCCGCGATCGAGGAGGACGCCCAGAAGTCCTGACTCGTTCGCGCGGCAAGGCAGTGCTGGGGCGAGTTCTCTTCTGTACGTCTACACCGGGAATGAGTGAAATGTCGAGGATTGAGACGTCAGGCGCCCAGCCTGGCACCTGAACTGTTAAGGATTCTACCTGAGAATGTGTCTCTTGCCA
>NewGene_2237	NewGene_2237.1
TTCCGTTTGGGCCCTCCATATATTAGAGGATGCCAATCTGCAAAGTTTCCTCAGAAAGGAAGGCGGGACGGCCTGCGTACTGGGAAAGGAGACGAAGGACTTACTCTTCATGATGAGGACTTTCACTTATCCCCCTCTTCCCACTACAGGGGAGAATGTGCATCTATTTCCTGCCAAACCCCAGCCTCATATACTTTTGGCTGTGCCAGAAATCTCTTGTCTAGGACCTTTTACTTCAGTGTATTCAATGAATAAACCTCTAGTCTTTGCCACAGATGAAAAGAGAAAGCAAGTGTTTAATG
>NewGene_224	NewGene_224.1
TTATGGCCCCCGCGGGCCACCGTAGCGGGCCGCTGGCTGGGGCCCAAGGCCCGCAACTTCCGTGTTGCCATGTTGTCTCCAGGCACTTTTGCCTTTCCACACGTGGTCTTAACATTTCCGGTTCTGCGCGGCACCTCCCCTGTGAGTAAGGGAGGCTGGATCTCAGGCTTGTTTGAGCACAGCTTTCCGTGCGTTATCTTGGAGCAAGCGCGCAGGCTTCTTTAGCGCTTTTTTATGCACTAAAGTTATTTGCTCCTCAAGACGTTTCGAAGAGAGAAGAGGCAAAAATCACTAAAGAGAATGGAAGAAAGGCTTGATCATTTTGCAAGGCCCATACTACATGGCTGAGAAATCAACTACTACAGGAGAGAAACTACTACAGGAGAAAATCGACTACCACAGGAGCAAAACAGTGCAGTTTGACTCCTGCACTGTTCAAGCCTTCCTGAAAAGCATACTTGGTCTCTAGCTGCGTCACCATTTTGGCTGCTGGGGTCTGATGAGCAACCTTGTGGAAGAAGAGACAGAAGCAGATCCAGAGTGGTGGATGGAACTCTAAACTACATTGATTTTACTCTTGTAATTTGAATATGACAAAAAAAGTAATTCCATACAGACAAGAGTACATAAAAAAATGATTTAACAACTTTATTAAATATATTTGATACACTAAACAATTCAGTCATTTAAAGTGTGCATTTAATTGGCTTTTAATAAGTTCATAGATTTGTGCGACCATCAGTGCAACCAATTTCAGAGCATTTCTTTTTTTTTTTCAGGGTCGCATCCACAGCATATGGAGGTTCCCAGGCTAGGGGTCTAATTGGAGCTGTAGCCGCCAGCCTACGCCAGAGCCACAGCAACATTAGATCCAAACCGTGTCTGTGACCTATACCACAGCTCATTGGCAATGCTGGAGCCTTAACCCACCGAGCGAGGCCAGGGGTCAAACCCACAATCTCATGGTTCCTAGCTGGATTTGTTATCACTGGGCCATGACAGGAACTCCTCCCAATTTCAGAGCATTTCTATAATCCCCAAAAGAAACCCTGTTACCCTTTAGAGGCACCCCTCAAATCTACCAACAACTACCCCTGCCTTAATTTCTTTCTCTGTAGACTTGCCTGTTCTGGACATTCATATAAATGGAATCATAC
>NewGene_2257	NewGene_2257.1
GGACAGGCACTCACACCTGAAATGGGGAAACTAAGTCTTTGTTCCCTAAGCTTCTACTGAGCTCCTACTGCCTACCTGGCCTCTGTTCAGGGGCGTGGACCTGTGGTCACCTATGAAATGACATCTGGACCAGCTGACAGCTGACAGGGGCTTTGCCACCGGAAAGCCGCAGGAAGTCCAGTGCGGTCCCAGGACCCAGCAGGACCCTCGTCTCCCAAAGAGCACCCACCTCTGGTTGGCAGCCGAAGGCGGCCCGGCATGACCAGCCCTGGAGAAGACGGTTATCGAGGGCCTTGGGATGTGCAAACAATGTCATTTCTCGAATCAGATGGTGCAGCTGGTTTGGTAAATGCAGAATTAACCTTGACCCACACGGTCCTGTTGGCCAGGCACAGACCGAAGGCCACTCTCCAGATGACCCCCTTCTCTTCTGGTCCAGGACTGAGCAGTTACCTGGAGATATCACAGAAGTGATGGAGCCTGTTCAGCTGATGAGGCGAAGGTCAAGTGTCTTGGAAGAGTCCGCCTTTGACCCAGATCTCGAAGGAAAAATGATGCCAGTGGAAAGAGCAAGGATAGGATGGCGCCGCTGATGTGAAGAACGAAGAGAAGAGCTTTGAGAAGTTCAGGTTGTCTGGACTGTCGGATGTGTCTAAGGAACGAGCACGTGATACAGCTGCAAAGGCAGGACAGAGGTGGCAATAGAAGGATGTAAAGGCAGGTCTGGGAGTTTGGATTTACTCTGAAGGCAAGAGGAAGCCACTGAACAGAAAAGTGCATCAGTTGTTTTCCGCAAAGTTACTGTGACATGCAGCTGTGAATAACTTTCAAAGAAAAGTTGATCATTTATCTTTCAGAAGATGGAAAATGAGGAAGTACCCCCGCAGGAGGATTCCATAAGTTGCTAAGGTGACCATGTGAGAATACTCAGTTTGGGAATCCTTGGAGTCCAAGTTTGTGGCTCATATCCTTATGAATCACTCCACTTCAAAATAAAATTAATTTGACACTGGGCCATTTCATCAACTATACTTTTGGCAAGATAATACAAGCCTGTCGCATTCTAGGAATGAGGTAAGTTATTTAGTGGCCTACCCACTGGAGAAAATGACATTTCACCCATTTAGAAATAGAATCACTCTATCAGGAAATCAAAGTGGTAATGTATTAGAAGAATTGAATAAAAGGATACTTTCT
>NewGene_2258	NewGene_2258.1
TGGAAAACATTTTTTTTCCCTATCCAGATTAATACTAACAAGGCCTGAAACAATAATTGGCAGAGTGATACTGGTCAGCAAATCACCATTGGAGCAGCAATGCTGTGGAGTTTGCCTCCTGGGAGGAGGAGTAACTTTCACAATGGACAGCACAGCACCAGGCTGCTGAGAGGGGATGGGGGGATAAGTACACTGACCACACTTTTTCCTCTTAGTCTCTGGGGGCAGCCCTGAGCCTAAGCTAATAGAGAGCCATGTAGTATGAAAAACCACAGCAAATGGTGGAAAAGGTGGACAGAACTCCATCATGGCAAAAAGACAGCTGATCCAAGTGTATTTTTTAAACTATGTAATGATTGCTAAATGTCTTGCTATCAAGGGAATGTGTTAATCTTTTCCTAGAATAACTGGGGTTAACTGTTTGCCTTCTTTATCTTTATTAATTTCTCATTTTTTTGTTTTCCATTAGTGACCAATACATATTCTAT
>NewGene_2275	NewGene_2275.4
GTAGGAGGGGAGTGAGGCGGGTTTTTACTTCCCTTGTTCTCTCCCTGTCGGGTCACTGAGTTGGTTGCATCTCCACCAAAGGCCAATAGGTGACCCTTTTCCTTTTTTTTTTTATTTTAGGGCCACACCTGCGGCATATGGAGGTTCCCAGGCTAGGGGTCGAATCAGAGCTGTAGCTGCCGGCCTACGCCACAGCCACCAGCAACGCCGGATCCAAGCTGCATATGCGACCTATGCCACAGCTCATGGCAACGCTGGATCCTTAACCCACTGAGCCAGGCCAGGGTCCCTAGTCAGACCCCTTTCAAAAAGCCACCTCCTGATTCCCTCAGCCTTGGTGGTTGTAGTGGCTCCCCGCTCTCACTGGTCTTGGTTACTGCATTAAACCTGGTTCTTCCCCCAAATTCTTGGCATGCTTTTGTAAGTAGCCCCTTTACCAAATTCTCTTCAAGTTATCCAGCTCTAATGTCAGGACCCTGCTGGATACAGAGTATGTCCTTCCACATATTTTTTATGACTTTACACACACACACACACACGCACAAATAATAAGACAGTAAGTGGAGTTCTCTGGTAGCTCAGAAGGTTAAGGATGTGTCCTTGTCACTGCTGTGGCTCAGGTCACTGCTGGGGCATGGGTTTGATCATGGGCCTGGGAACTTTTACATGCTGCAGGTGCAGCCAAAAATAAAAAAATACATAACTATATAAATACATAACATGTATGGAGTATTTAAAAAAATAAGATGGTAGGCTGGATGCTTTGATTAAGGGTGTGTGTGTTAGAGACAGACAGCCAACCAGACAGGCAGACACAGAGAGATTTGAGGTGTACCCCATGCGGACACTTTGAAGTATGAGGTCAAGAACTGGCTGAGTGACTGACTCGCTTCCGTGAAGGTATGATAGATGGATGGATAGAGAGAAGGTGTGATGATGGATGGATGGATAGACAGAAGGTGTGATGGATGGATGGACAGAAGGTGTGATGGATGGATAGACAGAAGGTGTGATGGATGGATGGATAGAAGGTGTGATGGATGGATGGACAGAAGGTGTGATGGATGGATGGATAGACAGAAGGTGTGATGGATGGATAGATAGAAGGTGTGATGGATGGATGGATAAATAGAAGATGTGATGGATGGATGCACAGAAGGTGTGACGGATGAGTGGATAGATAGAAGGTGTGATGGATGGGGTTGGGTCATTTCAGACCAGAGGGTATTTGTCAGGAGGATGACTTTGAAAAGACATACGTGTAACTTCACTTGCTCTGAGCGGCTACCCTACCTCCTCAGAGTTGGAGTGTGGAAGCCATTTCCGTTATCTCAAGTCCGCAGGAACCTGGATGGGCTGCTCCCAGTCAGGGGCCGGGAGGAGGGGACCAGTATCTGGCACACAGCTCAGGACGCTAGGAAGAGGCTTTTTCCCTCAGCCTGAGGCAGCTGAGTGGGGTGAACCTGGACCCCTGGAGCTGGTCACGTGGGCAGAGATGGTGGTGGGAGGCGGGCCACGCGTGGTTCTCGTAGGCCCGCCGTGGACCATCGGGAGGGAGAGTGGCTTCTTCAGTCCCGTCCAAGGGTGATGGATGTGAACGGAGAGAATCCTTGCGGCTCTGACTCCCAAAGAAACAGGGATCAGCTGCCGTGGAAAGTGCTACTGAATGTTTCCTGAGGAGGCCTCTGAAGTGACCACAGGTGCCTTTGAGATGGAGAGAGTGCTGCCAGCCTATGGGAGCCTCAGCTGGGCAAGAACTCTCCCGCACCCCTTCTCACTCCCCTCCATACTCTCGGTCCTGGAGGGGCCAGGACCCCTGAGCTGAGGGCTGTAAAAACCTCAGGAGGGCAAAGGGCAGCAGCTGCCGTGTCTGCAGGCTTCTGCAGGGGAGAAGCTGGGGAGAAAATCTAATTCAAGTTTGGAATTTTTATTATCATCCAGGTTTAGACATTTTTAGTTATGGAAGTGACACGGTGTTTACAACTTAGAGTAACCATAGGATTCCTTTTCTACCTGTAAGTTTGCAGAAGTCATGCCGCTGCCTGAGTTTTCTCCCTGAGGCAGAGGAGGAACTTCCCATTGCAGATTGTTTAAAGGGACAGTGGAAGACAAAAATAAAGACGTTTTCTTATGAGATCTTGCGAGACTTTCCGTTCCATATACACCTTTAAAATTATTACAGGACCATTATTATACTTTACACACTCCTCTGAAACTTACTCTGTTCACTTACATGTATTAGACATTATCCCAGGTTAGCGCAGCTTCGCTCCATTGATTTTCCTGGCTGCCTAGAATTCTCAGGTCTGGGTGTACAATACTTTACTCCTTTATTGTTGTGATTGCTATTATTTTTACTTGCCATTAAGAATAACATTGCAAAAGTACCTTTTACCACTTATATGACACCCATGAAGAGATTCTCTGGCTGGCTCGCTGGCGTGGAGCCGCAAAAAGCAGGTGGATCCCGGGGTGCTTTTATCTTCCTACCTTCCATTCTCCTTCTTTCTGATAAGAGCATCCCTGTTTTCTTTTGGGGGAATGGAGAGGTAACAGGAAAACATCTCAAATTTTTGTCTTCTGCTTTTTTTTTTTTTTTAAATCAGATACAGCGGGGGCAGTGCTTGCTGTGCCTGGGGAGGAATCTTGGCATCCACCCTCCTGAAGGGAAGTGGAGTCATGTGACCCAGCTAAGCCAATCAGAAGCTACCTCCTGAGAACACAAAAATGGAAACCAGTTGGGGATGATTTGTCCCGAAAGGTTTACCCTAAGGCTCTACTGAGTTCTAGTTTCCCTGAGACCCTGTTATTCATCCTTATTCCTCCAACTCTGTGGGTTTTAAAAATTGCAATCTAGCCTGGGCATGTCTCTATTGTTTTTCAACGATGTAAAGAATATGTGTGTCTAATATTTTGGCAGATGCCTCTAGTTGCCCTCCCATCAGAGGTAGCCGATTAAACTTCCACCAACCGTTGGGAACGTTTGGGCTTCGTTTCATTCTGATTTGCTTTAAACTGTTGTGTGATGTTATGCACAGAAAGTATCCTTTTATTCAATTCTTCTAATACATTACCACTTTGATTTCCTGATAGAGTGATTCTATTTCTAAATGGGTGAAATGTCATTTTCTCCAGTGGGTAGGCCACTAAATAACTTACCTCATTCCTAGAATGCGACAGGCTTGTATTATCTTGCCAAAAGTATAGTTGATGAAATGGCCCAGTGTCAAATTAATTTTATTTTGAAGTGGAGTGATTCATAAGGATATGAGCCACAAACTTGGACTCCAAGGATTCCCAAACTGAGTATTCTCACATGGTCACCTTAGCAACTGTAAACAATGACATAATGGTCAAACATCAGCGAAAGGAACAGGCACGTACTGTACAGAAAGTTCCCTTAATGAACACCATGTTTGCCAATGACTTTATTCTTACTCTAATTGTAGATTAAGAAAACCAGCTGTAGAAGTAGGCTAATTTGAACCTAATCAGATCTTCCAACTGGGTAAACGCTGACACTGAGAGCAATACAGGCAGGACTCACTGCTCTGTGGGAAGAGAGATGTCCAGGCGATTTATGGACTGTGGGAGCCGTAAATGGAGAATAATAGCAAACACTCAATCACCAAGAATTGTATGTACCAGCAAGCGTATGGAGACATGAAATCATGCCTCCCACCAACTTCTTGAAACATTTCCTGGAGCTTGAATAAGGGAGCAAAACATACGCAAATGATTTTATCTCCTCTCCTCTCTCCATCTACTTTTGTTGAAATTAAGAGAAGGATGGAACATGTCCAGAGGAGAGAGAATTCTGATGCTCAGGGCACAGGGGCTTTGCAAGGTTTTGCCCCAGAGCTGCAGCGCTATTCAAAATGTTTGACAACCAGTATGGTAATGTAAATTGATACAGAAGACAAAAACTCAATCAATGCCTACCACGTGTTTTATAGGCTCTGACAAAGGAAGATCACGTGAGTCAATAAAGTTGTGTTGTTTAGTTACTAAGGTACGTGGAAAAGATTGCCTTTCACATGCCAAGCAGTACGACTGACAGTGGAGAAATTGCCAAGTGCCTGAAATAGATAAAGGCTAATTGCCAAGGCTTCCGGTAAAGTGGGCTGATGAGCAGGGGGACCCCATGTTTCTCAAGTTTCACAACTAAGAAAGGTGTCTGCTGTTTGGAGGGTCTTTTTTTCAAACAAGAGAAAATCAAACAAAAGTTTAATAGTCTGTATACATGGGAGAGACCCAAGAAAACAGAAAAATTCCTGGGGTTTCTTTATAGATACTATTCATCAGTTTATGGACTCTATCTTGGGTTATGAGTTTAAGACTTTTTTAACATGAAGGGATGTTAAATTTTACCTAATACTTTTTCTGAG
>NewGene_2285	NewGene_2285.1
CTGGGAACTTCCATATGTGGTGGGTGTGACCCTAAAAAGATGAAAGGGAGTGGGCAGAATCAAGCTAAAAGAGCGGTTTTGAAGTGAGCATTTTAAGATAACCAAAGCAGTCACTTGTTTTGGAGCATAAAAACCCTAGGTTGCAAGGCACCTGTTTCCCTCTTACACCCTAGGTAGGCATCAACCCTCCAAAGCTCTTCCCTTCCAGTCAATTAAAAGGATTGTGAAAGCAGCATCCAGCTGTTGTGCATCTGCTGGCTGCCAGCCCTGTGCATATCACACTACCGGTTCTTACTACCTTGGAAGGTAGGTATTGGATTCTCCTATTTTAAAGGTGAAAACTGAGACTCATAGAAGTTAAACAATAGGCCCAAGTCCTCAGACCTCATAAATTGCAGAGGCAGGATCTGAGCTGTGGTCTGGCTGGCTCCCAAGCCCTTGCTTCTCTTCTCAATTAGTGGTCAGGTCATTTCTCATCTCCCACCTTCCCTTTCACAGTTGTCTGCCACATCTCACAAAAAAAGAGGTGCACACAGGGCCCCCTCCCCCACCCTGGAATCTTGCTGTGAGGCACTTCACTCTGCGCTGGGCTGCCTCCCACAGGCTTTGCCACCAATCTTCCAGCTTCATGTCAGTGAAGCCAAGTTGGTAGCTTGAAACTGGCCATGGTGGAAGTATTTACACCATGGAAATGAGCACAAGCTACAAAGTAGAGCTCCCCCACAACTTCTTTCTTTTTCTTTTATCTTTTTTTTCCAGAAAGCCAATTTACCTGCACACTCTTGGGTATTGTCCTGGTGTATTAAAACCCTTGAGTGGACAAAAGGTATGGTTTGAAATCCTTGGGTTATATGAGATTCTAATGCCAGGGAGGTGAATCCTTTTGCAAATCATGTTTCTAATTTCCTGCTTTCGACAAAGTTACAGGAACAAACTCCTAG
>NewGene_2299	NewGene_2299.4
GGGGAAGGACGCGGTAGGACTGTAGGAGATGGCTAGGTGTGCTAGAGCGCGGCAAGGCGCTGCTGAGACCCGCGTGTGCGGAGGGAAGTGGGGAACTGCCCCTTTTCCAAGGGCCTGAACACAGCTTTTGACTACTGACTGTCCTGTTCTGCCTTCCTCTTCGCGTGGGCCACCGCCCCACAGCGCCGCTGGGTTCCCTTCGCGGCCGCATGGTACGCGTCCCGGGAGCGAAGCTTCCCCTGGGGGGAGCGCGCTAACCTGAGCTCCTTCGGTGCACCGCCCTGCCGACTGTCTGGAAGTCAGCAATGGGATATTCCCACCACAACTTTACCGGGATCTCTGGGTTGACTCTCTGGGTTGAGGATCGGGGAGCTGGGTCGGGAGGCTGGCTTGTGGCTGTGGTTGAGGGGCCCGGACGCCTCGAAAGCAGGAGGGTGCCCAGGCGAAGTGCAGGCTGCACCATGCAATCTTCCGGGCGCAGAGGCGACCCAACCCGACCTGAGGGAGATCCACGGGCTCTGGGCCGAGGGGAGACGCAGTGGAATGAACTGAACTGCTGGTCCACAAGAACAGTTTTTCTATCAAAGGATACCATCAAATTCTGGCGAAGTTCTACAAATCATAATCTATTTCCCTTTTTCCAGAAAGTTCTGCAGGTCCCAGGTCTAAAGTGGATCTCAGTGGGCTGAGATCAAGGTGTCGGCAGAGCTGCATTCCTTCTGGAGCCTCCTGGAGAATGTGTCCTCGCCTCTTCCTGCTTTAGGGGGCTGCCAGGCTCCCTGGCTGTGGCTTCTTTCTAAGCACATCACTGCAGGGGCGGCTTTCATCAGCAGAGGCTCCAGGTACCTGAGTTTTTCTGAGACTCTGAAATACCAAAAGACCTGCTTCTTGGTTTCATCTGCTATCAACGGAGGTTTCAACTTTTTCTAATCTGCTACCAGGCACCAGCCACCTTCACTCCATCATCTGCTTTTCAGATTCCAAGTGGTGGTGTTTTCATCTACTTTTCCTGTTTCCTCTGTCTGTGGTGTGCACACTTGTGTGCATACATGCACATACACTTTTATTGTCACAGTGGTGGGTTTCAGGGGGAGAGGCAGTGCATTCAAGTTCAAATCTCCATGTTTACATGGAAATCACAGCAGCATTGCTTATAATAGCAAGACTGGAAAGAAAGTAAACATCCACCCATAGAATTAAAGCACAGTAGGTCCTCACAACAGAATACCACACAGCTGTACAGCATTGTGTTACACAGAGGCAGGCTAGTGTGGTGGCTGAGAACACAGACTCTGACACCAATTGTGTAACTTCAGGTGAGTTACTTTACCTCTCTATCCCCTAGTTTACCCATCTGTAAAATGGGATAATAGTACCTACCTTGAAGAGCTGTTGTGAGGATTAAAAGAATTACTATATGTAAAGAAAGATGAACAATTGCAGGTTCATAGTCAGGAGTACGTAAGAGTGATGACTATTAAAAGAATGAAGTGGGTTTACACATGAAGATATGTCACTCTCTCTAAGGTATATTACTCATTTAAAAAAGGTAAAAAAACCAATATGTATAAAAGAAAAATGCATATAAAACAGTATGAGCACCTTTAAAAGTAGAAATATGCATACATATATGCTCTGAACATTTCTGAAAGGATACTCAAGGAATTGGAAAAGTATTATCAGGGTAAAAGGTAGAGGTGACAAGTTTAATGTCTTTGTATATTCTTTGATTTTTTTCTTTTTTTTTCTTTTTTTTGGGGGGGGGCCCACCTGTGGCATATGGAAATTCCAGGCTAGGGGTCAAGTCAGAGCTGCAACTGCCACCCTACAGCACAGCCACAGCAATGTGGGATCAAAGCCACGTCTGCGATCTGCGTCACAGCTCATGGCAATGCCAGGTCTTTAACCCACTGAGCAAGGCCAGGGATTGAACCCACATCCCCAAGGATACTAGTTGGATTCATTTCCACTGAGCCACAATGGGAATTCCCCTTTGTTTGTTTGTTTTTTATTATATGTGCTTAGTACTGCTATAATTTAAAACAAGAAAATTAAAATGTAAATAACTGTTGAAGCTGGGGGGCTGTTACATTATCTCTACTTTTGTGTATTTTGAAATATTTTCGAAT
>NewGene_2310	NewGene_2310.4
GACCCCAAGCTAAAGAGGTTCTGCTACCTCAGTTCAAGTTCCCACAGGCCGAGGATGCTCCTCACTCAGGCTCACCTCACACTCAGGGAACCCAGGAAACGTATTAAAGAAGACAAGCCAAGTTATCCTTCAGACAGGAAATGGGATGTTGGTGGTGGCCCCAAGAAGTGCACAGACTCTGAACTGGAAGATGAGAGACCACTGTGGAAGGGATCCAGGTGTGGCCCTAAAAAAGCAAAGAAGAAGAAGAAACAGAGACACAGAGGGAGAAGATGGTGACTCGGTGATGGAGAGACAAATGAACAGAACTGGTGTCAGTATTCTGTGCTCCTGAGACACCTGAGCTCATCTCCAAGGACTTTCTACCACTTCATTTTGGAAACAACCTAAATGTCCATTGACAGAGGAGTGGATCCAGAAGATGTGGTACATATACACAATGGAATATTACGCAGCCATCAAAAAGAACGAAATACCAGCATTTTTAGCAACATGGATGGACCTAGAAACTGTCATGCTAAGTGAAGTCAGCCATACAATGAGACACCAACATCAAATGCTTTCACTGACATGTAGAATTTGAAAAAAGGACAGACGGAACTTCTTTGCAGAACAGATGCTGACTCACAGAC
>NewGene_2338	NewGene_2338.2
TAAAATTTGGTTGTGATGATCATACAATGATAAAGGTACTAAAATTCATCAAGTTAAAAAAAAGGGGGGGGAACACTGTGCTGCCCTGAAGACTAACCAGGAGACGATTTGGGAGGAGGCAACAAGAGGAAGGAGACAACCAACCCCCCAGGATCCTTGGCACTGAAATCCATCTTGGCTGAGAGGTGCACAAGCCACCAGGAAGGACTATGAGGCAGACCAAATACAGGCTAAGCAAGATGATTGGTCAGAGACAACCTGGAACCTAACCCCACTCCCATAAAGCTGGAGACTGTGAGGGTTATTATGAAACTATGTTCTGGCAGGAGCAAACGCAGATCCTCCCTGGAATATACACTCCTTAGAAGATTAGCACAGCGACTTCTGCATTTCCCAGTTGACTCGGCAGGTGGAGCAATTGAATCGCAACGCAGCTAGCCTGAGTCACATCCTCACCAAGTCGCTGCCCTGGGCTGCTTTCTTTGGGTCAAGCCTACATCCCCCCTCGAATGTTTGTCAGCCTTGGGAAGCGGTCTGACGAACATTCAGGGGGTAGCAACAGCAGCATCAAAGTACCTTCTGAGGTTTCACTTAAACACCGAGCCCCCTGGAGGCTCCCACAGAGGTAGAGCCTGTCGTTGTCCGTGCCCATGGCTATTAAACCAAATACCTATTGCTCTTCCACAGGTCGTGGTTCAGAGGTATTTATTCAGGAGCCAACTTCTTATCAATTAATATTCTGTCTGAAAGGAAGACTTTGTTGATCACCTGAGTCGAATGAAGATTTTTCATTTCTTTTGGCTTTCAGAATCGAGGACAATATGTTCACTCTCCATTTTTTTGGTCTGCTTGGGTGAAGGGAAGTTGATGTTCTAGATTGGATAAAAGACTGGAATAGGCTATTCAGAGGCAGATTCCTAAATAGGGCACCTTTCCTAGGCCAGTCCTCAGAATTTTATGAGCTTGAAACTAGCACCTAACTTTCCAGGCTCCAACAAGCATGCCAGTTTGTCCTGCCCCAAACAGCTGGGTAAGCACGGAACGACATAATGAGTAGAGGGTTGAGGTCAGGGCACCTGTGTTACAGCTACAGAAGGTCCAACACAGAGGTCATGGCAGCGTGCCAGGGCAGAGCCCAGAGCAGTAATATCCCAGAGGACCGTCAATGCCCATGTTATTCTACCACAGCAGAATTGCTGGGGGCTGCAAGTTTCATTTGAATAGCACTTCTCAACCCTACCAGACCTAATATCCCCCCTTTCATAACAAATACTGTACAAATCTCCGACAGAGTAACCTCAAGTCAAAATGCACAGATGTAACTTACCACATAGATAACATTTTTTTTGGCCTCACCCCTGGTATGTGGAGGTTCCTTAACTTGCTGAGCTACCAGGGAACTCCCATAGATAATATTTTAATCACTCTGATCTCCTAACAGTAATGTAAAGTATACAAAAAAAAAAAAAAAGAATACAGACAAGCAAAGTCATTGTAATAAATTATATGTATTTTGGTATGTAAATGACACAATTATAGCTAAAAGCCATAAGAAAGTAGTTTGATGTTTGTGCCTGTGCATATACTTGCCCAAATATGCCAGCTGCAAACAGTAAGTATTGGTGACTCAAATACCATGAGCTGTAGTGTTTTCATGAATAACTCAATAAATTCCAACCAAATTTAAGTATCATCTTTCCTTAATTTATATGGAATGATTGTAAAGTCATAAAAGACAAACTGTGTTTATATGTAAAACAGAGTTAGGTTCTGGGCTCTTCATTGGTTTTGACAACCGCTTCTACACCCAGCCCCCCCAACACACACACACTTGTAATTTCCTAAATAACCCCTAGGAGGCAGCATCGCTACTATGAAGCCCAGGAGGGCCCCAGTTTGGGGAGTGCTTTAGCTGCCTTCCAGATATCCTAGAAAGCATCAGGTTCTCCAAGTAATTACCTAACACCTCCCTCAAGTGCAAAATCCAAGACTTTGCACACCTGTCCCCGATTTGATGACCAATGGCAGGTGGCTCTGGGCTAAATTCCTGTGTAATGATGAAGCCCCGGCCTTTGGATGGACCACCCCTGCAGCGCAACACAATCAGCCTGGGAAATGCAGGTGAAAAGGAGACACCTGCTTCATCCCCCGGGCTCCCTTCCACCCCACCCCACTTCTCCATCTACCAAGGAAAGGCCTGGAAGCTAGGCCCTCAGCAGATCCCCACAGAATAGACCCTGCACCAGCCTCTGGGGTTATTTGGCAATCTGGAGTATAGTTAATTGAAGGGGCTCCGGGCTCTAGCCTTAGTTAAATGAATGGTCTGGTTACTTGACAGCTAGTTCGAAAACCTATGTTCTCAGATCCTTATAAAACTTTCCTAAAACTCGTGAAATTCACCTTCCACCAAAATATCAACGGTTTAGTTAGTAGGCAAGATTCCTTTTTCTTTCTTTTCTTATCCAGTTTCCCATAATGGGGTTATAATATGCCTATATTAATAGAAATGTACTTAGTAAACATGCATGTCCATTTCCTAACTTAATAAATAAATGACCTTTTAAGAATACCGCCAAGTTTCAGGGTCCTCTTTCTAAACAGTTCTCACCATTGAAA
>NewGene_240	NewGene_240.1
GCTAACTTTTGCCTCTCAGGATTCAGATTCATCTTCTACAGGTTTTTCAACAAGGAAATGCATGACCTTTCCAGCCTCTTCAGTCTTCTTCTCGACCTATGAACAAGAGGATGAAGAGTTTGGCAGAGAAGAATGTGAAGCGGTGCAAAGCAGGGCTTCTGACAACTGACTTAGCAGTTCTCTTCACTTGCTTGCTAAGGACACGAGTACCTCAACGCCCAAATCCAGAAAGAGAAGCAGGAAGCGATGGCGGCCTGCGAAGGACACACCCCTGGACGCCGAGTCCTGGGTTCTTGGGTTCTCAGCCTTCCCACTGCACAGCAGGGATCTCAGAATCGTCCCCCTGTGAATTCTCTCACCCATATTCTCATCCTTCCCACTGTTTTCCCTGCTTCTCCCACTCACCCTATTCTGGGAAAATTCCAGGTATGATGGCCAAGAAATTTCTTTTTCAAAAGGGAACACTTCTAAGATTAAGAAGATGTGCTACCAGATGAATTCCAAGAAACAGATGTAAAATAAGATACTCCCAGGCGAACCAGGGATGTTGTGGGTCTTGGGAAGGAAAGGGTTGGCCGGGCTCTGTGTCTGGTCAAATCTCCCAGGAACCTTGCTAATCAGACTTCTGCCGATACTTACTTGCAGAAAGAGTATGAAGAGCCCTCATCTACGGAATGTCTTTAGCAGGCAGGACCTTGTCTTTCTAGGTGGCATGTGATAAACAAACATAGTAGTTATAGATTTGTAGCACTTGGATCTCTGGAAGATGTTGATGTCAAATATATGATTATTAGAAAGTGAAATAGGGATATTTCATGATTGAAATTACTCCCTTTTGTGAGTACAATGTCCTGCCTGCCCACTTGGGAGCCTCATATAGTAAATCTTGACGAGCAAGAGCCTGGGAAGTTGCAAAGGTAGTCTCCTCTTCAACTTCACTCACCAGGACCTTGGGATTGATTGCCTAGCCTTTTGAATTACTAGGAAAACTTAGAAACTGGTGCAGTTTCTTGAGACTTTGACTTGATAGTTTAAATTTCCCAATTTACTAGTATAGACTTGTGCAGAATACATGTTGATAAAGTTCTTGATCTCTCCTCTGGCTGATCATAGAGCCACCCTCAAGCCTAACGTCATGCATTTATGTCTTTTCTCTTGTTTTCTTGATTGTCCTTATCTTTAGAATCCCGCCTACCACAGTCACAAACACAACGCCATAGACATAATGCCATTTTTGCCCATAAATATTCCGATGTGTATTTCCTAAAAACAAGTGCTTGCTCTTCCCTAGCCACAGCAGCA
>NewGene_241	NewGene_241.1
ACAGATACCTCTGGACATGGCCCTGCCCCAAAGGGCCCAGAGCCCAGCTCCACCCATCCATGGGAAGGTACCAGCCTCTGGGCCATGGCCCTGCCCTCCAGACCAGCCTCACCTACCAGGAGGGAAAAAATGAGAGTGCTTGCCTCTTGGAACCGTTGAAGCGCACCAACAAGCTGTGAATAGAAACAGCTATGGAGTAAGGACAGCATTCATAAGAGCCAGGGACTAAATTAAGGGTGGTCCCTTCTGTAAATGACGGATGGAGCCCTTCATCAGATTGGGAAGATAGGAATACTGAGTTTGACCCCTGACCTCACCACCTGATTAGCTGCTTATCCACGCTGAGCCCAGCTCCTCAGGGGACTGCCGTGAGGCTCCAATGAGATGCTGGAGATGAAAGTGTGCTGACAGCTGCAAAGGATCATACCTGGGAAGAAATTACCAGCCAAACCTGAGACAGACCGCTGAGCCAATCCTTGTGAAAAAGATTTCAAAGATTCACCTGATGGTCCTGCATGACTCTTAACTTCAGTGGAGGCAGATGGAGGTCTGTTTGCAGTGATTTTTTTTTTAAAGCCCTTAAATGGTGATCCTCCTTTGTTCAGTGGCCCCTACTCTGAGGTCCCATGTGGCTCCCGAAGATCCAGCCCCTCCAGTTACATGGCTGTGCACCTCCTTGGGGCGCTCAGGTCATCGCTGG
>NewGene_2466	NewGene_2466.3
ATTTAAGATAGAGGAAATGGCTGTGCAAAGGACCTGTGGTAGGAAAGAACTTGGCTGTTGGAATTGAGGGGAGTCCATGGTGCAAGGAGGAGCCTGTCCTGAGATTGGAGAGATCTGGCAAAAATACAGCAGATTTGCAGAAACAGGCTGTTCACTTCCCACCCTGGTGCTGTCACTGCAGATTGCTTCAGAGCTGCTGTCTCCTGGGCTTGGACAACGTGTCAGCATCCGTCTTTGTCATCACAATCCCGGTGTTGCCCTGGGTGCTGGGTGCCTTGCAGAGCCAGCAGGCCAGCCCCAGGCATGCCCTCTGGGTATTTTGGCAGAAGACTGAAGGGGAACTAGAGAGACTGTTCAGAATTAGACAATAAAGATAAAAGAGGGGCAGAATCAGGCAAAGTGTTTTCATTGGAATCTTCCACTTTTATGCTGAGAAGCAGGCAAGGCAAAAACTCTGGATTCAGTTTGCAGGTGAGGAAACAGAGACCCAGAGAAAAGACACTAATTGCCGGAAAACATTCAGTG
>NewGene_2477	NewGene_2477.2
TGTGGGACGATGTGAGATCCGAGATGGAATTGCACAGGTTAGGAGAACATTACAGTGCTGGTCCACAGGCCAGAGCACTAGGAGGGCTCACAAGGCAACCTTCTGTGCAGGAAGCTGTTCCTGATTCAAGAGATATGATTGCTCCAGCTGCCCATGGCAAGTATCACTTGAGACTGGACCATACGCCTCCAATCACTGTGCTCGTGCCATTTCTCTCTCTAGCCTTTCCCTTCTCCTCACTGTTTTTCAAACTCTACTCATGGACTTAGGATCGACTCAGGCATCACCACTTCCATCAAGCCTTCCCTAATACTTCCCCGGGCAAGATGCAGGTGTTTATCCTCCTCACTCTTGCAGCATCTTCTGCATACCTCGGTTGCAGAATGTCTCTGTCTCATGTGTTCCAGGAGGTAAGGTGTTGTTCTAGGTGCTGAATATATGGTGGCAAGCAAAACAAAGTCCCTTTTCTCATGGAGCTTGTGCTCTTCTAGACACAGGGCCACAGGACTTTTGGCTTTGCTGGAGGATCCAGTGCAGAGCAGGGAGTGGTGGCAGAAGAAGCTGAAGAGGAAGAGGGCAGTTTGTTTTATGTGGAAGAACCAAGTTGATACCCTACCTACTTCCACAAAGGATTTGAGGCGCTTATAAAAAGCTAAGGATTTGCCAAATCCAACTACCACTGGGTGGGAATCCCAGACCCCCCTCCTGGGGAGGAGATTCTTCTGCTTCCCTTGAAGTCTCTTGGTTGCTGCAGGGAGACTGCCAACAGGACTGGAGAAAAGAGGCTGCCCCTGGACCCTGTGCACCCTTAGAGATCCCCTTGGGTTGATTCAGTAAATGGATTGTGACTCAGTGCAGTGAGTGGAGAGCCTGGCCCAGAGTAAGAACTTCATAAATGATTGTTGGATGAAAACACAAGGGATAAGGAGTGGCTAACCTCTTTGAGCTTTGACTTCAACCTAAGAATGAGTGGCCTTATGAGCTTCCTGGAAAGCAAGATGGTTCCTACACCAACACCTTGCTCAACTCAAGTCGAAGGATAAAAATTCATAAGTACAACCCCTGTACCTTTATTTCCAAGTTCAACCATTCATCCACCCATCCATGCATCCATTTAAGTCTTAGTATCCATCCCATCCATCCAACATGGCGAGGCACTGTGCTAGACACTGGAGATACTGAAATGATCTTATGGAATTCACTGCCACTGTCAAGTGACAGTGAGAGAAATGCTAATTAGAAAAAAAGAAAAGTGCAAATTGAAGTAGGTAAACAGATAGGGTGAGGGGGCCAAGAATTCTTTGCTAATGAACAGACTTATTGATTGATTGATTGATTTAATTTACTTATTTTTTGGCCATGTCCACAACATGCGGGAATTCCCGGGCCAGGGATGGAATCCATGCCACGGCTATAGCCAGAGACACAACAGTGACAAAGCTGGATCCCCAACCCTCTGGGCCACGAGGGAACTCCTAATGAGTAGACTTTTAAAGGAAGAGACTGGAGTTTGCCAAGCTTGAGAGAAGATGGGAAGGGGATCTGAGAACAGCAGAAATAAAATCAGGGAGCCCAGAACACTGTGTTGAATTCAGGACATGCTGGTAAACCAGTGTGGCTATCAGATAGGATGTCAGGGCAGCGGATTATTGAAGACAGGGAGAGGGAGAAGGGTTTAGAGGTATAGTTTCCCCAATTATCTGCTGCAAATAAAATGAAAATACTGTGGTATCAGTGTATGTTGACACTAACTTGAGTCAGAGGCTTACTCTCCACCAAATGCTTTTATTGTTGTTACTATTCTTTTGACAACATTTATTTACATTTGCTTTAGAGCCCAAATCAAAGCAAATCAGAATATGACAAAGGTGTGTGGGCTAGACGAGTTCCTTGATGGAGAATGAATTTGCTCTTTTGTATGTAAGTAGTTTCTAGCCTGATGGGCTGCTGACTGCTGTGGCACAGGGACTATTTCCAACGATTTAACTTTGGCCCCTAACAAACCACATTTTATAATTACTTTTTACCCAGATAGCATCAATGATATAACCATGACCTATGTAAAATCTGCACATATGGATATGCCAAGTTCATTCACTGATTTCCAGAATTTCAGATCCTCCAAGGATTTTCCTGAATCTCCATGATGCCTCAGAAAGCTTCATTTTGCATCTGATTCTCTTATTTTGATTCAGAAATTCATGTTGCTTGTCTCTAGTGCACAAAGCAGAGTTCCCTCTTTTGGACAAATTGGTCTTGGACAAAGTATGCCACATAAATTCCTTCTAGATCATCTTGTGCCTTAAGACTAAGGGCTTAAGGAGTTCCTGTGGTGGCACAGTGGAAACAAATCAGACTAGGAACCATGAAGTTGCGGGTTGGATCCCTGGCCTTGCTCAGTGGGTTAAGGATCCGGCGTTGCCGTGAGCTGTGGTGTGGGTTGCAGATGCAGCTCGGATCCCACGTTGCTGTGGCTCTGGCGTAGGCCGGTGGCTACAGCTCCGATTTGACCCCTAGCCTGGGAACCTCCATATGCCATGGGAAGCGGCTCTAGAAAAGGCAAAAAGACAAAAAAAAAAAAAAAAAAAAAAAAAAAAAAAAAAGACTAAGGGCTTAAGACAAGATGGATTTCACAGCACCATACGTGTTCTCTTTTCCTAGTAAACATGAAGGAAAGAGAATGAGACCCAATCCCAGTTTTCCTGGATGCAAGAAAATTCATTGTCTAAGTGCCACATTTCTTGGGACTGCATAATAGTCTATTAATAGTGGAGCATCACAACAAATAATAGTGTAGTAATTTCATGATGATACCTATAACTTAAGGAAACCCATGAAAATGTAGAATTCAGAGATCTCTAGCACTAGCCTCTGAGAATGAGTCACCAATTTGATTCTCAATTCTAATCAATTGGCACTCTGACGTTTATGCGTAAATAGATCTCTTCCAATCTCATTAAATATTCAATCTGTATTCAAAGTTATTAAATATTGAACATGATTTAATAAATACAACCAAGTTAATTAAGACTTCAATTGCTGGTTGTGGGTTCATAAAAAGCTTGTGAAAAGAGTCATACCATTTGAGTTTTTCTTGATCCTCTCTACTGTTTTTTTTTTTAATTATTAGATATTTTTATTTTAGTTTACTTTTTATTTTTATGTTTTTGTCTTTTTACGGCCACACCTGTGGCATATGGAGGTTCCCAAGTTAGGGGTCAAATCAGAGCTACAGCTGCTGGCCAACGCCACAGCCACAGCAATGCCAGATCCTTAACCCACTGAGCGAAGCCAGGGATTGAACTTGTAACCTCATGGTTTCTAGTTGGATTAGTTTCCACAGTGACATGATGGGAATTCCTACTTTTATTTTTTAATTTTTTTGGCAGCATCCATGGTAAGCAGGAGTTCCTGGGCCAGGGATTGAACCCAAACCACAGAAGTGACTATGCCAGATCCTTAACCACTAGGTCACCAGGGAACTCCCTTCTCCTGTTTTTAAGTGAGTGCAGGAGTTGTATTATATGCACATGAAGGCATTTTGGGTTGTACTGGTGTGTATGTAGGTGTGTTGGGTTGTTATCTCCTAGAAATTTGTGTCCTGAGCAGGATTGTTGTGTGTGGGTATATTTGAAGATGTGCTGGGTGTACTGTGTTAGTGTGTATTATGTGTGCAGATATAACACTGCTGAGTTGCCTTAGATCCTGCCTGCTCCTCAGTTTCTTCGTCCCTTGCTAGGAAACAGGGATCCCACAGTCCTTTCTAATTCTTTGCAAGTATCCAACGGCTGCTTTTTCTCAGGGTCGTGAGAGTGTAGAGTTGGCCCTTCACTTGTCTTACTCTGTCCCAGTCCTGCAGTGAGACACTCTATGGCGCTGAGGACAGAGCTTTCAAAAGGCTTGAATTCAAAAAGATACATGCACCCCTATGTTCATTGCAGCACTATTCACAATAGCCAAGACATAGAAACAGCCTAATTGTCCATCAACAGAGGAATGGATTAAGAAGATGGTACATATATACAATAGAATACTACTCAGCCATAAAAAAGAATGAAATAATGCCATTTGTAGCAACATGGATGCGACTAAAGATTATTATACTAAGTGAAAGAAGTCAGAAAGAGAAAGACAAATACCATATAATATCACTTATACGTGGAATATAAAATATGGCACAAATGGACCTATCTACAAAATAGAAACAGACCCAGACATGGAGAACAGACTTGTGGTTGTCATGGGGGAGGGGGAGGGAGTGGGATGGACTGGGCGTTTGGGGTTAGTAGAGGCAAACTATTACATTTAGAATGGATAGACAATAGGAGTTCCCGTCGTGGCACAGCGGTTAATGAATCTGACTAGGAACCATGAGGTTGCAGGTTTGATCCCTGGCCTTGCTCAGTGGGTTAAGGATCCGACGTTGCCGTGAGCTGTGGTGTAGGTTGCAGACGTGGCTCGGATCCTGAGTTGCTGTGGCTCTGGCATAGGCCAGTGACTACAGCTTCAACTGGACCCCTAGCCTGGGAACCTCCATATGCCATGGGAGCGGCCCAAGAAATGGCAAAAAGACAAAAAAAAAAAAAAAAAAGAAAAAAGAATGGATAGACAATAAATCTTACTGTATAGCACAGGGAATTATATCTAATCTGGGATAGAACATGATGGAAAATTATATGTGTGTGTGACTGTGTGTGTATGACTGTGCATCAGCAATTGTGACAACATTGTAAATCAAATATACTTTAATGAAAATATTTTTTAATAAAAAAAGAAGAAACA
>NewGene_2482	NewGene_2482.1
TGAACCACGAAGGGAACTCCCTCCTTGGCCTTCTTGAATGCAGCTGGTCCTGTACATAGGAATTCTTCTCGCGTGGATCAAGCTGATGGATGTGTGATTTAATTGGGAGAAGGGGCAGGAGGGAGATAACAGTGATGAAGGCAAGAGGACGCCAGAGAAACGCAAGACGGCCATGTCAGACCACGCCAAACAGAACACAGAACTGAATTTAAGAGAATACTCTGAAGAGGGACCTCCCTTGTCTTTCCAAGCCCCTTGAATGAGTGTCCGCCATCACCTCGTCTATTCAACATTATACTGTAGGTCCTAAACAGTGCAATAAGAAGTTCCATTGTGGTACAGTGGGTTAAGGATCTGGCGTTGCTGCAACTGTGGCACAAGTCGAAACTGCAGTTTCCATCCCTGGCCCAGGAATTTCCACATGCCACTGCCTGCAGGTTGCGGCTGGCACTTCTTTCCGAAGAGGAAACCGGTTAGAGGAGTGTAGCGATGAGTTCTGCCCAAGTGAAGCCTGGCCGCCCCGTGTTACACAGAAACTCAGATTCTGCGAGTGTTCGGAGCAGCTGCTGACGACCTGCCCCGCCCAGGCTGAGCGGAAGCAGGCCGGTTTTGGTGAAAGTTACTGAATAAGCACAAAGTGTGATGAACGGAAAATCCCACCATGCTTAAAAAGGTAGTATGGAGCCTGAAGGAAGTTACGAGGGTGTCAGAAAAGCCGCCTGCTGGAGTCTGGGACTGGCTGTCCACGCTCTACTAAAGGAAGAAAGGTGGAAGACTCGGATCTCGTCGTGTGCGATTCTCCCGAGTGGTGGTGCTGCTTGGTCCTCATACTTCCTGTGCTAAGGTGCCCAGAATGGGCATCCAGAATGTTCTCTTCTAGATACCCAGACAGCAGAGGCTGGCCCAGCCTTCAAGGAGCTCACAGTGTGTGTGGCCGCAGGTCCGATGGCAACGGAAACGTGTGTCACGTGGGCATTTCCAGCACATTAACTGCTTTATTAAGTCAGCTTTCGACAATCCAAAAAAGACGGAGAAGGAGGAGAAGAAGAGGAAGAAGAAAGGAAGAAGGAAAAACACACGGTGGTTTTTTTTAATTTTTAAATTTTTTTGTACATTTTTAAAATTAAAATATAGTTGATTTACGATATTGTGCCAATTTCTGCTGTACAGCAAAGTGGCCCAGTCATACATATACATACATTCTTTTTCTTATATTATCTTCCATCATGTTCCATCACAAGCATTGGATATAGCTTCCTGTGCTCCACAGTAGCATCTCACTGCTTACCCATTC
>NewGene_253	NewGene_253.1
AAAGAGCTGGAATAGAGGATGGAAACATGCCTGACACATCCTTCCCACCCTCTGCAGGGCTGCCCAGCTGGGCTTGAAGTTTCATGTAGGGTTTATTGGGCGCCGATTGTGTGTCCACAGTGTGGTTAGGGGCTGTATGTCGCCCTTCTCCTTGAATTCTTCCAACACCTTCCCCCTCGGGGACTTGCCTCCATTTGATAGATAGGCGCGCGGAGGCTCCGTGGGCATGTGATTGACTCAGCGCCTCAGCACTGCTGCCTCCCTCACCCAGGTCCTTAGCCTGGAGTTCAAGGACCTGCACCGGTAATTCTACAGAAAGCCTCAGAGCAGCAGGAAGCACAGAGTGGAGGATCCAGCAGGGAAAGCCTCTTCCTTCACCAGAGGACTTAGCCAACCTCAGGTCAGGCAACACTCTGTATCCTCCAGTCTCTCCTGGAGGCCCTCTGCCCTTCGACCTGCTAGTGATGGGTACAGATTGCTTGTGTGCACACTTGAGAGAATTAGGTACTTAGCGCCTGCGGTTCTTCACTGGCTCTGGCTCCCCCGCGAGTAGACCACAGGAACTGCAGTCGAGCCAAACCGGCTCCGCCCACTCCCGGCAGAGTTCCGGGAGGAGGAGCAACTTCGACAAACTCCTCCGCCAATCGCTCTATAATGCACTTGTGGGCCTCCTCCGCTGCGGTGTACTCGGCGTAATCGCATGCGCTGGGTTTCCCTCAAGTAACTTTCCTTGCTGACGACAGAGTTGCTCTCTAAAGTTGGGGTGTCCCAGTAGACGCTGGCCCGAAAGCCGTTCTCGGGCCTCATCGGCGGCTGCAGCCCCATCCGAAATGCAGCACTGGGTGAGACACCCCGTGCTCTGGAGACCGCAGAGCTCGCCCTTGGAGAAGAACCGCTGGATTTCACTTTGAACTCTCTCCTGCTTGCGCACCTGGAAATTCCTGGCAGTGATCAAACCTGCACCACAGCAGTAACCAGAGCCACAGCAGTGACAATACAAGATCCTTAACCCCCTGCACCACAGTGGTAACTCTCTTGGCTATTTTTTTTTTTTTAATGTATCTGTATGAGATGATGGACGTTCACTAAACTTATTGTAATCATTTCATGATGTATGCAAGTCACATCATTATGCTGTATACCTTAAACTTATACAGTGCTACTGTGTGTCAATTATATCTCAATAAACCTGGAA
>NewGene_2530	NewGene_2530.1
GTGGCCCCGCGGTCCCAGCGAGGTCTGGCGAGGCAGCGCCCGGCGGCTCTTTCTCTCGGCTCGGCTCCCTCGCTCGCTCCCCAGATCGGCTCTCTCTCTTTTTTGTTCTCCTCAAACGCACACTGAGGGCCCCCGGAGGAGCGCCGCGGAGTCATTGGCTGCCTCCCATCATATGCCAGTCTAGACACTTTGGCGGCTCCGCGGCGCTGATTGTTGCGCAAACAAGAACCATGAAGATTCTACAAGACAGTGCATTTTAAGTTCACAAATCGCAAGTAAACAGGGTGAATTTTCACAAGTGAACAAAACACCTGTGTAAGCAACACCTAAAGGACAACTAAAGAATAAAG
>NewGene_2540	NewGene_2540.1
CCGGGAAGAGCTGGGACCTGGAACCTGGAACCAAGCCATCCCTGGGGCCAGAGAGGAGGCCACACAGGGCAGAGGGCACAGCCAGGCCGGCACGCTGGTGAGTTCTTCCAGAAGGAGGGAGAAGCAGTGGCCAACAAGCCCTGGAGACTATTCCAGCCCCTGGCGTCGTGGGAACTGCCAAGGGGACCATCGATGTGGCAGCTGCCCAGGCCTGCGCGGATGGCAGGGAGATTCTGGCCCCCACCCCCACAGCACGGCATCTGGCTGGCTCTGTGGGAACGTGGAGGTGGCGCAGGAGGG
>NewGene_2581	NewGene_2581.2
CGAGCAGAAGGAAATAAGTGCTAAATATAGGAGCTGCAAGGCCGGGACAGGGAGGAGGGGGCCAATCACGCTGATGGAGGGATGAGAGAAGGCTTCCTGGCGAGTCTGCGGGACCTCGCTCCGAGCCCACAATGCTAAGTGGGCTCAAAGAAAACCAATCTGTCACTTCAGCAGAAGGCCTTAATCCTTACTCCAGCCACATGCGTCATCCCCCCGCCAGGCCCTGGGGAGAGGCGGCAGAAGCCCCAACCCTGACACTCAGCCTAGGGTGGGTCCCAGGGCCCACACCTCCCAAAGACAACAACACCCCTCATCACCAGAGCCTAGAAGAGCTGACTGTAAGTACAGATTGAATTTCTGTTTTTACTTAAAGCCCCTAATTTCTGGACATTTATTTGGGGGATTACAGTGGTGGCTTAAGCTACTTTAAGATGCTGTAAGTTGAAGCCTTTCCTTCACTTGGCTGCGAAAGTTTAATTCAGTCTAATTATTTCATATGGCATTGACTATAATAGTTTCATAATTTCTAGTATATTAAGCACTTAATATGTTGTGTCATTTGAAATCACATATTAAATTCAGCAAAGTACATTTTAATGAGAGTTAAGTGGTGTGAAAATATTAATACATTGTGATGGTTCATCTTGGCGCTCATATTTTGTAGGTTGGTTCCTGATGCACAAAGGCCTGGCTCACCAGGTGAGGGAAGCATTTAACGGCCTGGGGCTCAAATGGGTGTCTGAGCAGACAATATACCAAACTTTACCGTGGCATTCCTCATGGGGACTTGGGAACTGCAAGGCAGGCAGGGAAATCATTACTTCCATTTTTGAGAGGAGGAAGCTGAGGCTTATTGCTGGGACATCGCTTTGGCCCCTTACTGACTCTGTTCCACAGCTGCCCGTCAGTGTAACCTGGGGGAGTGAGTGATGTCTGGATCCCAGGAGGGAGGACTTAGAGGAGGTGTCAGACACCCCCAACCCTGAGTCCCACAGAGAAACTGACAGAGCCACAGAGAGGCCGGCCGACTTTGTACTTGGACTTGGCAATTCCTTTGGAACCCTCTTTCAGAGCACACACCAGATTTGAGAGAGCATTCCAGAATCCTTCAAATTGTATTCTCATATTCCTTCTAGGTGCAAAGTTAACTCTTGAGTCAGAGTCCAAGACAGAGAGATCTGAGAGCAAATTCCCGTGTCACTGATTAGCTGTGTCACTTTACCTCTCTAGGCCTAGGCTTTCCTCATCAGCAAAACTGAAGTTAGAAACCCCCTCATGCTTCTCTCTCAGAGACATTAAAATGAAATAGGACATTAGAAGAGCTTGTGTTGATCACAAAGGGCAAGGAGTCATACTAAGCTGAGTGAGCAGGAGTTAGTGAGTCCCCGTGGTGTTCCTTCCCAGCAATGTAACTGCATTTTAACCACAGCCTTTGGTAACTCAAACCCAAAGAACAGAAAACCTCTAGGTGAAAACAGTGCCCATAGTAGCTCAGAAAGGTGGTGGGGGGGACCTAAGAAAAAATTCACAGTAGCTAAGAAACAGTTCCTGTAGTAACTTTAAAAAAAAAAAAAAAAAAAGCAACTGTCTCTTCCCCACAACTCACCTTCCTCCTCCCTGGGCTTCCAGGGCTCAGGGGCAGGTGTCAGGTCCCAGACCCTAGGTCCACAACTGCCCCTGTGGACTGTTCCTGGGATCTCCTATGCCCCAAGGATGACCAGCATGCTCTACTCTTCTAATAAAGAAAACAAAAAATAGTGTTGAACGTTAACAGCTTGCTAATTTTAGCCTTGAAAAAGTCCTTCATTTACCTAGTTACAAAAAAACCACAGCAGGTTAAAGCTGACAGAAATAGTTAGACATCATCTCTAGGACACTTTCCTCACTTTGCAGAAGATAAAACAGGACCAGAGAGGTCCAAGGAGTTGGCCAAGGTCACAAAGACAGGCACAGGGAGGAATGGGAACTAAAATCCAGATCTCTCTTCTCTGTTCCACAAGTGCTCAATTAGAAAAAAACAAACGGAACAAACAAAACCCCACCTCTGGCTCAAAATAACACATGCTCATGTAGCCAGAAGCCAGGAACAACCTGGTGCATCTCCTGCTGGTTTCTGCAGTAAGGCATTTATGAACCCATGAGATGTACCTGTCCCTGTGACACGTGTGCACATCAACTGTGTCGAAAAGGCTCTCCTTCTAAATAAATGAATAAAAACATGGATGCTAATTGAAGATTAGCATCATCTCCCATC
>NewGene_2597	NewGene_2597.2
GAGCAGAATAAGACTAAGTTGTCTGCTATTACTTCTTCTCCACAGGGCAAGAATAAACAGATATGAGGCAAAAGAAGGAAACAATACTGTCATTAGTTGTAGCTAATGTAATTGTATACGTAGAAAACCTCCAAAGAATTTGCAAATTATGAAAATTAATGAGTGTTTACCAAGTTTGCTAAACACAGAAACTGATATATATCTCCCTAGATTAAGTTCTTAATATTAAAATAAGAAAAAGACAAACCAGTAGAAGATGGGCAAAAGACAGGAATAGGCACTTTACAAAAAAGGAACCATAAATAGCCAATAAAAATTAAAATATGCTCAACCTCATTGACAACCAGGGAAATATAAAGCAAAGCCAAAATAAGAAACCATTTTCTAACTCCATTGGCAACAATTAAGAAATTTAGTAACACCAAGTGCTGGTGGGACCTTTGATATACCACAATTGGAGTGTATATAGGTACAACTTTGAAAAACACTTTGGCTATATGTATTTTATAAATCTGAACTAGATATATTACAAAGACACTCTTGGAGTTCCCATGATGGCACAGCGGGTTAAGGATATGGCATTGCCCCAGCTGTGGCTCAGATTTAATATCTGGCCCAGGAACTTCCATATATAGGAGACCGCATAAATAGATAGCTGCCTATTCCTACAGTCAATTAACTACAGCTACTTACATAACATGGTCAAATATAATACATGAAAAAGGCAAGTTGCAGAAAATGACACAAAATCATGACACTTTTATAAAGCTCAAATGAGTAAATTAAACAATATTTTGTTTAGAGATGCATATGAAAAAACAACCTATTTTTAAAAATCAAGGGGGAATTCCCATCGTGGCCCAGTGGTGAGGAACCCTACTAGTATTCATGAGGTCTTAGGTTCGATCCCTGGCCCTGCTCAGTGGGTTAAGGATCCGGTGTTGCTGTGAGTTGCAGTGTAGGTTGCAGATGCAGTTCAGATCTGATGTTGCTGTGGCTGTGGTGCAGGCTGGCAGCTGCAGCTCCGATTCGACTCCTAGCCTGGGAACTTTCAAATGCCGCAGGTGCGGCTCTAAAAAGCAAAAAAGCAAAAAAGCAAAAAAAAAAAAAAAAAAATCAAGAAAATGATCAATATCAACTTCAAGATAGCATTACCTCTGGTGAGTAGGTAGGATAAAATAGAAAAAAGGCATACAGGTGAATGTATCAATAGGCAATTTTCTAGTTCTCAAGTTGGATGGTTTGTTTCCAGTTGTTTATTTTAATGTTGCATTTATTATTTTGATGTATCAAATAATGCTCGGTATATGATTAAAAAGTGGCCTGTAGTTTCTTCCTTTCACCACTACATGGCAGGCAAGTCCTTCAGTAAAGTAACTCTTGACTGGGAAAGGAAAATGGAACTGTACCTAATGGCTGTGTTCTAGTAGCGTTCAGTTTCCCCTACAGGAGCATATGTAAAACAGGGCTTTTTGTTCTGAGTGTTTACATGCATAACCAGGGCAGTTCAGGGGCACCTTACTCTGACGTGGATCTTGCAGCCCTGTGGCCAGGTTTGGTTTTTTTTTTTCCCTTTCTTTTTGCCTATGTAACCATCTTTGCAAACTTAAAAGTATATCTGCTTAAATGCTGATTTTTATTTCTCAGAACTTTTCAATTATTTTCCAAGGTGTTCATTCCTAAAATAACAACATGGAACATGCGGTTGGTTATTTGGCTTCTTTCTTGGCAATGGACACATCTAAATTCTCCTTCTAATGTGTATTGACTACTGGCTGTTTTTGCTGTTTGTTAGTGTTTTTTTGGCTATGCCCAAGGCATGTGGAAGTTCCTGGGCCAGGGATCGAATCTGTGCCACAGCAGCGACCCAAGCCACTGCAGTGACAATGCCAGATGATTAGGGACTGTTTTGTACCATTAGCATTATAACCACTGTATAATGAATTCTGGCTGGCACTGTTACATACAGGAATATTTTAAATTTGGTAGCAATGATAAAATAGCAATACCATAGTCACAATCATCATTACAATCACTCACAGGAATTCTGGTGCCAAATTTCACCAGTCACAGGAAGGGACTGACAAACATTGGTAGGTATTTCTGTTTCAGCAGCATATGTTATGTCACCAAGTGGCAATAGCACAAACCTTTCTCCAGCCACCCACTTCCATTTTCATGCTCTAGACCTGCCCTGTCCACTCCATCAGCCATTAGCCACATGCAGCAACTGAGTACTTGGAACTAGATATTTCCTAAACTATACACCAGATTTTGAGGACTTAGTATGAAGAGAAAAAGTAAAATGTCTCGGTAATTTTAATATTGATTGCATGTTGAGATGATAACATTTTGGATGTGTTAGGGTAAATAAAATATATTAAAATTAATCTCAGCTGGTTCTTCCTACCTTTTTAATTGGCTACTAGCACATTTAAAATTACATACGTGGATCGCATGTGTGTCTCACATTTTATTTCTATTGGACAGTGCAGCTCTAGAGGTTATCAACACTTGTGATCCTCACCTACCAAAGTCGGCTTCATTGGTGTGTGGCTGATGCAGTCAACACAGGGAGCCCCCATCTTCACAAGTGCTTCGCCTTTGATTTAATTCTCTGCTGTAACTGCCCTGAAATCCTTAATTGCTATTTTTGAATTTGCGTTTTAGAAGGAAAGCTCCCAGAACAATGGAATATGCGCTGGGGGGGCTGAAAGCCTTGGTTCATGCGTCTTCACGCCTTCAGTCAACTCCCGGTGTCCCTGCTCCTGCCCCGCGACTGCTGCCACCTTTGGTCTGCGTCACGGTTTTGGGCGCGGTTGTGGGAAAGGTCAGGGGTGTGATGGTGGCTATCCCGTCTCCGGGCTGACTGTGCAGGGTCTCTCGCCCACCTTGACCCAGGGGCGAGAGCGCCACCAACGCCGAGGTCGCAGAACCCTTGGGAGTCGCCTGTCTGCCCTGGTTTGGGGGGGTGGGATCTGGGGAAGGAGAGACACCTGGCCTGACGTCGCTAGACTCCTCCCACCAGGGCGCGGCGCTGTGGTCAGCTGCAGACGGGGACCGGACCCTGCAGCCCGAAGGGCTGAGCTCACTCGCAGCCTCGGGAAGGGATGCGCGCCAACGCGCAGCGGAAAGACGCTTGGCTAAAGCGCCTGAGAGCATCGGGAGCGCGCCCTAGTCTGGCTCCAACCTTGAGGGAGAATTGCGAGGACCGTTTCCTCCTTCCAGTCTTCTGTTTGTTTCTTCTGGACAGCTCAAGGCACCCCCTGGGGACAAAACGTAACTCACAAATTGTGTAATTTCTGTAATTGATTCCACGGGAGTCACTATGACGATTGAAATACTGTGATATTTGCATTTAGAACTGCCCTTGCACAATAGAAAGATGAATGGTAAAATTCACACTAATAATTACAACTTAAAATTGTAATTCACTTTACATTTTTAAATGATTAAAAAATTGAAGTTAAATTGTGGCAAAATAGACAAGGTAAAATTTACCATCTTAATTAACCATTTTAATTGTATAGCTCAGGAGTGTCAGGTATTTACATTGCTATGCAGCCAATCTCCAGAACTTTTCCATCTTGCAAAACTAAAGCTCTACCTGTCAAACATCAACTCTCCATTTCTTACCCTGGCAACCACCATTCTACTCTCTGTTTCTATGACTTTGACTGAAATCATGGAGCCTTTGTCTTTTTACAACTGGCTATTTCACTTAGCATAATGTCTTCAAGTTTCATCTATGTTGTAGTGTGTGTCAGAATGTCCTTCCTTGTTAAGATCGAATAATATTCCACTGTATGCATATTTTATTTATCCATTCATCCTTCAATGGGCATATGGATTGCTTCCACTTTTTGGCTACTGTGAATAATACTGCTATTAAACTATGTATAAATATCTTTCCATTTTTTTGCTAAAATAAGACTGCAATGGATACCTTTGTACACATAGCACTTTGCATACCTGTAAATGTATCTGTAGGGTAAATTCCTGAAAGTAAAATTGTCGGGTCAAAGGAAACGTGTAAATATTGCCAAATTGCTGTCCATAGATGTTGAACCATTTTACACAGCCTCACAAACACTGTATGTTTTCAGACTTTTGATCTTTGACAATATGATAGATTAAAAGTGGTATTTACATCAATAAGAATGAGCAGAAAAATGTGAAGTCTGTTTAAATCCATAGGTTTGTAATAATACAGTAAGCACCTGCCAAATCTTCAGTGTTAACTTTTGGAAGATGCTGGGAAAACAATTCATTATTTTGAAACAAAGGAAAACAGAAAGAATCAAGTACGACCTGGCTTTTCTACATGGCTTAAGCCATATGTCAGATAGCTAAATAGTCAATGAGAGGAAGTTTCTCTTTATAAAAGTATTTTCATTATTACATAAAGAAATAATGCAAATACTAAGGAAATGATGGATGTAGGCTATGATCATCAATGGTTACAGAGAGAGACCAAGGCAGAGAAAGAGATGACCAGACATCCATTCTATACCTTCCTTAAAATAGGAGACCACTGTGCTACCTCTCAACTACTCTTGCCTAAACATTCGCACTTGAATCTGATCATCATCAGGTCTAATGGCCAACAAGTTACAGAAAATACAGCATAAGAAGAACATGCTAAATAACACACAAAAGGGGGTACAATCAGCAAAATTCAGACCGTACTAAATGCTAGAGGACAATTACTATTTCTTCAGTAAATAAGAAAAAGGAAAGAGAGGGAATTTCTAAATTAAATTCAAGGTACATA
>NewGene_2598	NewGene_2598.1
CTAACGTGTCGTCCGGTGAAGCCCGTCGAGACCTGCCTGCAGTCTGCTGGCCCCGGACCTCCTGTCCCCACCCCCCGTGGGGCTGCTTCCAGCTCCAGGAAGCCCTCGCCCTTGGCCTGCATGCAGCCTCTTCTCCTGGAAGGACTGCCCCACTCGATCCCCCAGCTCGGGCTCTGCCTGCCTCTGGGCCTGGGGGCAGGCTCCCTGGTGCCTGCTCGCTCCTGGCAGCTCCTCAGAGCCTGACACCACCTGCAAGATCACTTGCCTGCCTCTCCCTCTGGCCGGAGCCAAGAGGTATTCTCACCAGCCGCAGAGTCTCGGCCTTAATGATGCCAGGTGATGCGACACACAGCGCAAAGAGCTACACGGAAGTAATTCGAGGAAACAGGGCACTTGGTCTCTGAAGGAATGTCCTGAAACCCCAAGCGAGTAATTAGGAACGAGTGGCCATCGCAAGGAAGGATGAGGCTTCTTTTTGGCCACACTCGCCTCTTAAACGCCCACGCTCCGCCGTAGCTCCAGAACAGCAGCGAAGCTCAGCTGCTCGGTTTGCGCGAAGCTGGGCCCGGCCTCCAGCACTATCAAGGCAAGGGGCCTGGATTTCTAGGCTCACCATGAACTCACTCTGGGGAGGAAAGCATTTTCTTACACCCGATCTTTACGCTGGGCCGTGCTGCGTCCTAAATGCTCGCGGGCACGATCTTATTCAGTTCTCATGGCACCCACGGCCTGGCAGCCCGGAAGGCCGCGGCCGCAGACGAGAAGCTAACTTGGCCAAGTCACGAAGCTGCCACGTTCCAGGGCCAGAACGCACGCGGGTGGCCCTGTGCGAGGCTGGGATTCCACATTGTCATGTTTTCTATACGTCTCTCTCACGGCTTGATTTTCAACCAAGATCCTAGTTTTCTAATCCCACGTGGTCCTTCCCATCATCCTAGAAGCTGCCCTTCCTTGGCCGGCCCGCGTTGCCCGACTTCTCTCGCTGGTCCGTCACGGTGCTGTCACCTGGGATCTGAAGTCATCGATTGAGCTTGGTTCCAACAACCCCCCTCGCGGCTGTGGAGAGGAGACGCGGGAGTGCCTGTCGCCTGGGGAGAAGGCTCACCGGGCCGCAGCCCACCTGGCCCCATGGCTGACCCCAGCCCCTCCTCTCCTTCTGGCTCTTTCTAGAGCTGAGGACACACAGACCGGGGCCATCGGCAGCACCGCAACGGGGTCATT
>NewGene_2599	NewGene_2599.2
GCTTCGCCTCCGTGAGGAGACCTCTCTTTTCCTCAGACCCTCCCTCGAGCCACTTGGAGTGGGTCTCCATGTGAGCAAACAGCCACCAGCGTTGTCTGCAGCCTAGTGACCGCCAGCCCGGTCCCACCGAGGACCTCGTCTCAGGAAGGAAACTGAGGCTCCAAAATGTTCAATGGCTTATTCAGTGATGGAACCCAGGACTCCAACCCAGACCTGTCTGCCCTCAAGCGAAGGACTCTGTGCTTCGGAGAAACAGGCTGACTTAAGACAGCCCGGCTCCTCTGCTAGACAGTTTCCACTTTCTCAGAAGACCAGGATCTCTTTTTGGAGTAGCAGAATGTTTCCATGGCTGGATGAGACAAATGGAACTTCAGCTGACGCCTTGACCAGCCTGAAGACAATGAGGGGAAAGGCAGGGGAGCAGCTGAGTCCTAATGACCTCTGTCTGATGTCCTCCACCTCTTGTCTTAGTATCTTGTGATGAATAATACATTCAGTCATTATTTAAGCCCATTTGGGTCTGGTTTTCTGGTGCTTGCAGACAAAGCATCACAATTGATGTAATTTTTCTTGTACTTGGCACCCTCCTGCTCTTCCTATTTCGATCAATTGTTCTCAATTTTCTTCTTAATCTCTTATCACTTTAGATTGCAGCTATTTTTCCATTTCTCTCTCTCTCCCCCCTCTCCCTTAAAGTTTGGGAGAGATGAGGCAGTGTCTACTCTACTTACTGTTCTATCTCCAAAGCCTAGGTCAGTGCCCAGGACAGAGCAAATACTCAATAGAAATTTGTTGAATAAATGAATGAAC
>NewGene_2616	NewGene_2616.1
ATGAAATTCCCAATAGGTTCTTCTCCTTAAACAGGATCAAAGCAGTAGATTCAGATGAACTCAGAGCCTGGAGAGAAGCCATGCTCTCTTATCAGCTGGCTAGGACTTGTTCAGTCCAGATGGAGCCTGCAGTACACCAGCGTGCACTGAATTGGCAGATACTCGACTACTCTTATGGAACCACTGTTCTGGAAATAAGCTGGGGCTGTTGCCCTAAGGGGCAGTCCATTTTTATAGGTAAGAAAATCAAGGAGCAGGGAAAGGAAG
>NewGene_2623	NewGene_2623.1
GAACTTTCCCCCAAGAGACTGCAATCACAACCATTTGTGAGGGAACTGCAGTCCAGCCTGGCTTGTCCTTCTCAGCGCTCTCAAGGTAAGCCCCAGATACATCTGAGCTTCTCGTGGGATTCCAGCATGGCCAATAGTGCCTGACTCTCGGGAAGCGCTCAGTGTGCACGTGTCAACAGAGTGAAGTGGCAGAGATGGGACATGATGCGGGCACTCCAGCTCCAGAGCTGGCACCATGCCACTTGCTATACCTTCTTC
>NewGene_2643	NewGene_2643.1
TGGATATGAAGCTACCGTTGAAAACAATTCTGGGGATAAAGGAAAATATGAGGCAAGAAGCTACAAGGGGAAAAAGAACACCACTTACTTCATATTCAATAGACACTCCACCTCATCCCCCCCCCTACACGAATCAGAACTGAGTCCAGTGCAGCCTTGAGGAGAAGAGCAGAATCACATTCATTGCCCACCTGCTACAGATGAGTGGAGTCGACAGCAAGAACACCAAGAATGTGCTTCACCGACAGGGCTGAACCAGCCAGGGAGAGGCTTGAGCTGAGGTTTGAAGGAGAGCCACTGCGCTGCGCATCTCTAGGCAGTGAGGCCAGAGCCGTGATCTGTGGCAGAGGCCCCTGCCAGGCGTTTGCCAACAGGCAGTGGAGGCCACTGGGATTCTTGGCAAGTGGAACCCCAGATGCAGCAGAACCCCATCATCAGCCTCAGACACAGAGCCGGACGCAGAGCAAGCACTCCCCACTGAGACGAAAGCCATGCCCTAGAGGTCCCTGCCCGATGCCCCAGGGGCCCTGACATGCCTGCAGAGTGGACACTGTGACCATGCAGAGTCTGAGGGCCCTCTGTTCAAGAGGAATGTTCAGAGACCTGCTAGCCCTGTACCTATTTCACAGAACAGGAGACTGGAGGCCCCGGGAAGGAAGGACCTGCCTAAGGACACACACAGACTTCCTGGAAGAAGTGGGGACTGAAGCAAATCTCACTGTGTCTCAAGGTCCAGACCGATAGGTAGAAAGGAGCCTGGCCACCTTCCACTTGCCCATCTGGAAATGAAAGTGTTTCCCAACCTCACAGAAAGTGCAAGAGAGCAAGGCATGATGGGACTTCCATGATAGTGAACACACTGATTGTTTATACAGACCAGGCACAGTGCTAAGTGCTTTATGTGAATTATCTCCTTTAATCCCCCAAGAGCCCCAAGGGGTAGTCCATAAACTTGGCCCCTTTATGTTTTAAGAAACTGGGCTTTCTGAGAGATAAAGTGGCCTTCCCAAGATCTCAAAGCAACTAAGAGGAGGGGCCAGGATTGAACCCTAGGCTCCTGTGCTATATACCCAAGCCATAACCACTCTTGCCCAGGAAGAAAGCCCCAGGCTGGGATCCATACTCTCCTGCCATCTCCATGTGGCCAGCCCTCCTGGACATTTCTCTGGTTCTCTCGGCTGAGGCAAACAGAAAGAAGAAAGACTTCCTTTCTGCCTAAGTCCCAGCATCCAGAAGTGCTTAAATGGAGGACGCTTGGGCAATCAACTGGCCTTGCTTGGGGAAGGTCAGATTTTTCTATGTCTCTGTCGCCCCCTCCTGCCCCAAAGGAGAACTTCACAGGACCACAGCCCTTGGGAACTATCCCAGTGCAAGCTGGAAAACAGAGTCAGAAGCAGTGCTGCTTCCTAACACATCCATGGAGAAGGACCAAGCTGTCTGTTTTTCAACATCCAATTTGTC
>NewGene_2652	NewGene_2652.1
AGTGGGGAGGGGGAGTGGGGTAGGGGGCACCCATGAGAGATTTCAGGCTGGTGGCACCTTCACAAAACAGAGCAAACCTAGTGGGGAGTGGGTAGCCTTGGGGCCCGAAGGGGTAAGAAGTGAGGCTGAGGGGATGGCAAGTGATGCCAGGAATCGATCAGCCCAAGGGGCTGGAAGGGATAAACCTGGGGGCAAATCAGCAGTGGTGGAGCGTGTGAATTCCAGAACACACTCAGTGTGCCGAGGCCTGTGCGCAGTGTCACCATGGGAGACTGCAAGCCTCAAGCAAGCTCCTGGCAGGACCAGCAAGACAGAGGGTCGACCTGATCACCCTGAGCCTTCTCCACCTTCTGAGCGCAGACCCTTCGGCTCTGAAGAAAACAAACTAGATTTCTCCTGGCCCCAGCCAGCTCCTCAGGCCACGCTGGAAAAAGCATCCAGGGGAAACCGGATCTTTCTGAACACAGCCAGGACTGCCCCCCACCCCCCCAACTCCCTCACCCCCCTGGGGATGCCCCACCAGAAGCAGAGGTGCTTCCTATCACCCAGCCTGCTGCAGCCCCACCAGCAAAAGCTCACGAGTGCTCACG
>NewGene_2656	NewGene_2656.6
CAGTGGCCTCTGATCACAGCCCTCTTACATCATTGGGCCGCCAGGGAGCAAGTATTTTCCACTCAATTCTTTTCCAGAAATATTAAAAGATAAGCAAACATGGTTTTTAGATTTTTCAAGGAATTTGCAAGCCTCACGCATTCCTTCCCTCCTGTCCAGCTTCTAGGAGAGGACACCCAGATCCAAGTAGCCAGTTGTCTACTGCAACAGATGATAGACATGGCTGTGGTCCATCCCACTGCCACCTGGTGAGGTCAGAGGGTCTCGGGCCCAGGAAGGGCCTCCCCCAGGGTCTCACAGCAAATAGCCCAACTCCTTATACAGAGGCAGTGTTTTCTGGCAAGTGTATCTTCCCACCCAAGTGGGCCTGTCTGGATGGAACTTTTGTGTATGCCTGGCAGGGAATGCTTCCTCCCCTTGGGAGATGCAGAAGCTGAGGCCTCGGGAGGTGATGTTGGAAGGTCCAGCCGGGTGGAGCCAGCAGCTGTGGCAAGCCCTGGGTTCTTGGCGCTGATCCCAGGATTTTTTCCATCTGACTAGCTCTCATGCATGGCATGCAGGGGTCAGAGAAAGCCCTTTTATTTCTGGATTTCCCCCTCTCCAGGAGGCTTCTGACTCATATTCGGAAGCTCTGCCTTTTCATAGTTTGGAACTTGCATCTAGAAAGTTTCTGTGCGAGGCTGCTCCCTCTAAGAAGAATAGCAAGTCCCAGTTGGGCTTATGAAAAATGAAATCAGTCCCCAGCTCTGATCTCTCTGAAAAGTTGTTATTAAATTCTGTGCGTGGCCCTGACCTGGATTTAAAGATTTGCAAGAAGACAAATTCCAAACAGATGCCCATTAGGGCCCTGACAGCCGCAGCTTAAAGATAACATTTACATTCTGCCGGGGTTTGTATCTCTCTGTTCCCTGCTCAGCCCCTCTCTGGCCTCCAGTGGGATCAATACCTCGGTTGAGGTTACATGGAGGTGGCCACATTCTTTTAAGCTGTTTGCTTAGCGTTTGGTTTGCTCTGCTAACATGCCAGGCACTTCTTCCAACAGGCCTGTTTGCCCAGTATTAGGGCTGTTTGCCCAAACACCTACCCCAATCCGAGGGGGGCTCAGCTTTCCAAACAGTTGGTCCCTGCATCTGTCAATCAATAACGCCAATCGGGTTCCTGATACCGACAGCAAGTGTGGCCAAGTCCAATATTTGCCCAAACACCGCCCCCACCCCCCACCCCTGACTCTCCCGGGTTTGACAAGACGGACATTTGCCAGCCGCATGGGATGCTGGGAAGAGGCAATGGTGGCAGACAGGGAGCCGATTCCAGGAAAGAAGGGTGCTCGGAGCAAACACGAGAGTGCCTTTATGAGAGGTAATTTACTGAAATACACAGCGATGGCCTGCTCAGCCAGCCCTGGTGTAATTAAAAATGGCAGGCCTGGGGCTCTGGCTTCCCCAGTGCTGGCCAAGGAAACTGGGCTTCATCTTGTGATGCTTGAGGTTGGATCCAGGGATTGGCTTGGAGTCAGAGGTGATCAGAGGGACCTCAGGATATTATCAAGCCCTGGAAATCAACTCCTGAGAAGAACAAAACAATAGCAAGAGAAAATAGACCCTGAAAAGAGGGGCATGTGTAATGGGTCCAGGCTTTTCCTGTTTTGGAACTTGATGGAGGTTGGTTCGCAACATGGTTACTGAGGGGTTAAATGAGAAGATGCAGAAGAGCCTGGCCCGGTGCCAGATACACACTGACCCTCTTCCCAGATCCCAGCATGTCTCACACCAGATCAAGCTGGACTGAGTTCCCTCTCCACTACACAAAGGGAATTTGGAGTAACTTGCAATGTCTTGCATTACTGTGAAAACGGCAACTAACTCATTTTTCTGAAAGTCTAAAGAAATTTCAAGTGGGAAACTTGTGCCATCTGGAAATGACAGGAATTCAGTGGAGCTCAACTAAGTAAAATGAAAAGAGGAGGGAATCGAAATGTCTGGAGGTATTAAAATTATGCCCTGGAGTTCCCGTCGTGGCCCAGTGGTTAACGAATCCAACTAGGAACCATGAGGTTGTGGGTTCGATCCCTGCCCTTGCTCAGTGGGTTAATGATCCAGCATTGCCGTGAGCTGTGGTGTAGGTCACAGACGTGGCTCGGATCCCACGTTGCTGTGGCTCTGGAGTAGGCTGGCAGCTACAGCTCCGATTCGACCCCTAGCCACAGAAGCGGCCCAAGAAATGGCAAAAAGACAAAGAAAGAAAAAATCATGTCCTGCTTTCACATACAGTGGAATATTACTCAGCCATAAAAAGAATGAAATACTGCCAGCATTTGTAGCAACATGGGTGGACCTAGAGATTATCATACTAAGTGAAGTAAGTTAGAAAGAGAAAGACAAATACCATGTGATATCACTTATATGTGGCATCTAAAGTATGACACAGATGAACTTATCTATGAAACAGAAACAGACTCATAGATATAGAGAACCAACTTGTGGTTGCCAAGTGGGAGATGGGTGGGGAGGGATGGAGTGGCAGTTTGGGATTAGCAGATGCAAATTATTACATATAGAATGGATAAACAACAGAACCCTACTGTATAGCACAGGGAACTATAGGCAATATTCCATGATAAACCATAATAGAAAAGAATATTAAAAAAAAGAATGTACACCTATCTGAAACACTCTGCTGTGCAGCAGAAATTCATACAACATAGTAAATCAACTGTACTTCAATAAATTTCAAAAATATGTACTGCTTTCAAATCATGTGTAGTTAATGAAGAAATGCTGACAGACATATATCTAGTAAAACTATACTGTTTTTATTCATTGCATTTCATGATGTTTACAGGAGACAATTTTGTTGTATGGAAGAGGCATGAGTTGAAAAATGATCTCCCGGGTACCAAGCATTCTAGTTACATTACTGATTTGCTACCTTTGGTTGGGCTACGTGGGCTGGTTGGGGGGTCTTGGTCAAGTGTCAAGGTGGGGCAAAGTCAGTTACCGTCAGACCTTCTGCCTTAACCGGCTTCCACTCCCTTGAGAAGTGACCTCCCTTTGGCTCTTTCGTTGTGAGGAACAGCACCCACTTAGCCTGCCTCAGGTCACTGGCGTTGGGCTGCTCAGTGTCCTGCTCCACAGGGTGTCCTGTCTTCTCACTGAGATGGCAGAGAGACCCAGGAATGTCATCAGTCCTGGGGATGCCCAGCTCATAGCAGCCCCTCCGTATATGTATAGCCAGTTGGGTTTAGAGCAGGGTCATCTAACAGAGACAAATAACTCCAATGCTTCTCTACAGGCCTTCTGGGAAATTCTTATCAATTTTGTCAACATTCTCAGCAAACATGTATTAAGTGCCTTCTTCAGGCCCTTTGTCTGCTCAGCCCTGGTCAATAAAATCAGACAAGACTCAGGGCTGCCCTCACGGGGGCACTATGACAGGAGTGTGGCTGGAATTCCAGGAAGGGCAAAGACGGCTCTAAGAGAAAGGCAGGTGGGTGGTTGTCTAGGCCGTTAAAAGAGGCCCAGAGAACTTGGCTGAGGGGACTTGTGGAAGGCTAGGCACCTTTGTAGAATCTGAGAGTGGAAGAAAGAACAGCCTTTGGGGGCTGACAGGCGGTCATCCCCTAGAACCTCCACTCACCAGCTCTGTGATCTTAAGCAGCCTCCCTGCCTTCTGGGACTGAGATCCCTCCTCGGAGAAGCTGGGGTAGGGGGCACGGGCCCTGCCTTGCGGCCAGATGTGGTGAGGACAAAGGAGGGTGATTGTGCAGCTCCAGCCCCTGCCCAGAGAAAGTATGGATGCCATGCTCCCGGGGCCTCCCCTGAGACTGCCCTTCATTGGTGGTTCTTGACCCTGATGTGTGGTAGAGTCCGGGGCTTAACTTGCAGCCTCCCTCTGGGAAGACCTTTCTGCAGGAGCTGAGCTAACAGGGGGTGTGTGGTTCTCTGGTGAGTGAACCTAACCCGGACTTGGCATGCCTAGAGGAACAAATGAATACCGCAGCCCTTGCACAACTTTCTTCAAATATGAATTGTCTCAGCAGAGCTTTTGAGGGAAGCCGGATAGCTCTTGTAAGCTATTAATTGTCATTTTTTTGGCTAATAATAATAATGATAATAATCCCTGGGCTCCTGCCCTGAGATCATGTTCTGTCTATAGGCAACTTTGATCACTCACCAGCATGTGCAGAATAATTTCAGTGTTCCCTACCCCCAGAGCCTCATCCAGACCGTGCTCATGACCTCCTGACTCATCTCTAGATTGGTACCTGTACCAGGACCAATATTTCAGCTGCTTTTGATGTATCACCTAATTTGAATCCTATAGCACCCCTATGAGGGAGGTCGCCTTATCTCCACTTTACTGTGGCTCAGAGAAGATAAGTAGCTTGCCCGAGGTCACACAGCTTCTAAGAGCCAGAGCTGGGATTTGCATCTAAGTCTGTTTGAGTCCTGGTTCCCAAATCGAGTCTCTTTGGTATTTGAAGGAAACAGTTCCACGTCTGCGAGTTACACACAGGTCAAGGTGGCCACCCTAAAATACTTCTGAGAAAAGCCAAGAACATAAAGGTCTTGACCTAACTCAGTGACGTATCATATATTCAGTCACCGCCCGAGTCAGAATTTGTAGAAGCCCAGTCAGGCCTGTGCTCCAGCTGCCTGGAGCACTCTCAAGGTAGTGCGAAGCTGTTGAATTAATAAAATGCATTAAGATGATGGCAGAGGAAACGTTTAATCCACAGAGAATAATACACTGTTTGGAGGCATTTTCAAGTACTTTCCAAGACACCCTTTTCCACACCAATAATTGATAGACTAACCTTAAATTGTTCTTATTTGTTCATTAACATAAGTCCCCCAAGGGCTCGCCGTGCAACACTTTATTAGCCTGGATTGAGTAATATATTTTAAAGTAATAAAATGACATTATTTTAAAATTATTTTTTAATGTGGACTTTCCAGCCATTGACTGCCCTCTCTGATAGGTCTGAATTAGTGAGTTTTAATTGTGTGTAAAGAAGCAATAAAATAATCGTTACTAAGATGATGTGGTGCTTCATTCATGGCAGACATTGAGCTGGGCACATCACATGCATTTCCCCATTCAGCC
>NewGene_2665	NewGene_2665.2
CTGCTTGTTAGGGCCCCTGGAGAATCCACGGCAGGACCATGGCCACTCCCTGCACAGGGGCAGGTATAGACACCTGGCCGGGGGAGCATCCAGTCAAGAGGACACAGCTGGCTGGAGAGACAGCTGCGAATGAATCTCCTTGTCCTGTAGTTGCATCGTCCTTGGGAAATCAGAATGGAAGCTCCTGAGGGCATGAATCAAGTCTGTCGCCTTCCTCTTGGTATATCCCATGCCAAACAAAGTGTCTGACCAAAAGCAGTCACTCAACAGCTATTAGCTGGTGGATTAAAGGAATGAATGAACCAAT
>NewGene_2672	NewGene_2672.1
TGCAACCAGGGCAGGCTGATATTACTGAGCTGTAACTCAACCCTCTTAGTTTAAAGAGTTGACACTCATTTCCTTGGTGACATGCCCTGCGATACAGTGAGAGAGCCAGCTCTCACCCACAACGACGGCTCCACCACCTTCCCCAACCTCCTGTGCAGCCAGGTGGGGGGGCCATGTGGCTCATTCTGCCCAAGAGGCTGAGAGCGAGGCAGTTAGGAGCTGGCGTGCCTTCACCACCCCTCCCTGCTGTGCTGACTCTGGGGGCCCTGGTTCCACGTGGCCTGCAAAATGGGGGCAGTTCTCCCAACTCACGCTGCACCTGATAGGAGCAAGAAACAAACTTCCATTGCGTTAAGCCCCCTAGAGCTCAGTGTTGTTACTGCAGCATTGCCGCGCCCAGCGAATACCCAGAACATCCGAGTGAACTGAGTAATTGCTGTTCTTGAGCTCTGTTGTGTTTGATGAAGGAAGACACGGCTTCTGGAGCCACGCAGGGCAGCTGATTGACGCTTTCTCTCACTGTCATCATCCATCCCAGATGGCACTTCCTGTTTGGTAACACCTCACGTGGGCTCCTCGTCCCCCACCGACTCTGCCAG
>NewGene_2673	NewGene_2673.1
CGGGGTTTCTGTCCACCAGAGGAGCCCAGGGCTCTCTCTCAGACCTGCCCAACCTGCCGAGAAGTTCTGGGACCCAGCTGGATGCCAGTGGACACCCCACCGGCTGCCCCAGAATGCACTGAAAGTCATTGAGAGGCACTGCTCCAACAGGACAATTATTTCTCGAGGAAGGGGAGATTTGGCATCCAGATGCAGTTCTCCAAACCCATCGCTGGCAACCCTCCACACCTCGCTGGGCCTCAGTTTCCCACTTCTTTTTGGAGACCACCAGGGTCTACGTCATCCTACCTCACGGGTTGGTACAAGGCTTGAGGGGCTGGGAGAGATGTGAGATGCCCATTCAACCCGTTCCAGTTGATCCTTACATGAGCACCCACAGTGACCGGATTTGGGCTCTGTGCAAGTGTCATGCCAGACTCTGAGACCCGCAGGTGGCAAGACTACCCTCCACCCCTGTCAGCTCACAGGCTGTTCTTGATTCTACAAGTGGACTTCAGGTCAGTGTGTTTTTTTGTGCCCGTGTCCTAGAGCCCGCTCGCCTGTGAATTTTTGGTGATGGGGTTTGTAACATGCTTGCCTCCTCCTCCGCCCGCTGCCGCCCCTTTCCCAATTTCCCAACCCCTGCAGCACTCGCTCTGCAGGAGAAGGGGGACCTAACACCCCCGTCCATATGGCAGTTGGAGCCAAAGATCAGA
>NewGene_2677	NewGene_2677.1
TCCTCATCTGTTAAGAGAGGGAGTTGGTTGCATCCTTCAGCAAGCGAATAACACTGGTGATCAGAAGCCAGACTCTTGGAGAAGAGATGGAAGCCCCGCTGGCAGGTGTGCTGGGAGCCAGGTGATTCCCCACAGGGCTCTCTTATCAGAGAGGCCATCCTGGGCAGCAGCCCTGAAGAAGGACCCACCCTCTGGGGGCTCACACACATCTGCTCCCAACCCGTGGTCTCCTCACAGAAGTTTCATCACCTCGGGACGCCTCA
>NewGene_2681	NewGene_2681.1
GCCCGCTTCCTCTGGTGTAGGGGTCCGTCCCCTCCAGTGCAAGAAGGGCCTTTGAGCCCCAGGCCCAGGATGCCTGATGCTGTGTGGAGGTGGCACCTTCCAGCTCCCTCGGTGATGCAGTGCTGGACCAAAACCTGCCCTGTGCAGCAATGATTGCGAGCCGTCTTCTCCCACGTGGCTGTGTTTGGCCCTGGTCCATCATCAAGTCAGTCCTACTGCTGTGAAAGGTTGTAAACTTGTTTGAGTTGGATGTGTTCACTTGCAACCAGAAGATGCAGAGGCGGTCAGTGCGAAGATGGACAGAGATTATTCTAAGAAGGGCAAGGAAGTAAACGAGAAAGTCCTTTGCCCTCACTGCTGTTTGTAGTTACCGGTGATAACTAAGCAGACATGTGGAGAGGGAAAGTGTCTGGCTGAGAAAATCACCAGAAATGATGGAGATGGTGCCCTGATAGAACTGGACCTGAAGCTCTGCACTTGTGTGCTTCAATACAAACCAGGTTTCTGGACTCACACAGACTTGAAACCAAAGCCAGGCTCGAGCACAGATAGTTCGAGGCTCCAGGATGTTCCTGAGATGGCGAAGCTGGCATCCCTCACGGTCTGAAGGCAGGGGAGGCCCTGAGCTAGCCAAGGAGACCTCACACTGGAACACGATGAAACTGTCTGTCAGATGAGGTCCTAGAAGTTACCACATGGGAATGAATAAGGAAGATG
>NewGene_2697	NewGene_2697.1
AATGAATGCTGCGGCCAGATGCTCGCATCTGTCGAGCCGGGCTTCTCCCCACCCCCCTCTTCGGCTTCCGCCGACGCGAAGACCCTGCCGGGAGCAAGCTGAGAAATCCGGGACGGAACTCGGAGCTCCCGGGCCGCGGTGGGGCCAGCAGCCACGGCATTCCCGATTCCGCTTCCCCGGCCCCGACGCTCAATGAACAGCTGCGGCGAGGGCGTAGCCGTCTCCACCAGGAAGGAGCCCCGAGTGGGGATAGCGCGGGAGGACCCGAGTGTCCGCGGGCAGTCGGGCCTTTCCATCTGCTCTGCCCGCCAAAGGAGAGTTCCTTAGGCTTCTCCCCGCGGGCAGCCGCCGCACATCAAAGACGCTGTTTATTTGGCTTTCTGAAAAGGACGAATGAACAAAGAAG
>NewGene_2708	NewGene_2708.1
TCTGGAGAGAAAAACAGTGATGCAGCCATATACCCTCTATTGCTCTACTTTACATATGGGATTGCTTGCTGTTTTCCTGCGCAGCTTCATCCTCCTTTCATATTCCTCCTTCCTGCTACAGAAGTAGAAGATAATAAATTAAGCCCACCCCAATCTGAGAACAGAGGTTGGACAGAGACTGAGACAGTTACCGATGGTGCTATATTCAAGTCTGCATTAAGAGGAAAATGGAGCCTTTCCCTTAAGTGATTGTGGACCACCCCTGCAGACCATACCTTACAACTGGCCTGGAGGAAGGAAGTGTGTGTTGAATGAATAACAACAGATGGCCTTCAGACTTGAACTGAAACATCCACTCTGCTGGGTCTCCAGCCTGCCAGCCCATCCTGCGGATTTTGGACTTGCCAGTCTCCAGAATTATGAGCCCAACAGAAGAACGGAGGTAGAGAAGGCCCTTTGGAGACCATGGATTGCAGCGTAGATGGGACAGCAGACATTTACTGATGCTTGCCTGACTCAATGATGTTGAGGACGTAACTTCCCCTCCCTTTGAAGCCTTGGTTCTCTGTAATTCCTCTGGAACTCAAATACCATCCCAGACAAAATGGGAAGAGCCCACATCCCCCCAAATTAACTGAAATTAGATTTCTGCTACCCCAGGAGAATAGAGGCTCCAAAAAGAAATTCAGATACCTACCGGGATCACTTGATGGTCCATGGCACTATGGACTCTGGAGGGAGACCTTTGTAATAAATCCCAGCTCTG
>NewGene_2737	NewGene_2737.2
GTGAGGGCGCAGGCCCCCAGCTCCCCAGCCCCCTAGGCAGCTACTATTCCCGCCCGCTGCGTGGCCGCCCACTGCGGCAACACCACCAAGTCAGGGAAGTCGCTGTTCCGCTTCCCCAAAGACCGGGCGGTGCGGTGCAACCACTTCGTACGGGGCCGCCGCGCCGACTGGTATGGGGGCCGTGACCGCTCTGTCAATTGTTCTGACCACTTCGCTCCAGCCTATTTCAGTGTCTCTTCGGTGATCCAGAAGAACTTGGGCTTCTCCCAGCGCCTGAGACTCGTGGCGGGCGCGGTGCCCATCCTGCACTGGCTGTCCTCCCCTGCACCTAAAGGGGAAGAAGAAGGCGACCGAACGGGTGGCCCCGAAAAGGGAGAAGAACCCCAGACAGGCAGGCAGCCCGAGACCGCCCCGGGGCCGGCCTCCTGTACTGCCCTCTAAGCCAGGAAGAAGGTTGTGACTTCACAGAGCTGCACCCACAGCACGTGGAAGTTGCCATGCTAGGGGTTGAATTGGAGCTATGGTCGCCGTCCTACTCTAT
>NewGene_2752	NewGene_2752.1
AATTGAAACATACGGACCATCTCATCTGTCTGGACTTTTTCTGGCCCCATCACTTCTGTGGAATGGAAATTAGCAAGAGCAGCCAAGACACCAGGTTCCACATATAAGAGAGATCATATGGTATTTATTTTTCTCTGACTGACTTATTTCACTTAGCATAATACCCTTGAGGCTCATCCACATTGTCACAAATGGTAAGATATTGTTTTTTATGATTGAACAGTACTCCATT
>NewGene_2757	NewGene_2757.1
AGGAAAAAGAGGACTGATTTGAAAGGTAAGGAGCCAAAAAGAATTCTGAAATGAAGCAGGACAATGAGAATGTGCTTGTAAAATGTATCACCACCCAAGTACCTTCCAATTGGCTCTGGATAATTTCCAGACTGGGTGGGGACTGACTGATAAGCATCACTCTTCATTAATGTAACCATGATTTGGTGTGTTTGCCAAAGGTTGGAAGAAAATTGAGCCAAGAGCTGGAGGCCAGAAGTTCCCACTCCTGCCCTACCCATCTAGGCTTTGGGCTTTTGCATTTTTTACTACACTTCAAGATCAGACTGAAGAGTTCTGACTTTATCTGAATCTGTATGGTTCATTGTAGCTGAGCCACTTCTGAACGTCAGTTTTGTAGCAGAAACCAACTGGTTCTCAGCAGTAACCAAAGTAGCAAACTGATTGCTTACAATCAGTTTTTAACTGGTTTGAACCAGGTCAAACCCAACATTCCAGGTTCAAATTGGATAAAGTCAGCTCAAGCAGGATAAAACATTCCAACTCAGGACAAATCAGATTCAGATCAATTCATGATTGATTGAGACCAGATGAGCCTGGTTCTAACTTGTCCTTGCTCGGTCAGACCCACATGAATAGAGTTGGAATGGTTCAGAAGGAGAAAAGTGGATTCAGCCAGGTGATACTGCTTCATATTAGGAAAAAACAATAAAAAATGATTGTTAGCAAAAAGATTTTAACCAAATTAAACCAGTTTAAAGTCACCTTTTTAGAAATCTATACATAGAACTTCCATATGACCCTGCAATCCCACTCTTGGGCATCTATCCGGACAAAGCTCTACTTAAAAGAGACAGTTGCACCCGCATGTTCATTGCAGCACTATTCACAATAGCCAGGACATGGAAACAACCCAAATGTCCATCGACAGATGATTGGATTCGGAAGAGGTGGTATATATACACAATGGAATACTACTCAGCCATAAAAAAGGATGACATCATGCCATTTGTAGCAACATGGATGGAACTAGAGAATCTCATCCTGAGTGAAATGAGCCAGAAAGACAAAG
>NewGene_277	NewGene_277.1
CAGCTCCCGGAGAGAAGACGTTTTCATCAGCAGAGCTGGGACTGCAGTGAGATTCTGCCACCCGCTATGCGGTAAGCATGGTGCCAGGTGCCAGGTGCCAGCTGAAGCAGGAGCTAGGCTCTTTCCCACCCACGTCGAAGGTAGCAACGCCCACGGGACTTGTTTTGACAAGAGTCGTGTCACAGGAAGAAGCCTAAAGAGTCTGCACAGACCTGTCACGGCGCCGTTCCTCGCTCGGCTCGGGTGGAAGTTTGTGACAAGGTCGGCCCTGTGACGCGAGTCCCTGAGCCACCAGAGGCAGTAAAGCCCAGCTACCCACACACAGCGAACATGAAGCACGAGCAGGAAATGTGTGTCACTACTTCAAGCCACGTAAAAACCGGAGCCGTTTGTCACCATAACAGAACCAAGACCAAGGGACTCAGAGAATGAGACCGCACCTGACCTGTCCCATGGGCTGCTCCCGCTCGGAGCAGTGGCAGGTTGGGGCTGGGCTACAGAAATCACTTACACGGATGTGCTATTTGTCCCTGCCCTTCCAGCTTAGCTCCCCGGGTGGGTCTCTCTGCACGTGTTAGGATGTTCAGAGTTGAAGGATGGTCAACGCTGTTAAAACCGCCAGCGTTTGGAGAGCGCGCGGTGTCTTCCCAGGGGCCTTCCTCCCCTGGTGTGGGGACAGCAGAGGGTTTGGTGAGGTAGCCTTGACGGAAGAGTGGAATTCCTACCTCCCAGAGCTCTGTCTCCTTCTCTGCGTCTCTGGCCTCCACGCTGGC
>NewGene_2797	NewGene_2797.1
GATGTGTCTTTAAAAGACAACAAGATTAAACAGATGACAAGCCAAAGAAGATCCTGATAATGATGTTATCAATCCTGGACTTTTGAAATAACTGCTTAATATATTCAAGGAACTAAAAGATAAGATTGACCATTTCAACAGAGAATGGAAAAATAGTTTTAAAAAAGAACCAAATGGAAATTCTACAACTGAAAAACACTATGAAAATAAGAATTCAATGGTTGAATTTTACAGCAGCTCAGAGGTGGTCAATGAGTAATGGCTGAGAATCTTCCACAGCTGAAGAAACACTATAAGCCCACAGCCTTGAACCTCAAGTAGGGTAGATGAAATCACACAAGCATCAGGCCCACACCCTCGGCAAATGAAAGTTGAATCAGAGCTGCAGCTACTGGCCTATGCCATAGCAATGGGGATCTGAGCTGTGTCTTCAACCTACACTTCAGCTCACAGCAATGCCGGATCCTTAACCCATTGAACAAGGCCAGGGATTGAACCCAAGTCCTCATGGACACTAGTTGGTTTTGTCACTTCTGAGCCACAACGGGAACTGCGTATTAATGCATTTTTGATTTATGATATTTTCAACTCACAATGGGTTTATCAGAAGACCTGTATATATCTTCAGAATGTGGAAAACTTAAGAACCCTAAGGATATGAATTAAACCTGGAAGTAGGATTTTATGTTTCCAGCCAAGGTATGCAAGGTCAAACGAGCACCAATTTCTACTGCAAAGACTACATTTTTTTAAATTTATTTTTTTTATAAATCAAATATTCATTTGCCCTGAGGGAGTCAGGGGAAACCTAGATTACTAGTGCAGAGAGTTTCCAGGGGCAATGAATAGAATATATTTGGTTTTGGTTTGGAGAGGTTTGAGGTTAGAGTATGGGAGACCCAGAACATTGGGTCTATACTA
>NewGene_281	NewGene_281.1
GCTCACAGGTGACATTTGCAGCCCCAACTGTTACTTGAATGTGAAGAGAGGACACACACCCCAGGTGCTGTGAGGGAGGAGGAGCCTGGCCAGGCCCTGGCCTGTAGAGGTGTTCAGTCCTGCCCTGATGACAGGAGAAACGCTCCTTTCTGAAAGCCTTTTAGGCCTTGGAGTGACCAGGGTTCTTTTGCTCAGGGGTCCCTTTCCAGCAGCAATGAACTCTCCCCCTGGCAGAGGAGGCTGTCTTCACAAGAGCACCCGCCTCCCACCCCGCTTCACACACAGATGAGGCTGGTGGT
>NewGene_2814	NewGene_2814.1
CAAAGCTGGAGGGGGAGAGAGCTCATCCTGGATCTGCCATCAAAACGGCATAGCCTCTGAGAGAAGGAGGTTGGACTAAGCACTCCCCTAGGCACGTGCCACACTTCCCAGCGGCAGTGCACACCGATGGCAGGAAAACAGGCTTCCTTCCCGTGAGGTTTTCCAGAAACATCAGTGGGCTGATGTGTTGTGCACGGTGGACCACCAAGAGGAGGAAATGCCAATCGTTTTTGCTCTCAGAATCCTATTTTAAGGGGGCATCTCGTAGGACCCGTGGCCTAAGGAGTAAATCTAATTGGAGAAATTAGACTGGATGTTCTGCAAATTCTTCTGCCCTCAGAGTTCTCTGCGTCTGTGAATTTACTGAAAACTTAAGGAAGTTTTCTTTTCTCGCTCTTCTGCTAGAATAAAAAGTCTACTTTGCTTCTGCTCAGTTTGCCCTCAAGAAACACGGAAACAGTCCCTGCGGTGCTCCTGTGAGATCCTGAAAGCTTTGCGATGTCTGTGGCCGAGTTGAAACAATGAGTCTCGTCCCTGATGGAGATGAGTGCATGGACACCCAGCTCAGCCGAAGCAGGCCACCTGCCTCTGAAATGTCTGAACAGGATTCTCCCATCTCGCAGCAGCCCGTACCATCCCAAGGAGGAAGGATGAACACAAGACCCCTGACCTGCGCCTGACTCTCGTCCAGCCGCTGCTGCCAGCACCCTCTGCACTGCTCTGTGTCCCAGAGCCCAGGCCTCTCCAAGGCCTCTCACCACACCGGCCTCGCCCAAGCCCATCTCACCACCCGCCACCCCTCCCTCCCCCACCTGGCTGCACCTCTGCCTCAGTGGATCCTCAGCACTCTTTCAAGACCTTGTCTGCAGCAAAGCCTTCCCTCGGCCCTAGTCGAGTTCAAGTCTCATCCTGGGCCTGCAGATCCCATGTCCCATTGTACTCACACACTGATAAGGACAAGGACATAACAGGTCATGTCCTGTCTACACTGTGGACTGCGTGAGAGTGCCCAGTGCCTTGTAAGCTACCTGGAACGGGGTGGATGCTAGTATATAGGGAATCTGCATGGTAAACAGGACTTTTCCAACTCTATCCAATCGCTTGTGATAAAACATGATAGAAGAAATGAGAAAAAGAATGTGTATTTGTGTATATATAACGGGGGCACTTTGCAGTACAGCAGAATTTGACAGAACATTGTAAGTCAACTGTAATACAACATTTTTTTAAAAAAATAAATGAAGTGGACTTTTCCAAGATCCATCTGGATCTTGAGACCATCGTAAGCAATGCTTCATTCAGCAAAATGCCAGTGTGAGTTAGAAAGTTTGGCTGCACACCTAGATTTGCCTAAAGAAGCGTTTGGTGTCAGCTCTTTCCCCCAACACTCAATTTCCCCAAACTGCCAAGAGCCCTGCTTAGCCTCTGCCAAGGGCTGAACAGGACAGGAAAAGAACAAGTAACATTCTGGGGGTCTTCTCAGAGTGCTTTACCCCGTAGGATTACTAGCCGTTGCGCATCCTTGGCTCCCCAAGACCATTCCTCGGGATTCCAGAGGGTGAGCAGCTCTCACACTTACTGAGCATCTGCGGGGCCAGGACGTCTTTGCAGCCTCTTCACGTGCTTTAACTCTGTCCTGCCAGGAGAGACTTGTCCAGAGAGGAGTTCAGCTTCCCAAAGGGAAACCTGAAAACCGGGGCGGTCAGGCTCGCTGAGACGCAGCAGTTCTTCCCTTGTGGGGGCCTCCCGCGGAGGCCTCAATATGTTTTGTTTGTTTTAAGTCTTTACCAGAGAAAAATACTAAGTAAATTGTTACATATGGATGGGGAATTCATTGTACTAGACTCTCAGTTCCTGAACGTAAGTAAAACTTGGCACCCAACACCCAGAGCAGACAACGTCTTTTGAAACAAAAGTTGAACATTTATAAAAATTGATCATCTAGGAAACTGTAAAGCAAGTATCAACAAGTCTCAGAGGACCTGTACCATATAGGCCATTTCTGGAACACAAAGAACTTGAGGTATGAATCAATAATGAAAGAACAGATAAAACTGTCCAAATATTTGAAATTTTGAAATGCGTTATAAGTAACCCAGAGGTCTAAGAAGAACTGTATGATAATAAATAAAAACTGTGTGATAATGAAAGGCCATGAAAACAGTACTTGGAGATAGACTTACACCCTTAAGTGCTTATTTTTACATCAGAACAAAACCTGAAAATTAGCAAAATACACATCTTCAAACATTGGAGCAAATAAGAACGGAAAATTTTTTTTTTCAAGAAAAAAGCAATGAACATAAGAACAGGTGTTAAGTAACACAAAAACCAAAAATACATTTAAGAAGTGAAGCAGTGGCTCTCCCTGTGACCTCTCCGTGCCCCCCTGGCTCAGCTGACACCCTTCCTCTGAGCCAAAGCCGCTCCTGGGCTCAATTCCATTCCCTTAAGTTATACTGACCATCTTCCATCAAGGATTCACTGACCCCAGAGGAAAAGTCTACGAGCAGCATTGACTTTGCCCTCCTCCCAGGTCCCTGTTCCCTCTCTGTCTAGCTCTGCATCCCAGGAGACCGACACCTACAGACTGCAGCACGCAGCAGCCTTGATCCCTGGCATCCTGCCAGGTTGGTTTGGTCAACGGGCGGCACAGGCATGGGATTGGAGGCCAGAGGAATATACATGCGTGAGGATGACTGCCTGTCACAGCCCTAACAGCACACTTGTCCTTACAGGGTGTCATCGTCAGTGGGCTGCGTGATGATGCTAATGGCACTGGGGGAAAGAGCTGTGTCGTAATGGAACTGCGGTAGCTCAGTCTCCAAATACAACCAGCTCTCAGTGGGTACCTCCATGCAGACTGTACCATGTATAGAGTAAAAGTGAAATCTCTGAAATCAGGCATACCTGGGCTCAAATCCTGTTCCTTGCTGTGGAATTACGAGCAGATACTCAACCTCTCTAAACCTTGATAACTTCAAATTGACTGTAATAGTAGTAGCCACCTATGATGGTTAGTTTTATGTGTCAGCTTGGCAGGGGTGCTTGGATTAATCATTATCCCTGAGAGAGGATTTCTGGATGAGTTAGTATTGAATTGGTGGACTCAGTAAATTGCCCCCTTTCCGGGGCTGGGTATCATCCAACCCACTGGGGCCTGAATGGGAC
>NewGene_2815	NewGene_2815.3
AAATAGGGTTCCTCTTCTTAACTAACAGATAAGGATCACCATCTTTACAGGGTCTCCGAATTTCACTTTGGTGTGATTATGTGCTGCTTTCCTTCTTTGCACCCTTCATTTAATTAGTTACCAACTGCTGTGGATTGAATGTCTGTGTCTCCCCACAATGCATATGCTATGGTCCCAATTCCCAATGTTATGGTATTAGAAGATGGGGACTTTGGGAGGTAATTAGGTCATAAGGATGGAGCCCTCATGAATGGGATTTGTGCTCTTAAAAGAAAAGACACCGGAGAGAGAATCTCTTGACTATGTGAGGATACAGCAAGAAGGCAGGCATCTATAAGCCAGGAAATTGTCCCTCACCAGAACCCAACCATGCTGGCAACCTGATCTCAGATTTTCAGCCTCCAGAACTGTGAGAAACAAACATGTGCTGTTTAAGCCGCCCACACTATGGTATCTTATTATTGCAGCCAGAACTAAGACACCAACCTTAGTGTTATAGGCTAAATTGTTTCCCTTCCCCAAATTCATATATTGAAGTCATAACCTTTAGTACCACAGAATGTAACTATATTTGAAGATAAGGTCCTTAAGGGATAATTAAGGTTACATGAGGTCATTAGGGTGGTCCAAAATGATGGTCTCTTATAAGAAGAGACAATGAGGACACAGACACATGCAGAATGATTCTTTGTAAAGACACAGGGAGAAGATGGCCATTTACAAGCCAAGGAGGGAGGCCCTCAGAAGAAACTAACCCTGCTTATGCCTTGGTCTTGGACTTCAAGCCTCCAGAACTGTGAGGAAATAAATTTCCCTTGTTTAAACTTCTGCATCTGTGTGCTTTATTATGGTATCCCTTGTAAACTAGTACACATTGGCAATTCTTCGCAATGTCTCTTAAATTTTGGCCAACAGAAGAGTACATGTGGTTTCCTATTGTCATTATCATCATTATATTTTATATATATATAAAATTCTCTTTCTAAAACAGCACTACATTTTACATATTTTGCTTAATTTGGTATGGTACCAGTAGCTTTGAAAAGAGTCCCCCTATAACTGTTACTTTTCAACTTAGAAGTAATCTACTCTAAAGGGCATGCTCATATACCATTCTTTAGGCTCCTTTGCTTTGGTGCTTATCCCAATTACAGCACTTTATCATACTGTGTTACAATTGTACATTTTATTGCTTTTATTTCCCACCTGCTAGACTGTAAATGTCTAAGATGATGGACTGATTCCTGAATATTATTATAGTCCTATACCACTCAGGATAGTGCCTGGCATAAAGAGTGTGCTCAATAAATATTTATAAATAAATCTCTTTGTATTTTTGCTGCAGTAACAAACAATCCTCAAATATCAATGTCTTAGAACCACAAAAGTTTATTTCTTGCTTATGATACTTGTTCACTGTGGTTCTGCTGGAGGCTCTGCTCTGTGTCATCTTTGCTCCTGAATCCAGATTAAAGGAGTAGCCACTATTTGGAGTATTATCTGTTACCATGGCAGAGGGGAAAGGAGAGCATGATGATCCTATCCATAGTGGCCGTCCCATGGAAAAGAGAAGATAAGACTGTGCATTCAAAAGGGAAAAGGACCAAGACTGTTTTTGAATCACTCACTGCTACAAAAGTAGTTCAGCAGAAGAACTGGGCATTCTTCCCCATGCCCAGAATACCCCTCTTTTTTTTTTTACATGGGCATCCCACATCTCTCCAGATTTCATGATGGCTGTCCTGTGTCTTTAGTTCTCTGGTGGATGCACAAAAAGTCATTAATTTCCTGTCTGTCCAACTTTCCTCCTTTTGAAAATATGAAAGCTGCAGCTGTGAGCTGAGATCACAAGGATTGTGATTTAGGACACATGGTGTCATCTTTCAGCGGGCTTAAAGAAGGTTTACACCAAATGTACTCTGAGAAGTTCTTGAAAATAAGTTTACGTTAATCCAGGGTAGACATGTGCTGCTCCATCCCCGCTTCCAGGAAGGTCTTAGTGCTCAGCGGTGGGGAATGAAGTCAGCAGACAGCCTGAAGCCATCACCTTCTTTAGGGTTGGCCTTAGCTGACCTTCCAGGAGGATTTTTAACTCAGCTAGGGATAATCTCTGGAGACTTGTTTTGGATGTCAGTATCATTGGATGGTGGACCCCTGTCATCTTGGGTCTCTGCGTGCTACATTGAGCAGGTCCCCTGGTGGCCTGCATTGGACAGGCTTAGAAATTGAACTGTGCTTCAATTGATGAAAGTTATATTAACATTTCAAGATAGGAAATTCACAACCTTTTTATTTGGTGTGTTGAAAAATAAATTCTGCATTTTAAGCTAAGGAAACTGAGCCTCAGAGAGATGATATGGCCTAGACAGAGACGGATTGCAGTCCCCCACCTTCCTTTGCTGAATCCTAAGCACTTTGGCTCGTGTGCCAGCCCAGAGCTAGTAGACATGAAGAAGACTTTTAAACGACTTATGAACAGAAGATATTCAAGAATTTAAAAGAACCATCCAGGAGGGCTGAAACTACATTCTACCCATCTCCTGAGAATAGTTCTGCAAAGTGCAAATAAAATGACACATCTCAATGAAGGTATTCAGCGATAAGCAATTCACAGGTCTTCAGATCAAGAGACACTACAACTAGATGTCATCAAAATCAAGATATCTTGGACTTTGTGCCTGATGTCATGATTGGGTGAAACTTTTGTAAGTCGTGTGATAAGGAAAGGAGAAAGAAGCAGATGTTTTCAGGAAGATTGATCTTAACTCTAACTATACAGCTAAAAATGAAATCATAGTCTAGTTGTTATGAGTATACTGAGAAGCTAAAGAAGAATTTAAATACTTATTATCTCTTTGTCATACTTTATATTTTAAAATGTTAGTAATAATATATACCTAACCTTGTTGTAATGAGTATAAAAGGCACTATATGAAAAGATTTGACATAGCATTGTGACTCAGTATATTATGATCCATGTTGTTCCTAACTGAATTACCAGTTTTATATCTGAATTCATTTTATATCTATTTTTGGAATATTAAAAAACTACATTTTCATTTGATAAATAGTCATGATTTCACACTAACATCTTGAAAGCTGATGAAATATTCCAACTATAATTTTGTTCTTATATAATTCTACCATTAACACAGACATTTAGGCTGTTAGAATGTCTTATTTTTATTGTCCATTGCTATGCTAATGATATATGCTAATTTTGACTATAAATTCTGGTTATTAAACTTCTGTATTGCTAATTAGAAAAAGAGCATATTATTAATTTCTAAAGAAAAGGTATATTTAAAATAATAATTTTAGGCCAGATTTTCATTTTTGAAATATTTCTTGAAAATACCTATTCATTAAGAATTTCCATTTGCTAAGCAGATACAGTAGTTTAGCAGTATTCATTTTAGTGTTCCATTTTTTTTTAAATTTTGGAAATAATCACTTAACCATTCATTAATGCGATAAAATGCTGTAATGGCACTTGCAGTGTCCTATTAATCACTCTATTGTAATTATGACAGACCTCTTTAGCCAGTATGGTACCATTTCTTTCAGAAACATATTACAAGTTTGAAAAGAGGCTTGCTCCTTACTTTTGCCACACACACTGCCACAAACACACTCAAGTTTGGGGGAGGCAAATCTATGTCTTAAACTCTGATTGTATATAATAAAATGTTATTAACTTTTACAGGTAAATTTAAAACCTGGTTACATCTGTTACTAAAAGAAGCAAAAATGAATTTTAGTAGCTTAATATAATTAAGAACTTATGATAAACACCAGAACCTTGCACTGGACTCTCTCTCCCCGAGACCCATGTTCAGAGGTTTAGAAGTGATGTGGTTTTGTAACCCCTCTTACCAAGTGTTCCTATCCATGCTATATATCCAGAAAAAATGAAAACATTAACTTGAAGAGATATGTGCACTCCAGTGTTCATAGGAGCACTACTGATAACAGC
>NewGene_2830	NewGene_2830.1
TACAATTGCCTTTCTGTGTTGTGCTTTGATCTGACCTAGGCTAAAACCTAGGTTAACGCTGGAATCTTCTCAGAATTCTTTTACTACCATCTTTCCTTTCATGATGCCATTACCACATTAGATCTTAATAAAATGAATGTAGGAAAGCCCCCAAGCTATTTTATCTTTGCTAATTCTAACTTACCATTTACAAATTCTAGATAGCTAGAACAGGCTTGACTGGGGAGTTGACATATCTAATAGAAACTACTATGTGTGAGACACAAAAATGCATTTTATATCAAACTTTGAAATATCATGGTACTTATAAACCACGACAAGAGAACAAAAATTAAATCTATTTCAGATCTCATGGGTATACCTCAGAGCCTTCCTTTTCTGCTTTCAGGGTCACTTTAAAGTGTTCATAAACACTTGTGCATGGAAGTCACCATACCCATTTAGGAAACCACTCCCATCCTTGCACCTACTTCTAGCAGGCTATGAAGGTGGGCTCTCCCATCCAAATCTAGTTTCCTTGGAATACTTCCTCCATTGAGGTCAAATCTTGGGTTTTTATAAATGAAGGAAGACTGTGGAGAATGACCTTTCATCTGAACAACCTCCAGGAAATGGGAAGGATATTTTAAAAGGAAGTAATCAACC
>NewGene_2831	NewGene_2831.1
CAATTTTTGGTGACTGTGCCCATAGTTCAGATGGTCCGTTGGGTTCTTGATCGGCTTTTCCGTACTCCACCTTACTGCTACACTCTTCTCTGCATCTGGAGATTCCTCTGGTTTGTTTGATCTTTCCCCCGTGATCATAGAAATCCACATTCCAGTGTGAATGCTACAGAAGTGCTGTCACGGGAGTTGAGGATACAGAAACTCAAGATCTCATTTTGGGTCTCTCATTTGGCCAACTCTAACCTGAAGCCATTCC
>NewGene_2844	NewGene_2844.1
GAAAGCCTTTCTTTTCTCTTTAACCAGTTCACCAGCATGTGGTCGTGGGCTCCAGTTAGCGCCTCCCTCACAGCTTGGATCTTGTTTGGACCAGAAGCCAGATTAAACCCAAGGAGAGTGAAAGAGTTAGGAGCTGCGGAAGGAAGTTGGCTAATAAGGGCCTCTTTCTTGTCTACTTGGCAAAGCCACGTGCTAGTGGCCTCCTTGGATAGGGCGCTCTCGAATCTTTCTACCAAGAGACCTCTCCCAGGCTTCAGCGTTGCCCTGCGGGTGCAAAGATGAGCTCACACCCGAGCACACCAACGGGCTTTCCCAAGCGCTTACACGTGCACCCATGCATAGGCAGGACACACACAGCTGCCTATTTCGGGAAAGAATGCGAGGCGTGTTGTGCTTGAAGTGGAAACAGCTCGCATCTACTCCATCCTCTTCCCCTCTATGCCGCCCACCACCCCCGATCCGGGCTCCGGATCCAATCCGGGTTTTAGGAATCCCCGCAACTCTTCTGGAGGCTTTGTGCTGAAGGGGTGCGACTCCGGGGCTGCGGTTCAGGCTGCGCCTTCTCCCTCCTGGTCCTCTGGCGGCTCCGCGTCCGGGGCTCCGGGAAGAGTTCCACCAAGCCCGGGTGGCGCCAGACGATCCTAATTCGAGAGCTGGAGTCAAACTCGCGCAGCAGAGGGACCGTGCAGCGATACCTCACAAAAATAAGCCAATGGGATACCGCGGACAAATACATCAGCGGACACCGCTGCAGTCCAGGAGACTCTCCATTAAAACCATCAGCGCTTTCCCTGTGGCTTTCTGTCCCTCGAAGTGAAAAAATGAAGTTTCCGTAAAGTCCAGGGCAAGAACCTGCAGCGAAATAAGTCCAGGGACTCCCGGAGAAACTGGGAGAGAGTGCTTCCATCTTCATTTCACTTTAAACTTGGCCGCTTTCTGGGACTTCACTGAGGGGCGGCGGAGTCGCACCAGCCTGGACCACAAGCTGATTCCAGCGAGCACTTCCAAATACTTTAGGACGCGGGGGTGACTCCTTTTTTCTTCAGGATTGTCCCACTTGCCACCCTTCCCTGCTGAGCGGATAGGAACCGCTTAAGACCGGGAGATAAAGGCACCAGCTTCCAAAATCACAACCCTTTCCTTCAATAACTCTTTTATAAGCATATGGAAGTAGGGTCTAAATCGGAGCTGCAGCTGCTAGCCTACACCACAGCCACAGCAACACTGGATCCAAGCCACTTCTGAAACCTATGCTGCAGCTTGTGGCAACAATGAATCCTTAACATACTGAGGGAGGCCAGGGATCAAACCTGCATTCTTGCAAAGACTATGTCAGGTTCTTAACTTGCTGAACCACAACAGGCACTCCTGTGTGATACTTTTTAAAATGACAGTCTGCAGATTTGGCTGGAACATCTGTGAGGGAGAGGATATATTATGAACCCACAGAAAATTCAAGGCCCAAGCACTGCCATAAAGTGGAAGTCATTTGGCCAGAAATCAACCACAGGAAAAGAAACGAGAAAAAAACCTACTACATGGAGACTAAACAACATACTACTAAAAAACCAATGGGTCAATGAAGAAATCATGAAGGAAATTAAAAAATACCTCGAGACAAATGATAATGAAGACACGACCACTCAAAATCTATGGGACGCCTCAAAAGCAGTGCTCAGAGGGAAGTTCATAGCAATACGGGCGGGCCTTCCTAATTCTTTTAATAATCCTTTCAAGAACAGGATTCAAATCTATGAATTTCCTTAGTCAATACCCTTGTAAGATTCTTGAATTTAAAAATGGCATTTGTATTTTTTGACATCTTTAATTTATATATCACTTGAAATGATATCTAAAATCTTAGAGAATTCTGAAGATTGACTTGGAATAGGTTAGCTCCTCTATAATTATGGATAATTTGACTATGAATTAGTCCAAAATTTCCATTCTAATAACCATATTAGCTTAGTGTTCTATAACTCTTTAGTACATAATAGGTATGGAATAAATATAGAATGAATTAATAATTTATTAAACATACCATTTTCAAAACATCTTTTTCATATTGCTCTCCTTTGAAACTTTTGTATTTATATGTGAGAATGAATGTTCAAGCATTTATATGCATTTATACTCTGTTAAATCTTGTAAATTTATCCCATTATGCAAATCTAAATTTTATCCTAATGTCATCAGTTCTCATCATTAACACCTTTTAATAACATATCAAATATGCCTATTTGAGTCATTAATGTAAAATGGTATTCTTCCTAGAAGATGGCATTCCCTCTTTAATCAACTCCTTCTAGTTGAGGTCATTTAATATATACTAATTTGCCTAAATTAGTTGTCATCAAACTCATATAATATTTTTATCTTGCACATTTTGTTAAATTCATTCAAATCAATATTATATGACCAATTTTAAACACATTTTTACATACAATTTGACCCAGTCATTTCACTACTAGATAGCTAGATGATTGAATAGAAAGATTAGCAAATAGAGTGCCAGCCAGACAGATGGATAATAGAAAAATTGATAGATTAGATAGATAAACAGATATATTGATAGGAGATGATAGTCATAGAGATAAAAGACGGTGAAACACATAGAGATTGACACATATATGTACATACAAAAGCAATATATATTTCATATATATATGCATTATGAAGTAGGTATACAGATGAACAGACAGACAAGAGAAAGTCAGACAGATAGGCAGGTAGACTTATGAAAAGATTGACAAACAGACAAAGAACTATAGATAATACACATACAGAGAATCAGAGAGATGGGTAAGTAGATAAAGAGACAGATAAATAGAAAACAAATAAACAGACAAATAGAATGATATATATATTCAGATAGGCTGATAAACAGAGGAATAAGACACAAAGAAAGAGAAGAAAGAGAGAGAGAGAAGTGGAGGGAGAGAGGGAGGAAGAAAGTGAATGCAAGAGAGAGGGATGGATTAAATATGTATTAGTATAGAGCTGGGGCAGGAATTTTCTTGGGAAGACACAGTTATTGTTCAGGGGAAAACTGGTTAATATTTGAGTTAGAAGATGAAAGATCTCAAAACGTGTTTCCCTGGGAAGCACGACAAAATGCCCAAGAAGATAGCTGAATTGCTATGGTGAGAATAAAAAGGCCATGTCCATTGACTTATGTTACCAATGAAAAGGATCTAATGATAAACATGGTTAGGAAAATGGAAGTCTTGTGTTAATTTTGAAGTTATTTTTTTTATTAAAATTCCTCTTTCACCAATCAAGTCTACAGTAAAATCAATAAAAAGTTCTTGATAAAAATCATATTTCACTGAGGCAAATATACTCAGGTAATCTTTTATAAAGGTGTCAAGTCTGATTAAACATGATCAGCTCTTCTGGGATTAATTGATTTCTAAAAGATTGCTGAATCAATAAATAAATTTTTATAGAGGACCACTTACTGCCAGGCACTGATATGGATTCTGTGGATGTATTAATGAAAAAAAGTAAACCCTTGCTTCCATAGAACTTATATTCTAATGTAAGATATAGGTGTAAACAAATACATATGTTGATATATAACATACCATAAATGGTATGTACGAAGGGATAAAGAAAAAGTTCCATAGGAAATACTGATATGGGGATCACTAATGATGTGGGGCTGGTTGCTTTAAAAGGCTTCATTTATATTTAAGCAGAGATCTGAAAGCATCGAGGGAGTTAGTGAGTGTGAGGAAAAAGTGTTCCTAGCAGAAAGAAGCATGCAAAGACCTTGAGTCAGGTGGTTCCTGGCATGTGAGAGGTATATCAGGAAGAATTATATTACATAGCAGTCTTCAACAGCAGGAGGAGGAGGAAGAAGAGTAGGAGAAGTAGGAGAAATAAAGAGAGAGCAGGGGTCTGGGGATGGCTATTGTAAAGATTTTAGGAAATAACAGTAAAGACTGGTTTGTAACATATAATCTCTGAAATATCAGTAGCCTAACTCACAAAATATTTCCTAGTTTGCTCACAGAAAACCTGACAGATCTGTTAATGGTCACACAGGCAAAGAGCTTAATTTTTGGTACAGTTAATATTCTACAGTAGGTGAGAAGTGGGATCTACCACATAAGTAGAGAGACTGGCTTTACATCAGAGCCAATGTGAGAAGAGAAGACACAGTAGATGTGTACATATTCAGGTATTTCTGTAGGGAGTTATGGTATTGGGAGGATATGGAAGTTCTCATGATTGTTCCTGTTTTCTCAGTGACTTTGGAAACAGTCATCAGTGGAGGGTATGAATCCAAAGAGATGTTGCTGGTTTGAAGAGAGAAAAACTGAGAAATTGTCACCTGGAAGATATAGCAAATGAATGGATTACCCATTGAAGTTTTCAGTCCAGAATTGAAGGAGCCTTCTGGATGCTGTGTGTGGAATACTGTGAAAATCTACTCTACACTCACACAGGCATCTTCCTGGAAGTAGGCAAAAGTTATTACTCGCAGGCCAACATTTACAAGTGAAGATGGAAGGCAATAGATAATTTTTTTTTTATCAATGAACCTTTTACAAAAACAAACTTGGGGTTTTTTAAGGTTACATCTTCTCAGTTGATTAGACATCTCTACCTGAATGCTTTGGCTATCCATAAAAAAATAACATTTTAATTTTAACTTTACATGACCACTTTATGGATCCTGAAGCTTGTCAACTATAGGCACTATGTGGTTGGTTTTGTTGTTGTCATCATGGTTAACATATCCTAGTAATGTAAATATCTGCCTTTAGCAGTCAGTCTAGAGGCTAGCTCTAATAATTTCTTATCACTATTTTTGTATCTGTTTATACTGGCATTCATCTTTCAAACATTGCTGTGGTGGACAAATGTCCTGTTTCAATGATATTTTGCATCTAGTATGAGGCACTAGCAGTGTTAGGGAGATGTTCTCTCCATATCCCATTTGATCTGGTTCATAATCATGTCACTAGCCATCATATTTTATAATCTCATATTTGTTCTTCACAATTCTTGTGGATTTTTTTTCTTCTTCTACTATGCTTTAGCCCTACTCTTTCTAGAACTTTTTTTACCTGCTTTTCATCTATACCCTATCTTCTTAGGAATATATTTATTTTCTTATATATCTAGTATGATATATGTCACACAGGCCCATAGGTATTCAATTTACATTAGAGCAATTCATACATACAGGACCAATATTGGAGTTAACATAATGTAAATGAATAATGAACACTTTTTTTCACTTTATTCTTATAATTTTTTCATCTAAGGAACATGCTTTAGCATTCTGTATTTTTCCAATATATTAAAGTTCATCAGAACCTCATCACTCAGGAGATGATTTCACCAAGTCCAAATAAGGAGTAGAGTTCAGTGGTGTCTAGGAATATGGATGGCAGATGGCAAATGGCATTCTGAGATCAAGATATAGTTGACAACTGTAAGTTATCATCTGCCTATGTGAGTCAGTCCCAGACTAAAGGATTGGGAAGGATTTTTGAGAATTGTTCAATATCCAAAAAGTGAGTATCATCATAATATATTTCTCAAGTCATGAATAATAAGATGTTTATTTAGCAAGGTAAATACAGTGGTGAAAGTAATTCTCTTTGGTAGTTACTACATAAAATTTAAAAATAAGTATGCATTATGCTTATTAGGTTCTGAACCACATGCAAGTGTAGGCATCAATTTATTTTGCAGAAATATCAAAAAATGCAAACAGGAAGTATATGAAAAACTCTAAAAATCCCTAGCAGAGGCTTTTTTATGCATAACAGCTGTTCAAGGCGGTAACCTGGCTAATACTACTCAGTGGAACACCAAATTGACTATAATCAGCAATTCTGAGGTAAACATTTAAAGCTTACATGAAATGAATTATTTGTAATACATGAATATATTTTTCTTTCAGACATTATGAGAATGATGCACAGAATAAAGCTTTAAATGCCACATATATGCTGTTAGACTTCATGGCATTTGTTTTTCAATTTTGCATTGTCTCCCCTTCTCTTTCTTCCTACTCAATTAAATGTGATTTATGTACTTACCTTGTAGTAATAATGACTGGGTTAGTGTGTTCAAAATGCATTTAGTACTTTTAATTTTCAAAATTTTTATTAAAATCATGACAGC
>NewGene_2851	NewGene_2851.1
GCTGGCGGACCTTCTATTTCTTGAAGCTGCTACTCTAACAGGAACCCTAGGCAGACGTACGAAGAAGAGAACACTGAACACCAGAATAAAAGCAGAATGCATCCCCTTCAAATAAGTCTGCAGAAGGAAAGGAATTTGCCAAGTTTTCATACTTTCAAAACAAATTGCTTCTGAAGACACCATCTCACACTGAATGGCCCCGAGGCTGACCGTGGGGCTGGGCTGGCGGAGACGGCGAGCCCACTTCTATCTCGGCCCTCAGCACAGACAGGTCCCTTGATTTTTTGCGGGGGGGGG
>NewGene_2856	NewGene_2856.1
TATACAAGCAGTACCTCCAGCTGCCCTGCTGGAGATGGCTCTACTGTGACAGTAGAGAAAAGCTGGGCTGAGAAAAGGAGTGAAATTGAACGATCAGGATGCCTGCTGCTCTGCTGTGAGCTGCCAGAAGGAGAGGCCCAGGTGGCAAGGACCAGAGGTCTGTTAGCAGCCATGAGAGTGAGCTTGGATGTGGCTTCTCTCCTAGGGGAGCCAAGATATCACAGTAGCTCTCAGCCCCCTGATTGCAGCTTCATGAAAGTTCCTATACCAGCGTCAAGCCCTACCACAGCAGACTCAGATTCCTAACCTACAGAAATTAAACTAAGACTCCTACCCTGTGGAGAGTGTTGACTATATGCCAACCAGAAGCACATAGACCCCTCCAGACTCCTGGGAACCAGAAGACTGTGATTTAGATTCCTGAAACATCACTCTATTACCTCACCACCAAACAATTAGAAGAATGTCTAGGAGCTGATCACACACATTACAACCCTCATCCCTCATGTTGCCTTTAAAAACCCTGGCTTGAATGCTATTGGGGATCTTGGGTCTTTTAAGTATTAACTGCTTGTCCACCTTGCTTGGTACCCTGCAAATAAATGATCTACTTTCTCAAGTTTGGTTTGGGAACATGGTCCATATATTTATATCATG
>NewGene_2858	NewGene_2858.1
TTTTTTTTTCTGTATTGTAGAGGAGAACAAAGCTGTTAGAACTCAAGATTGGATGCATAAAGTACCTGGTGACATGGGGAACTTCTAGAAAGCCATCTGAGAGACAGGATTTCAGATTTACAAGTGATGTCTCACAAGTCCCTCTGGGTATGGAAAGTGAAGAACTTTCTGAGGGGGTCTAAAAGTAAAATGCTACTAAAATTATTAATGACAATAATTCAGATATTATGGAATTTCCCACAAAAGAATGTACACCTTACATTCACATCCCGTCATCACTTATTTTCAGTGGTTTATTTAGCTATCTGTTTT
>NewGene_2895	NewGene_2895.1
CCTGCCTACATCTTTCTCGTTCCCTTTCTTCTTCTCCAAATATTGAGTGCTTATTGTGTGCACTGATCTAGCTGTGTCCATGAACAAAATGAAGTTCCTACCTGGGTCTTGTCTTTTAAGCTGCTGTCCTTGTGGGATGCGGGAGAATATTTTTTAGCACCTACTTGTGAAACCAGAACTGCATACAATATTCTGCCATACTTTATACAACGGTAAACCTTAAAAAAGATGATCCTATCCATAGATAAAGAAACATGAGACATTAAAGAATATAAAGACCCCATCTATGAAGACAAAAAGAAGACCAATATAAACTCAGGGATGAAGCCAGGGGTAAATGACAAGGAAGCAGCTGGAAACCCTGGAGTTTTGCATATTCATGGGGATGGAAGACTGTCTCACTTGATCTGGCAAATCTGAGGCAAAGCCCTGGACCCAAACCCTGTATCCTCAAGAGACTGCCAACAGGAGCATCAGGTGCACTGCAAAGCAGCCAGCCTAGAACAAGAGCCCTCTGGGACCGAAGTGCATAGCAACAAACATCCAGCCTACCAGAGAGTAGCATTTATTCTGCACTGTCCTACAGAGAGCTAAGAGATTACAAACTTCTTGTGAAGCCAGGTAATTCAGCTAAATATTTTTGTCATTCGTGATATTCTCTGACACATTTTCTCCTTAACGTTTGCAACTACACCTAAT
>NewGene_2917	NewGene_2917.1
GTTTTTAGCTATTTTAATCACTTCCCCTACCCATATGTTGTTTGAAGAGTGAAGAATATATTCGACAAAGTGGATTGCAAGCAGGAAACACTAATTATCGTGGCTACAGAAACATCACAAACGACTACTCTATTCCCCGTTTTCCCCTATTAATTTTTGGTGAAATATTTCTATACTAGTTCCAGTGTAAATTACAGATGCTTTGTATTTTCTAATCCTTTTATAGGTATGAATTTCCTAAGCTCCTCAAACATCAGAGCTAGATCTGCCCCAATGAGAGACTCCGTCTTTCACAAAAGGGAAAAGATTTTCAAAGCGGTGAACTTTAGTAGAAGACATTGCATGTTAAATATACTAAGTTCTGAACTTTTAGTGTTTTTCCCCTAGAGCCGTCATTGCTGTGATGACCGTATTTCCGTTTAAAAGGACAGAATTGCGGAAGAAACGGAGTTGTTTCCAAGTGCTGTGGCCTGTTCTACCCTTTAGTCAAGAACGGACCTGGGAGATCTCAGGCGGCGGGGAGGTGAAGGTGTGTTCCGTAATCACCCTGGGTCTAAAGTGGTAGCTGGCCCTTCCGCGTGCAAACACAAATAGCTCCATCAGAAAAGACTACCTGCGGCCGCGGCCGCGGAACTCCGGCTGGTGGGGGCGGGGGGCTCGGCGGGGAAGGCTGGAGGCCGGATCCGCCGGCCTCGCGGAGCCTGTCGGCGTTGTCCATACTGATGAGCTCTTCGACTGACACAGGAAGGCAGAGCTTAGGAGGAGCCGAGGAGGCAGAGGCGCGGAGGAAGGAGACTGAGCCGCGCACCCGGCTTTGACGTCGCCCGGTTGCGGCTAGCAGCTCGCGCTCTCAGCACGTAGCGCACAACGTGACCACACACAGCTTCCCTCTCCCACAGCCCGGCAGCCTGGCAGCCGACTCTCGGCTTCGTCCTCCTCCTCTTCGCCTCCGCGGCGCTCACCCCCGCTCACGCCCAGGATTCCGGCCCGCGTCGAGTCCTCGGCGCTCCGCCGCCCGGCCTGGGCACCTCTGTTGCAACTGGGGCCCGAGCGGCGGCCGCGCAGCCGGTGTCCTTCTCAGGCGGCTGCTCTCGGGTTCAGCTCCGGATGCCAGCGCAACGTTAGCCCAGGCGGGGAACCCCTTCCGCGGCTCCCTCCTCTAAACTCCCGCCTGTCCCGACCGCCCCCACCCCTCCACCTGGCGGGGGCAGCGCGGAAGCGAGGAGGACGCGTGGTGGTGGTGGTGGGCACGCATAGACGTGTGTGCGATCCATTCTCTGCTTCGCATTTTCCTCTCTTGCAAGTGGCGGTGCCTGGACTCTGCTTTCGACTCCTGGAATTGATGCGGCCGGCCTGAGCCCCTTCTTCGCTTGCTGGGCGCAAAAGGCTATTTTGGAGAAAGGTGGTGGCGGCGGTGGCGGCGGCGGCGGCGGCGGCGGCGGCGGCGGCGGCTGAAGCTGGTGCCGGGGAGAGCTCCAGACGCACACTCTGCGCCCTGTCGGTCCCTCTCCTCCTTCTTCCCCCTCCTCCCTTTCTTTCCTCCCCACCCCCGTTCCCCTAGCCCCACTCCTCCTCTTCCTCCTCCTCTTCCTCCTCTCCCAGCGCGACGATGCGAGCCTGTATCGTGTAACAGGATTGGCGTTGCAATGGCAACTGATGGAATGGGGGAAGGCAAGACAGCAGGGCTGGGGGCTCCGGACTGCGGGCAGGCGGGCCGCTACCGCCGCTTGACGCTCCTCCGGGGACCTTCGCGAGTTACTTTGTAAAGGCGAACCCAAGCGAGGAAGCCCCTGCTCGGTGCCCCGAGTCAGAGGCCACTTCCTGCTCCTTGGCTGCCAGCGCCAGGCTCGCACCGCTCGGCACACCCGGCCCCTTGCCCGCACTCGCCGCCAGCCCAGCGCGCCGCCGCCGCCGCAGCTGCGGAGACTCGAGCCCGCTACCCTGAAGAACACTTCGCCTCTCGGCTCCCCTTCCCATCACGCCCCCTGCTCCTCCCCGGCGTCTGCGATTTTCCCAGGCGCCCGGTGTGAGTGCGGCGTGCGTCTGAGTCTGTGTCAGGGTATTGTGTTGTGCGAGAGTGTGGTGTGTGTGTGTGTGTTTGTGTGTGTGTATGAGTGTGGGGTGTGCGGGGCTCCTGCGCTCCGCTCACGGCCGCCGCCGGAGAAGGACGGACGGACGGCGCTTCCCTCTTCGGCGAGCGGTTCCCGGGCACCTCGGCTCGGCCGGGGCGCGAGTGGAGTGCGCCGGGCTGACCGCCGGCCTCCGGAAGGTCCCGCTGCGTCCCTCTTGGACTGGATATGCTCATGTTCACGTGAAGATGGATTTGGTGTACGGTCTCGTGTGGCTCCTGACAGTCCTCCTGGAGGGGATCTCCGGTCAAGGAGTGTACGTAGCTATGAAAATCATCGGTCAAACATGGTAGCTGTAAGAATGCACAGCCTGTTAGCCACTGGAAGGGAGTTCCTGTTGTGGCGCAGTGGTTAACGAATTCGACTAGGAGCCATGAGATTGTGGGTTCGATCCCTGACGTTGCTCAGTGGGTTAAGGATCCAGCGTTGCCATGAGCTGTGGTATAGGTTGCAGACGCGGCTGGGATCCCGAGTTGCTGTGGCTCTGGCAGTGTCTACAGCTCCAATTAGAACCTGCATATGCCACGGGAGCAGCCCTAGAAAAGGCAAAGAGACAAAAAAACCCCCAAAAATATATTGTTTCAAAATCGCATAAGTTGGTAAAAAAAATCTCTTTAAGAAAATCTCTCTTAAAAAAGGCAATAGAGAAGTCGTAAATGAAAGACTTGAGATATTGCAGGCCATGCTTATCTCATTAGAGATAGATGTGGAAAAGATGGAGAAGATGTGGAAAAATATATCAAAAGTCATAGGTTACCGTTAAAGGAATGATTGGCACCTACTTCAAAAATGAACAAATATTCAGCATAATGAATTTATTAACTATTTCTAGAGTGTCATGGCACATTTATAAAACATCTCAACCACTATCTTTGGTGTGCATGTGAAGATTTCCAGGTGTGGTGTAGTTTTGTGTGCTTATATTTAATGATAATGTTAATGATAATGAGTAATATCAAAAATGGTTCCCCTAATCTAGAGAGATAAAATAAGTTTAAAATAGAAGCATTGGAGGTGATGAGAGTTTATGTATACATCTAGACAACATTCTCAGTGTATTTCTTTCCTTGTGAACTCAGCTACTCTATTATAGATGAGCCATGCAGGACTCAGAGGTAAAGGAGAATGTGGAGGTGAACAGCCACCGAGTGGCTGAGCAGGGTTTGAATCCAGACAGCCAGGCTCCAGGGCCTCCATTCATGATCCTCATGGAACACCGCATTTTTTCCTTTTCTTTCCTTTAGACGAAACATTTTTCTCATACCTCTTTCCTCTTAACTTTACCACCATCCCCAGAGTAAATGCCTTTAAAATAGGTTTAAAATATAATTACGTATTCTTTTAGGAAATGTATATATCTAGATTATATGGCATTAAAATTGTTGGGGGTTATTCACATGATTCCATTTTTTTTCCTCTCTGGTATAACAGACACATGTTTAATGCTTAAATTACTCTGATAAATGAGCAAGTTCAGACATTTTTTAAAGAAATAGTATATGAAAGTGGGACTCAAATGCAATGAGACTGATTTCTCTTTTTGCTAATGAAAATCAATCTCATTATTAGCATGGATGTAGCAATAGTTGACTTTAAAGGGCACTGCTAATTATAGCATTATCTTTATATATAGCCTCTGCAAAGAATTGTGTTTGACACAATTTTAAAGTGTAAAATAATCTTGTTCAAAACTTGTTCAAAAATTACCTTATTCCTTTGAAACTGAAGGCATTGTTATTCAAGGAAATGAGGGCATATTGCTGGCAGTATATTATTATCCTATTTTAAGTACTATGAATGTGTGTGTGTATTTAACTTAAATTTACTTAGCAATTATCCTGGTTACTATAGGATGTAAATTCTTTTGTTACTGCTAAGATTATGCTATGAAATTTAGCTTTAGAAAATATGTGCTACTACTAACAGTTTTTATTGTATATATTCAAAATGAGGTAAACAATTTTCTACAAAAAAGCATTTTTTAGATCTTTAGAGCTTTTGATACTATCAATAGATGTACCATAAATAAAGTCAACTGAGGTTTTGTTTTGTTTGCTTGTTTCTTTTTGACCTCGGTGCTTTTGCTCTGCTCACATTTCCTCTATGACAAA
>NewGene_2928	NewGene_2928.1
AGCAGAGTGCACGGAAACGTGATTCTTAGGAATGGAATGAGGAGGAGAGATGTTGCTATTCATACAACCCTTCTCCCTGATTATACAGTTCAGCTGCTGATCCCAGGAGCACGCCTCAACAAATCTGCAACATGGTCATCTCCTGCTGAGCATCTGCTTCCAGAGAACCCAAATTGTAGCAGTTTCTGCCAGGAATGGCCCAGGAAAGTAGCCATGGGGATGGAATTTTGGAGCTGGATCATTTGCCACCCAGCTAACAGTGAGGACTGCCATTCTTGGTAAGAGGAAATCTTTCCTGATCTCAGTCTAAGCAGCACACCCTCCTCAGTGGAAACCATTTACTTCATCTACTGATCAGACACTGCAAGTACTAGTTCATGTCTAAGTCTTCCATTGGACTATATTCATTTCAAAAAAGCCACACCCATAACATATTGGAAGTTCTCGGGCCATGGATCAAATCCAAGCCACAACTGCAACCTACCGGCAATGCTGGAACCCG
>NewGene_2943	NewGene_2943.3
AGACCAAGCTGCATTTCTAGTCCCCAAGTCCCTGAAGAGATGTGAGGACAACTGGTGCCGGCCTCCTGGGGAGTCAGACCGGGCTGCTGAGGGCTGGGCTCCAGGAATAAACCACCCACACTGCGTACTCCTCAGCCAAGCTCCGTCAGCTGCTTGACGCAAAGGCGGTGCGCACGCACTGAGAGAAAACCAGAGAATAGAAAAGCTGCGGAGCTGGAGGAAGAAGACTGCCAGGCGGTGCCAGCAGCACTTGGCTGAACATCCTTCCAAAGCTCTTCTGGGATTCGGGGTGAAGACGACAGCAAGGAGGGGTTACATGAGGTCGTTTCGAAGGAAAATCAACCCCTGCACCAGGGAACCACTGGCAGCAGGAAGCGCCAGGCTGGCTCTTGCTCAGGCTTCCTCCGGGCCCCCTGCAGGCTCTTGCCAGCGGTGACTTTTCTCCTTAAAGTCTTACGGACTCAGCCCACAAAACTCTCAACATTGCAGGCAGCTACAAATGTGAACAGCCACCTGCCACACCTCAGGATGGAGGCCGACAGGGTCCACGGAGGAGCTGCCCCGGAGACCACCTAGAGGGTGCCCGTATCTCTGGTCCGAACACCCCCGAGCTTCCTTCAAGGGCTTCCAAGAAGGCAACCAGGAGAAGGCGTTCGTTCGTTTGCTTTTGAAGCCCTTCCTTGCTCCACCTCCAGAATGAGTCCACTGCACATACGCGCCGCCTTTTGCTTATCCATCCACTTGTCTCCGGACCCTGGAGGCGCTGCCATGGTTCAGCCGTCACGTTGCTCTGAACATGGGTGTACAACCAGTAGCTTTGACGCCGCCACCCCATTTTCCACAGCATCCGCACCGTCTTTCAGCTCGCCTACAGCGCACAGTCCGCCTCTCCAGCTCCTCAACGTTCTCACCAACACGTGCTGTTTTCTGCTGTTTTTATATTAACTATCCTAATAAGTGCAAGGTGATCTTATGGTGGATTTGATTTGCATTTTCCTCATGATTAGTGATATTGAGCATCTGGTTTTTTTGTTTGGTTTTGGTTTTTTCTGTTTGGTTTTATTTTGCTTTTTAGGGCCACAGCCACGGCATATGGAGGTTCCTAGGCTAGGGGTCCAATCGGAGCTGCAGCTGCAGGCCACAGCCACAGCCACAGCCACAGAACATCAGATCTGCCACCTACACCACAGCTCATGGCCACGCTGGATCCTTAACCCACTGAGTGAGGCCAGGGATCGAACCCCCAACCTCCTGGTTCTTAGTCGGATTCATTTCTGCTGCACCACGATGGGAACTGTGCTATTGAGCATCTGTTCATGTGTCTGTTGGCCATTCGTATATCTTCATTGGAGAGATGTTTATTCAGGTCCTTTGCTCATTTTTAAATAAAGTTCTTGTTGTTGAGTCGTGGGTATTTCTTTACATAGTCTAGATCTTAACCCTTTATTAGATATACGATTTGCAAATATGTTCTCTCATTCTGCTGGTTACCTTTCACTCTGTTGATAGTATCCTTTGATGGAAATTTTTTAAAATTTTGATGAAGT
>NewGene_2978	NewGene_2978.2
CTACATTCTGGAATCTTCCAGGAACAGGTGTATTTGACCACACACTGGGGGAAGTGGGGGAAGTAAAGACCTGAGCTTTGAGGAAGTCAAGCTGGAGGCCCTCAGAGGGCCCAGTCACATTGGGATGGAAGTCCTCATCCTCAGGCTCAGAGTGGTGAATGGGAGGCGTGCCTTGCTCAGCCCCAGAGTGGAGACAAATGGGTGTGGAATTCACCATAATCTATGGCAAGAAATGGCCCTTACCCATGGGATTGAGAATATTAATGCCAGGAAGAGGTCAGACATTGATATTGAAGAGCAGACCTGTGTTGGAATGAATGCAGTTCTAGGGCGAGACTGGTGAATGAAGAAGGAAACGAAAGATCAATGTGATGGTTAGATCTTCAGCTATTGAGTCATGTAGTGAATTTGAAAATGGAAGCCATATCCTAAGGACAGCAGAACAAAAAGATAGAGGAAACCTGGAACATTGATGACTCTGTAGCTCCCATACCACTCAGAATTCAGCCTTCCTTTGTATGAGAAATAAGATATTATCTTATTGAAGCTACTATTATTTCCTCCTTCACCTGGGACATCACAAGCCTAGGGATCTTTGGAAGGTTTCAAACAAAGAGTGAAGAATTAGG
>NewGene_2980	NewGene_2980.1
GCCAACCCCAAGAAGGACCTGCTGCCTCGTGGGCCCAGGGCCAGAATCTTCCTGGGGTGACTGTCAATCAGCCACCCTACTTTTGTGAAATACATTCTGCGTTTCAGCTCAGCAAGTTAAGGATTCGGCATTGTCACTGCTGTGGTGTGGGTTGAGTCCCTGGCCTAGAAACTTCTACATGCCACAAGTGTGGCCAAAAAAGAAAAAAAAATTAATGTTCCCTCCAAATCCTTGAGGATCTTTGATTCCAGGAAGTTGCAGACTGTGCTAAGCCTGTGGCTCTGTACTGTTACCCTCCTTGGAAGGCTGCTGCTTTACCCGGAGATATAAGGACCCTGATATGAGAAGCAAGAGTCATTTGGATTTTCAGCAAGAATCTCTTTCCACTGAAACTCCAAAACTGTAGAGGGCAGAGACTCTTTCACATTGAACCTCATGGTCTTGCGCTAATGCCTGGAAAATAACTGTTCTCAGACGTCATGAGTCTTGTTTTATTACTATCATTCCTTGAAAAAAAAAAAAAAGATTAAAGAAGTCACTCTGTTCTCAAGATGCTAAGATGCTGCATATGCAAGTGTTGAGGCCACGTGCGTGTTGAGAAATTGCACATATATCGTCTACATCTCATACCACCAACAACTGACATTACCAAACCTCTTGTCTCATCCACCATCTTATCATCTGTGTCTAGCCGACTAAGACATGGCTGAACAGACCAGCCTTCAGGAGACCTGCAGACATTTGAGACAAAAGAATCCAATGGAGTTCTAAACCCAAGTGAAAAGCATAGAGATGATCCTGCCGTGAAGTGCCCCAAGCCTCAGGCCTGCCCTAGTTGTCACCAAGTGCCTCCCGCCTTTGGGGCCATTGAAGATGATCAGCTCAGAGGCTCAGCTGTGGCTGGACTTCCTGGCCACCCAGGCCCGGGGTGGGCGGAGGCGGAAGCACTGTGGGTGAGCTGGGTGAGGCCAGGCAGGGGAGCATGGTGCACACCCAGCGGTGACTGCAAGGAGGTGGCTTAGGACAGGTGAAACCACGGTGAGGACCACCCCCTCTGCAGCAGTGGCTTTCTGGTCCCCTCATTCCCCAAACATACTCTCCAACTAACAAATAATAATTGTGCATGCCTCTGAAGGCAGGTCCACACCTGTGTGTATGTCTATACCTTTGTGTATGTCCTACCAGATTCTTTTGTTCCTGGGGAGAAACTTAACCTACAAGCAGGAGTTCCCTGGTGGCTCAGCAGGTTAAGGATCCGGCATTGTCACATACGTAGTGCAGTTTCAATCCCTGGC
>NewGene_2983	NewGene_2983.1
GCATTCTGAAAACTGTATCAGAACACAAACTTTGAGACCAGATTATCTGGATTTAAATCCAAATTCTGCCATTTCCTTAGCTGTGCGTCTCTGCCTCGATTTCCTCCTAGGTGAGTTCTAAAGCAAGTGCCATGAGCATTGAGGCCAACAGAAACAGGAAAAACTCACTTCCAAATAAGGAACCTGGGTTTGCTGGCTGGAGCACCAAAATTCCACCATCCTGGACCCTTAGCCAGTTCTTCCTTCTGTGGTTCCTACCTGTGTTAAGCTGAGACCAGATAAGTAGCAGGAGCAGATGGGAATTTCTGACACATCAATTCCAATGCTCTGTTGGATTCTTTCAAGCACTGCCACTGCCGCCACCACCAAGGTTGGTAAAGGGAATATCTATGATTCAAGCTTGTACACTTTCCTGATTATGTCAGATAAGCACCCAGAACTCATCTCTATGAACTCCACCTTCCCCTCTGAAATGCACATCTTATACAGAGGGCCAACAAACACATGAAAAAATGCTCAACATCGCTGATTATAAGAGAAATGCAAATCAAAACTACCATGAGATATCACCTCACACCAGTCAGAATGGCCATCATTAATAAATCCACAAACAATAAGTGCTGGAGGGGCTGTGGAGAAAAGGGAACCCTCCTGCACTGCTGGTGGGAATGTAAACTGGTACAGCCACTATGGAGAACAGTTTGGAGATACCTTAGAAATCTATACATAGAACTTCCATATGACCCTGCAATCCCACTCTTGGGCATCTATCCGGACAAAGCTCTACTTAAAAGAGACACTTGCACCCGCATGTTCATTGCAGCACTATTCACAATAGCCAGGACATGGAAACAATCCAAATGTCCATCGACAGATGATTGGATTCGGAAGAGGTGGTATATATACACAATGGAATACTACTCAGCCATAAAAAAGGATGACATAATGCCATTTGTAGCAACATGGATGGAACTAGAGAATCTCATACTGAGTGAAATGAGCCAGAAAGACAAAGAAAAATACCATATGATATCACTTATAACTGGAATCTAATATCCAGCACAAATGAACATCTCCTCCGAAAAGAAAATCATGG
>NewGene_3009	NewGene_3009.9
CCTCGCTGCGGTGTAACTGATTACTCGCCGGTATTCTCTACCAGACTGTAAACGCCTTGAAGGCAGTTTCTACCTCAATGCGGTAGCCGCCAGAAAGGAATGAATGGAAAAAAGGGAGAGAGGAAAAGAGGAAGAGGGCGGTAAGATGAGTAAAACTGGTTAAAGTCAGAAATTATCCCCCACTAGCTTGGGTGGAGGAGTGGGGGCAGAGGGGATATGGTCCTTGACCGCTGACTTGCACTGTAGCTGAGATTTATAATGTGAGAAATAGAGGCTTACGGAGCCTGCCCTGTTTTCTGTTCCACATTTCCATCCTTCTCCCAACTGGCTTCTACTTGTCAGGTCTGAGCACAATGGTGGAAAGTTAATGGACCTGGGGAAATCGTGAAATAAGGTAATTTGTCTCTGGGCAGATTGCCTCAAAACTTTATCTTCTGTCTTGTTACATATGCCTAGCACTGAGATGATGTTAGCCCTAGAAGCAATACCTGAGGAGGGAAAATTAGCATACCGCCTATGACACAAGTACCAGTCCTGTGCCAAGCAGAATACCACTAAATGTAAATCAAGATAGGGTTCAGGATGAAGGTGGAAGGAGAGAGATTGGTGGCTGCTTTGAAAATGGAGTGGCATATAGATGGGGTCCAGGGATGGGCTAAAGGTGGTCTGTGAACCTCCCAGAAATTGTTTCTAAACAGCAACCACTCATGTGTTTTCTGTTTTTATGCCTCTTCCAGATGTCATATAAATGGAAATATATATTATGTAGCCTTTTGAGGCTAAGCAGCTTTCATTCAATATAATGTATTGGAGATTCATCCACGTTGCTGCATTTATCAGCAGTTTGTTACTTTTTATTAGTGAGTAGTATTCCACTGTATGGATAAGCCATAGTTTGTTAACCCCAATTGAAGAACATTTGAGTTGTTTCCAGCTTTGGAGAGTATAAACTAAGCCACTCTAAACATTCATGCATGGTCTTTGGTTTGAACATATGTTTTTGTTTCTCTTGGGAAGATAATACTTAGGAGGAGTACTGCTGGGTCATATGTTAAGTATATGTTATTGTAAATGACTGCTAAAATGTTTTCCAAAGTAACTACCATTTTACATTCCTGCCCACAATGTTCCAATTACTCTGTGTCTTTGCCAGCAATTGGTATTCAGTTTTTTTTTTTTTTTTTTTTTTTTTTTTGTCTTTTTGCTATTTCTTGGGCTGCTCCCACGGCATATGGAGGTTCCCAGCCTAGGGGTCGAATCGGAGCTGTAGCTGCCAGCCTACGCCAGAGCCACAGCAACGCGGGATACGAGCCGAGTCTGCGACCTACACCACAGCTCACAGCAACACCTGATCGTTAACCCACTGAGCAAGGGCAGGGACCGAACCCACAACCTCATGGTTCCTAGTCGGATTTGTTAACCACTGCGCCACTACAGGAACTCCGGTATTCAGTTCTTTTGATTCAGCCGTTCTAATAAGTGGATGATGGTCACTTGTGATTTTAATTTGCATTTCCCTAATGACTAACATTGAGCAGTTTTTCAAATGCTAATTTGCCACCTGTATGTTTTCTCACTTATAGATTCTAGAAGGGTTTTTTAAGTTCCTTGTGGTTTTTTTTTTTTTTTTTGGACAATCATGTCATCTGCAAATAGAAGCAGTTTTTGTTTTTCGTAACTGGAATGCTTTTTCTTTGTTTTTCCTGCCTTATTGCACTTGGTATGTCCTCCAGTGTAGTAGCAAATAGAAGTGGTGAGAGCAGACATCCTTATTAGTGATTTTAGGAGGAAAACATTCAGTCTTGCACCATTAGGTATGATGCTAACTAGATTTCTTCGTAGAGGTCGTGGTAGGCAACCTCTGAGATGGCCCTTAATGATCCCTACCTCATGGTAGTCATGCCTTTGTATACTCCACTGCCATTCAGTGTAGGCTTGACCTAGTGACTTGCTTCTAAGGAATAAAGTATGTTTAACATAATGGAATATCACTTCTGGGATTTGGTTATGAAGAGACTATGATTTCTGCCTTGAGTACTCTTGTACTCTCTCACTCACTTCCTCTGAGGGAATCCAGGTGCCATGTTGTGAGATGCCCTATGGCAAGGAATTGAGGAAGCCAAGAAGACTCAATCCAGTATTCTGTGAAGAATTGAGTCCTGCCAACAACCTTGTGTGTGAGCTTGGAAGTGGATCTCCCTATCACCATCTCTGTTTCCGTCCTTCCCCTTCAACAGCAACATATTTATTTTTCTACGGTATCATCTGACCTGATGTTCCCAGTAAGAGAATGAACTCTGGAGCCAGACTGCCTGGGATCAAATCCAGCTCTGCTATGAACCATCTGTGAGATACTAAAACTTTCTCTTTGAGAAAGGAGACAAGACGTGGAGTAGAAGGACTTGAGCTCACCTCCTTTCACGAAAACACCAGAATCACAACTAACAGGTGAACGGTTTGGCAAAAAAAGCCTGGAACCTACCAAAAGAAGATATTCTACATCCAAAGACAAAGAAACCACAATAAGATGGAGACAACTGTGGGAACTATCACAGAGCTTCTTAGAAGACCTGGTGGAATCAAGCTGCTATTGTCTACACAGCAAGGACTTCAATAACACAACTTTATGTTGACCCTTCCCCTTACTTCGTTTTAATATCACAAATCCCTCACTCCAATTCTTGGGGGTCTGGGAGGTGCATCAGGTCATTTATTAGTTTAATCTTTCTAAAAAATTTTCTCTGGGAGCTTCTGATATGCTTCACCACATTCTGTATGCTTGGTGTTATGTCATCCTTGGATATCTCATCACCGTCATCCGGGGAATTTCTTCATCTCTCTCCTATGCTGAATCTTAGTCTTTGCACTTTCGTCTTCATTTTGCTTGGTTTATGCCCTTATTTTTACGAAGCACATTCTCTAGTAGTTTATTGAGAAAGACCATATGGAGGTAAAGTTTGTGAGACCGTGTACAAATAAAAATGTCTTCATTTTACCCTTAGATTTGATTAGTAGTTTATTTGGACCCAGAATTTTATTTATTTATTTATTTTTTTGGTCTCTTGTCTTTTTTGTTGTTGTTTTGTTGTTGTTGCTATTTCTTGGGCCGCTCCCGCGGCATATGGAGGTTCCCAGGCTAGGGGTCGAATCGGAGCTGTAGCCACCGGCCTACACCAGAGCCACAGCAATGCTGGATCCGAGCCGCGTCTGCAACCTACACCACAGCTCACAGCAACGCCGGATCGTTAACCCACTGACCAAGGGCAGGGACCGAACCCGCAACCTCATGGTTCCTAGTCGGATTCGTTAACCACTGCGCCACGACGGGAACTCCTGGACCCAGAATTTTAGCTTGGAGATTGCTTTCAGAATTTCGGAGGCACTGTTTCTGCTGAAATGTGAAGCTATTCTGATTCTTATTCCTTTTGGTATATTATGTGCTCCTTTTCTTTGGAAACATAACAGATCTTCTCTTTGACCCCAACATCCCTGAAATTTCATAATGATGTGCTTTGGTATAGGTTTTTTTTTTTTTT
>NewGene_3062	NewGene_3062.1
CTTTAAGGCAACAACTTGGCTGCGATTTCTATGCCTCTCAATGGTTCCAGATGTGGGAATAAATGGACTCAGTCATGGATCCATTGGGGAAGCAGAGGCATGAAAAATGAACAACGTTCCTGTTGGACACTGATTCCAGCAAATGCTGGATGAAAGCTACAAGATTGAGGTCCTGGTGCTAATTAGTCAGCTTCATTTCGGGAACAGCAAAGGTGAAGGTGGGAAAATGGTACTGCCAGTACTTGCACTGCAGGAAAAAACTCTTACACCTGCTCTTCCAATTCTTCTATATTTTAAAAATGATTTTCTGCTAGAGAGCTTTAGATATTCTTAAAGCACTCCCGTTTGAAAAATAAAAGCTACAGAGTG
>NewGene_3066	NewGene_3066.2
GATCAGGTGGTGTCTTGGATGGGTTTTCTGGAATGCCCGTCCACCCCAAGCTTTAGGCCAGAATTAAACAGTCATCAATCTCTCTGAAGAGGTTTTTTCCATTGTTTGGAACTTCCCAGTGGGGGAATTTAAGTTGCTAATGCAGGGCTGGAAGGGGGGACACTGGCAGAGGCACATGACTCGGATGAAAGGATATTATCATATTATGGTGAATTAGAAGAAACTGCTCTCTTCTGTATTTGGGACAGGGAGGCCAAATAAACCATGTCTTTGGGCTGGATCTGACCTGCTCGCTACCAGTTTTCAATACAAATGGATATGTTCCATGAATTTTAGTTGAGGTCACCTAGTGCCATGCATTTTCCTAGATGCCATCTAAGAGTCACCTGCATCTGCTCCTGGGAAGTTCACAATCCAGAGGGGAAGAAAGACTGACTGGATGGTCACCAGAAGCATGAGGCTCTGTTTTATCAGATTAGCAGCCCCTGCAAAATGAGAATTCTTCTTAGCAAGTCCCAGAAATGATCCTGTTGGCACAAACTCATCTCTAAATCTACCAGTGACTCCAAAGGACTGGATTTGGCCACATGTACATTTCTGTAAAAGCCTTGGGGGTGGTACCAACCTCATCCAAACCAGCTGAGAGGAACCTGGAGGAAAACTAGAGTTCCCTAGAGGAAAACTGAAGTGTCAATACAAGGACAAG
>NewGene_3084	NewGene_3084.1
GGGAAATGAAGACTGACGACCATGTCCTGCCCACCTTCCACTGCACAAGGTGGAATGTCACTCCAGGACCTTGCTTCAGACGTCACAACTCCAGAAAAAAATTCTAAGCCACTCCAAGGTCAGAAGACGATGACTCTGTTCCCAGCTCTGCAGCCAACCAGCTGTGCAGCTATGACAGTGAATGAGTCTTTCGAGATTATAGATGAGAAAGACCACAGACGGT
>NewGene_3088	NewGene_3088.1
AGATAAGTCAGCTGTCTTCCCACTGTGGTGTCAGGAATACAGGTGCAAGACCCAAGAGGGCTTTGACTGAGACTTTTTTACTCTCCCATGGCTGCATTCCAAGGGGCTCTTCCCTATACTCTGCAGGAGGGCCTATACTTGCCACAGTCATTTAGCGGACAGAAGCTGGGGCTAACGGAGGCTGCCTCCAACAAGCGCCGCCCTGACAATGGTGGCAGAGAACAGACAAGGCTCCACCACTGCCTGCAACGGAAGTCTTTGTCCCGGAAGTGACGCATCTATTCTGCTGCAGTTTATTGGTCAAAACAAGCCACATAGCCACG
>NewGene_3156	NewGene_3156.1
GCATGAGTGTCCTCTCGCGACATTTTGACCTCAGAAGCTGGAAAACTCCACCCCCAGATCGTGGCTCCATCATAAGTGACCAGACATCATTCCCAGTACTACACAGCAGGATCTCATTGCTAATCCATTCCAAAGGCAATAGTCTGCATCTATTAACCTACCCAACCAAAAAAAGAGAAAGAATCAACTGGAAAACAAGGTTTAAAATGGTGATAAATATCCATCAATAATCACCTTAAATGTCAATGGATTGAATCCTCCAACCAAAGACACAGAGTGGCAGACTGGATAAAAAAGCAAAAACCTTCAATCTTCTATCTACAAGAAACTTACCTTAGGG
>NewGene_3167	NewGene_3167.1
ATCATTTTCAAATTGAAAGGGTCATGGCCTAATTCTTTTATTCTACAGATGAGAAAACTGAGGCTCATGGGAATTAAAGGACTTTCCCAAAGCTAGTCAGCTTTTCTCTTGTTTGATGTATTATTTGGCTAAAAGACCTCACAGGCCTGACTTGGAAAAGATGGCAGGAGACTGTGGCCCTGCTCTCACAGTTGTTTCTGAGCTCATGCACTTGCCACCCTTTGTAAACTGTGTTCTGCACAGGAAGTAGTTCCTGTTTTCTGAATATTGGAGCTGTTTGAAGGTGAAGTTTTTATAGAGGAGCTGTCCTGGACCAGTATCTTTTTAGCAGGTTGAGGCTCCTGCATTCTCACCTCTGTGGCTCTGGTTGCTGCTCTGTGTCGTAGGTTCGATCCCTGGCCCAGGAATTCCCACGTCCTGCCCGTGTGGGGAAAAAGAAAAAACAAACAAACCCCAAGAGAACCTAAAATAAACATTGCAACTCTCATTAAAAAAAAAAAAAAGAAAAAAGAAAAGAAAATGCTCCATCTTTTAGCACTTCCCCTGCTACCTGGAGCTCAGGGTGGTGACCC
>NewGene_3189	NewGene_3189.4
GTTTCTTGAACCCTCCAGTGGACGCTATCGGATTCGGAGTGGAGGACTTCCAGTGCCAAAATGTATCCTCAAAATTCGAGCCAGTTTTTGCTTCCTTTCAACCCTCCTCAATCTCTGAGAGAAATTTCATGGTGACATGATTGAGTCAACGATTTCAATGCAGGGCTGAGACTCAAGCACCTACCACCTTGAGAGAAAATCCATCTTTCTGCACAGAAGAATTTGAAAAGGGTCCTGTTCTGTAAAACTCAATGGAGGTATCCCAGTTCTTTTTTTCCTCCCTTTTATCTTAGCATTTCACCTGAAGGACAGGCTCAGTCACACTCTTGCACAACAAGTATTTCCTATCTTTCAGGCAAGAAGAACAGGGGAAAGGGGCCCTGGGAATCAGAGGGTGTAGAGGAAATCCTGGAGAGGAGAGACTGGAATTGACACTGGGCACTTCCCTAAGCTTCACATGTGAAGACACACCCACAGAAGCGTGGCAAGGACTTTGAGAGCTTAGCTGCATTATAAACTACTGCCAAGACTCAGATTAACCCAGAGTGGCTCATGCGAGGGACGGATCCAAATAACATAGTAAAGACTCTGAAAATTCAGCTGCCCTTCTGTATCTTGATTGTGGTGATATGAACTGTACACCAGACAGGATGAATTTTTCTGTATGTAAATTAAAAATTAAATTTAAAAAATGTTAAAACAAAACAAGAACCAACTGTGGGAAACAGAGAAGCAAAAATAAACTATTGAGGAGACTGTTGTAGCACTCAGGGAATACATGGCCTGGACTGCGGTGCAAATGGTGATTCGATGAGAAGTGCCTAAAACCAATAAAATTTTCTGTATAATTTTTCTAATCTTCAGCAGCAGTGACATTTGGAGTTGGATGATTCCTTGCTGTGGGTGGGTTGTCCTGTGCATTGTAGAATGTTTAGCAGTATCCTTGTTTTTTATTCACTAGATGC
>NewGene_3199	NewGene_3199.1
TGAGTTCTAGATCTAAAATGTGCATGACTACATGGCTAAAATTACATCGCTTCTTCTATGCATTGTATGTGTTCTTTTTCTCAGGCTAACTGCGGAATGTTTTATCCCAAATTGCGTTTCCGGCCCAAGTCACTCCTCAGCCTATGTTTCTGAGTTTATCCCTTGATTTTAGAAATGAAATGGCCCTACAAAGAGAAAAATCTCCATAAAGAAATGTACCAGTCAAGATCAAATATGACTTTAAAGGCTAGTATCATCTCATGGGTGACATGGGAAACCTGGCAAAAAGCCAAATTACAAAGAAAAGTATCTCATTTGCCTATTCATTTGGCACATTTTCTAGCATGAAAAGATCTGGAAAAAGGAGGGAGAAAAAGTAGTTCATCCTAAAATCAGAAGAAAACCAACAAAGCCTACATGTGGCAGCCTCAGAGGAAGTTTTCATCCACACCCTGGCATTTCATCACAGCCTGCTCAGCTCCGATGAACAGCCAAACCATGGTTCTTTGAGCAGCACAGTCCGTTCTCAAAGTTCAAGGATTTTTCAAAAGGTCAGAGTTGTGGACACATTGCTCAAACCAAACAGGGGGACGTAGAAATGAGAGGCACAGTGGATGGACTCACTGGGGCTGTGTACTGCATGTGCTGGGAGTCATCTCAGCAGGATTTGTAAGCAAGT
>NewGene_321	NewGene_321.1
CTCTATAGGTGTGTGGGTCCAAAGTTGTGTCCTCAGGGAGGCTGAGCTGAAAAGAACCGGGCTTCCTTGGCGCCTGGGGCGCTCAGCGCGGCTCTCCTGGAGACTCCCCAGATGGACAGAAGGGAAAGAGGAATACCACCCTCCGCTTAGGGTGGTCTCCCCCGTTTCTGAGAAGATCAGTGCGAAACGCGGACTGCCGGACGCCTTTGGAATATGCCTGCTGAGCGGAGCAGAAAAGAGTGTTCTTGGAGTGGTCGTGAACTTGGGCCACCTGGGCTCCCCGGCAACTTGTTTTGCGCAGTTCTCAATGGAGCCCTGGACCCACCGGGCTCCTGGCCCGTCTGCATTTTCCCCTCCTTTTCTTCTTCTCTCTTTTTAAAATGTATGAACTTGAAGCCGAACGCAGACAGGCGCTTGGGATACTTTGGCGGGTCATTTTCACTTCCCGTCAACAATGAAAATAGAGGGATGCTGGAACTCCACAGATAACTACAATAACTA
>NewGene_3246	NewGene_3246.1
CCTCTTGACCCATCTCTGTGGACCAGCTTGCGCTGATCTTCATTTTGTGTGGCAGAACGTTTTGTGTGGCTCCCAAGTTTCCATGGTACAGATGAAGCCACCTGTACAGACTGACTGACTGATGATCTCTTAGGGCCCAAATCCAAGCTCCCAGGTACAGCCAAAAAAAACCACCACCACCACCACCACCACCAACAACAACAAAACAGTTCATTCCTGATCCTATCCACTCCAGCTAGAGCAAGATG
>NewGene_3290	NewGene_3290.1
CTCCTAGGTACTTTTTGGCTATTGGGTGGCACGGGTTTGTCTTGGATGTAATTACCGAGCATATGGGATGATAAAACGGCAGTCTTCTCTTTTACAGCTGTAGGAACGAGACCCGGGTAGTAGAATGACCTACTCATGGCCATGAGTTAAGTTCTCTTATCACAGGTCTCCAAGATATGTCATTTCCAAATTAAAAATATTTCACGTAAGAGGTTTGAAGGGAGTTTCGTGACGGTCAAGGCAGTCGCTGCTAAAAACCAGCAAGGGGAGTTCCCGTCGTGGCGCAGTGGTTAACGAATCCGACTAGGAACCATGAGGTTGCGGGTTCGGTCCCTGCCCTTGCTCAGTGGGTTAACGATCCGGCGTTGCCGTGAGCTGTGGTGTAGGTTGCAGCCGCGGCTCGGATCCCGCGTTGCTGTGGCTCTGGCGTAGGCTGGTGGCTGCAGCTCCGATTCAACCCCTAGCCTGGGAACCTTCATATGCCGCGGGAGCGGCCCAAGAAATACCAAAAAAAGAAAAAAGAAAAAAAGGAAAAAAA
>NewGene_3291	NewGene_3291.1
AGAAGATGCAAATCTAATTGCATTGGCCTGCAGCCCCCTTACACCTCCACGCTCCCAGAGCTGATGACATACTTGTATTCAGCAGCCATCACTGATCTGAATCATAACAGTCCTACTGACATGTGGGCATGCTTTCCTGAGATTTAAGTTTCTGGAATCACCCACATCTTCCTCTTGATTTCACAGTTATGAAGAACTAGGAAGACCCCACTGGCTGGAGTGATGGCTTCCCATGCAGAAGAGTGTTAACTAATTTAGTTTTCCCAGTTGGGATAGCACAACCTTAAGGTGTGGATTTATCTTGAAACCAGCAAGCCCTGACATATACTGACACCAAAATGTGGAAGAAAAGCCAACATTTTGTCCTGTAAGGAGATGGAGGAGAAGCTCCAGTTGGGAAGGTGTCCGTCCTGAGACTCGCCATTGCCCAAGTCTGCACCCTTGCAGAGTAGTACCAACCACCTGCCAGACCCCTAAATATTCTGCTCTGTATTTTCTCCACATCTCCTTGGACTGAAAGCTTCCAGCACATCTCTGTTATGCCCTTGTCTTTGCCCCAAATTTATAGGCTGGAGGCCTAACCCCAAGGTGACTGTATTTGGAAATACTTTATGTCCATCATTAAAGTTAAGTGAGGTCATAAGGGGAGGACCCTGATCCAATAGGATTGTTGTCCTTGTAAGAAAACA
>NewGene_3300	NewGene_3300.3
GAGCCTCATAAAGTGGATAAGATTATTTTTATTGAGTGCCTTTGAATCTAAGGCACAAAAGTTGAGTGGATTTCCTAAAGTCAAGACATTCGGAGGGATCTGAGTCAAAAGTAGAATCCATACCTGCTGGTTTCCAACCTTAGATTTGTCGCCGAGGATCTTCTGGACCACATGATTGCTCTGGGTCACCGTCATGAGATTAGAAATACCTTTCGTGCAGTTCAGCAGCAACTATGCAATATGACAGTTAAGTCAGCAGAGAGATATTCCAGGCAATAGTCCAGAACTCGGCTACCATCAACACTGGAGAGATGGCAGACTTCCTGTCCCTTCTCATACCCTGTTTGAATGACTTTGGTGGTGTTTCTTCATCGGCCAAGTTTCTACATTAAGGCTGAATACGTGGCTGGCACAGGAGCTGCCTTCTGGACAAGAGTTCTCTCCTTGCTTGTCCAGCTGCAGGGAAGATACTTTACCTGCTGTCTCTGCAGAAGATGATGCAAAAGAGAACCCAAGGACATTTTCAGTGGAAGATAATGCACAGAAGGTGTACAATACCACTGGTTGTCAAAGAAGCGAAGCCGGGGTCCCTTCTAGTGGGTGCATCAGAAGTTAGAGAGATGAAAATCCAAAAAATCCTATAGCACCGCTTCCTGTGATCTCTAACCCATCACAATTGAAATGACAAGCGTTGAAATGGGAGCCTCACGGTGGCGCCCTCTGCCTTTGCCGGCCTCTTCTGCAGCAGGGAGCGGCTCTCGCTGCCCAGTGCCAGTTCTCAAACTTGAATGATGCCTGGACCCCTTTAAAAAAAGATGGAATCATCTTCACA
>NewGene_3309	NewGene_3309.1
CCGCGTGCTAATGGGTGGGGCTGTGGGGTGGGGAAGTTAGAGAAGGCTGTGGAGTAGCTAGCTCTGAACGCACAGTCCTCGGCTTTGGGGCTCCTCAGCCCGTGGACCTTGCAGCCCCGGGCCGAAGAGGGCTGGACGGGACACGCGTTCCAAGGAGCTGCGGCGTAGACCGCCAGCTCGGGGCCTGCTCCCCCGGGCTTGGGCAAATCTAGAAATGCTTTTCCGCAGCTGTATGACGTTTTAACCTTTGCCCTGACTGGGGTCAGGGGGCAGGTTACCCGAGTCCCTTAAAAATGGAGCAAATCAGGAGAGAAAAATCCTTGAAAAGGAGAAGTTAAAATATTTGCACTGTGAAAACATGGGAATAGCTGTTGAAACCTGGTGGTATGCTGTGTGAATTAAGTTTAGGCTTTACCACTTCGAGGCAGAAGAAGCTGCCTCTCTCCTTATCCCCTTCACCCCGCCGAGGAAAACTGGCGGTAAATGGAATTAACAGGTGCTGGGCAGCTGCAAGCATACCTGGGGCAGAGTTACAGATGGTGAAAGAGAGTGATAATAGCTAAGAGGCACATTCCTAAACGTGACCCGAATTGTGATAAGGTGAAAAGCACCGGTCAAGAGGTGTCCTGAACCTCCTCCTTGCCCTCTGCCAAGTGGTCGGCCGGAGCGAGTGGATGCAAAGGGAAGAGAACTGCTGCACGCGCTGAGCGCCAGGCTCCACTCTTTCCGCTCTAATCCCCAGCGGACGGTTTTCAGCCCATCTGTTTGAAGAGGAATGCAGAGCCAGCTCCATCCTAATCCTAAAGCCAGTTTAGAAGAGACTCTTTCATTGTCCCTGGGACCAAGTCTGTGAAACTACTCCAGGAAAGGTGGAGGTGTGAGCATCTTCACAAAGTCCATTCTCCTTCCACATCCATCCTCAAAGCCTCCAAGAATTCCTGTCCCGGCAGCCTCAAGCTTCCGGTAGGGGTTGCTGTTGTCTAATACAAAGCCTGTTGTTCTCAATAGACTTTGGTTATCTCTTCAGATCATTGCTAACCTTTGCCCTTTCCCAGGATTTAATCTGTTTAAATTGATATTGGTTATTTGCTCTTGAGTTTACTGTGAATTTAATCTTATATTACTGTTTAATACATTAAACTGCTATTTTGGTTGCTGCCACTGCAATGATTAGCATTAATGTTCCCC
>NewGene_3323	NewGene_3323.1
GGACTTTTGTCCTCTTTGGCAGCACTGAATGGGGACCATGGAGTTGCCAGTTACAGTTGCCAGGATTCTCAGTAAGAGGCATCAAGCAGGATTCGACCTCACGGTGGAGTTCACCAACCTCTGTTGTAGAAGATGAGACTGCACATGCTCTGGAGTCATACCGCCTGGGTTCAAGTTCGGACTTTGCCATTTACTAGCTGTGTGACCTTGACAAGTGATTAGCAGCACTGTGTTCCC
>NewGene_3328	NewGene_3328.2
GCGGTGGCTGCAGCTCTATCGCTTTTTATGTTTCTGGCCAGACGAGAGCGGATTCTTTAGTCTGTAGATTCGTTTTTCTGCGGCACCCATCCACCGTTCTCTCCAGGACAAAACCTAGTGAACGTTGGAAGAGTCGCGATCTGCCGGAAAGGTCAGTTCGAAGCTGTGGTTGTCCGGTGGGCTGGGGGATGGCGCAGCATTGGAGGCACCGGCACCGGAAGTGAGGGGGCCGCGCGGCAGCCATGGCCGGTTGGTCAGAAGAAAACAGGACAGTTCAGTGACAAATACCCGAAAGTATTACTGAGAGTAAGCCTTATTTCGAGGAAACATGAAGGAAAGTGTTCCAGATTTTAAAAGACCTGGATCAGCTATCTGTTGAAAATTCTATTTCTG
>NewGene_3346	NewGene_3346.1
CTCATGTGTTTTGCTATTTAATGAAGCAGGGACATTCCTTGGTGTTTTCGCCGCACTCAGAGAAAGGAGAAGAGGTCCATCCATCAGACGGTTGAGAAAACTCTGGCTTGAAGACTTGATGTTACTGCCTGAGGTCCTGTCGCTGGAGTGCCAGGCCGCGTCCCTCGGAGGTGGGCACAGAAGATGCTAAGATTTCCAGAAGTGGCTCCAGGATCAAGAAAAAAGCATCGCCTTCCCCTTTTTCCAAGCCCGGGGTATAACTGTCTGATTCTTTCCTAAAAATACAAGGTACACTATTGTGTTATGGGCAGGAGCCAGAAGTCAGAATATACAAACGAATCGTCAATCCTGAAGCACTTACATTTTCTTTTGGAATTAAGCCAAGGATTCCAAGTCAGAAGTGAACACATTTAGATGCTGATTCAGGTTTGTCTTTTCCTGACCCAGTCCCAGTGTCTCCTGGGACTGAGAGACGGTAACTCGGCCTAGAAGAGAATTCATTGAAGTTAACACTGCGAGGGTGGAGTCTATTAGGGATAAAGTGTACGGCATGTTGGGAGCTCAGTGATGCCCAAATAATAGAAAGAAAAAAGCAGAAGTGAATTTCAGCTTCCGAAATGAACCTGGTACCTAAGGCTTCTAGAAGGTTCTTGGACCTTCTTGCATATTCTTGAGTGTGTCTGGTCACAAAGGTTTTCTAATGAGATAGTCATGAGGAGTTTTGTTGTCCTTTAAAGACAAAGAGCTCTCCCCTTCCAAAATGCTTCAGTGGATTTTTTTTTTTTTTTTTTTGGGGGGCCATTGGGCCACCACCTCTGTCACCATGTTGGTCGCCGCAGTTGGGTCGGCTGATGTCCCCTTCTGCCCCCGCTGTTCCCTGTGCTTGCCTCGTGTAGCTGAGCCTCCAGTCCAAGAGGACAACCTTCCCGGAAAGAGAGGGACCGGCCTTCTGTCCAGGGTAATGTTAGAACCTCCAAACCGGCTCCCCCACACTCCACGGAGAGTCCTCCCGTCCGTGTAGACACCTTCCTGCTTGCATCTGGAAGCCAGCCTCCCTTTTGCTTCCCGAAGGGAACGCAGATTTTCACTCAAAAGCTTCATCTCCCTCACGCACCCATGCACTTTGGAGGGTGGACCCCCAATCAGGAGGGCCCTGAACAGACCAAGGCAGAGAATGGGCTGCTTCTGTCTCACGCCCCACAGTTGTGTGTTCCAGCGCCGAGAGCGACATTCAGACAGTCGTGGCATCAGGGCAGTTTGAGACGAGCAGAGATTCTCTGGAAGGGGCTGTCTCTCTGGATGATGCGTCGTGGGGACGGGACTCTGGGACCACTGAGGCAGTGTCGTCACCAGGAGAGAAGCCAGGCTGTGGATGGCACAGACCCTCTGGGGAGCAGAAGAAGACCCATGGATTGTAAGACACCATGGAGCCAGGTCACCAGCCAGCCCTGAGCTGCCCTCAGGCCACTCTCAGAAGCAGAGCCAGAGATGGCCCTGCACAAGGCAAGGCAGGCTGGGTGGCGTTCGGGAACAGTAACGAAAAACACGTCAGCGGGCGTGAACATACACTCCACTGCCCTCACTCAGCCCCTTCTGTGAATCCCCACACCAGGACCAAAGATCTAAACGGGGCTGCTCCAGGCAACCCCAACGCAGCCTCACTCAACTGATAGAAGCCAGAGCCGCCTCCGCAGAAATCAGCTCGGCCTGAGGAAGTAAAAGCAGTTGTTCACAGGAACACAAGAGCTGATGTGGGCTCTTCTCTAATTTGTTCTCCAAACTTTGGCCAACGAGACCTTTTCGACCCCAGATCTGTTCATTCCCACCGCTGCTCCCAGCACCTCAGCCTGTCCCGCTGCTCCTGGGCGAAGCCTCAGGGCCCGGTGGGGTCCCTGTCCCTCCTCCCCGGGCTTTGCAAACCCTCTGCCGGGATGCCCTCCCCCCACCTCCCTGGATTTACCTGCGAGACCCCCCTGCTCAGCACCTCACCCCCAGGTCCATCTGCCCGTCACCCCCCAGCCTCCGCCTCGACCCCGGCCCGCTCAGGTCCTTTGTTCTGGAACCGGCTAGACCCGGTTCTTGCCTTCCCGCGCCTCTCTCGGCCGCTTGGTGCGGTCACGTGTGCGGGGATGGGTCTCTTCCTGCTGTTGGTGGGGCGAGGCCCTGGCACGATGCCTGGCCACAGAGCGACACTCGAAACACCTGTGTGGACTGAATTGCTGAGTCCTAGGATGGCAAAGACCGGCGGTGGCGGCAGAAATCCGGGGCGACCCACTGCAGGGTTGAAGGGGGTCCCTGCGCCGTTCACCGGAGCCTCTCCAAGTTCTCCGGGAGGACAGACCAGCTCTCCCGACGACGTCCGTGACTCTGGGCGCTGAGCTTTGCAGCTTCTCTCCCAGGAAGCTGCACCTGCCAGCACGCAGCTGCAAAGGCTCCCCTGCGGGGAGCGGGGCGCTGGCGGAAATCCGTGATAACCCCGATCTGAGCTGAGGCTCGAGCTCAAGAGGCAAAGTGACGTCTTCTTCCTTTAACCCAAGCTGCCAAGGAGCGGTTTTTTCCTCTTACTTGCAGAGTTATCCAAAGGTCAAACCTATTTCTCCAGGAATTAGCCTTTTCTGGGCTGGCATAAGTGAAGGTAGAACTGTTTCTTTTGTTGTCTCTGTCAGCCGATGAGCCCCCTAACCAGGAGTCCTGAGTAGAGAGACCCCTGTAAGTGCTCTAGACCAAAGGCTTTTAAGTCCTGCAGGGCTTCACAGCCTCTATAATTACTTTTGTTGCAAATTCACTTTTCTCTCTTTGTTCTCTTAACCAATACCGTCAGCTTTTCCTGCCGCTCTTTTTTTTTTTTTTTTTTTTTTTTTTTTTGCTCTCCTGCAGCAATTTTAGCAAAGGCTTTCTTTTTGCACCGAGTGACCCTGTGAGATTGGCAGGGGAGAATGAATACAAGCGGAGTGAGACCAGGCTCTGGTCATCCCGCAAGTGAAAACCAAGGCTTGGTCAACTTTTCTTAGTCTGTTCTTTTTAAAGTTTTTATACCTTTGACTAAATCACTGCAAAGATGCTATGCAGGCTCTTCTCCAGTGCCTCGCAGATGAAGATTCACCCCCCCTCCAAAAAAAAAAATCCGCGTAAAATTCAGTGCCTGGAAGATACTCATCTCTCTAGAAGGTTTTCTCTGATCAGGCTTCATGAACTGCACAATCTGTCCTGACCACCTTTATATCCTGAATTAGTAACTTCTAGAATGAGCACTAAATTTATCCACATCACCCTTAGCCTCTGGCTTCTGAGCTTCTGCTTATCTCCACTTTCACTGCCCTACTTTACACATGCTTCAATATTTTAAGCTACCTCAAAAACCCTTTTTAAAGTAGACAGGGCATAAATGATAAAAAATTCTTTTTTCCTAGTATTAAAAGTTTCCTTAATCTTATGAAGCCACATTCTCTTAAAACAGGAGTTGAGAATCACATTGAAAAAAAAAAAAAAAATCCCTGGGAGAGCTGAACTCTCCCCGTGAACTTCAATCTGCTCTGCAGCAAACTCCATTGCTTGTCGCTGAATTTCCTCAGACTCTGGATGTGCCCCCCCCCTGTGCTGGATCTGTCCTTCAGGCACCAGAAAACCAGCCTCCCCAAGATTGTTGGAAGCCTGGTAGGCTTTTCTGTTTTGGTTTGAATGAATATTTGATACAAAACATCTGAGTACCCTCTGTAAACTGAGCCCAAGGAGTCAAAGTGGAAGGAGAAAAGAGACTTCTAATAACAATCCAGGGAGTTCCTGCCTGTGGTTCAGGTTGCGGGTTCGATCCCTGGCCTCGCTCAGTGGGTTAAGGATCTGGCATTGCCATGAGCTGTGGTGTAGGTCGCAGATGTGGCTCAGATCCTGCGTTGCTGCTGTAGCTCTGATTAGACCCCTAGCCCGGGAACCTCTGCAGGTGCAGCCCTAAAAAGCAAAAAACAGCAAAAAACAATCCAGTGAATAGCAAGGACATCTGTAGCCTTCAGGGGGTTCAAACTGCGTCAGAGAGTGACTGCTGGCCATCCCCCCTCAGGGACAGGGTCCAGGTTCCCACCCGCTGATCAGAGCCCGGTGGGTGACGCGTTTAGTATGCTCACCATCTTCAGCTGGTCGTAGGTGCCATACTCATTACATTCCCAGCAATTCTCAACAGTATTGCCTTGAATTTTTAAGTAGCAACTGGATCATCATGTGACACGAGGCAAAGGAAGTTGAAGCACATTTGATCAGAGCTTGTTATAATCAAAACGTCCAGTTAATGACCCTGTATTGTGGTGCGTCATCATTGCTGTGCGTCTGATCTTACCCGGCAGTAAGTTTCGTAAAGACAAGAGCCGTCTGTTTATCATTCATGGCACCTTGCCAGCAGGACATGCTTCATATGTGTTTGCCGGAAAAGTGGTCGTGGTAATAAGCAGAAATGGTCATTGGTTCTCCTCTATCACTCTGATGGTATTGCTTTTCTGTGGTAAGACCAAAATTCTCATTTGTGTCTTTTTTTAGTCTTTTCCACCTATAAATGGTACCACTGACCACTGTCGATAGATTTCCTGATGCTGGAAACAGGTTGATTCTGTGCAGCCAGTGACCCAAGCACACACACGTGGACTCAGTAAGAGATGAGCGTCTTTGATACATTTCCC
>NewGene_3369	NewGene_3369.1
CAGTTGATAGAGCCTGGATCTGCTTTGGACTGTCATGTTGTCCCAGAAACGAAGGCAAACGAATGCTGTGTGGCTTGTTATCAGGAGAGCAGTATCTATTGGTGGGGCCCCAGGGCCTGCTGACAAAGTCCATGTAAAGGTTGCTCCCTGAGGCTGTTGAGACCAGACAGAACTCCGGAACGGATGGAACAGGGGCTGACAATATTTTAGCGCTTTTTGGGTACATCTTCCTTAGTTTCCCTCTCACTCCCAGGTTTCCACGGCAACAGTGGCAGCAATTCAAACCCGGAAATTAACCCTGACACCTATGGTCAATTAATCTTTGACAAAGGAGGCAAGAACATAAAATGGGAAAAAGAAAGTCTATTCAGCAAGC
>NewGene_3374	NewGene_3374.1
ATGTGATATGACCTGCTTGTGACTGTAATCCAGGAAAGCCAGGAGAGGACTAATGACAGGGGTTCTTAGCAGTCTACTATCCAGCTGAGGAAGGCTGAGACCTCCTGCCTCCCACCCACACAGAACATCCTCCTGGACATGAAGATGGCTGATGTCCTTCAGAGTGGCCTCTGGAAAGACACGTCTGCACAGAACTTGAGTGAGCAGGCTGGTATCGGCCTCTCTTCATCCCCCTTTCCAGACTGACCTTCTTCTAGTACTCCATGGGAGTAGGGAGCTTTGACTCTCATCCCTGTCCATCCATCACTTGATCTTTTTATTGATTTCCAGGCTACCTTGGGCTTCCACTTGTGTGGCTCCTGGGAACCCCCCGAGGGCTAGGAATATGGTTCTCCCTTAACACAAGGCTGCCTCTACCAGCTGGCCTAGATAGGGAGGACCAGAAGAATCCCCCTGGGACCCTTTCCTTATCAATTCTCACC
>NewGene_3381	NewGene_3381.2
AGAGCAACCAGTCTTCCTGCTGCGGGAGCAGAACTGCCATTGCTGGGGCATCCCGGCAGAGAAGCCTTGTGAAAAATGATAGTTTTTCTTTGAAACTTGTAGAAGGAAGACATTGGAGAATTCATATGCTATTTTAGCTGACTCTGTGATTGCAATCACACAAATCGCTACATTCCAGAGAGATCCCATGAGCAGAAGGTTTTTCCATTTCAGTCTTTCAAGGCTGCTTGAATGAATTTGATACCTGGACTTTCCCTACAGGGAAGGATAAAGATAGGACAGGTAC
>NewGene_3387	NewGene_3387.5
AATTATGATGTTGACATGAGAGTACTTGGAATGTTTTTAAAACACCACTCAGTTGCTAAAGGAATACTGCCTAAGCACATCATGAATGCTGAAGATGAAGAAAAGTGTTTTAAAGTCTCTAGGTACGTGCTATTGATTGGTTTTATGAGCTACTGCTTGATGGGAGCAAAGGTATTTCAAACTTTGGAGACAGACATTCAGGAAAAGTTGAAGAATTCCTTTCTGGATGCCGAAACAGCTTTAATGAAGAACTATGTCAATATAACTCCAGAAGAACTTGAAATCTTTTTGCAGATTGTATATCTACCTGCCTATGAGAAATCTCTATTTGGACATCTAACAAACTACTCAGACTCATCATTTCCAAAAATGGACATCTGCTTTTTCCTTTCAAAAGGAAAATTTGCCATCACCCTCAACAACCTCAGCTTTCCTTATCCCCAGCTGATGGCAACTCCATCAGATGCTGGCTTTGTCTATAAAACATGGAATAATCCCCGTAAGAACTGGAGTTGTTTATTTTAGTTGGAGTTTTAGGAACTCTTTCTCATTTGTGGCATCCACATTAAGTACAATAGGTTATGGGTCAATTGCACCCAGAACTCCTATGGGTCAGATATTCTGTGTCTTCTATGCTTTGCTTGGGATTCCTCTAACTATCATATTCCTTAAAGCTGTGAGCAATGCCATATTACGACCACTTTCGGGATTTGAGAAATACCTTCAGAATATGGGAATGGAAGAGGTATAAATCCTTCTCAGAATTATTCACACATTTACATGGCAATAATCATGCTTTGGTGTGCCTTTGGCCTTACTTGGATTGCTCTTCTGTTTGATTTGTTTGCAAAAACATTGGAGAAAACTAAAACAAAACTTACTTGCCATAAGTTATGCCAAACAGAAAGAAAGTCATCTGGGAAAAGTTCATATATCTGGCCCTTTTTTGCATAAATAATCAAAAAGAGTATCTCAAGCTTTTTTTATTTTTAGAAACTGTGAGACAAGTTAATGCAAAAGCGAATAAACATTGTTTTATTAACCTGCCACATGGGTCACATCCACAGTGAAGTTTTGTAATTCATATTTTATTTTGAATTATAATAAATAACTGATTGAAAATATA
>NewGene_34	NewGene_34.1
GGCTCAAATGAGAGAGGACTTCCCAGAAGCACAAGGAAAAGGACCAACGCATGTGAAGCTGGCGGATTTCTCTCCTGACGTAGCTTTGCAGACAGTGAGAGCGTGAAGGGCTCTTAACGACCGAGATCCCACCTGCCTCAAATGAAAGCAGTAACCCCAAGGGGTTGTCTGGTGTGGTGCAGAAATTCCCTGGTAACATAGGACCATGGGGTTCCTGGAGCCTCTCTCCTCCTGTCCTTTTATAAATAAGAAAATTAATGAAG
>NewGene_3417	NewGene_3417.1
CTCTGATCAAATGTGCTTCAACTTCCTTTGCCTCGTGTCACATGATGATCCAGTTGCTACTTAAAAATTCAAGGCAATACTGTTGAGAATTGCTGGGAATGTAATGAGTATGGCACCTACGACCAGCTGAAGATGGTGAGCATACTAAACGCGTCACCCACCGGGCTCTGATCAGCGGGTGGGAACCTGGACCCTGTCCCTGAGGGGGGATGGCCAGCAGTCACTCTCTGACGCAGTTTGAACCCCCTGAAGGCTACAGATGTCCTTGCTATTCACTGGATTGTTTTTTGCTGTTTTTTGCTTTTTAGGGCTGCACCTGCAGAGGTTCCCGGGCTAGGGGTCTAATCAGAGCTACAGCAGCAACGCAGGATCTGAGCCACATCTGCGACCTACACCACAGCTCATGGCAATGCCAGATCCTTAACCCACTGAGCGAGGCCAGGGATCGAACCCGCAACCTGAACCACAGGCAGGAACTCCCTGGATTGTTATTAGAAGTCTCTTTTCTCCTTCCACTTTGACTCCTTGGGCTCAGTTTACAGAGGGTACTCAGATGTTTTGTATCAAATATTCATTCAAACCAAAACAGAAAAGCCTACCAGGCTTCCAACAATCTTGGGGAGGCTGGTTTTCTGGTGCCTGAAGGACAGATCCAGCACAGGGGGGGGGCACATCCAGAGTCTGAGGAAATTCAGCGACAAGCAATGGAGTTTGCTGCAGAGCAGATTGAAGTTCACGGGGAGAGTTCAGCTCTCCCAGGGATTTTTTTTTTTTTTTTCAATGTGATTCTCAACTCCTGTTTTAAGAGAATGTGGCTTCATAAGATTAAGGAAACTTTTAATACTAGGAAAAAAGAATTTTTTATCATTTATGCCCTGTCTACTTTAAAAAGGGTTTTTGAGGTAGCTTAAAATATTGAAGCATGTGTAAAGTAGGGCAGTGAAAGTGGAGATAAGCAGAAGCTCAGAAGCCAGAGGCTAAGGGTGATGTGGATAAATTTAGTGCTCATTCTAGAAGTTACTAATTCAGGATATAAAGGTGGTCAGGACAGATTGTGCAGTTCATGAAGCCTGATCAGAGAAAACCTTCTAGAGAGATGAGTATCTTCCAGGCACTGAATTTTACGCGGATTTTTTTTTTTGGAGGGGGGGTGAATCTTCATCTGCGAGGCACTGGAGAAGAGCCTGCATAGCATCTTTGCAGTGATTTAGTCAAAGGTATAAAAACTTTAAAAAGAACAGACTAAGAAAAGTTGACCAAGCCTTGGTTTTCACTTGCGGGATGACCAGAGCCTGGTCTCACTCCGCTTGTATTCATTCTCCCCTGCCAATCTCACAGGGTCACTCGGTGCAAAAAGAAAGCCTTTGCTAAAATTGCTGCAGGAGAGCAAAAAAAAAAAAAAAAAAAAAAAAAAAAAGAGCGGCAGGAAAAGCTGACGGTATTGGTTAAGAGAACAAAGAGAGAAAAGTGAATTTGCAACAAAAGTAATTATAGAGGCTGTGAAGCCCTGCAGGACTTAAAAGCCTTTGGTCTAGAGCACTTACAGGGGTCTCTCTACTCAGGACTCCTGGTTAGGGGGCTCATCGGCTGACAGAGACAACAAAAGAAACAGTTCTACCTTCACTTATGCCAGCCCAGAAAAGGCTAATTCCTGGAGAAATAGGTTTGACCTTTGGATAACTCTGCAAGTAAGAGGAAAAAACCGCTCCTTGGCAGCTTGGGTTAAAGGAAGAAGACGTCACTTTGCCTCTTGAGCTCGAGCCTCAGCTCAGATCGGGGTTATCACGGATTTCCGCCAGCGCCCCGCTCCCCGCAGGGGAGCCTTTGCAGCTGCGTGCTGGCAGGTGCAGCTTCCTGGGAGAGAAGCTGCAAAGCTCAGCGCCCAGAGTCACGGACGTCGTCGGGAGAGCTGGTCTGTCCTCCCGGAGAACTTGGAGAGGCTCCGGTGAACGGCGCAGGGACCCCCTTCAACCCTGCAGTGGGTCGCCCCGGATTTCTGCCGCCACCGCCGGTCTTTGCCATCCTAGGACTCAGCAATTCAGTCCACACAGGTGTTTCGAGTGTCGCTCTGTGGCCAGGCATCGTGCCAGGGCCTCGCCCCACCAACAGCAGGAAGAGACCCATCCCCGCACACGTGACCGCACCAAGCGGCCGAGAGAGGCGCGGGAAGGCAAGAACCGGGTCTAGCCGGTTCCAGAACAAAGGACCTGAGCGGGCCGGGGTCGAGGCGGAGGCTGGGGGGTGACGGGCAGATGGACCTGGGGGTGAGGTGCTGAGCAGGGGGGTCTCGCAGGCCGAGTTACCGTCTCTCAGTCCCAGGAGACACTGGGACTGGGTCAGGAAAAGACAAACCTGAATCAGCATCTAAATGTGTTCACTTCTGACTTGGAATCCTTGGCTTAATTCCAAAAGAAAATGGCATTGAATTTAGAATGTAATGCATGGGGGTCGGGGGACCCCTCCGGCAAAGCGCACAAGCCTGAACATTTTTGAAGCACAAGCTCTCCTTCCTCCGTGTTGTAAGGACCTCTGGTCTGCTGGCTGGCCTCTCCATCACAGACGTGGAGCTCACCTCCGAGGGACGCGGCCTGGCACTCCAGCGACAGGACCTCAGGCAGTAACATCAAGTCTTCAAGCCAGAGTTTTCTCAACCGTCTGATGGATGGACCTACAAAGGGCAACTATGATTACAGATGGGAAAAGGCTGCAAAGGACTTAAGATGGCTCTTGCCTGAAAACATGGCAGTGGACTTGATGGTGGTTTTTCAGCGGCCACCCCCTGCTCCCTTATCCTCGGCTTCCTCCCCTCTGGCTGAGAGGTCAGCCAGCGCTGCCTCATCCTTACCTTACCTCTTCTCCTTTCTCTGAGTGCGGCGAAAACACCAAGGAATGTCCCTGCTTCATTAAATAGCAAAACACA
>NewGene_3418	NewGene_3418.1
CAGCAATGAATGAGAGTTCCTGTTGCTGCACATCCTTTTCAGCATTTGGTGTTGTCAGTGTTTTCGGCTTCAGCCATTCTTATAGGTTCTTACCCAAGAGACTGGATACAGTTCCTGTGCTGCAGAGCAGGACCCCATCACCCATCCATTCCAGATGTAACAGTCTGCATCCACCAACCCCAAGCTTCCTGACAGTCTCCCTCTTCCCCCTCCTTCCTGACAAACAGAAGTCTGCCCATCATGTC
>NewGene_3485	NewGene_3485.2
CTCTGGGCACATATCAAGAGACTAGCTGTTTCTTTGAATAAATATCATGGCAATAAAAGGACACAAAGGCCAAAAAGCTGAGCCTACCTGACCTCTGCCTTACATAGAAATGATTGTGACCTTTGGATGTTGGAAAATGAAAAACTTTGGCAGGAGTTCCTGCCATGGCATAGTGGGTTAAGGATCCAATTGCAGCGGCTGGGGTCGCTGTGAGGCTGCAGGTTCAATTCCCACCTGGTTCAGTGCCCATCCAGCACAGGGG
>NewGene_3515	NewGene_3515.1
AGAAACTAATGTGGTTGGCGGGAACTCCCCAAACAGAATAATATAACAAGAAAGACTTTCCAAGAATCTACAGAATCAAATCAACTAAACAATTCACTGACTATACAGTTGTTACAAATCAGAAACAAAATAATAGTCTGCCACTTCCTCTAGTAAAAATATCACTTCACACTATATAGCCACAACCCTTTCTGCCTCATAGTGTCTGTGCTCTCTTCCTGTCACTGAGGATCTCAGCAATCTTGAGTAGATTCTCAAAACGGGGTTATTGATAGAGCTGCAGTGTAATCAATTCCTATATGCCCCTGGGTAAAAGTGATCTGTTACCCTAGTAATAGTAAATTGTATTAAATATACATTTATTTTTATTCAGCATTTCTTTGCATCCTGGATATTTTTTCCCCTACAGCTAAACCATAGCTGACTGATTTGAGATGACACAATTTTAAAAATTATTTTAACGTGGATGCCAGGAGAGTTTCTGTCATCACTGTCCTCCAACAAAAGCAGAGTCATTTATAAAGTGTCATCAAGAAGGTCTTAGTGAATCTGATTGAAACACTTTACGGGCCCAGAGAGACCTTACATGAGAGTAACACTTTGTGTAAAGAATTTGCAAAAGTTGCAAACAATGTTGATGCTATGTATACAGCCATCCCCCATGATTTCCCCCACAAGACTAACAACATGTATTACGAAAAAATACTTCCCCACTGGTTCACCACCTGGCACTGTGATTCTTGCCATTAGTGATAATAGTGTAGATTAGCTCAGCACAGTAAGATGGCATTCCTTTATTCATGCACTTGGCTGAGCAGTTCACCATAGGATAGAAAGCTCCTGGAGCAGTGAAATCCAGCATAGACTGGGGATGTAGGGGAGAGAAGAGGGGGAAATAGAGAAGAGAAAGGTGAGGTTTGGAGCATGGGGTATTTTTCTGGACCAGCATAGTGTCTAGAAGGGGGTCTTGGGCGTGAAGGGAGTCCACTTTAGAGGGCAGAGCTGGCCAGCAGACTCACTGATGACAAGGCCTTGGAGAAATTCAGTAAGTGGATGGTGGGTCACCTCCTGCTAAGCTTCTCAGCTTGTCTTTTTGATCAATTTGAGTGTGATTTATCTTTTTCCTTAGAAGCAAAAGGTATTACTGTCAAGAAATTGCCTTGCTTTCCACACTGAGCTCTTAACCAAGTTCCCACTAAAGTAGCTGAAATCTTACATTACTGATGAAAACTGTAAAGGATGTGTCATTAATAATGATACTTTGTTCTTCTAAAAGGCCTTTTTTCTGAAAGTCCAGGGTGCTTAACACTATGTGGTCTCATTAATCGTAGCCATCAAAATGCAAGAGCTTTTAGAAAGTCATCAAGACTGACATGGGAGAAATACATTCCCTTCTCTTTTGCTCAGTTTTGTTCAGAACTCTACAAAAGTTAGCAGTTTTTCTACAAAAGAATCACCTCTGGATGAGGCAGTGATAATCATTTCAATGGGCCACTTGAGTTTTCTCAAAGGAAGACACAATTAATTCCTGTTATTATTATTATTTGCTTTTTAGGGCCACACTTGTGGCATATGAAGTTCCCAAGCTAGGGGTCAAATAGGAGCTGCAGCTGCCAGCCTACACTACAGCCACATCAACTTAGGATCTGAGCCGCTTCTGCGATCTACACCACAGCTCACGGCAACACTGGATCCTTAACCCACTGAGTTAGGGCAGGGATTGAACCTGCATCCTCATGGATACCAGTCGGGTTCATTACCACTGAGCCAAAATGGGAACTCAGATTCCTGTTATGATTTTAATAAGTAAAAGTCCTATCCCATTTTTGTGAAAGAATCCAAAATGAGAGCTGCATCACTTCGTATTTATAGTTAATGACAGAATGGAAAACACATTTTACTCTTTCGTTTTCAATTTTTTCTACAGGGCTTTAGGGATTAAGACATGTATCGTTATGTCAACATAATTTGCAAATAACTGAATGACGGCATCTTTCATACCATCAGGGGCAAATCAGCTCATTTATTCAGTTTCATGACTGTTTAAAAACGTTATTGACCATCCCACATACAAATGGCATAACTCATATCTCCAACCCTAACTTCTGTCCAGACTCACATGTCCAGCTGTCGCTGGGACAAACCTAAATGTCCTACAAACAGCATAAGCTCAGTATGAAACCCAAAGACCTTTCCTCCAAACCCATTCTTCCAAGAACAGTCCCAGATGCTGAAAATGACTCATCTATCCCGCTCAGTCATCCAAGCCAAAAACATGAACTGGCTTCTCAGCAACTCCCTCTGTTTCTTCCCACATGCAACTGTTTATCAGATCCTGTTGCTCCTATATCCCAAATGCACTTTCAATCCGATCTGTCTTTGTCACTGCTCTGGCCCAGGACTTTGTTATTTTCCATCTGGAAGTTGGAGAAGCCTGCTAATTGGACTCCAGTTTATTCTCCACATCCCAGCCGCAACGAGCTCGCCAAAAGGCAAATCATCACGTGACCCTCAACTCCCAATCCCTCATGTCTACACACCGCCTGCAGGAGGAAGTCAAAATTCCTTAGCAAGGCCTACAAGCTCTTCATGGTTGGCTTCACTCTGAATCTTCACCCCTTTTTCCTCCAAGGCTCCACCAAATTCCAGCTACATTGGATGATTTGAAGAGAGAGACCTGAGCCCAGCATTCCCTCATGGCTTTGCCGGTGGTCCGGCGCATCCATGTGATCACCCGAATCTCCCCGGTCATCCTCAAGGCCACGATCAGTGTTTGTGACTCCGCAAAGTCCTCCACCGCCCTCCATGCCCTGTCCTCAGCCTCGTCCTCCTTTGTGCTTATGCTTCTCTCACAGCACTTGGGAGCGCAAGCAGCCAAGCACGGAGGCTGGGTCCCAGATCCTTTGCATATCACAGAGCTGAGCATTTTTCCTGTACATCACTTCTCCCGGCTGAGGAGGTACATCCCACAGAACCGGGAGGAGGAGAGTTCAACCTGCCACCTGGCCCCCTGAAACCAACTTTGTGGTGGCCTTGCTGACCCTGCCAAGGACCGTCACCAGAGCCTGAACTAAGAAGCACGGAACGTGGTGTATGGTTTCTCAGGTTGGTGCTTGTCCAATCTGAAATGGGAATCTCTCGTCCAAAGATGTGCATTACTGCCCTCTGCCGGACAGAAATAGAATCGCCAGCGTTTAACTACCTCTGGGCCTAACACAGCACTATTCACAATAGCCAAGACATGGAAACAACACAAATGTCTATCAACAGATGAATGGATTAAGAAGATGTGGTACATATATACAATAGAATACTATACAGCCATAAAAAGAACAAAATAATGCCATTTGCAGCAACATGGATGGAACTACAGATTCTCGTACTAAGTGAAGTAAGTCAGAAAGAGATAGACAAATACAATATGCTATCATTTATATGTGGAATCTAATATATGGCACAAATGAACCTTTCCACAGAAAAGAAACAAACTCATGGATACAGAGAACAGACTTGTGGTTGCCAAGGGGGGGCAGGGGAGGAGGAGGGAGTGAGATGGACTGGAAGTTTGGGATTGG
>NewGene_3522	NewGene_3522.1
GTACTTCTTTCCCTTCCGCCTTATGAGTGACTGGAGTGCCCGGGCCAGTCTTGCCTGAAATCGTAGAAGCTGCAGCCCCCAGCGCAAAGTTCCACCGTGAGTTCTGGAGACTTGAAGATTTCAGATTATTTGCCTGACTGGAAAAAGGTCCCATCCAAGGTCCCAAAAGACCCAGCTGCTATCCACAGGCAAGGATGCTGGGGCTGTTTGGCCAAAGGAGATGACCTTCAAGGATTTATAGGACTTATTGGAAAGAAAACCCAAATTAACTCTGAACATTGCTTGGGATTCTGGCTTTTATATTTAGGTTGGTAAAGTATACACAAGGGATTGTCTGGCCATTTCAGCTTTGTTCTAAATCCTCCTTATGTATTGAGGTGTTCCTGAGTCTCTTTGAGCTCAGAGAATGCTTGAATTTTTCTGATATTCAAATAGCTTGAATATTTTCTGAGTTACACTCTGCACTTAGAATAATACATTACATTCAGGAGTCATTCAAAATCCACTGAAATTTGGAAAGTTAAAATTCTTGCTAAATTGAGCAACAG
>NewGene_3570	NewGene_3570.1
GGTCTTGTGCTCGCTGGTGTTTGGTCTCCGATGTGAAACGAGTGTCTGACACACAGTAGGGTCTCAGTAAATATCTGTTGAGGCAAGCATTCACCAAGAACTTGGCCTGGAATCACCCCAAGAACATGTTAAAAATGTTTACTCTCAGACCCCAACCAGCACTCACTGGATCAGAAGCTCTAGCAATGGGACTCCAGAATCTGCATGCTAAACTCGCTCCCCAAGTGTTTCCAACACAACCTCAAACTGAAGAACCTTTGACCCAAGAAAGAGCAGCTCCTCACAAGCCAATAAAACTGTCCTGAGACCTGAACCTCAGTCACGGAAATTTCTGCTTTGGTTCCCTCTAGCTAACAATGCAGAGTAGAAGTATACAGATAAAGTACTACAGCCTGAAGGATCTGCTACCAGGAAACAAATCCACTGTTAAGACCTTGGCTCAGCATGTTAAGGATCAAGCAGTTACTACTGCAGGGACTGAGGTTGCTGCTGTGGCGTGAGCTCAATCCCTGGTCCAGGAATTTCTGCATGCTGAGGGTGCAGCCAAAAAATGGAAGTCCAGTCCTTCTTATCCTTCATCAAGATGAGAACTGGTCCCAATTCTCAATAATTAATTCATCATATCATAATAAAAAGCTCCAAGAGTTATGGGGCCACATAGTTACTTTCTTTCCTCTAAACTAATTTTGATTCTTTGTCAAAATACTGTACTGCTTTCACTAAATAAAAGATAATTTTTAAAGCTGTATTTTATTCAAGGAATAACTCCTGGACAAGGAGGGAATTACGACTGTCAGCAAATACTGACTTCACTTTAACTCTGAGTATTTAATTTTCCATTTGATTTAAGAGAACAGAGCTGGCTAACTGTAAGAGGAAATATATTTTTAAAACAGGGATCTGCAATAATAACATACTTCAAGGTAAAATACACTTTATATTTCAGTAACTCATTTTTATATCACTCTTCTTAGTTCTATTTTCTAACCTTTAAACACCTTGACCTCTTGACCTTTTGCTTCCCTCTCACTGAAACATTCAGTGTTTCTCCATCTCATACAGACATCCATCCACAGTGATCCCTTCCAATTTAATCCTCAATGAAGATCTGCCCTCTGTCAGAGTTCCTGTTGTGGCTCAGAGGTAACGAGACCAATTAGTCTCGTTCGATCCCTGGCCTCACTCAATGGGTTAAGTATCTGGCATTGCTGTGAGCTGTGGCATAGGTCATAGAAGTGGCTCGGATCTGGCATTGCTGTGGCTGTGATGTAGGCCTGCAGCTGCAGCTCCGATTCAAC
>NewGene_3574	NewGene_3574.1
AAAAAAGTTATTATGACCTGGAGTTAGAGAAACATCAATAATCTAGAATTAGGAGAAGAAGGGGAAGTGGAGGTGCTTTTTCAGGAAATACTAGTAGCCGTGAAGCAATTATTGAATCACCTTTCTCGAGGAAATATCATGATTTAATTTGTTTTGCAGTTGTGAACATCCCACCCAGGCAGTTTCTGGAGTGGTCTGTGGAGCCTCTTGAAAGAAGATGTGCTGCTTAGTGTTTGACGGTTAAATCACCATGCTGCCTGTCAGAGCTGAGAGCTGGGAGAAGGTGAAGGGGCAGCCACAAAGCTCTTTTCTCCTCGTCTGCTTTCACAAAGATTCTGGCTTTGGAGAGGAAGTACTGGAATCTGGAGTAAGAGCTATCACCCAGTGTTTGCAAAATTACAAAAGAAAGCCATTGAGAGTTGGAACCACCATACATTTTTC
>NewGene_361	NewGene_361.1
CAGTTCATCACCTGCCACCAGCTGGAGACCCAGTGGCTCTCGTTGCAGCCTGCCACCCAAAAATCTGAACTGTGCCTTGAATGCTCTGCCCTCCACTCCCAGGAACCCTGCTTTCGGTTCAGAACGAAGAGGAAGGTATAGTACTGAGCTGTCCACATTTCTTCGGCCTTGGCTGAGGCCAGATTCACAGACGTGTTCAAGAACTGGCAGGGGCAGGGAGGCTCAGCCTGTGCCAAAAGGCAGAATCCCTCCTCATTAGGGGTTGGGTTTCTGCCACTAGTGAGTGAGAGAGGCCTGGACCCATACATTCACAAAACAAAGAATAATAGTCTAAGACAGTAAATAAAGGATTAAGTTGGGTATAACAGAAGGCTGCTGTCCTCCATTTGTCATCCATTAAGAGAGAACCACAGAAGGCTGAAGAAGGTAACCATCATCACCGACATTTCTACAATGCCTTGAGGATTTCAAAGTGCTTTCACATTCAGTACCTCACTTATTTTTTTCCTACAACCCTATGAAACAGCTTGTTTTTTCAGATGAGAAAACTGAGGTGCAGAGAGCCTGTGTGTTGGTAAGCTGCTGAAACAAGACAAAATCCAAATCTTATCCTCTAGATTCTCATGTTCG
>NewGene_3613	NewGene_3613.1
CAGCTCATGGCAATGTGGGATCCCCGACCCACTGAGTGAGGCCAGGGATCCAACCTGCATCCTTATGGATAATAGTTGGATTCATTTCCACTGTGCCACACGGGGAACTCCTCAGCTCAGTTCCTGACTGGACCAGGTGATGTGCTTGCCAATGTAAAATCAACTCTCCGTGGGAAGGTATATACCCAGCAGAAATGCATCAAAAGACACGCACGAGAAGAATGCTCTTCAAAACGCTATTCATCACAGCCCAGACGGAAAATAACACAGATGTCCTCAAGCGTAGAAGACAGAACACACTGCAGGGTAGGCGCAGTGGAATACTATACAGTCACGAAATGAGCAAACTCTTGCTAAATGTTCAGCGTGGATGAATCTCACAAACGTCAAATATTTTTTAAAAAAAGCAAAACACCCAAACACCGATACAAAGGATACCTACTGTGTTATCCACTATCGAAGTCAGAAACTAGGAAAAACCTGCAGGGACAGCAATCAGAATAACGGTTACCTTGGAAGGGTTTTTGTCTGGGAGGAAGCATGAGGGAAGTTTCTGGGTGATGTAATGTTCAACATCTTTAGTCAATTGTGTTTACTCTGTAAAAACTCATTGAACGGAGTATCAAAGATGTGTGCCCTTACTGTATGTTATGCCTACATTTTAGAAATATAAAAATATAAGATAATATGAAAC
>NewGene_365	NewGene_365.2
GGCCAGCCTTCTTGGAGTTGGGTTCCCAGAATTCTCCCATTTATTGTCAAGCCTCTCACTCCAAGGTCAACCTGCTCTGGTTGGTGGTTCGGTTTTAGATACAGCCCCTCCCTGTACCATATAAAGACTGCGAGAGGGATTCTGACAGTAAAATCATCAACTATGTTGTCCATTCAAGGACCTAAACTTGGATATGTCAACTTCTTCCAGAAGCCACCACCAACGTCCTGTCTGAGGTTCATGAGGATGGGCAGCCCCTCGCACACTGAACACAGCTATTCTCATTAGGCTGTCATAACAGGAGCAAGCATTTCATCCTTTTAAAAGTGTTTTGTTGTAGTTGAATGCAAATATGAATTCAGTTGATAGGAGTTTAGGTAAGCCATTATGCTAAGCTTGGTTTCATCTTTGAGATCTTCCACTCTTTTGCTTAACACCCCCTGCCCGTGAAACATTCACCATGTCCTGCTGGGTTCTACCTCCGAGTTACCACAGGAACCAACCACTTCTCCATTGCCACCACACTGGCCAAGTCACCCTCATGTTTCACCTCTGTTACTGTGACAGCCTCCTAACTGTCCTCTCTGCCCCAAGTCTGCCCTCCCCTCCCCCACAAAATCTATTCTCTGTGCTCTCACCAGAACAGTGGTTTCAGCACCCAAGCCTCCCCTTGCTCAAAACCTTGTTGCTCCTAGGCTAAAACTCAGAACTTTTCCCCTGGCCCCTGCCTGCCTCTGCCTCCTCATCTTGACCCTTGTTCCCTGTCCATCCCTCTCTGCCTGCAGCCATATTAACCTCCCAGCTTCTTCCACCCTTCCCTCCACCACCCATCGATCACAGTTCAAATGGCACTTCCTAGGAAAGTTTCCCACGAGACCCCCTATCTAGGGCAGGTCTCTCTTTCAGTTTTCATTAACTGTGTTTTCTTTTCTTGAGAGTAATTACCTCCATTGTTACTTCCACATTCATGAGTGTGATTACATAATAAAGATCCATCTTCCCTTCTGGTCTCTAAGCTCCATGAGAGCAGAAGCATATCTGCTCACCATCATACCCGCAGACCTTTAACCCAGTCAGTGCCTGGCACAGAAACAGGTTCTCATGGAACATTATTTGGATGAATTTCTGAGAGGGAGACACCGAGTGAAAAACACAGACAGCTATGAATCAGAGCTGCTGTTGTTTTTCGAAAAGGTCAGTACATTTGAAGGGAAGGTAAATTATTTTCAAAACTTGGAGACAAGGTCACTCACAAAAATCAGCATGTAACAGATGAGATTATGTGTGCACAGAATCCAGAGTAAAAAGACCTAACAGCCTGTCAAAACCACACAGGCAAAAAATAAAAACAAAACAAAACAAAACAAAACAAAACCCACACAGGAAGGGCAGAGAGGATTTTGGACCCAAGAGTGTATGGTCAAAAGTCAGAGAGAGAGGGAGACGGCAGGAAGCAGTGAGGTCCTGGCATACCTGGGGTAAAAGCTGTCTCCTGACACTGGTTTGTAACACAGCCTGTGAGACCATGTTAATGAACAAAATTAATGGGGACCCAGGATGAGACAGATCCCTTCAGCAACCATAAAACATGATCTATAAATGTACCAGGATTGGAGAGTTGGGAGCCAGCCATATCTGTAAGTACAGAGCAATAACTGACTGTTGTGTGGTCTGCCTGATGGAAGTGCATGGCCTCTACAAGAAGGGAGGCTCATGTGTCAGAAGCTCCTGCTCCCTGCTTGTTGGATGGAGGACTGGTGCCCAGCTGGCTCATGGTTGGCGGATGACCCTGACCATGGAGATCATCCACACCACGGTCCTCTGGTCTCAGATTCCCCAAGCAGCCTCTGATCACAGACTAGACTTACAGAGACCCTTTCCTGCTCTAGTGGAGAAAAAAACTTTGTCTAGATACTCATGTTGCAACAGAAGAAAGGGTGGGGGGAAATGTAATTGTAATGTATACATGTAAGGATAACCTGATCCCCTTGCTGTACAGTGGGAAAATTAAAAAAAAAATTATAAAAAATAAAAAAAATAAAGACTGGCCCACTTCGGTAGGTTGAATAACAGCCTCCAAAGATGTTCACATCTGAATCCCTGGAATTGGTGAGTACATTACCTTAGGTTGCAAAAGGACTTTTGCAGACGTGATTAACAAGAATCTTGAGATGGGAAGATTTTCTTGGATTTTCTAGATAAACCAAAGATAATCTCAAGAGGGAGGCAAGAGCACAGGGCAGAGACACTGCAAGATGCAACACTGCTGGCTTTGAAAACGAAAGGGCCAAAGAATGATGGGCGTCTCAAGAAGCTGGAAAAGTCCAGGAAACATTCTCCTCTAGAGCCTGCAGAAGGGACGCAGAGCACACCAGAGTTTGAGAACCACCAGCCTGAAGCCCAGCATCCTCAGCGTGGCTCAGAAGGCCTGCACCATCTGGCTCTGCCTGCCTTTGGCCTCACCTCCATCAGCCAGATTGAAATACTCCCTGTTCTAGAAACAGGCGTTGTACCTGAGGTAAATCTGACTGAGGCTGGTCGTTACTAAGGCCACTGGTGAAATCACATGCCTGAAAGTCCCTCTGTTGGATCCATTCTGCGACACAACATGCTCAGCAGTGAAGGGGGGAACCCATCAGGCCTTCCTGGTCAATTCAGAGGACACAGTCAGCTCTGGCAACAGAGCAAAGACAAGAGTTCCTGCTGCTCCATATCCTTGCCAGCATTTGGTGTTCTCAGTGTACTGAATTTTGACCATTTTAACAGCATGTGGAAGGGCCAGGGATCGAAATCACACCATAGCAGCAACCTGAACCACTGCAAGACAATACGAGGTTCTTAACCCACTGTGCCACAAGGAAACTCATGTAAAATGTGTCTTACACAAAGATTTTCTCCTAGTCTCTGGCTTGTCTTCTCAAGCTCTCTCACAGAGAAGTTTTCAATTTTTATGAAGTTCAGCATATTAATAAACTCTCTAATGTATCATATCCTTGGTGTCATATCTAAAAAGATATCACCACACACAAGGTCACCTAGGTTTTCTCCTATGTTATGTTCTAGAAGCCTTGCAGTTTTGAATTTAGGTAATTTTGAGTTAATTTTTGTGAAGGGTGTAAGGTCTGTCTATGTGTGCATGTATGTATGTGAATGTTCAGTTGCTCCAGCACCATTTGTTAGAAAGAATATATTTGTTCCATTGTACTGTCTTTTGCTTCCTTTTTGCAGTTGACTGTGTTTATGCAGGTCTATTTCTAGGCTCTTTATTTGGTTTCATTGATCCAGCTATTTTTTTCACCAATGCTTTGTCACTGTAGCTTTATAGCAGTAAGTCTTAAAGTCAGGTAGTGTCAGTCCTCCACCTTTGTTCTTCTTCAATAATGTATTAGCCATT
>NewGene_3658	NewGene_3658.1
GCCAAAACTGACACCCCAAAATATAGACACTTGTTAATTGAGAAGCAAAAAAAAAAAGTCTGCACTTAGTTTTAAAGAAGCAAAAATTATGAAGTACAAAGTCTCCAAAAGTATTTTGTTGATTACTTGTAAAATATGCAACAGAACAGTAACCAGGAAAAGAGTGGGAAAAGGAGAAGCTTCCAATGGAGGATGGGAAACAATTTTACCATGCCTCAGGTTTAACCCTAAGCAGGCAGACACAGGAGACTAAAGCTCAGAGTGTTGCAAGTCTGGTTCCAATGGCAAGAGCCCGCCTGGTTACCAGGACACCTACATCTGGACAGTCAATAGCCATTTGCTCCTCAAAGGATGTGAGCGAAACAAAGAAACATTTCTCTTAACCAAAAATGCCACTTAGAAGGAATTCCGAAAGAATCCAGAGTGGATTTCAGAAATTTCTGTGTCTCCTCTGTAAAGAATGGATTTTGAGAACTGCCTAATGCTATTTCTGAATCAAAAGCTAGTTTGGCAACTTTTTTGAGTTTTATTTATTCTCTGAATACATGGAAACCAAATCCATCCTTGGCATTTGTGGGAAATAAAGCCTCGTTGGAATGAATGACTGAAACCTACGAGATCAAAAAAAATATTTGAAAGTACTTGTAAATAGTAAATTCATAAGCACATATTACTGATATTATTTTCCCCTTTCTCATCAGTTTTCACTATTTATATAGTTTTCTTTCAAAAGGAAATTGAGACCAGAGTTCCCACTGTGACACAGTGGCTTAAGAATCCAACTGCTGGAGTTCCCGTCGTGGCGCAGTGGTTAACGAATCCGACTAGGAACCATGAGGTTGCGGGTTCGATCCCTGGCCTCACTCAGTGGGTTAAAGGATCCAGCGTTGCCGTGAGCTGTGGTGTAGGTCTCATACTCGGCTCGGATCTGGTGTTGCTAT
>NewGene_3665	NewGene_3665.1
CAAAAAGCTCAGTGAAGGTTCTTGATTGATTAATTTTTAAAGAGCCTGCTGTGGTTAAATGGGTCTTGAAATGACACCCCATTAACCCATATGAGCACTCCAGTCTGCTTCACTCTCATGGCCCCTACTGACTCCACAGCATAGAGTCCAGGCCAGAGTGACCCAGGGCACAGTGTCATTGGACCTCCTTTCTGGCTGTGGTGGATGCTCTGGGTCCCCCAGGCTGGTCTCCCTGCCATGCCACCCTCCCCAGTCCCCTCCTGGACTGAGTGTGAGAGACTTGCTGTTGGATGCTCATCTTGGAGTAGGGCGCCACCGTCAAGGGTCTTCCCAGGTCTTCTTTACTTAGGATGTGAACCAAATGCGGCCCTCTACTTATATCCCTGACCTTTGAGGGGATCTTGAAGGTCACTAAGCCTCCATCAGTGAACAGACAGAAGCTTGATGCTTCCTCCACTCAGAAAATTGTGCACAAATCATGCCTGGAGAGAGGCTTCCTGCTAGAGGCAAAGAAATCCTGGTCCTTCGGGGTTCAAGTTGTACAGGACTGTTTTTCTCTGGTGAGGCTTACTTTACGGAACTACACTAGTGCAAGTATTTTTGGTGCTAAATACTACGGAAACCAACACCAACAGGAGAGTGGACAGCCAGTTTCTGGGGCTGCGTGAGACTCAACTCAGAAGCAAAAGTGAGTCAGTCATGCTTGGAGAGAGCAGGATACACAGGAAGTTAGGCACCAACTTGGGTGGTGGAAAGACCGTTGAAATTCCTGGCTTTGCTCAAGTTACTCAAGTGACCTTGGCCAAGTCAGCTAATCTCTCGGATTATCAGAGTTTTCATCTGAGACATTTAGAAGGACATGGATTTTTAAAAAAATTCTGTCTGCGATAAAACGACAGGACAGACTGAGAGTGGGGTGGAGGGACAGTAAGGAGACCAGGAGGCAGAGGGCTTATCAGCTGCTATTTTCTACTGGGTGATCTTGGACGAAGCATCAGCCCTTCTGTGCCTCTGATTCTTAATCTACAAAAGAAAACTGCTAGCACCCCACCGGCGCCCCTGCCTGCTCTGAGGGTTAGTCTGACCCTCAAATGACATCGTAACTGTCAACTCGCTCTGTGGGCTCCACAGCCCTCCTCACAGGAGTGGATCCCGCCCTCTGGGCAGTGAGTGTTGCGTGAATCTTCCTGGATGCTGAGCTGCAGGCAGCTTTGGGGATGTGCCATGTTTTGAGCTGCATCCTTCCTCACTCCCTCCTGAGGTCTGGCGTCTAGATTTTGTCATTGGCATTTTCCTCTTTGAATCACCATCAATGCTGGAGGGCTAGAAAATGCTTTTATGAAAATACAAGCAGAAAGAGGATGTTTTATCCCTTTGGCTCTGTCACTGAAAATGCCTGGGTTTTATTTTCCAGCCTGGAATTCTGAACATTTTGTAGCAAAATGGCATCTCCTGCTGCACTTAACACCACGTTATTCCTTGTTGCTTTCATGAGGTTCTGCAGATTGAAACATAATGTTTTTTGAAAAGTAGGGCTATATGAAGCTTCCTCAATAAATTGGGTAGTGAAACCAATCTTAAAGAAAGCCCCCAAAGTGATAATGATCCTAAAGCAATATCACCTTCTTTCTAGGGCCAGCATTTTGTATGTGGGGAGATAATTTTAAGATGGAGGGAAAAAAAAAAAAAAAAAGGTTTGCTGGAGTGAAGGCCGAATGCTAAACCACATTTGTAAAAGCCTTGAGCACTAACAAACAGGTGTGATTGGGGTGCCCACTGAGAAAGGGCTCTGATTGGAAGTGAAACCCCTGACAACACATCCTGAGGCCAGATTGCCCAGGTTACAATGGTGATGTCATTGACAGCCCCTAAAAACATCCAAGGTGTTTGTGACGCCAAGCACTATTTGCAGGGGTGACTGCTTAGTGTGTTACATCTTTCAGATGTAATTTCCTTTAGATTTTCAAGTAATGATCAGGTGTGATGCAACTGACTAAATGCTGTGCATGTTTCTTTTTGAAGGATTTCTTACTCCAGAGAAAAATCAGATTAACACCAAGTACCTGAAATCCTAAGACATTCACGTATATTTTGCTCAAGTTCAGACTACCTCAGCTTCTCTTTCCTCTCTCTACCTGGGGTTCAATTTTTGTTTGTCTTAGATAGAAAAGCAACACCTTTGTTCTGAGGCTCTGTCCCAGTGATTCTCCCCCTGCAGCTGTCCAGCAGACAGAAAACATTTCAGCTTTCTTTGAAATGAAAGTTCAAATTGGGTTATGACTAGGCTTTTAAATTATGATGTGAAATTGGAGAAGGCAAGCTGGTTCAGGGAGATGTTCCATAATTCACTCTGCTAATCCCAAGGAGATGACCTCCTTCATAGCACGGTTTAAGGCCTGCCTTGAACAAGCCATTTCCCCCTGTAACTTCCCAGTGACAAGATGGTTATTTAAGGATTTCAGAGATATCATTTGAGAAATAACTCACCAGATATGGGAAATCTGATTTAATATGTTAACAGGAAAAACAAGAACTTAGTTGAATGCTTTTTTCCTTTCCTCTTGCTGAGCATTTAGCCTTCTGGAGGCCATTGGGATATTTCCTTTTCAAGGTTGGAGAAGATTGATTATAGTTCATATCTAAGAGCAAAGGCTCCCGCAAGCCCTTTGCAGTTGGAGACAACCCAAAATGACCCATGTTAATCTTTTGTCACCCTGCAGAATCAGGGACCCTTCTTGGTTATGTTTATGGGCCATGGTGGGTGAGCTCTAGGATGTTGTCAAAATAAAATGAAAAGAAAGCAAGTTGGGACAAGAAAATAATCAGTTAGAATGTGACAGAAAACAGTGGTCCTGCTCTCTCTGGCAAAGATTCATGTACTGCTGAGGGAAGAAACAAGTTTTTTTTCTCAAATAGATTTTACTTCCTGAGATTTTTTGTGTTTGTGGGTGTGTATGTGTGGGTGTGTATGTGTGAGTGTGGGTGTGTGTGTGTTAGCTGGGAGAGGAGTTGGAAACATTAGGAAGTAGTTGTTTACAAGTTTAGTCTTCCTCTGGAGCATAATAAAAGCTCTGCTCAGTTTCTCAGAATGTGACAATAAAATTAGGAATGGAGAGGACTTCAGAAGCCCATGTTTGAGTATATGGTATATTTTTACCCAAAGACTTCTTTCAGAAACATTTAGTCCTAGCAAGCAATAGCAAGCCTATGTCTGCCATTGGTATCAGGAAAAGGAATAAGTGAAGAGGTAGTTTCTGAAGACCCCAGTGTTGCATCCATTTATAAGCTTCTTTCCTAAGAGTTCAGGTTCCTTGACTTACATGAGAGAATTTTCCAATAGGGCCTACATGGGGTGGGGGGCTGGGTTTGAATGAGCTGCTCAATCAGTACTATGACAATGCATTAACTCTGTCCCATGGAAAAACTAGGATCATCCTAGGGCTGCTTTCATTTGGAATGGCATAAAGAGAGGCTTTTGAAACATATTTTGAGGACTGGCACCCAAAGCCAGCCTCTGTTGAAAGAGTTTTCAGTTTAATAGGCAGAATTTCTCTCTTCTCCCATCTATCAGTGATCTGGGGTGGGGGGTGGGGGGGTATCTGTTTTCAGCACCAGGGACAGCAAACACCTCCCTCAATTGAACCAATGTGCTCTATCCTGATTGACCTGCCAGTCAAGGAAGGGAAGGGCTTTTCTTTTACTCCCATCCCTTGGGGCCTCAACCTGGAAGGTTTTATCCTTAAGTTCGGGTATTTACACCTTTTATTTATTACCAAGCTTGTTTCTGTCACATTCCAGATCTGCTAACAAATGATAGGTGTTGGCCCGACATGCCCAAGTCTCCTGGCTCAAAGCAGTGGAAAGAAAGACACTTAGACATCAGTGGAGGACACACTTGGCACAGGAAGCCACTGCACATTCTTCACAAAGGCACTGTTGACTTGTAAACTCCCAAATGGAGGATTGCTTTTCGGCAATCACTTGGAAAAACATTTCTGCACATTTCCCACAAAGTACAAGTCTATGTTTCACTCTGTGGCATTTGGAGGCAATATTCCACAGGAGTTGAGCAGAAGCTATTAGCTTCAGGGGTAGAGAAGGGCCCCGGTGATGCTGCTGTTTGGTATTTTGAAGACTCAGGGTGGGGGCCTGGCTTTGAAAGCCAGCAGCCACTCTTCAATTCTGAACGCTGTTTAGCAGCTAACTTTGCCTTAAACAATCATTTTAAAAATGAAAATGGCTCCTTAAAGTCTCCATCAAGCTCGACTGAAGGGGGTGCACTGAGAAAATGCATAGCAGAAGCACATGTTTTCACTTTGCTTTGTGATGGGACAGTTGCCATAGAGCACAATCATACCTAGATGTCACCTTAGAGGCAACATTGTTTTCTCTTAACTAATTGACTTCATTTTCCTCACTCATGTCAGGATGGATTGTGCTGTGAAGGCAAGAGTGTTGCTGAGGATCTCACCTTAAAGATTGTCTTCTATTTCACAGATGTGAGATCAATTCCACCTCAATTGCCTCTGAACTATCTAATTAATAGCTTTCAACACTCCATCAAACCCTCTCCTCTACTTTCTCCCCCTATCTTCAGTTTGGCTTAGCATAATTCATAATATTTAGTAGTGTAAGACATAAGGGATCCTTTTTAAGGATAAATGAGGTGGAAGAACCAGACCAGAGCCAGATCTCAGAGGAGCAAGGTCAATGGAGCTGTGACATTGAACTTTGGAATGGGTCTAAGGAAAATCTACTGTTTCCCTCCATTCCTCATCCTCTTGAGGGCAGCCCCCTCCAGTGTTCACACTTGCCATGCAAAAAAGGCATAGCAAGAGTTTCTCTAGATTATTTATATGAGGAAGGTGGGAGGGCAGGGTCTCAAATTCTCTGTTAGTGTCCTTTGGAATAGAGGAGCTTTGTTTTATATCAAAATCAAGGAATGATCCTAGTTTAGAAAGCACATACCCATGAATGACTGACAGCTGGAATAGAGTGCAATAAGACAAATTCTTTCCCCTTAAAACACAGAAGAAGGAGGTGCAGATTGACTGGTAGGAAACACAGGATCCATCGGCTAGAGGGGAAGGTGGTCTGATATGGGGATACAGAAGCAGTCATCTTTAGAAGTGGAGGTGATGCCCAGGGAAACCTCAGAAGAGGACAGGCTGGAGGATAAAATCCTATAGAGGTTCTCAGAACTTTTTCTGCAAAATTCCTAAAATTTCCAAGGGCACTACTAGCCCTCTGCCTCTTTAGAGGTGAGCTCAGTTCTACTTCTGGGCTCCTAAGGCAAATGCCCTAGAAACGCCAAAGTCTTGTATTTTCCACTCTCAGCTGACACTGGCTGTCCAGAGTGGGATTGTTCCCCTTCCCTATGTGAAAGGGACTTGTTTTCAGGAGAAGTGTCCTTTAAATATCCAGCTAAAACTGGAGGTAATTTTTTGCATGAATGGCTTTTTACAGCTAGGTCTAAAGCAGAACAAAACTTGTATTAAACTAAGTGCTACTTTACATATCTTATTTCAAGGGAAATGAAGGATTTATTGTCGTGTAAATGATATACACTGATTTGTTTCCTACTGGACATCACATGTCCCTTTATCTTTAGGCTGATGTTGTGCAGCAAACTTTGAATATCTGGAAAATCAGCAGGTACCTACTTCAGTGCACTAGTTGGGTATTATGTTCTCAGAGAGGAATTTTGTGAATGAAGTTTGGGTGCTCTTATAACTGATTTCCACTCCTATTCCTAAGCTTTCTATACTAAATATATGTAAAGTGATTATATCTTGTCTGATCCCATGTGTTTGTGTGTGTTTTCCAATGTTTGTGTAAATATATCGGCCATCTGAAGGGTTAGTTGGATTATGGCAACTGCTGAGCAATGGTGTATAGGGCATGTGAACATATGGTACACATACACACTTATTTTGAGGCCAAGCTAATCTTACAGAGTTTAGAAAAGAACCAATGTAGCATGGCTTGGGAAAAGTGTAATAAGGGATATAGGTATTGCCAAGCCACCATTCGTTGGTGCAGGCCTTGGCAGCAGCAGAGTTGAGGTGTGCTCAACCGGATTTTACATCATTTATGTTAATTTCACTTGATAGCCCCTTGGTCTGTTTTATGACTTAGAAATATTTTTCCATGATGCCCATTCCTTTTTTTCCCCAGGCCACTGGAAATGGCTGATTCTTGCTTCCCATGATTTGGATACCCAATATGTTAACTTAAAATGGGTGGCTGAGGTTTTAGTAAAACTGGGTTTTACTAAAAGTGCCCTTTCCTTGAGGTACCATTTCTTCCATTTTTTTTTTTTTTCTTTCTGACAAATATACCCATTGGCTATGCTAAAGTTATTGTCATCCTGGCAAGTCTTGGAGACTCAGTTAAAGTGATGACTGTATTTGCCTTTGGAGAACAGGCTCATGGTCTAAGTAAAATTCTTATGTAAAGGTGCGCTTTAGGCAAAAAAAAAAAAAAAAAAAAAAAAAGAACGAAAATGTGAAAACAGATTCTCATTTGGTGAGCTAGCCTCCAGGGTAGGGGGATGGGCTCTCAGTTAATATTAAGGGATGTGTTGAAAAGGCAAGTGCCCTCCCTTTCTCTATTCACCACCCCACCCTCCCTTCCTTCCCAATCTCAAAAGAAAACAGAAAATTATTTTTTTAAAGTGTATTAATAATTTATGTTTAATACAAAAAGGATGATTGAATGGTATCACCAAAGGTCATTTCTCTCATTGTGCATGTCCTTCGCTCTCAGCCCCTTCCCCATCACCCCATTCTCCACCCTCACACATCCATCCCAAGCAAACCTGTCTTCATCGGAATCTATCAGTGTTGGAGTTAATGTGGGGCAGAGATTTAACACCATGACACTAATGAAAACCAACCATTCTTCACTTTCAAATGTTAGTCCTACAGGAAGGCAAACTCTTTCCTTGGTCTTTGCTTAAGAACATTTTATACATATATATGTATATATGTGTGTGTATGTATGGGCATATGTATGTATATGCACATGTACATGTATATATGTATATACCCATCTCCAATATAAATATATCATATGTGAGAGTTGTAAATACTCCTGATCATATGTCTGTCTTCCTCATGGTATCATATCTTCAATGTTATGTTAACAAATCCATTTATTGATTGATGAAATCGTGTGTAGACCTGTATCCTCCTGACATAGTTTATGTAGGGTCTCTTCTCAAATAAAGTATAAAACATCA
>NewGene_3676	NewGene_3676.1
GATGTTTTATACTTTATTTGAGAAGAGACCCTACATAAACTATGTCAGGAGGATACAGGTCTACACACGATTTCATCAATCAATAAATGGATTTGTTAACATAACATTGAAGATATGATACCATGAGGAAGACAGACATATGATCAGGAGTATTTACAACTCTCACATATGATATATTTATATTGGAGATGGGTATATACATATATACATGTACATGTGCATATACATACATATGCCCATACATACACACACATATATACATATATATGTATAAAATGTTCTTAAGCAAAGACCAAGGAAAGAGTTTGCCTTCCTGTAGGACTAACATTTGAAAGTGAAGAATGGTTGGTTTTCATTAGTGTCATGGTGTTAAATCTCTGCCCCACATTAACTCCAACACTGATAGATTCCGATGAAGACAGGTTTGCTTGGGATGGATGTGTGAGGGTGGAGAATGGGGTGATGGGGAAGGGGCTGAGAGCGAAGGACATGCACAATGAGAGAAATGACCTTTGGTGATACCATTCAATCATCCTTTTTGTATTAAACATAAATTATTAATACACTTTAAAAAAATAATTTTCTGTTTTCTTTTGAGATTGGGAAGGAAGGGAGGGTGGGGTGGTGAATAGAGAAAGGGAGGGCACTTGCCTTTTCAACACATCCCTTAATATTAACTGAGAGCCCATCCCCCTACCCTGGAGGCTAGCTCACCAAATGAGAATCTGTTTTCACATTTTCGTTCTTTTTTTTTTTTTTTTTTTTTTTTTGCCTAAAGCGCACCTTTACATAAGAATTTTACTTAGACCATGAGCCTGTTCTCCAAAGGCAAATACAGTCATCACTTTAACTGAGTCTCCAAGACTTGCCAGGATGACAATAACTTTAGCATAGCCAATGGGTATATTTGTCAGAAAGAAAAAAAAAAAAAATGGAAGAAATGGTACCTCAAGGAAAGGGCACTTTTAGTAAAACCCAGTTTTACTAAAACCTCAGCCACCCATTTTAAGTTAACATATTGGGTATCCAAATCATGGGAAGCAAGAATCAGCCATTTCCAGTGGCCTGGGGAAAAAAAGGAATGGGCATCATGGAAAAATATTTCTAAGTCATAAAACAGACCAAGGGGCTATCAAGTGAAATTAACATAAATGATGTAAAATCCGGTTGAGCACACCTCAACTCTGCTGCTGCCAAGGCCTGCACCAACGAATGGTGGCTTGGCAATACCTATATCCCTTATTACACTTTTCCCAAGCCATGCTACATTGGTTCTTTTCTAAACTCTGTAAGATTAGCTTGGCCTCAAAATAAGTGTGTATGTGTACCATATGTTCACATGCCCTATACACCATTGCTCAGCAGTTGCCATAATCCAACTAACCCTTCAGATGGCCGATATATTTACACAAACATTGGAAAACACACACAAACACATGGGATCAGACAAGATATAATCACTTTACATATATTTAGTATAGAAAGCTTAGGAATAGGAGTGGAAATCAGTTATAAGAGCACCCAAACTTCATTCACAAAATTCCTCTCTGAGAACATAATACCCAACTAGTGCACTGAAGTAGGTACCTGCTGATTTTCCAGATATTCAAAGTTTGCTGCACAACATCAGCCTAAAGATAAAGGGACATGTGATGTCCAGTAGGAAACAAATCAGTGTATATCATTTACACGACAATAAATCCTTCATTTCCCTTGAAATAAGATATGTAAAGTAGCACTTAGTTTAATACAAGTTTTGTTCTGCTTTAGACCTAGCTGTAAAAAGCCATTCATGCAAAAAATTACCTCCAGTTTTAGCTGGATATTTAAAGGACACTTCTCCTGAAAACAAGTCCCTTTCACATAGGGAAGGGGAACAATCCCACTCTGGACAGCCAGTGTCAGCTGAGAGTGGAAAATACAAGACTTTGGCGTTTCTAGGGCATTTGCCTTAGGAGCCCAGAAGTAGAACTGAGCTCACCTCTAAAGAGGCAGAGGGCTAGTAGTGCCCTTGGAAATTTTAGGAATTTTGCAGAAAAAGTTCTGAGAACCTCTATAGGATTTTATCCTCCAGCCTGTCCTCTTCTGAGGTTTCCCTGGGCATCACCTCCACTTCTAAAGATGACTGCTTCTGTATCCCCATATCAGACCACCTTCCCCTCTAGCCGATGGATCCTGTGTTTCCTACCAGTCAATCTGCACCTCCTTCTTCTGTGTTTTAAGGGGAAAGAATTTGTCTTATTGCACTCTATTCCAGCTGTCAGTCATTCATGGGTATGTGCTTTCTAAACTAGGATCATTCCTTGATTTTGATATAAAACAAAGCTCCTCTATTCCAAAGGACACTAACAGAGAATTTGAGACCCTGCCCTCCCACCTTCCTCATATAAATAATCTAGAGAAACTCTTGCTATGCCTTTTTTGCATGGCAAGTGTGAACACTGGAGGGGGCTGCCCTCAAGAGGATGAGGAATGGAGGGAAACAGTAGATTTTCCTTAGACCCATTCCAAAGTTCAATGTCACAGCTCCATTGACCTTGCTCCTCTGAGATCTGGCTCTGGTCTGGTTCTTCCACCTCATTTATCCTTAAAAAGGATCCCTTATGTCTTACACTACTAAATATTATGAATTATGCTAAGCCAAACTGAAGATAGGGGGAGAAAGTAGAGGAGAGGGTTTGATGGAGTGTTGAAAGCTATTAATTAGATAGTTCAGAGGCAATTGAGGTGGAATTGATCTCACATCTGTGAAATAGAAGACAATCTTTAAGGTGAGATCCTCAGCAACACTCTTGCCTTCACAGCACAATCCATCCTGACATGAGTGAGGAAAATGAAGTCAATTAGTTAAGAGAAAACAATGTTGCCTCTAAGGTGACATCTAGGTATGATTGTGCTCTATGGCAACTGTCCCATCACAAAGCAAAGTGAAAACATGTGCTTCTGCTATGCATTTTCTCAGTGCACCCCCTTCAGTCGAGCTTGATGGAGACTTTAAGGAGCCATTTTCATTTTTAAAATGATTGTTTAAGGCAAAGTTAGCTGCTAAACAGCGTTCAGAATTGAAGAGTGGCTGCTGGCTTTCAAAGCCAGGCCCCCACCCTGAGTCTTCAAAATACCAAACAGCAGCATCACCGGGGCCCTTCTCTACCCCTGAAGCTAATAGCTTCTGCTCAACTCCTGTGGAATATTGCCTCCAAATGCCACAGAGTGAAACATAGACTTGTACTTTGTGGGAAATGTGCAGAAATGTTTTTCCAAGTGATTGCCGAAAAGCAATCCTCCATTTGGGAGTTTACAAGTCAACAGTGCCTTTGTGAAGAATGTGCAGTGGCTTCCTGTGCCAAGTGTGTCCTCCACTGATGTCTAAGTGTCTTTCTTTCCACTGCTTTGAGCCAGGAGACTTGGGCATGTCGGGCCAACACCTATCATTTGTTAGCAGATCTGGAATGTGACAGAAACAAGCTTGGTAATAAATAAAAGGTGTAAATACCCGAACTTAAGGATAAAACCTTCCAGGTTGAGGCCCCAAGGGATGGGAGTAAAAGAAAAGCCCTTCCCTTCCTTGACTGGCAGGTCAATCAGGATAGAGCACATTGGTTCAATTGAGGGAGGTGTTTGCTGTCCCTGGTGCTGAAAACAGATACCCCCCCACCCCCCACCCCAGATCACTGATAGATGGGAGAAGAGAGAAATTCTGCCTATTAAACTGAAAACTCTTTCAACAGAGGCTGGCTTTGGGTGCCAGTCCTCAAAATATGTTTCAAAAGCCTCTCTTTATGCCATTCCAAATGAAAGCAGCCCTAGGATGATCCTAGTTTTTCCATGGGACAGAGTTAATGCATTGTCATAGTACTGATTGAGCAGCTCATTCAAACCCAGCCCCCCACCCCATGTAGGCCCTATTGGAAAATTCTCTCATGTAAGTCAAGGAACCTGAACTCTTAGGAAAGAAGCTTATAAATGGATGCAACACTGGGGTCTTCAGAAACTACCTCTTCACTTATTCCTTTTCCTGATACCAATGGCAGACATAGGCTTGCTATTGCTTGCTAGGACTAAATGTTTCTGAAAGAAGTCTTTGGGTAAAAATATACCATATACTCAAACATGGGCTTCTGAAGTCCTCTCCATTCCTAATTTTATTGTCACATTCTGAGAAACTGAGCAGAGCTTTTATTATGCTCCAGAGGAAGACTAAACTTGTAAACAACTACTTCCTAATGTTTCCAACTCCTCTCCCAGCTAACACACACACACCCACACTCACACATACACACCCACACATACACACCCACAAACACAAAAAATCTCAGGAAGTAAAATCTATTTGAGAAAAAAAACTTGTTTCTTCCCTCAGCAGTACATGAATCTTTGCCAGAGAGAGCAGGACCACTGTTTTCTGTCACATTCTAACTGATTATTTTCTTGTCCCAACTTGCTTTCTTTTCATTTTATTTTGACAACATCCTAGAGCTCACCCACCATGGCCCATAAACATAACCAAGAAGGGTCCCTGATTCTGCAGGGTGACAAAAGATTAACATGGGTCATTTTGGGTTGTCTCCAACTGCAAAGGGCTTGCGGGAGCCTTTGCTCTTAGATATGAACTATAATCAATCTTCTCCAACCTTGAAAAGGAAATATCCCAATGGCCTCCAGAAGGCTAAATGCTCAGCAAGAGGAAAGGAAAAAAGCATTCAACTAAGTTCTTGTTTTTCCTGTTAACATATTAAATCAGATTTCCCATATCTGGTGAGTTATTTCTCAAATGATATCTCTGAAATCCTTAAATAACCATCTTGTCACTGGGAAGTTACAGGGGGAAATGGCTTGTTCAAGGCAGGCCTTAAACCGTGCTATGAAGGAGGTCATCTCCTTGGGATTAGCAGAGTGAATTATGGAACATCTCCCTGAACCAGCTTGCCTTCTCCAATTTCACATCATAATTTAAAAGCCTAGTCATAACCCAATTTGAACTTTCATTTCAAAGAAAGCTGAAATGTTTTCTGTCTGCTGGACAGCTGCAGGGGGAGAATCACTGGGACAGAGCCTCAGAACAAAGGTGTTGCTTTTCTATCTAAGACAAACAAAAATTGAACCCCAGGTAGAGAGAGGAAAGAGAAGCTGAGGTAGTCTGAACTTGAGCAAAATATACGTGAATGTCTTAGGATTTCAGGTACTTGGTGTTAATCTGATTTTTCTCTGGAGTAAGAAATCCTTCAAAAAGAAACATGCACAGCATTTAGTCAGTTGCATCACACCTGATCATTACTTGAAAATCTAAAGGAAATTACATCTGAAAGATGTAACACACTAAGCAGTCACCCCTGCAAATAGTGCTTGGCGTCACAAACACCTTGGATGTTTTTAGGGGCTGTCAATGACATCACCATTGTAACCTGGGCAATCTGGCCTCAGGATGTGTTGTCAGGGGTTTCACTTCCAATCAGAGCCCTTTCTCAGTGGGCACCCCAATCACACCTGTTTGTTAGTGCTCAAGGCTTTTACAAATGTGGTTTAGCATTCGGCCTTCACTCCAGCAAACCTTTTTTTTTTTTTTTTTCCCTCCATCTTAAAATTATCTCCCCACATACAAAATGCTGGCCCTAGAAAGAAGGTGATATTGCTTTAGGATCATTATCACTTTGGGGGCTTTCTTTAAGATTGGTTTCACTACCCAATTTATTGAGGAAGCTTCATATAGCCCTACTTTTCAAAAAACATTATGTTTCAATCTGCAGAACCTCATGAAAGCAACAAGGAATAACGTGGTGTTAAGTGCAGCAGGAGATGCCATTTTGCTACAAAATGTTCAGAATTCCAGGCTGGAAAATAAAACCCAGGCATTTTCAGTGACAGAGCCAAAGGGATAAAACATCCTCTTTCTGCTTGTATTTTCATAAAAGCATTTTCTAGCCCTCCAGCATTGATGGTGATTCAAAGAGGAAAATGCCAATGACAAAATCTAGACGCCAGACCTCAGGAGGGAGTGAGGAAGGATGCAGCTCAAAACATGGCACATCCCCAAAGCTGCCTGCAGCTCAGCATCCAGGAAGATTCACGCAACACTCACTGCCCAGAGGGCGGGATCCACTCCTGTGAGGAGGGCTGTGGAGCCCACAGAGCGAGTTGACAGTTACGATGTCATTTGAGGGTCAGACTAACCCTCAGAGCAGGCAGGGGCGCCGGTGGGGTGCTAGCAGTTTTCTTTTGTAGATTAAGAATCAGAGGCACAGAAGGGCTGATGCTTCGTCCAAGATCACCCAGTAGAAAATAGCAGCTGATAAGCCCTCTGCCTCCTGGTCTCCTTACTGTCCCTCCACCCCACTCTCAGTCTGTCCTGTCGTTTTATCGCAGACAGAATTTTTTTAAAAATCCATGTCCTTCGTAACAAAATAAAAGTGAAAAACAATTAGAAATCTCATTGAAAATATTAAAAGAGACCAAGAAAAGAAACAGTATTGAACCATCCCCAGAATTAGGAGGAGAAAAAATTATGCTTTTTTTTTTTTTAAGTCGGGGTTCACTTAGAGGTAATGCATTTGTTTTTAATAGTAAATGTGGGTGGTTGATCCTAGTTTGTTCTTGTTTTCCAGAGCAAATTTGAGGGACAGAGCTAAAGCATCTATTGATACAGAATGATTTGTGGAATAGAAGATTTAGTCTCTCAGCTCTTGGGGAAATTTCTTCCACCTCATTGTTCCCTAAAAAGAGAGCCTGTTATCAGATTCAATTCTGTTCTTAAGGTACAAACCTTTCTGGTGCCATTACAGTAAAGCTCTCATTTGATTGAAAAAGACTCTTTTATACCCTTCAAGATTTGGATGCTGCTACAAATCTGCATGTCAATATTATAGCCTCTCCGCTAAATAAATAAACATGTTGCTGACATGTGGTGTTTTCTATTCCATAGGGACAGAGCACATCCACACTGATAGGAGGCTAAAAACAAAGAACAAAAAAAGAAAGAAAGAATACCATGGTTTACCATTTATCAGTATATTTAAGAGCAAGAACAAAATCTAAAGAAATTTGAAGGAAATGGCAAGTTTCTCTTAACCAAGACAGAAGGAATGGAAAACTTCAAAAAGATAGAACAGGGCATTATTATAGGTTTGTTGTCCTGGCATCATGCAAAAGTGACTGATGAGGCGCTAATGAGGAGCTAATCACTTGGTCCAAGGAGCTGGAAAGAAACTAACTAGTGGCTGTGAGAGCACACTGTCTTCTTCTCCGGAAACCTAGGCTAAATCACAAGCCTGACTGATGCTCAGCCTAGAGAGGAAGGAGATGGGCTGGTAGGGCTTTCCCTGACTTTGAAGAGACAAAACCCAGCCTTTAGGGATGGGATGGGGGATGATGGGTGGACTGTAAGAGTCAGAGTTTGGAGAGCATTCAAAGAGAGCTGCAAGAGATGCACTGAACATAAGGTGGAAGCGGGACTGAGTTCAGTGAGGAGACGTTTGCACACTTGCTCTATGAGAGAGCATGAGAATATACACTTCACTGGGCACTGATCTGAGCAACACGCAAGGTATAGATTCGCTTTGCCCCATCGATGCAATCAAGGAAGGGGCCAAAGTATGCAGGTGGCTGCCAGCTGCCCACTCTGGACTAAGGACCCCTACACGCTGGCCCAGAGAACTGACGTGACTTGTGCAGTCACCCGGCCAAGCCACACTCAGCGCAGCCAGGTCACCTCCAGCCCAGTGCTCTGTCCTTTTTGCCTGAAATGACCAACTTTCCCACGGAAAGTCTAACCCTTCTCCATTAAGGTTCCAATTCCATGTCAGTGTTTGTGTTTGATACCTAACTGTTTCAGCCCCAAAACAGGTTCAATAAAGTCTGCTTCAGCTAAATTACGTCTATATTTATACTTAACATATACCATTCAGGCCTAAATTCAGTGCTCCTCCCCACCTCGAAAATTAATTAAATAAAATCTTCATAAATGTTCAGCGTAGTTTTCTGTTTCTCTGAGAAAACTCGTCCAGCCTTTAAATATGACAATTCTGAAACCTCTCCCTTGAAAATGCCCTAATCTCATAAATGATCCACAGTGCCGAAAGTCAGAAAGTCAAAGGCTTGAAGCACACTTATTTGCACACACATGTGCATAGAGATTGGTGGGAGAAACACAAACGGGCACACTGCTTGTTGGACCATTTGGGACCAGTAGAAATGTAGAGGCATGTGTGTGTGTGGTGTGTGTGTGTGCATGCAGGTGAACAAGTATAAATAATGATAGAAAGATGAATGTAGTTTGCCCTATGTGATCTTGAGTAACCAGAACAAAATATAACACTGATAATTGCTTTTAAATAAAGTCATCAGATTTGCCTCTGTATGGTCGTGACATTACTTGGCCCAGAAATCTATTTTCCCTGTCAATACACACAATGCCCTTGATGGCAACCTTCATTTCTCCTAAAGAAATCTCTAAGAACTATAAGGAGATTCTTATTATTCATATTAAAGACAAGAGGCAAAGTAGGAAAAACAATTTCAGGGAGAAACCAAATCAGTAAAACCCCAGAGAAATTTGTGTTGGGTGCATTTAAGCTAAAGGACTTTTTTTCAAGACTTTTGATGTGATAACTGGCTCCAGTTTGCAGATAAGTTGTGGTTTTAGCTTTGAGGTTTCTGCTGACCACTGTACTTGCACACAGAGTGAGTTGGAAAGGGCTCAGGTCATTCTGGAGCCCACCACCCCATAAGGAGAGAGGTGACAAACTGGACTTAGGGGATGGCTATTACTTTGTCCCAACAAGAGAAAAAGGAACTGGGATTCCTCTTTTATGAGGACCATGGAGATCACCTATACAGACATAAGGTTCTTTGTCCATCAGAACCACCACCCCTACCTAACCACCGGGCTGTCATCAGGACCTGTCACGCCTGAACCAGGAGATGCCAGAGGGCTGGGAAGCCCAGATCAGTGGTCAGGGATGTAGGGCATGCTAATTCTTCATAAACCACTTCACTTTGTGCAGCATCCAGATATGCTGCAAAACTGTTTGTCATCAGCAGAGTGGCTTTCCTGACTTGGTTTGTAGTCCCCTGAGGGGAAAACCAATATGATGACAACCACTGTCACTCCTTCAGAGTAGAAAGCCTTGCTCAGCACATGGTCAGAGAGAGTCAAAACGCCCTCTTCTGGGGCCAGAGCCCAGCCATGGCTCCCCTGGTCCTAGAGGCTAAAAATTTCATAGATAGAGAAAGCGGTGGGTGAGGAATGGAAAGGGGGGTGGTGAAGGTGGGCCACCAAGGGTTCCAGATGGGATTTGCAGAGATCCACCACATGCATCTCAATGAGCTCTGCAGTAAACTTGACTGCACAGAGGTTAATCTAGATGTCAGCGTTGTCTGACAGCACTGAAATTACTCCAGGGCAGGGCTCCTTCAGAAGTCTTAATACAACAGTCAATTCCATCCTGCCTACAGGAAATGAAAGTTTTCTGCTTTGTGTGCCGAATCATTCAGTGCCAATTTTCTCACTGTTTGAAGTCCAAACTGTTTGTGGTCCTGGGATTCACCTTGTATTAAGACTTTGACGAAGTTTGAGAAGCTGGATCGTCAGTGCCATGGAAGGAGGAGGTTAGGAAACCAGAGAAAGGGGAAAGAAGAAAAAGAAAAAAGAACAAAAATTAAAGACTTTTTTTTTTTTTTTTAACCGAGATTTACTTCTCTGCTGTGGAAAGCAGAAATCAAATCACCTGGACCAGGTTTATTTATTCTCTCCAGAGATGAGCTCAGAGGCGTCAGCTAATGTCGGAAAGCTGTCATGTTAAATGGAGATGGGATGCAAATACTTCCCCGAGAAAAAAAATGAAAGGTTTAAGCAGGCTATTCATTTGAGTATGTCCTACCTGTTGACTTATTACAAAATTTGTTGGTTTTTATGACTCCCACAGACTCTTCTTAAATGAAGAAATAACTACCAGACTTAGACTTAGGTATTTGTATTTCTCATTGGTCTTTAGAGATGTTGCATCCAAAAGAATGTCAAAGTACACGGAAAAGATCCAGGCTCTTAATCTCCCTCTGGGCTTTCTAGGAGGTTATCTAAATTTGTCACAGCCTAAAGAGGGAAGAAACCAGCTTCCCTCCCAAGAAGTTAAACTGAAGACCTGAATGACAAGGCATTTCTCAGAAGGAGAATCCTGCAGGCCTTTCTGCAGCCACACTTTTTTGATACATCTTCTGTCAGAAACTTCTAGTTCTGCTGGCCACAAGTATCTCTAGCAAGCTGTGATCCTGGGCATAGCACACAAAGCAACGTTTAGTTTGGAAATCAGGAAACTTTATAGAGCTTACTGTTCTGCCTCTGTATGATGGAAGAGCACCCAGCACACCGTCTTTGTTTTATTTTATTCCTTTTTGGCTGCTTTGTGGCATCTGGAATTCGCTGGCCAGGGATCAGAACTGAACCACAGTTGTGACCTAAGCTGCAGCTGTGGCAACACCAGGTCCTTAACCCACTGTGCTGGGCCAGGGATTGAACTTGTGTCCCAGAGACATTGCCGATCCCATTGTGCCACAGTGGGGACTCCCGGCACACTATCTTAAGACATCATTACCTACTGTAAGTATCAGACCAGGTCTTGCTTAAAATTTGGAATTTAGTTAAAGAGGAAGGGGACTC
>NewGene_3686	NewGene_3686.1
AATGATTAGGCCTTATCATTTCTTTGTGCAATTCCTGTGCTGGGGATGGAACCCACACCACAGCAGCAACCTGAGCCATAGCAGTGGCAGTGCTGGATCCTCAACCACTAGGCTGCGGTGTCTCAAGCTGTTTTACAGTTGTTATTCTGGAAAGGAGGGCAAATGTGCATATTGCTGATAATCTGCAGAGAGCTGGAGGACTCATGAGTTGTCTTTACTCAAAAAGGTTGTGCATCCAGAG
>NewGene_3694	NewGene_3694.1
GACACGGTGAAGGAGACAACCCTGTCTGGAGTTAAGATAAAGATATGATTCCACTTAGTCTCCTACTTATATGTGGTAGAGGAGAGAATTAAATGGAAAGACATGAAGCCCAGGGAACAAGCCCGAAAAAGTTTCCCTCCCCAGGCTGTAAGGCACCTGCTTTTGTCACAGGAACAAGTAATTGTGAATTACAGAGTCCCTGCCACCCAGCCACAGCTGCCCCCCATGGACCTCTCTCACATTGCTTTCTGATTATTTCAGATTCCTGTAAAACAACCCTCCGTTCAGAAGCCCTTGTTGTGAAGGGGGAGGAAACATACTGGCAACTAAACCACTGAAAACAGGTGTCGACACAGAAGAGATGCCTTTTACCAAACAGCCCACACTCTTAGGCATTCATAAGGCACAATCGGGCTTGACTCTCTTGGAAGAATAATAAGAACACACAGATAGTGTTTGATAATATGTAAAAGTACATCCATGCACATAATCTGACTTAATTTACAGAGTGACACAGTGACTTAGAATTCTAATGAACCCCCCCACGAGCTTTACAAATAAAGATGTG
>NewGene_372	NewGene_372.1
CTTGGTGAACCTTAATTACCTCCTAATGGGTTCCATCTCCAAATAGAGTCACATTAGGGGTTAGAGCTTCACTTTAGGAATTTTGGGGGACACAAGCCAGACCATAGCATGTTCCTAGAGAAATCGCTAAACCTTGAAAACAAAACAAAGGTCATCTTTTTATTTGGACAATCCTTCCCAATAACTCATTTCTCTGCTCAGCCTCCTCTCTTGAGGTGGAGTGGAGGGAGGGGCACCTTTGTAGAGTCTACCCTCAGACTCCAGGGAAGCTTATCCAAACAGACTTTCATTGTTCCTTCAAAGGTTTTGCCTGCCCTTATGTTGGTCATTCACACAAACGCCTCAGGGAGTCGCAGAGAAAGCTCCCCAAAGTCAAGTGTGGCTTCAGCTCTCTGTTCACTGGGTAAATCTTTCCATCTTCAGGAACAGGCAACACTAAATGGCTTTTGAAAAAAGCTGATGTGCCAGAGGCCCTGAGCCAGTCGGGCCTGCCGACCAGATGGTCCTCACTGCAGTTGCTAAAAGCCCTTCCAAAGACTCTGGCCCCTCCCCCACCTCATTTCTGGCATCTTCTAATTCCTTGCTCCTGCATATCTGCTCATGTTTTGGAGTTTCAGCTGGTATAAAAACTGGTCACAAA
>NewGene_3729	NewGene_3729.1
CAGGGAGTTAGTCCCCTCCTCCCGCTCCACTTGCTAGGCTGTGGCCATGGGAAGATGAAGAAATCATCATCCGGGCCCTCAAGTTGCTCACTGTATCAATGGGAAAAAGATCCACCTCAGGAGTACAGAGCACATGACTTTGCTGATTTGATTTCTTTTCCTTCTCTTGAACCTCCATCTGGCTTTTGATGTATCCTTTTTTCTGTTGCTCACCCGGGAAGGCTAACTTAAAAAAAATTTTTTTAAATAGAAATTCTAGCTAACAGCTTGAGGGCACATGGAAGAAATACAGTTGCAGTGA
>NewGene_3735	NewGene_3735.1
ATCTGGCGTTGCTGTGAGTTGTGGTGTAGGATCTGGCATTCCTGTGGCTGTGGCTGGCAGCTGTAGCTCCGATTCGACCCCTAGACTGGGGACCTCCATATGCCGCAGAAACTTTTTATTTAGAAAGATTGTACTGGAAATGGGGGTTTCTGGCAAGCCTGAAGATTTACAATATAAAGACACCAGGCAAATATGGGACAGGGCATCCACATAAGGAAAAAGACACTGAAAAAGAAGTGAAGTGAAGTGAAGCATGAGTTCATTTATTTCTGGAGTAAAATTCAGGAGCATTAAATAAGAAAAAACACAACCCAGGAGGAGGGCCGGCAATCCAAGGACTTAGGAAAAAACATGAGGAATTGGAAAGGCAGCTTGCTAAAGGGACATGTGTGTTCATGATTCCAGAAAGCTGAAGATTTTAAGAAATGTGAGGGGTCCGGAAGCACAGAGGTTGGATACAGCCCATGAGGTGGGATGCACATTGCTAAGAGAGTAAATCATCATAAGGAAAAATTGTAACTATATGTAGTGATGGATGTTAATTAGGCA
>NewGene_3745	NewGene_3745.1
CCCGGCCACGGGGAGCAGGGCGGCTTTGCGGGAAAGGCAGCCAAACACCCAGCTGGAGATGTCTTTTCCAGACGTGTTGCCTGATTTGTTTTCCAAAGGAAAACCAAAAACAAGAGAGGGAGGCGGGGCTGGGACCCCGGAGGAAACAGGAAGAAGGTGGGGGCCCCCCCGGGCGTGACCCTGCAGGCCCGGCTCCTGTAAGCAGTGCATCTTAAAGCACTATCCTAGGAGAGAGGCCACAGACGAATGACGACACACGGTGTGATGGCACCTCCACAAAACTTATGGCGCTTCAGAAGAGCCAACACGACAGTGACGGAA
>NewGene_376	NewGene_376.1
GTGCAGTGCCTGACACAGCAAACTCTCAGTGATGGACAGCTTCTTTTTTGGGTGTTAATTAAACACACCTGCATTTTGTGTCTTTGCAGTCAGCCAGTAGAGCCACCCTCCCCTGGCTCCAAAGAAAAGGCTTCCTTTATCTCTTCCATACTCACCTGTGAGGCTGCCATATGGTGCCATCTTTGATCCTTCCAGGTTGCCAGTGATGTTCATTTCATCAGGATAGTTTATCTGGATGGTTCAGAGCCAGGTAGCCCAGATGGATCTGAAATCACAAGGAGACGAGGCTGCATCGCCCTTCAGAACTAAAAATCCAGCGTGAATGAACAACAGGGGGAATCACCACCACCTCCACATAGCTGGACACAAGTTCCTCCACCTCAGCACTGATGTTAAGGACAAGTATGTGGAGTTCCCGTCGTGGCACAGTGGTTAATGAATCCAACTAGGAACCATGACATTGCAGTTTTAGAGTCAACCATGAACAAAACACCAGGGACTGGAGGGGACAACCACAAACTCCAAGGACACTGCTGCCACCTGCTGTTCACACATTCTCCATCCAAGGGCTCCTCCCCAACGCCTGCCTTCCTGTTCCAGTGTCTCAAGGTCCCGGTCACCACTGGGAACAGACCCCCTTCTATGGCCTGGGCATGGCATCTAGCAAATGGGCAATGTGAAACTGAGAAAACTGGAGGGGGCTTTTTCCACTCAGGTTCCCTTGGGAACCAACACCAACAGCAAAACTAAGAGGCCTGGCTCCCTCCCAGCAGCTATAAACATCACACCAGATTCTGTTTGCCTGAACATTCCTTCTGACTGGATCTAGATGCTAGTATTTGGGTACCAATCAACTTTCATGTGGCCAATCCAATATTCCTTCCTAGAATATTGGCAATTTGCATTGCTGCCTTGAAAGTTCAGCAAAACTGAAACTCTCAATGGGCAAGTTCCAGCAAGTACCTGTAAATGATTTCAGGGCTATCCATTGTACCACTACGGGCCTAGTTGTGGTGTGGATTCCAGGGACAGGTCTGGCTGTTCTCATCCTCTAAAAGGGAGATTGGGTACCACCTTGTTCTCTCGCCTTCTTGGTGTGGACAGAATGCTATGTGAAGATACTATCTGCTGCCTGGATTTTTCTTGTGAGACATGAATGTTTCACGTATCTGGGAGAAGTGCACAGTGACCCAGTGGAGAGCCTAATGGCACAGTGGTAAAGCCAGAGTGTGGGACAGCTGAGGGAAAATGACTCAGGACCTCTGCACCAGAGCAAGGAGGCATCTTTGAGAGGGAGACAAGTCAAATGAAGGCCCTGATGGAGACTTTGGGAGGGAGCACTAAGGCTCGACCTGGACTTAGATTTTTGGTCCATCAGTGATGAAGGCAGCTGAGAAGGAAGCATTTCAAACTGAGACCCACACCATAGAAATAAGAGGAACTCTTAAGATGGCATTTAGATACAGCTCTTAGAAGCTGCTCAGTAACCACACAATAAGTGGTTAACAACAGCAGCATCTCCAGTGGCTCTGTGGCTCTGCGCCACAGTGCCTGGACTAGTCTACTGGGGCTTCTTCAACTGGGACCTGCAAACTCACCCTCAGGCATCTGCGACTAGTTAGCCATTCTTCTAGGTGAAAAT
>NewGene_3779	NewGene_3779.1
GCTGCAATGAACATGCGGGTGCACGTGTCTCTTTTAAGTAGAGTTTTGTCCGGATAGATGCCCAAGAGTGGGATTGCGGGGTCATATGGAAGTTCTATGTATAGATTTCTAAGGTCTCTCCAAACTGTTCTCCATAGTGGCTGTACCAGTTTACATTCCCACCAACAGTGCAGGAGGGTTCCCTTTTCTCCACAGCCCCTCCAGCACTTGTTATTTGTGGATTTATTA
>NewGene_3784	NewGene_3784.1
TGTCAACCACCCAGGACGTCTGGCTGGATGTCAGCCAAGTCTCAATAACGCTTTTCAAATCAAAGAGATTCTCCATCATCTGAACTGCACTGCTGCACTCAAACAACAGAGCACTGGAGATCACTTACAGGGCCAGCAATATAGAAGTTCTTTCTCATAAGGACCACCTGGGATGACAGGTCCAGGCCAACTACATTCTGAAGCAGCTTATATACCGGGGCCTCTGCTATTCCCAGTGGAACAGTAAATAATGGTAAAAAAAAAATCTTTCTTTTCATGATAATACATTTTGGTTGCAAAAGAATAGACAAAGTGCCCTTGTTTTGGCCAGG
>NewGene_3790	NewGene_3790.1
CTTTTGCCATTTTCCGTGCCCTTTTGACAGCCCCGAGGGTCCGTGCCAGCGTTTGTACTGCCAGTTCAAGCACCAGGAAATGCGGTGGGAAATGAGTGAGTCAAGTGATTGCAGCAGCTTGGAAATGCTCCGGGTGCAGAGGAGCCACGTCGAATCCATGGGCACAACTATGGAAGAACTGGAAAGAATCAACAAAGAAATTGAATCAGTCAAGAGTGAAGTTGAAGAAAAGCAGAAGAGACTCTCCAGGTTTACTTTAGCACTTGAAGAGCTGTCACAAAGCCCTGTGGCCTCCTTGAATGACACAAATGTGAGACAAGATTTTCCTGAAAATAGCCTGATTTCAAAAGAGAAGTGGAATGAACCGTCAAAGAATAGAGAGAATCAGC
>NewGene_3794	NewGene_3794.1
CACAGGTCCGTGTTCTGAGAGAAAACGGAAAGGCCCAGGGCTGATTTGCCTGCTGAGCTGCTCCTGAGGCCCGTCAGAGAGCTCGGCCTGCCCCAGGGCACGTCCATGTCAGGGCACCCAGCAACCACGAGGAGGAAACCCGAGAGCTGGGAACGCCCCTCGGAGACCTTCTGCCAGCCTAGAGGCCAGGGGACCTCCCCCAGGTTGGAGTAAATGGTCCTCCGCTTAGGTCAGCAGCTTCTCAGGCACCTGCTTCTCCAGGTGCCAGTGGAGGATGCTCTGGAAGGATCTGGAGAAAGTGTAGACAGCAGCCCCCGCACTGGTGTTCCAAGCAGCCCTTGGTATGTGCTCAGGTGTTTCCTGTGGGGCCACAGACCTGGACTCCTGCTCTTAGCTCCGGGCATTGGAAGAGCG
>NewGene_3795	NewGene_3795.2
ATTTTTGTTTTTTATGTGGTTTTCAGTCCTTGGTGGCTTAGAAACATGGTACAGCTGTTGTGAAGGTGTCGTTGGATCCCCTGGATGTCAGGTTGCCAAGTGTTCATTGCAGCTTCATGTTCATGACCAAAAAGAAAACCTAGAGGGCTTTGTGAAGACTTTTGTTAAATTCCCACCCCCTGATGGAAATCACAGGGTATTTGCTGTGAATTGTCAGATGTGCTATACAGCCAAAGGTTTAGAACTCACTCACGTGACAGTGGTAGACTCCAGCCTCCAGGTGGTCTATGACACATTTGTGAAACCAGATGAAGAGATCATTGACTATAACACTAGGTTTTCTGGTGTGGTTGAAAATGACTTGAAGAACACTAAAACCTCAATCTGTGATGTCCAAGCCATCTTGTTGAACCTGTTCAGTGCTGACACTATACTAATTGGACATAGCTTTGAACACAGTTTGTATGCTCTTAAGGTAAAGAGTTACAGATTCATATTTTTACAAAACCGTATGTGTTACTATGATAGTCATTATCATTGTGTAACTATTGATGCTTGATTTGCCCTTTTAAACAAGACAGAGAAGACAATCGCTGTCTGTACTGATGACATTGTCTAACTGTTGTAAACCAGAAGCAGTGTAAGATAGCTGAAGTCATTTGGCTAATCTAGATCAGAAAGTCCATCATCAACTGTGATAAAACCAACATCATTGTTTGTTCTGACATTACCTTTGATCATTGTCTTTAATATTCAAATGGTAAGACTAAGTTTATCTAACAGGTTATTTTAGTCACATACTTGAAGATACTTTTTTGTATTAAGTCAGGTTGACTTTATAGGTAGGTTTAAAATCAAATGGAATGTTTACTTTTCTTGGCATGACAGACTTAACATACTCCAGGTTAAAATGGTCTGTTCTTTGCTCTCTATTCTAAAACAGGAATCAACACACTGTGACCCATGTCATCTACCTCTTTTTGCAGACATTTTTATTAGAACAGAGCTGCCACACCCATTCATTTATGTATTTTCTATAGCTGCTTTCACACTACAGCAGCATTGCCAAGTACTTATAATAGAGATGGTGTCTCCTGCAAGCCTTAAATACTTATAATTTGGCACTTGAAGAAAGTGTTTGGTGGTCACTCCAGTTCTAGAACAGTGCTCTACAATAGAACTTTCCATTCTATATTTTCACTAACCAGTGTGGTAAACACTAGCTATATGTGGCTATCAAGCACTTAAAATGTGTCTAATGTAACTGAGAAGATGATTTTGCATTTTGTTTACTTAATTTAAATGTAAATAGCCACATGTGGCTGGTGGATACCATACTGCACAGCACAGCTCTAGGACTCTGGGGACCTTGCCTGAGTATTTGCTTCAGCCACCCCTAGGACTTACCTTCATGCAGAGAAGAGCTGCTTCTTTAGCGTAAGAATACAAGTAAGGCCATTTGATTTTACTAAGTCAATGTCCACCTCTTCCTCTGTAAAGCTGGAATCCATGGTTGTTTTAAACAGCACTGTTTTCTCTGCATATGACAGATGAGACTGAAATGTGCTTTCACCCAGAGCCCTCCAAAAGTGTGGGCAAAGAGAGCTGGGGACATAAGTTTTCTGTAAGAAAACTCTTCACAGGGATGTCCTTCTGTCACCTCAGACATTGCCTCTGAAAATCAATTTCTCACCATGACTTTCCTGTCTCTCATTTCTCAGGAACCATTCTATTTCATCTGTCTCCCAGACCAGAAAATTTCAAACCATTTCACTTTTTATTTCTCATGATCAATCTGTTTCTCCTGTCCAGATACTTGCAAATTTGTCTATTTTTATCTATTTCTATCACCACCTTCTTTCATTTGCTCAATACTCTGCAGCCAGGAACCAGTACCTAGGAGGTGGCTGTTAAGTGAGAATTTATAAAGTGTTTATGGACATGGCATAATAGGTGCTAAACATTGCATTTCCACCCCCTCTCTTCTCCATCAGTCTTTAAATTACTCTTGTCCTCAGGCTATTCTTCAATGCTTTTTGTAAGTTCAGCTCTTCTCATGAGGAATCCAAACTGGTGTCTGACTGTATAGGCTTTTCATTTATGTTGACCCTTCTTCCCTGTACTCATCTTGTATATCCCGCTTTACTTAAATGCCAGTAAAATGTATTCACCATTTTCCATGTGTAAACACGGGATGTGGACCTAGATGGGGCTAATCCTTGTCCATGCTCCCTCCCCAGAGACACTGAAATGGGACATGTACTGGTTTGCAGTTTGTCCCTGTCAGCTGAGTCACAATGCGGAAGGAGCCTTGCTCACCCTTTATCACCCCCCACCCCACCCCCAACTAATTATTAGAATATGTCTGAACTCATGCTGGCCCCTGGTGGTAGGAAAATAGACTTGAAAGTCAGTGGCCTAGATTAGATTTCCTTCCATTTTATTAACTCAGCTTAGCCAACTTTCTTAACCCCTCGAAGCCTCCATTCCTTGACTGTAAAAAGGGACAATAAAATGCCCACATTAGATTACCCTGCAAGTTGTAGTGAGATAATCCACATAAGTTCTCAGTGACGGACCTGTTGTAACTGCTCGTGTTACTTGTTTTTGTTGAGCAGGTAGCATTAACAGTTTTTATAGCACAGTTACTGTTGCTACAGTTACTTTGGAACAAAGTTCTAAAAAATTTTTCTCTTTCATTTGACAGTTAATTCATACTTCAGTTGTGGACACGACGGTTATGTTTCCACATCGGCTAGGCTTGCCTCACAAAAGATCCCTTAAGAGTCTAGTGGCTGACTACCTACAGAGAATCATTCAGGATGATGGTAAGAGCTTGCTTGTTCATGATAAATATCAGGATCCTAAGTCGGACTTGACTGAATAAATCATGAGGTTCATGGTAAAGATCTATTCTTTGAAATGTTTCCCTGTAGGTTCTTTCCTGGGTAAAGAATCCTAAACTTTTGCTTAAGTAAAATGTGTTTTATGCCTATGACCTGGTATCATTTTAGATGCTCCAGAGGCATCAAAAGAGCAATTAAACTGAGAATGGTGACCAGATCATGGTTTGGCAAGTGGCCTGGCCTTTGAATTTATGCATGAAATCTTTGTTGGTGTGGAGATCTAATTCCATCCTAAATTTTGCTGTGTACTTCTTTTCATATGTGATTTTCACTAAACATAAATGAGATTTTTTAATTGATTGGGCCAAAGTTATCTCACCCAGGGTAAATAGTGTATGTGTGCTATAAGAAGTATAACTCAAATTCAGTCGGTTCATTATGCATGCACTTGCTCTGTCCTAGATTGGTAGATATTGCTTTCAGAACTTTTTTGTTTTTGGTTTTTCTGATGAAAAATACCCAACATTAAACAAGTTACTCAGATACAACAAGCACAGCCTCCAGCTACCCTGTTAGTGGCATTGCTAAACGCACAGTTTAGCAGAGCCTGGCTTGGAATGGAGGTTAGTTACTCCATGCATTTGTGCATGTCCACATAGACCCCTCTTTCGCACAAGATAGAACATT
>NewGene_3862	NewGene_3862.1
ACTGACAATGCTGACAGAACAGAAACGACATTTGAAGAGGGGAAGAGAACTTCAGCAGGCAGGGCTTAATGTATTTGAAGCCAGTCAAATCTGGAACCTTGAATTCAACTCTCTGGAATTCATTTTGTTCATCACCACCTCTGTTCAGTTTGAAACCAGAGATTGTGGTGGATTGGAGGTGGACTGGACCTCTGGAATACATATCACATATTCTCTGACTCAGGAGTATGTGTTCAGAGTTTCCAACCATGTTTTAATTTTCTTCTTCTTTCTCTTCTGTGGTATTTATTTTTGGCTTCCACATGTTCTAATGTAAGAGAAAAACTTCAATAGGAATTCTGAAAAACATTGTTTTGTATAAATGAAAAATATGGCCCCATCTTAAGATTGTATACACCACTGATAATAGTCTACATTAGAAGGTTATGCTTTGAGTATATTTCAGAAGTCTGAAGCATGGAGAGAAGAAAGACACCCTCACACAGACACAAAATTGCTACCATTAGGTATCATAGTTACCTGTATTCAAGCG
>NewGene_3900	NewGene_3900.1
GCCACAGCCAAGCATGCACATCTAAGCTACGCTGCAGCAGTACAGGGCCCAGGGGTCCCACGTCCTCTCCCTCCCCGTCGCTGACACCCAGCAGGCAGTGGCAGCCGGGCATCCCCTCTGTGTGGCCTCTGACCCTGCACAGGATTCTGCCTTCAGCCCGGGAAGTCTTGTCACCTCCACGGACCTTCTCTCCTTTGCACGTGTGACGATGTAGACCAGATGCCGGGTTGTTGCTCCTCCCTTGACTGAGGAAATGGGTGCAGAGGACCTGGCTTTGCCTGGCAGCACAGCCACTAAAGGGCCAAGCAAGCTTTCCTCTCGGCCGGCAATTGTCCCACCTACGGTTCAGCCACAGTGAGTAGCACCCTGCTGCTCCATGAGCGAAATCTGCGAGGAGTCAGGGGGCAGAGATGCGGTCAGATGGGGGAGGTGACACAGAACAGTGGTGCTCCTCCCTGCATCAGTGAAGCGTTTGAAGGTGCATCTGGGCCCTCCCATCTTCTCGGGCTTGACATCCTCAGCCTTGTGGGCCTTCTTCACATGGCGCAGAGTGGCAAAGGCTGCTGGCTGACTTAGAACAAGTCTCTTCCAGCCTACTGACCAGACTGCACTTCCCGGTCTCTTTTGCAGGGCCCTGCGTCAGCAGCTCACTCTCCGATGCACGTGTTCCTCCAGCACAGCCTGGTTTACAGCGGGCCCCCAAGTTGGTCCAGGCGTGGTCTCTGTCCAGAGCTAAGGCCGATGCGCTCCTTCTTTGAATCAAGGGCACAGGAGATTTCAAAGGGGAGGAGGCTCTGTGTGCCCAGGAAACAGGATCATGGAATCAGAGAGTCCAGGGGCACGGCAGTCCAGATCCTTAAGGACTTTCTGCCAAAACTCGAGTCTAACACCTTGAAGACACAGGAGGAAAACAGAAAGAGCTGGCCTTCCTGGGACCCTGGGAGTTGAACAAGGCTGGGTCCAGAGCGACAAAGATAGAACAGAAGCAGCTCTAAAAGCCTGGCCATTCTCTGAACATGCTAAACTGAAAACAAATAATAGGGGTGTGTGTTGATAACTACCTAACTGCATAGGATGAGGACTCAGAAACGTATACCCTCGAATCTCTTACTAAAGATTCTCCGCGCTGAGCACCTGCTCAGAAAGACTGCACACAGAATGGTCATTTTCTGGCTTGCTGCAGATTGGCCAAGTGTCATGCGAAGAAGTAGAATCCGCAAGCTTGACCCGCATCAACATTGTTTTCTCATCACTCTGCAGCTTGAGTATGAGGGAGATGAAAGAGGAAACGGGGAACCTGCCT
>NewGene_3907	NewGene_3907.1
GTTAACAATTTTGCAGCTACCTCCAGCTGAGCACCCTGCTCTCATAATTATCAATCCTCAATTTTACCCACGTTGGCTTCTCCTCTCTTCTGCACAACCGGGCACTGATCCTAGCTGGCTGCCAAACTTCTGCTGTCCTCGCTTGATATGGCCAGCTTCCTCCCTTGTGTCAACAAATATCAGCATGTGGAACACAAGTAAGAGCAAACTCTATTTGACAAGGAAGACCCACTGAAGTTTTTTAAAGAGATACATGACAAGTTTATTTAAAAGACAATTGAATAATTTAAAGCTTTCTGAGGATTACCAAACATCTGTGGAAATGAGATCAGAACCAAACAACAGACCTTCATCAAGTCACTTGAAATTTCAGATCATGGGAATTAAAGAAGATTCTATAAGCTTCCAGAGAAGGTAAAAAATAACATATAAAGGATTCTAAACAAAACTGCTTTGGAATTTTTCAATAATAACACTGAATATGAGAAGACATTGCCTTCAAATATTTGAAGAAAATAATTTCTAGCCTGTAATTCC
>NewGene_3911	NewGene_3911.1
TGCGCGGGAAAGAACTGCTCAGGCGCCCAGCGGCGCGCGCGCGGGCAGGCTAGAGTCTAGGTTTCTTTCCTTCCCCGTCACCTCCTTTTTCCCGCCCTGTCTGCGCTCCCCCCGCCACCTTCCCACCCTCCGCGCGGGCGCCCCACGCGGTGACAGCTCAAGGTCCTTACGCCACACTCATCTCCAGGCAGCCCGCCCCTCGCAACATCCGTCACCTGACCCTGCCAGATCAGGAACCGCCGCAGTCCCGCTCGCCTCCCTGCTTGCCTGTCCCCCTTTCTTTATTTCTCGCGCCCCTCGCCAAGGGTCCTCCATTTCTCCAAACCGGATTATTTAAAAGAGTAAAAGAAAGAAAGAAAGAAAAAAGTCCATCTCATTGCTCTAACCGCCATTCAGGAGGCTGGATGTCAGTTTTGAAAGAAACGGCGCTATTCTCCACTTCTAGATTTGGGAAACGAGCGAAATTAAAGAAAATTGCTGCGACATCTGGACACTGAGTGGCGCTGGCGCCGCTGGAGCAGCGGGCACAGCGCCGGACCAGGTGAGAAAACTGAGGCCTAGAGGAACTCATATCTTGGATACTTTATGGCCAGCAGGTGCCAGGACTGGAATCACTAAGAGGGTCTTTGAACTACAAGTCTTGTGCTCTTTCTGTTTTACTAAAGACCAGAGTCAATAGGGAGTGAGCTATTGATGGGTCATTTGTGCAGACAGAAGATCACTGAATATTGGAGCTTTTCTTTGTTCTCTTCCTTTGGCCTAAAAACTGACTCAGAGAATGGAGGAAAATGATTTTCTGTTTTTTAAAATGATTTTCTATTTTGGATCAGCAAATTCATCCCTCAGGCAGAGACAGGAGAGGGCATTTTTTTTTAACATTCCTTGTCTGTGCCACCCCACCCAACCTCCAGCCCTGACATTCCAGGACATTGGCTTTTTCCTTCAGATATCCCTTGATTATCAAAATTCTGTGAGAAATTTCCTTAAATATTGCACATGCTCAAACTGAAAGCTCCAAAGGTATAAGACAAAAG
>NewGene_3928	NewGene_3928.1
AAAAAAAAGCACCCCTTGGGGGAAACAGGAAGGTCCTCCAGGAAATCTTGCAAAAGGAGTAAAGAGAATGAGGAAACCCCAGTTGACGGCTGTGTCACGTGGCCACCAGGGAGCTGGGGTTTCTCTGGCTTGCCTCAGAACAAAGACCCCCTCTCTCCAGCTCCTGGAAGTGAGCCGGATCTGTCCACTGGGGGAGGACCCTTCTCTGGGCCTAGACCGGGGATGTGGAAGCCACGATGGCCAGGCCCTGCTCAGAGAAGGCAGGGCACAAACGCTGATGGGTCACCAGGAGAAGACACTGTGGAGGGTGACAGTGACGCAGTGAGGCCTCTTCTGAGAAGGATGGGCTCCAGTGACCACAGTTACCCCTCAGGAACAAGCTGGTCCTCCAGCCGAGCCTTCCCAGCCCACAG
>NewGene_3935	NewGene_3935.2
GCGCAGAATGTCCTTATATGGGGTTTGTTTTGGAAACACCGATTTTCAGAATTTGTAGTTGCAGCCGGTCAGGCAGCGGGAGAACAAAAGCTGATCATCTTCACGGAGCAAGTTTGTGCTGCTTTAATGCGCAAAAAAACCTTCCTTTCTGAGTCCCTGACTGCTGAAGAGCGAGGCTAGTCCCGGCCTCACCAGCGACATATTGTCTGGCAGGTGTTCAGAGCAGCTGAAGAACGTCTCCTGTGGTCAGACATCTGCATCACCAAGCTCACTGGGGACCTGCCAGGCTCTTCACTGGTGACATGGAGGATGATGGTCTCTAGCCCCATCTGCAGACTTAGCTGTGACCTGGCCCAGATCCATGGCCTGCCAAAGCAGGAGACCCCCACAATTCTGCACCTAATGGGGAGAGTCTTCCTTGTTTTCCTGCCTGAAGGACAGGAATGCTTTTGGGTTCCCAAGAAGCTGAACCCAAAAACCTCATGCCACCTCTTTCTCCATGAGATGATCCAGCCGAGCTTTAGCTTCTTCAGCACAGACAGTTGAAATTCCTCACTGGGCTTGATCAACAGGAGGAGGATCTGGAGACCAGTTTGGTGCAGGAGCCTGGGGAAGAAAAGACCTTCCTGGAAAGGAAGACTCCAACCTGACTTTGAAGAAGTCCTTTTGAAGGACCAGGCTACACCTGAAAAGAAAGTACATTGCTGCTGTGTGTGGGACTTCATCAGACTGGAAGTTAAGATGTGAAAGTAGGCTGTGCTTTCCCTGTAGCATCAACCTCAGAGAAAACCCAGAAGTGGGCAAGGAGACTTGAAGCCAGTCATCCACAATTGAGTTTTGCCTATTTATAGGTGCCACAAGTTCAATGTTTCCTCAGTTCAAAGCCATTTTTGCTTCAGTTGTAAATGCACTGAGTCATCTCAGCACATTGATTTTAGTCGTAATTGGAAATAATACTTTTGAATCCAGAGAAACTATATTTTTAAATTTGTAATAATTAGAATTTATCTATTATGATTGCTGCATTTACAAAATTTGTACTTATGATTTGGTCAGTTTTTCTTTGGGGGTATACAAGGTATATTTTAACTGTTAGCTTTTACTTATAAACTGTAAAGAATCAAAAGTGTTGGGGCATTCCCACTGTGACACAGTAAAGAATCAAAGTGTCCTTAAACCTTAAATCTGACTTAAAATCAAAAAGGAATATAATTAGTTTTATTTATTTCATTGATTCTTAACATATTTTTATGCTACAGTAGTTTACTTGTGTTTGTGAATATATTGGTAAATAAAACAAAGATACTGCTTCCTCCGAAGATTTTCTGTTGGAGAGGATGGGGCTTAAAATGTCATAAGGAGAGAACTCTTGTTGGACCGGGAAGGAGAAACATAAGGCACTGGGACAGGTTATCGCAGCAGGAGCTCTTCCCTTTTTTAATTTTTAAATTTATTTTTTTTAATTACATTAGAGTGTGGTTGACTTACAATGGAGTACAGTTTCAGGTGTACAACAAAGTGAATCAGTTATACATGTACATATATCCATTCTTCCTCAGATTCTTTTCCCAGGTGGGTAATTACAGAACATCGAGTAGATTTCCCTGTGCTATACAGTAGTCCTTGTTAGTTATTGGAGATGTTCCTTTAATTTGTACATTCTTGAGAAAGCATGTCTGGTGGTTGTTGATTCTATTTCAGCAGTTGCATGATCAAGAAGCTGTGTGAAATACATTTTAGAATCATGGAATTTAAACTTCAGCAAATAGGTAGTGAGTATGCCTTCTATTTGTTGCCACTGTGCTGGGTGCCAGATACAATGACCAGAGCAGACACCTTGGTATTGTCACAGAGCTCCAGTCTGGTGGGGATATGGTTTGCCAAGCATTCAACTAAAGGCATGTTGATACTGTGACAGGGAAAGTGCAGGACACTGGGAGCATGTGGGATCCCACGGATCAGAGAAAGCTTCTGGAAGAAGCAGCTGGTAAGCTGGCATCTCAAGGGTCTGCAGGGTTAGCCAGGTAATTGCATGATGGCCAGTGGTGGACATGTTGTGTGGAGATCGTGTAGGGTAGCAGGGAGATAAAGGGTTTGGAGAGGAACAAGTGTTTTGAGATGTGGCTCTGGGTAAAGTCATGCATATGGAAGTTGTAATCTCAGAGATGACATTTGGAACCATTTGGGAGATTGAGACTCTGTGCAGAGAGGATGAAGTGTGATGCTAGTGTGGAATTTTGAGGAAAACCGAAGGTCCCTAAGATGAGAGGGAGGAGTCAGCAAAAGCAGATGAGGAGGAGCAGAAAATCAGGGTATGATGGTGACATAGAAACCAGCTGAAGGTCCAACTTTAAAATGGTCAATGTGGGAACAAGTGTTTGATGCTTCTAAAATGTCAGCTGGGGCTGCCTGGCAGTGAACTGTGGCCTCAGTAAGATGTAGTTTGTTATACACCTTGCCTGAGCAGTTTCAAGAAAACAGAGAGATGGGCACCAGATTATAGCAATTGGAGAAATGAGCTTTATATCAAGAAATAAGGACTCATATTGCAGAGACATTCTAGAAGTTTGGATCTGAACAGAGTAAGAGAATACATACGGGTAGTTGTAAGAAATGGTCATATTCCAGATGTAGAAGATGGAAATTATGTGCATTTAATGTTGATCAAAACTAGCCAGTCCAAAGGAAGATGTGGATACAGCGGAGAGAGGAGCTGACTGATAAAGCATAAGCATCTCTCTGAAGCCTTTTCTACTTTGTAGCAAGGGAATCTCTCCCCAAAGCTACATCTTCTGAAACTGACACTCCATGAGGATTTGCACCCTGGAACAGCCATGGCTCCATCATAAGTGACTAGAAGAGTTCCCAGTGCTAAACAGCAGGATCCTATTGCTAATCCATCCCAAAGGCCACCTTCTGCATCTGTTTACCCCAAGCTCCCAGTCCCTCCCAAGCCCTCCCCTTTCCCCTTGGCAACCACAAATCTATTCTGCAAGTCCATGATTTTCTTTTCTGTGGAAAGGTTCCTTTGTGCCACATATTAGATTCCAGATATAAGTGATATCATATGGTATTTGTCTTTCTCACTTACCTCACTCAGGATGAGAGTCTCTGGTTCCATCCATGTTGCTGCAAATGGCATAATTTTGTTCTTTTTTATGCCTGTGTAGTATCCCATCGTGTATATATATATACCACATCTTCCTAATCCAATCATTTGTCGATGGACATTTGGGTTGTTTCCATGTCTTGGCTATTGTGAATAGTGCTGCAATGAACATGCGGGTGCATGTGTCTTTTTAAGGAGAGTTTTGTCTGGATATATGCCCAAGAGTAGGATTGCTGGGTTGTATAATAGTTCTATGTGTAGATTTCTAAGGTACCTCCATACTGTTCTCCATAGTGGTTGTACCAGCTTACATTCCTGCCAACAGTGCAGGATAGTTCCCTTTTCTCCATCACCCCCTCCAGCATTTGTTATTTGTGGACTTATTAATAATGGCCATTCTGACTGGTGTGAGGTGGTGTCTCATGGTAGTTTTGATTTGCATTTCTCTAATAATCAGGGATGTTGAGCATTGTTTCAAGTGCTTGTTGGCCATCTGTACATCTTCCTTGGAAAAATGTCTATTCAGGTCTTTTGCCCATTTTTCAATTGGGTTGTTGGCTTTTTTGTTGAGTTGTATTAAGTTGTTTGCATATTTTAGAGATTAGGCCCTTGTCAGTTGCATCATTTGAAAGTATTTTCTCCCATTCTGTAAGTTGTCTTTTTGTTTTCTTTTTGGTTTCCTCTACTGCGCAAAGGTTGTCAGTTTGAGTAGGTCCCATTGGTTTATTTTTGCTTTTATTTCTGTTGCGTTGGGAGACTGACCTAAGAAAACATTTGTAAGGTTGATGTCAGTGAATGTTTTGCCTATGTTCTTTTCCAGGAGTTTGATGGTGTCTTGTCTTATATTTAAGCCTTTCAGGCATTTTGAGTTTATTTTTGTACATGATGTGAGGGTGTGTTCCAGTTTCACTGATTTGCATGTAGCTGTCCAGGTTTCCCAGCAATACTTGCTGAAAAGACTTTCTTTTTCCCATTTTATATTCTTGTCTCCTTTGTCAAAGATTAATTGACCATAGGTGGCTGGGTTTATTTCTGGGTTCTCTGTTCCGTTCCATTGGTCTGTATGTTTGTTTTGGTACCAGTACCACACTGTCTTGATTACTGTGGCTCTGTAATATTATCTGAAGTCTGGGAGAGTTCTGCCTCCTGCTTGGTTTTTGTTCTTCAGAATTGCTGAATAATTAAAATACAATTTTTGACTTAGGAAAAATGGAGTTTTCCTAGTCATGTCAGCAAGAAATTTTGCCTGAAGTTTCCATCATGGTGCAGTGGTTAACGAATCCAGCTAGGAACCATGAGGCTGCAGGTTTGATCCCTGGCCTTGCTCAGTGGGTTAAGGATCTGGCGTTGCCGTGAGCTGTGGTATAGGTTGCAGATGCGGCTTGGATCCCATGTTGTTGTGGCTCTGGCGTTGGTGTGACTACAGCTTTGATTAGACCCCTAACCTGGGAACCTCCATATGCCATGGGAAGCAGCCCTAGAAAAGGCAAAAAGATTAAAAAAAAAAAAAAAAAAAAAGAAAAGAAAAAGAAAAAAAAACAAAATTTTGCCTAATTTTTTACTAGAATTTAATATTAGCACAATGAAATAATAAACTCAGACAACAAGTTGAAAGATACTTTTTCTTTGATACCTTTCACAAGCACATATTGATTAAATCTTCATATGGCTAAATATTTCTAGTAATTTTAAACAGATACGGAAATATAATGTGCTAATAAACTGGTCTTTAGATCAAAATATTGCAAAGTATAAAATAAATATTGTTGAATGTTTAATAAGTCTGGATTTATTAACAAATCCTTTTTTATGAGCCCCATCACAGAAATATTACTCACACCTACCTTTATATAAAGTATATGTAGATTTACTTAGAAACCAGGCAAAATGACCTCCTGCCTTAAGGAATTTGTCTCTGAGCAGATTAAAATGAATAAAAACATACCTTCATTCTAGCCTCTTTGAGGATAGTAAGAACATAAAATGAAAATAATTTAGAACTTAGAATTGTTGAAGATCTTTATTAAGTTCAAAACTCAGGAATTTAAAAAAATATTTTGACTATCAAAATACTGAACTTCACTGCCTCTCACTGGTACATGCTTATAAATGGCAGAAATGTATTTGTCACAGTTCTGAGGGCTGGAAGCTTGAGATCTGTGGCAGCATGGTTGAGTTCTGGTGAGAGCCAGCTTTCTTTTTGTATCCTTACATGCTGGAGAGCAGAGAGAGGAAGCAAGCTGTCTTGTGAGCCTCATGAAGGCACTAATCCCATCCCTGAGAGCTCCACCCTCATAAACTCACCAAATCCCAGTGACCTCCCAAACACTCCACCTCCTAATCCATCACATTGGGGGTAGGGTTTCCATATATGGATTTGGGGCACACACATTACATCCATAATATGGTGATAGGATCCCAAGGTCTTGTGTTTATGGCAAGAGGTCATTAGAATATATTTCATTCTTGACATTTATTTGAGGCAAAAAAACACATTGATTGATGCTGGCTTCATTTTCTTAATGGCACATTAAACCTGAATTGATTACTAATGAAATGTTACAGTTCTACTGGGAACAAGATCACCAAGCATCTACCAGATAAATTCTAGTCTTAATCAAAAATGAGGGTGATAGGAAGTATAAATTCCTTTGACTTTTCTAAGGGACTCATTTAATACACCTCAACCAATCTAATAAGTAAGTGGCAAATCTAGGTTTCAAAATCTAGTAAGTCTGATTCCACAGTCTGCCTCCCTGTCCACCACATCAGATGCCTGTGCCAAATACATGTGTTGAACAATCAAATATTTCTGGAAAACCCTATACTTCTAACAGATGGTTATTGTTTGTGTTTACATATCTCACTGTTACAAATTTTCTGTATTTTCATTATCATCTATTTCCTGGTTTGTTAACCAAATATCAATGTATTCTTATTATTGTATATCATAAGAAATATAAAATTATCAACTGGCAGTTATTTCTGAGAGCCTTAAATATGAGCAACAAAATTAATACTCCCGATAATTATAAAATAACCATATTTAATTATCCCAGATGGTTCATATAGATTGCTCAATTAATTTTCCCTACAAAGTTATGAGAGTCATAATAAAGAAGACCCTTGAGAGTTATAGCCCCTGTATCAAAGAGTGATTGAATCACAAACATTTTAGCGAGTCCTCTGTAGAAAAGAGCAAGTTGATGGCTTTTGTGGATTCAAGGTAACAAATACTTATGCTACCAAATTACATGAATATGGGAAATGATTGGAAAAATATAAAATGACATATACTAAGGGGTAAAATGTGTGGGACACCCACTGCCATCAGCAGACAGACCAGTTCACCTGGCAATCTGAGAAACTTGGCTCCCCTTCCCTTCAGCAATGCACGCGAAGCTCTTGTCACTGCACCCAGCAGCCGAAAGGGGGCGCACGAACTCGCCGCTACGGGCTGGCGGGCCGCTCACCCAGCAGGGCAGGCCTCATGGTACCCCTCCAGGCAACTCTGGCTCAGCGTCCACGGGGAGCACCTGGGCGTCGCTGTCAGCAGGAGCCCTGGCCCGGGCAAGGCGCTGCCGTGGCCCAGGGAGTGTGTGGGACCGCGTGAGCAGTGAGTAAACTTTCTCCAGCCTGACTCCCCTGGGGAGCTCAGTTGCAGCTTTCACAGAGCCTTTCAATTTTCTGCCCCTGCCCCTGAGTTCATCCTTCCATTTCTGGTGGGAGATTTTAGCCAGGCCAGTTTACACCAGTGCCCATTTATGCAGGGATTGACAGCTCACAATCAGAGCATGTTGTAATATGTTTTCAGGTTAAGGATTGTTTCTGGGAGAAAGTCAAATTCAGGGAAAAGGGAAAGGCATTTAAAATCTGGACACCAATCTACTAGATATTGGGACTCTCCG
>NewGene_394	NewGene_394.1
CTCCCACTCATCCAGGCTCAAGGATGTTGTGTTCGTGCTGCACCTGTAGCATATGAAGGTTCCCAGGCTAGGGGTCCAATTGGAGCTGCAGCTGCCAGCCTACCCCACAGCCATAGCCATGCCAGATCCGAGCCGCATCTGCAACCTACACCACAGCTCACAGCAACGACGGATCCTTAACCCACTGAGCGATGCCAAGGATTGAACCTGCAACCTCATGGTTCCTATTCGTTTCCGCTGCGCCATGACGGGAACTCCCTGATCTTTCTCTTGATTCTTCATGCCAGATGGAAGCAACAGGAGAATGTCTACACATATTTCCCGGAGGCAAAATCCTCTTTTGACATCTATCAAAATATGTCAAGATGAGAGACAAAATCCAG
>NewGene_3962	NewGene_3962.1
ACCATTAGTTTCCATAATTTTCACTATGTCATAGTTTTCTTTCTTCCCTCAACTTTCTTAGAAAGCTCTCATGGCCTTTGGATGCACTCAAGTCAAAGGAAAGCAAATGCAAATCTGACCATGAGGCGAGTGAAAGTAATAAAATGACTCCCCAGGTGAAGAAAACAGGGAGAGTTCTCATCTGTTATCATCCTTCCAGGTTCTCCAGGATGGTTTCTGCTGATGAATCCCACCCAGTCATCTCTCACTTAGGTGACCAGTGCCATCTAATTTCTCAAGGAGGTGCAGTTTCCATCTCCAGTTTAAATGAATATAATAGCATCTTCTAAGCAGTGTCCATCTTTTACACACAGTCTTCTCACCCTTCTCTCTTGTCCTATTAATCTATGGCCATTCCATCTCATTTTCCCTTGCAGCTCTTCGCTCCCTCTTAAGGTTAAGGTCATTGACTCAACTTGATTCCTTTTCTCATTCTGTGCCCTCTTCTGATTGGATCACTTCTGTTCCCATGCTTTACAGTCCAGGAATTGCTTGGAAATCACCAGCTCCAGTACCCAATGGACATTGGCTGTTTGATACCTACCCGTCAGTGGTAGAGAAGAACTTCTACTCTTGCTTTAGAATTCTCACATGGCTTCATTTACCTTCTGCTGAGAGCACTTCATGTTTTATCCATTCTTCTCCTTACAGCATTAAACTTACCTGATATTAATTGCTAATATTAGCATTAGTTTTAAACATAATTGGCATTTAACTTTCACTTAACTGATTATTGTTTTCAAGTTACTTTCACTACAAGAATCAAAGAAACAAGAAAGCAAGATTGGATTTCTTAAGTTCACTTCAGCCACATATAACCTTGTTTAGAGGAAGTTTATATTGTCTTCTAAATTTAATGTCATAATGATGGGGAGATGAATTACACCACACATTTTTCAGTTCAGGTTGCACGTTAGTCTTGGTGTTTCTTTTTTAAGAATAACAAATACAGGAAGTTTCCTATAGTGAAATTTTAATGAATGAAGAAAAATAGTAAACAGACTAAATACAAAGATTTTTATAAGGTGCACATATCAAATGGAGAAAAAATAATTTAAATCTTATAGATAAATAAATAAATATTGAAACATATAAATGCATAGATCAGCAAACGTATCTGTAAAGAACCGGTGCCTGTAGAATAGAACATGGATGTTGCTAATAATCCTGAAAGCCTTTGACAAATTGAGTCACTTCATGGCAGGATGACAACAGAAATGAGGGGCTGTGACATGGCAGCACAGGAGGAAGTGTGGGTTTGTTAGTCTGTGAGAAGCATTTCTATGATGAACCAAGTGTCTGTCACTCCTTCTTCCTGAGTCTGTCTCACAGGTTTCTGGAGGAAGAGAAGGATCTCATGACTTCTGCCCTGATGATCTCCCAGGCACAGGGGCTATAGCTCTTCTCTTGCAGATAGAGGGTGAGTCTGTGGAAGTATTTCCTCACAGCCAGGATGGAGTCCTCCTCCAGCAGGGGGGTCCCTTCCAGCCCCACCTCCTGCATGACACAGGCTTCCAGATCCCTGAGCTGCTGATCCAGTCCAGTGCAGAACTGGTGCAGGAGGCTCTCATCCCAGGCAGCAGCTGAGCCCTCTGTGCTGAAGAGCTGGGAGGTCTGCTGGAGCATCTCATGCTTCAGCCTTCTGGACCTGGTTGCCCCCCAAGGCCTCTTGGGGGAATCCAAAGTCCCTTCTGTTGTCCAGGCAGGAGAAGGGGGAGACTCTCCTCATTTGTGCCAGGAGCTCAGGGCCCTGGTGTGAGCCAGGCTGTGGGTTTGAGGCAGGTTGCAGCCCAGAGAGCAAATGGAGTTGCAGCTGAGCAGCACCAGGACCATGAGGAAGGCTGAGTTTGGGGACCTTGCAGATGCTGCTGTCCTGGCTGAGCCTGATTCACACTGAGGCTCAAACCTAAGCAACATCCACGAGACAGCCAACGGCAGCGACTTTTTGCAGGACTCTTTTCTTCAAGTTTGAATATTGAATATTTTCAGTATTCAGAAGGTCAGGATGAGAGTCAGGACTGGCCGTAAATGAAAGACTCCCTCTCACTTTTAGTTCAATGATCCTCAAGTACCTGCAAGGAGCTGCCTGATCATACTTTTCTTGTCTCCCTCAGATTCCCATGAGCATCAACTTAGACCAAGTAATGTGAGCAGAAGTGATATTGCCCTGTACTGCCTGTTCCTTGAAAACATCCCATGTGATCCACCATACTTTTACCACTTACCACAGAATGGAATAGACTGAACTACTACAGACAAATTTGAGTCATATGCTGAATATGCCAAAGCCACGCAACGGAGGGTACCTATGTCACTGAATCACTGTTTGGAAAAGAGCCAACTAGAAAAGTCATCTGATCAGTAATGCCAGCATTGTGCTCTGATGCAAAGGAAAG
>NewGene_3979	NewGene_3979.2
ACTTCAGTTTCCAAAGACACACACTGCTATCTATCATTATGGTTTTCTCTAAGTTTTCTAAAATGTGTACGTATTAGAATATATAAGGTGCTTTTTCCCTAATTATCAAAAGCATGTGCATTAAGAAAAAGAAATTCTGTTTTTAAACCAGACAAATCCATACTCAATTTTTTTCTTACTTGCAAAGTGTAGAATTTCTGTTGTTTACCTTTAAAGCAAACACATTTAATCATGTTCCAATTTTTCTGGTTTGTAATTTAAATTATCTTTTTCTGATTATAAAGATAAAATATGCTCCTACAGAAAATTTCATTGAAAATTACAGAAACATAGTATCAAGAAATAAAATCAGTGTTCTATCTGCAGCTCCACAACTGAAAGACCTTGGGGAAAAACAGGAACATCCTTCTCCTTCGTCCCCTTGCATTGGTAAACACAAGATTATGTTCCTAACAGACCTGTGTAAACCTATGTAAAAATCAGCACAGTGGGGGAGGCTCGATCAAGATGGCAGAGGAGTAGGATGTGGAGCTCGTCTTTTCTCACAAACACATCAAAAACAAACAAAACAATCACCTACATAAAGAATGATTTTCAGAGAACATCTGCTGAACACTGGCAGAAGGCCTCAGACTTCCAAAAAAGCAAGAAATCCTCTGCATGACTGGATAGAACAAAAGTAAAAAAGGGCGAGAAGAGAAAATGAAATTGGGATGGGACTGGCATTCCTGAGATGGAGTGTGAAGGAGGACAGGAACCCACCACCTGGGAGTGATAACTGATGGGGAGATCAGATGGGACAGAAGAGGAGCCTCGAAGCCTCAGAGAAAAAACACTGGAGGAGGGCTACATAGTTGATCAGTGCCAGCACCTTGCCCAATACAGCCTGAGACACTAGGGCAGGGCCTAGATGCTGAGGCTTGGGCAACAGAGGTGGCCGGGTGTCTGTTGTGCAGGCTACAGGGGCAAGTACAAACCACCATAGCCATTTTGGACGCAAGAGGTATGCATAATCTGCCAATACTGAAGGTTCTCCCACTAAGCACTGCCTGCTGGCCCAGTCACCCCAGGTTTCCCCATCTCAGAGGGCTCTGCAACAGAGCACCACCCAGTACTTATACTTCCCTGGGAATGCACATTCCCTATCATAGCCACCACCAAGTCCTCGAGGCACTGCTCCCACCTCTCTGAGGGTCACTACCATTGCCAAGGGCCCTGCAACCAGGAGCAGCCTATTGTACCCACCATCCCATGGGTGACCCCCATTGCCAAGGACCCAGTGACCAGTGCTGCCTGCAGGTACTGCCTGTCCTCTCCCTGGAAGCACCTGCAGGCCATACACCTGTACACATCCTATCCAGGAGATAATGGCCTGCACACACTGAAGAAAGAGAAAACATCCAAACTAAAAGCAACCCTTGTGCCAAAAAAAAAATAGTTAACCTTCACAAACCACCCAGGGACGCTTCTGCATATAAATAGCCCTCCAAGAATACAGTAGATAATTGTTTTCCCTAAACGAACAAAGTAAGAAATATATAAGAAAATGAAGAACAGGAGGCATTTCCAGTTAAAAGAATGGGAGAATTCTTTGAAGTAGCAAACAAACAGACCTATGCAGTCTAAGACCAATTTCAAAAAGGAGGTAATGAAAATACTGAAGAAATTAAGAATGGCTAGCTAGCAATTTTGAGAATTTTTGCATCTATATTCATCAAAGATATTTGCCTATAATTTTCTTTTTGGGTAGCATCTTTGGTTTTGGCAATCAGACCAAAAAAAAAGAGAGAAAAAATATATATGAAAATTGGAAGAGAAGAGAGAAAATTGTCAATATATTCAGATGACATGGTACTACATATAGATAACTCTTAAGGACTCTACACAAAAACTATCTGATCAATGAATTCAGCAAGTAGCAGGATACAAGATTAACATTCATAAATTGGATGCATTTCTGTATATTAACAATGAAATTTTAGAAAAGGAACATTAAAAAACAATACCTTTTAAAATATCACCCCGAATAAAATACTTACAAATAAACCTGAACAAGGAG
>NewGene_3998	NewGene_3998.4
GAATATTTTTGAAGTCATAACATTTTATATTTTATATTTAATTAATTTTATCTTTGTCATTTAATCAATTTAAATTAACATTTTAACGATTATATTTTTCAACATACTTGTTAAAATATTTTAAATATTAAATGTCACTATATTTATGTTAAAATATTTAAATATTAAACATTAAGTATTTAAATACCAAACATATTAAAATTTAAATTAATATTTAAATTTTATATTTTATATAATGTTATATAAATATATTATATATTATAATATATTTATATAATACACATAAAATTAAATTTAAATTAATATGTTAACATTCATATTTTTCAATATATTTATGTTAAAATATTTTAAATATTAAATTTCCATATTTTATGTTAAAATAATTTAAATATTGAACATATAATATTAAAATCTATTTGAATATTAAAACAGCATTTTATTAAACTTTGTTTAAACTCTATTTTCTTTATATTAAAACAAGTATTTAAGGAGTCCTCTTGTGGAACAGCAGGTTAAGGATCTCACAGTGTCACTGCAACAGCCTAGGTCTCTGCTGTGTTGCGAATTTGATCTCTGGCCCAGAATCTTCCACATGGCTGGAGTATGGCCAAAATAATAAATAAATAAAGCATTTAATATAATTTTATGTTTCTATGTTTAATGGAAGCAAACTCATTTATATTTTCAAGATTATTTGGGGTTTTGGTTGTTTTTATATATTCTTTATTTTTTTGGCCATGCCCAAGGCATGCAGAGGTTCTCCAGCCAGGGATGGAATCCGAGCCACAGCAGTGACAAGACTGGATCCTTAACTCATTAATCCACCAGGGGACTCCAAGATTACTGTTTTTAGTTGAGAGAATTGCCATGTTTAACCATTTTTAGTGCTTCTGTGACAGTCTTAAGTAAGTTTTTAACTCACATTCCTGAACCATTTTTCCCAGGACTGCACCTTAATTTTATTCTTAGAAGAGTTGGCATGACACAGGATTGAGGAAATTTAGCAGACTCTCCTTTGCAGGCAGGTACTCGGAGCAGCTGGAGAAAGGCTCCCATGGCCAGACATCTGCATCAGCAAGCTCACCGTGGGCCTCCCAGCCTCTTCACTGGTAACACAGAGGATGATGGTCTCCAACCCTGTCTGCATACTTAGCTGTGACCTGGCCCAGATCCATGGCCTGCCAAAGCAGGAGACTGTCCCAGTTCTGCACCTAATGGGAGAGTATTTCGTGTTTTCCTGCTTGAAGGATGGGAATGCTGCCCCTAGAAGCAGCTAGATAGCAGGCAATTCCAGAGCCTCAGGCCACCTCTTTCTCCATGAGATGATCCAGCAGAGCTTCAATTTCTTTGGCACAAACAGCTGAGGTTCCTCACCGGGCTCCTGCTAGCAGTGGGAAGATCTGAAGACCAGTTTGATGCAGGAGATTGGAGAGGAAAAGACCTTTCTCCATCCTGAGTTTGAAGAACTCCTTCCAAAGGACCAGGCTCCATCCGAAAAAGAAAGTACATGGTTGCTGTGCCTGGGACATTGTCAGATTGGAAATTAAGACCTGAAGACAAGTGTGTGCTTTCCCTATAAGATCAATCTCAGAGAAAACCTAGAAGTGGGAAAGGAGACTTGGACCCAGTCGTCCACGATTGAGTCTTATCTACTTATAGGTGGCCTCAAAGAGTCATCAATGTTCACTCAGTTCAGAGATTTTTTTCCTGCTTTGGTTATAAATGCATTGAATCATCTTGGCACATTGTTTTTACTTGTGAGTGGAAACCATACTTTTGAATCCAGAGAAAACGTATTCTTAATTTGTGCTTATTATAATTCATCTCTCTATAATGATTGTTGTATTTACAAAGTTTATTTTCATCATTATTATACTGTCAGCTTTCTTTTGGAGATGCACAAGGTATATTTTAAATGTTAGCTCTTACTTATACTCTTACAGAAAATCAAAGTGTTGGAGTTCCTTCTGTGGCACGGTGGAGAATCAAAGTGTCCTTAAACCTTAAATCTGCCTTAAAAGCCAAAAGAAACATAATTAATTTTATTCATTTCATTGTTTCTTAAAATATTTTGAAGCCACAGGGCTCCTAGTAGTTTACTTGTGTTCGTGAATATAGGTAAATAAAACAAAGATACTGCTTTCTTTGGAGATTTTCTGCTGGAGAGGATAGGGCTTAATGTGTAATTAGGAGGGAACCCTTGCTGGGCTAGGAAGGAGAAGCATAAGACACTGGGACAGGTTATAGAAGCAGGACCTCTTTCCTTTATTTGCTTTCTTGAAAAAGTATGTCTGATGGTTATCAATTCAATTTCAGCAGCTGTATCATCAAGAAACTGTGAAATACATTTTAGAATCATGGAATTTAAACTTCAACAAATAGGTAGTGAGTATGCCTTCTATTTGTTGCCACTGTGCTGGGTGCCAGATACAATGTACAGAGCAGACACCTTGATATTGTCACAGAGCTTCCAGTCTGGTGGGGATATGGGTTGGTGAGCATTCAACTAAAGGCATGTTGATACTGTGACAGGGAAAGTGCAGG
>NewGene_402	NewGene_402.1
TGGTGGATGGAGGTCTCCATGGCGATTCTTGGTGCTCCTGGGCTTGGAGAACTTGGAGATCACGGCCTGGAAAGGCTAAGGTGACCAGCAGATGTCCCATGGAATTGCAGGATGTCATTGGCAGCCTGGTCCCATCAGGAAGTACTGTTAGCTTAGCTGAGACATGCTGCTGGCTCCAGAGAATGTGCACCAGCCGGGCCCCCACCCTCTCCTGCCCCACCCCCGCCCCTGCGTGTCTCCTGCTCCCTGAGCAGCCACGTGTCGTCTGC
>NewGene_403	NewGene_403.1
ATCTACTAGAGTAAAACCTCCATGAAGATATGGATTCTGCTGATCCTGATGACCTCTGTGTCCTCAGATTCTACTTTAATTCCAGGTGCAAATTTGTGCTTTGCAAGTGAAATCTGGACAATGGGAATGCACATGAGCAGAGATGATTGGGCACAGGAGAGCCCAGCAGTTTGCAGTTCAGCCACTGTGACTGTCTTTAAGTGCTTGTGACATTGGACATACCTGTGAACGCAGAATTCCAGGGAAT
>NewGene_4058	NewGene_4058.1
CAATTATGACGGGATCAATTAAAATCAGGAGCCTAGTCACGGATGTAGAGATGGACTCATCGGTTCTCTGTACATCAACAGCACTCTCATACCTCTGTGACTACAGTTATCATCTAAGTCTTTTCTATTGAGACTGAGCTCCCTGAGGGCAGGCACCTGCCTTGAATGTCTGGCATGTGACAAACTGGCCAATCCACATGTATAGAATGAGAAGTGAGTAAAGCTATGCAGACCACTAAGGATTCTCTGTTGCCCTTTGTAAGAATGTGTACTAAATACAGTCCCCATCTCCCT
>NewGene_4062	NewGene_4062.1
GCCCTCCCGCCCGCTCAGCAAAGGGCATTCGAGGCTTATTTGTGTGGCACGATCTTTACTGGGGCGGAAAACACGCGGCGGGGGAGGAGCGGGAACAGGCGCGGGCCGGGCGGGGAGAGCAGGAATGTTCCCTCCCGGCCGCGGGAGGAGGACTCGGGCGGGGAATTGCGTCCGAGGCCGCGCGGCCTCCGGCTCCCGTCGGCTGCGGGCGGGGCGGCAGCGCGAGGGCCCCCGGCGCGCGGAGCCGGGGCGCGGGGACCCGCCACCCCCGCAGGCGCGGCGCTGCCCCCACGCCCGGGCCGTGGCGGCCTCGGCGGCGCCAGCTCCCTGCCCGGCGAGCGCGGCGGCGGCGGGCGGCCCGCAAAACCCGGGCCGGATCTGGCGCGGACGGGGTCGGGCGGCCGCGGAGGTGGGAGCGGCGCGGGATGGCGGGAAGAGCCGGAGAAGCGGCGTCGGCTCCAAGGTGTGCGGCGCTGGGAGGCTTTTCTCCCGGATCGCGCACGTGGCCTGTGGCCGAGGCGCAGATGCCAGAAAATCTAAGAAAAAGAAGCCATGTCCTCACCACTAGGAGTGCCTACAAAGGAGGGCTGCGTGCCAGGCGTGGTATTAGGGAAGTTCACATTCCTATTGTAATTTAATCCACAGCACAACACTCTAAGCCTCTTTTCAAGTCTTTGGAGCATTATTAAACGATCCTACTATTGATTTTCCGTGCCTCAGTCCTGGTGAAAATGGAGTAACTCGGACCACTAATGACTGAAGTCCACTCACCATCTGAAGGACAGTCACAAAGGCTGGAGCTCATTCCTACAAGCATCCTCATAACTTAGATTTCAACGCCCGGAAATAGGACAGTTCAGAATACTGAGGTCCTGGAACATGAGGGACTTCACTGCAGTTACCGGGGTAGATTCCAGGTCCAAACA
>NewGene_4079	NewGene_4079.1
TTTATTCCGGTGGCAAGAAATGGTACCTGCTTAGACAGGAATGAGAAAAACCATTTCAACAAAGAGAATAGAATACTTTCGGTTTGGCAAGGAACCAAGGAGATGGAGGGTATCTGACACCTTTGCTTCAAGATGCCATTTCTTCACTGCCACCTTCTGAGTCACTCTGCCTGCTACTGCTGCCGCCTGGGAGTCAGCAATCTCCCCTTGCCCAAAATCGCTGGAGCTGCTCAGTCAGCAGATTCTCTCACTATTGGAGTGTGCATTTGGCTGAAAGCATATAAGTGGACTATGAGCCTAGCCAAATGCCTTCTCTCTTCTGTACTTGAAAACCCTATTCTCCCAAGCTGAAGAGTGGATGACTACAGGGAAAATGTGACTCATG
>NewGene_4085	NewGene_4085.1
[truncated: 9,008,706 more chars]
