# Supplementary material for: Integrated Multi-Omics Analysis Reveals Stage-Specific Molecular Modules Regulating Uterine Function and Fecundity in Large White Pigs Across Reproductive Lifespan
Source: Biology (Basel). 2025 Nov 13;14(11):1589. doi: 10.3390/biology14111589 (PMC12649833; doi:10.3390/biology14111589)
Supplement: Supplementary file 1 [file biology-14-01589-s001.zip › Supplementary Materials S7-New genes were discovered by filtering out sequences/Sus_scrofa.newGene_final.filtered.gff]

#Seq_ID	Source	Type	Start	End	Score	Strand	Phase	Attributes
14	StringTie	gene	124301211	124302551	.	-	.	ID=NewGene_100
14	StringTie	mRNA	124301211	124302551	.	-	.	ID=NewGene_100.1;Parent=NewGene_100
14	StringTie	exon	124301211	124301448	.	-	.	Parent=NewGene_100.1
14	StringTie	exon	124302497	124302551	.	-	.	Parent=NewGene_100.1
1	StringTie	gene	51344320	51349786	.	-	.	ID=NewGene_10000
1	StringTie	mRNA	51344320	51349786	.	-	.	ID=NewGene_10000.1;Parent=NewGene_10000
1	StringTie	exon	51344320	51345016	.	-	.	Parent=NewGene_10000.1
1	StringTie	exon	51349264	51349786	.	-	.	Parent=NewGene_10000.1
1	StringTie	gene	51346245	51348487	.	+	.	ID=NewGene_10002
1	StringTie	mRNA	51346245	51348487	.	+	.	ID=NewGene_10002.1;Parent=NewGene_10002
1	StringTie	exon	51346245	51346596	.	+	.	Parent=NewGene_10002.1
1	StringTie	exon	51347947	51348487	.	+	.	Parent=NewGene_10002.1
1	StringTie	gene	51360812	51429621	.	-	.	ID=NewGene_10007
1	StringTie	mRNA	51360812	51428675	.	-	.	ID=NewGene_10007.1;Parent=NewGene_10007
1	StringTie	exon	51360812	51364332	.	-	.	Parent=NewGene_10007.1
1	StringTie	exon	51375426	51375627	.	-	.	Parent=NewGene_10007.1
1	StringTie	exon	51416068	51416164	.	-	.	Parent=NewGene_10007.1
1	StringTie	exon	51417842	51417919	.	-	.	Parent=NewGene_10007.1
1	StringTie	exon	51428219	51428675	.	-	.	Parent=NewGene_10007.1
1	StringTie	mRNA	51403756	51428675	.	-	.	ID=NewGene_10007.10;Parent=NewGene_10007
1	StringTie	exon	51403756	51405406	.	-	.	Parent=NewGene_10007.10
1	StringTie	exon	51416068	51416164	.	-	.	Parent=NewGene_10007.10
1	StringTie	exon	51417842	51417919	.	-	.	Parent=NewGene_10007.10
1	StringTie	exon	51428219	51428675	.	-	.	Parent=NewGene_10007.10
1	StringTie	mRNA	51403806	51428675	.	-	.	ID=NewGene_10007.11;Parent=NewGene_10007
1	StringTie	exon	51403806	51409098	.	-	.	Parent=NewGene_10007.11
1	StringTie	exon	51416223	51416322	.	-	.	Parent=NewGene_10007.11
1	StringTie	exon	51417842	51417919	.	-	.	Parent=NewGene_10007.11
1	StringTie	exon	51428219	51428675	.	-	.	Parent=NewGene_10007.11
1	StringTie	mRNA	51360946	51428675	.	-	.	ID=NewGene_10007.12;Parent=NewGene_10007
1	StringTie	exon	51360946	51364332	.	-	.	Parent=NewGene_10007.12
1	StringTie	exon	51369688	51369861	.	-	.	Parent=NewGene_10007.12
1	StringTie	exon	51375426	51375627	.	-	.	Parent=NewGene_10007.12
1	StringTie	exon	51417842	51417919	.	-	.	Parent=NewGene_10007.12
1	StringTie	exon	51428219	51428675	.	-	.	Parent=NewGene_10007.12
1	StringTie	mRNA	51403846	51428675	.	-	.	ID=NewGene_10007.13;Parent=NewGene_10007
1	StringTie	exon	51403846	51405386	.	-	.	Parent=NewGene_10007.13
1	StringTie	exon	51416223	51416322	.	-	.	Parent=NewGene_10007.13
1	StringTie	exon	51417842	51417919	.	-	.	Parent=NewGene_10007.13
1	StringTie	exon	51428219	51428675	.	-	.	Parent=NewGene_10007.13
1	StringTie	mRNA	51361379	51428675	.	-	.	ID=NewGene_10007.14;Parent=NewGene_10007
1	StringTie	exon	51361379	51364332	.	-	.	Parent=NewGene_10007.14
1	StringTie	exon	51369688	51372871	.	-	.	Parent=NewGene_10007.14
1	StringTie	exon	51375426	51375627	.	-	.	Parent=NewGene_10007.14
1	StringTie	exon	51416068	51416164	.	-	.	Parent=NewGene_10007.14
1	StringTie	exon	51417842	51417919	.	-	.	Parent=NewGene_10007.14
1	StringTie	exon	51428219	51428675	.	-	.	Parent=NewGene_10007.14
1	StringTie	mRNA	51361865	51428675	.	-	.	ID=NewGene_10007.15;Parent=NewGene_10007
1	StringTie	exon	51361865	51365626	.	-	.	Parent=NewGene_10007.15
1	StringTie	exon	51375426	51375627	.	-	.	Parent=NewGene_10007.15
1	StringTie	exon	51416068	51416164	.	-	.	Parent=NewGene_10007.15
1	StringTie	exon	51417842	51417919	.	-	.	Parent=NewGene_10007.15
1	StringTie	exon	51428219	51428675	.	-	.	Parent=NewGene_10007.15
1	StringTie	mRNA	51361940	51428675	.	-	.	ID=NewGene_10007.16;Parent=NewGene_10007
1	StringTie	exon	51361940	51364332	.	-	.	Parent=NewGene_10007.16
1	StringTie	exon	51375426	51375627	.	-	.	Parent=NewGene_10007.16
1	StringTie	exon	51416223	51416322	.	-	.	Parent=NewGene_10007.16
1	StringTie	exon	51417842	51417919	.	-	.	Parent=NewGene_10007.16
1	StringTie	exon	51428219	51428675	.	-	.	Parent=NewGene_10007.16
1	StringTie	mRNA	51361953	51428675	.	-	.	ID=NewGene_10007.17;Parent=NewGene_10007
1	StringTie	exon	51361953	51364332	.	-	.	Parent=NewGene_10007.17
1	StringTie	exon	51375426	51375612	.	-	.	Parent=NewGene_10007.17
1	StringTie	exon	51416223	51416322	.	-	.	Parent=NewGene_10007.17
1	StringTie	exon	51417842	51417919	.	-	.	Parent=NewGene_10007.17
1	StringTie	exon	51428219	51428675	.	-	.	Parent=NewGene_10007.17
1	StringTie	mRNA	51361953	51429621	.	-	.	ID=NewGene_10007.18;Parent=NewGene_10007
1	StringTie	exon	51361953	51371509	.	-	.	Parent=NewGene_10007.18
1	StringTie	exon	51375426	51375627	.	-	.	Parent=NewGene_10007.18
1	StringTie	exon	51416068	51416164	.	-	.	Parent=NewGene_10007.18
1	StringTie	exon	51417842	51417919	.	-	.	Parent=NewGene_10007.18
1	StringTie	exon	51429018	51429621	.	-	.	Parent=NewGene_10007.18
1	StringTie	mRNA	51361963	51428675	.	-	.	ID=NewGene_10007.19;Parent=NewGene_10007
1	StringTie	exon	51361963	51364332	.	-	.	Parent=NewGene_10007.19
1	StringTie	exon	51365475	51365626	.	-	.	Parent=NewGene_10007.19
1	StringTie	exon	51375426	51375627	.	-	.	Parent=NewGene_10007.19
1	StringTie	exon	51416223	51416322	.	-	.	Parent=NewGene_10007.19
1	StringTie	exon	51417842	51417919	.	-	.	Parent=NewGene_10007.19
1	StringTie	exon	51428219	51428675	.	-	.	Parent=NewGene_10007.19
1	StringTie	mRNA	51361976	51428675	.	-	.	ID=NewGene_10007.2;Parent=NewGene_10007
1	StringTie	exon	51361976	51364332	.	-	.	Parent=NewGene_10007.2
1	StringTie	exon	51365475	51365626	.	-	.	Parent=NewGene_10007.2
1	StringTie	exon	51375426	51375627	.	-	.	Parent=NewGene_10007.2
1	StringTie	exon	51416068	51416164	.	-	.	Parent=NewGene_10007.2
1	StringTie	exon	51417842	51417919	.	-	.	Parent=NewGene_10007.2
1	StringTie	exon	51428219	51428675	.	-	.	Parent=NewGene_10007.2
1	StringTie	mRNA	51361963	51428675	.	-	.	ID=NewGene_10007.20;Parent=NewGene_10007
1	StringTie	exon	51361963	51364332	.	-	.	Parent=NewGene_10007.20
1	StringTie	exon	51375426	51375627	.	-	.	Parent=NewGene_10007.20
1	StringTie	exon	51417842	51417919	.	-	.	Parent=NewGene_10007.20
1	StringTie	exon	51428219	51428675	.	-	.	Parent=NewGene_10007.20
1	StringTie	mRNA	51361991	51428675	.	-	.	ID=NewGene_10007.3;Parent=NewGene_10007
1	StringTie	exon	51361991	51364332	.	-	.	Parent=NewGene_10007.3
1	StringTie	exon	51375426	51375626	.	-	.	Parent=NewGene_10007.3
1	StringTie	exon	51416222	51416322	.	-	.	Parent=NewGene_10007.3
1	StringTie	exon	51417842	51417919	.	-	.	Parent=NewGene_10007.3
1	StringTie	exon	51428219	51428675	.	-	.	Parent=NewGene_10007.3
1	StringTie	mRNA	51361991	51428675	.	-	.	ID=NewGene_10007.4;Parent=NewGene_10007
1	StringTie	exon	51361991	51365626	.	-	.	Parent=NewGene_10007.4
1	StringTie	exon	51375426	51375627	.	-	.	Parent=NewGene_10007.4
1	StringTie	exon	51416223	51416322	.	-	.	Parent=NewGene_10007.4
1	StringTie	exon	51417842	51417919	.	-	.	Parent=NewGene_10007.4
1	StringTie	exon	51428219	51428675	.	-	.	Parent=NewGene_10007.4
1	StringTie	mRNA	51361991	51428675	.	-	.	ID=NewGene_10007.5;Parent=NewGene_10007
1	StringTie	exon	51361991	51364332	.	-	.	Parent=NewGene_10007.5
1	StringTie	exon	51375426	51375612	.	-	.	Parent=NewGene_10007.5
1	StringTie	exon	51416068	51416164	.	-	.	Parent=NewGene_10007.5
1	StringTie	exon	51417842	51417919	.	-	.	Parent=NewGene_10007.5
1	StringTie	exon	51428219	51428675	.	-	.	Parent=NewGene_10007.5
1	StringTie	mRNA	51361993	51428675	.	-	.	ID=NewGene_10007.6;Parent=NewGene_10007
1	StringTie	exon	51361993	51364332	.	-	.	Parent=NewGene_10007.6
1	StringTie	exon	51375426	51375612	.	-	.	Parent=NewGene_10007.6
1	StringTie	exon	51417842	51417919	.	-	.	Parent=NewGene_10007.6
1	StringTie	exon	51428219	51428675	.	-	.	Parent=NewGene_10007.6
1	StringTie	mRNA	51369152	51428675	.	-	.	ID=NewGene_10007.7;Parent=NewGene_10007
1	StringTie	exon	51369152	51369861	.	-	.	Parent=NewGene_10007.7
1	StringTie	exon	51375426	51375627	.	-	.	Parent=NewGene_10007.7
1	StringTie	exon	51416068	51416164	.	-	.	Parent=NewGene_10007.7
1	StringTie	exon	51417842	51417919	.	-	.	Parent=NewGene_10007.7
1	StringTie	exon	51428219	51428675	.	-	.	Parent=NewGene_10007.7
1	StringTie	mRNA	51403602	51428675	.	-	.	ID=NewGene_10007.8;Parent=NewGene_10007
1	StringTie	exon	51403602	51404970	.	-	.	Parent=NewGene_10007.8
1	StringTie	exon	51416223	51416322	.	-	.	Parent=NewGene_10007.8
1	StringTie	exon	51417842	51417919	.	-	.	Parent=NewGene_10007.8
1	StringTie	exon	51428219	51428675	.	-	.	Parent=NewGene_10007.8
1	StringTie	mRNA	51403602	51428675	.	-	.	ID=NewGene_10007.9;Parent=NewGene_10007
1	StringTie	exon	51403602	51406731	.	-	.	Parent=NewGene_10007.9
1	StringTie	exon	51416223	51416322	.	-	.	Parent=NewGene_10007.9
1	StringTie	exon	51417842	51417919	.	-	.	Parent=NewGene_10007.9
1	StringTie	exon	51428219	51428675	.	-	.	Parent=NewGene_10007.9
1	StringTie	gene	51473933	51475165	.	-	.	ID=NewGene_10008
1	StringTie	mRNA	51473933	51475165	.	-	.	ID=NewGene_10008.1;Parent=NewGene_10008
1	StringTie	exon	51473933	51474285	.	-	.	Parent=NewGene_10008.1
1	StringTie	exon	51475078	51475165	.	-	.	Parent=NewGene_10008.1
12	StringTie	gene	50366192	50368628	.	-	.	ID=NewGene_10010
12	StringTie	mRNA	50366192	50368628	.	-	.	ID=NewGene_10010.1;Parent=NewGene_10010
12	StringTie	exon	50366192	50366314	.	-	.	Parent=NewGene_10010.1
12	StringTie	exon	50368489	50368628	.	-	.	Parent=NewGene_10010.1
1	StringTie	gene	51484860	51502115	.	+	.	ID=NewGene_10011
1	StringTie	mRNA	51484860	51502115	.	+	.	ID=NewGene_10011.1;Parent=NewGene_10011
1	StringTie	exon	51484860	51484910	.	+	.	Parent=NewGene_10011.1
1	StringTie	exon	51493588	51494172	.	+	.	Parent=NewGene_10011.1
1	StringTie	exon	51495987	51496216	.	+	.	Parent=NewGene_10011.1
1	StringTie	exon	51501962	51502115	.	+	.	Parent=NewGene_10011.1
1	StringTie	mRNA	51489256	51497801	.	+	.	ID=NewGene_10011.2;Parent=NewGene_10011
1	StringTie	exon	51489256	51489338	.	+	.	Parent=NewGene_10011.2
1	StringTie	exon	51493588	51494172	.	+	.	Parent=NewGene_10011.2
1	StringTie	exon	51495987	51497801	.	+	.	Parent=NewGene_10011.2
1	StringTie	mRNA	51489272	51497801	.	+	.	ID=NewGene_10011.4;Parent=NewGene_10011
1	StringTie	exon	51489272	51489338	.	+	.	Parent=NewGene_10011.4
1	StringTie	exon	51493588	51494006	.	+	.	Parent=NewGene_10011.4
1	StringTie	exon	51495987	51497801	.	+	.	Parent=NewGene_10011.4
1	StringTie	mRNA	51494444	51497801	.	+	.	ID=NewGene_10011.5;Parent=NewGene_10011
1	StringTie	exon	51494444	51494483	.	+	.	Parent=NewGene_10011.5
1	StringTie	exon	51495987	51497801	.	+	.	Parent=NewGene_10011.5
12	StringTie	gene	50678878	50680236	.	-	.	ID=NewGene_10012
12	StringTie	mRNA	50678878	50680236	.	-	.	ID=NewGene_10012.1;Parent=NewGene_10012
12	StringTie	exon	50678878	50678905	.	-	.	Parent=NewGene_10012.1
12	StringTie	exon	50679511	50680236	.	-	.	Parent=NewGene_10012.1
12	StringTie	gene	50926456	50927205	.	+	.	ID=NewGene_10013
12	StringTie	mRNA	50926456	50927205	.	+	.	ID=NewGene_10013.1;Parent=NewGene_10013
12	StringTie	exon	50926456	50926767	.	+	.	Parent=NewGene_10013.1
12	StringTie	exon	50926789	50927205	.	+	.	Parent=NewGene_10013.1
12	StringTie	gene	51122789	51145867	.	+	.	ID=NewGene_10014
12	StringTie	mRNA	51122789	51145867	.	+	.	ID=NewGene_10014.1;Parent=NewGene_10014
12	StringTie	exon	51122789	51123137	.	+	.	Parent=NewGene_10014.1
12	StringTie	exon	51145740	51145867	.	+	.	Parent=NewGene_10014.1
12	StringTie	gene	51123781	51147142	.	+	.	ID=NewGene_10015
12	StringTie	mRNA	51123781	51147142	.	+	.	ID=NewGene_10015.1;Parent=NewGene_10015
12	StringTie	exon	51123781	51124237	.	+	.	Parent=NewGene_10015.1
12	StringTie	exon	51146836	51147142	.	+	.	Parent=NewGene_10015.1
12	StringTie	gene	51985569	51996446	.	+	.	ID=NewGene_10016
12	StringTie	mRNA	51986659	51991517	.	+	.	ID=NewGene_10016.1;Parent=NewGene_10016
12	StringTie	exon	51986659	51986992	.	+	.	Parent=NewGene_10016.1
12	StringTie	exon	51990164	51991517	.	+	.	Parent=NewGene_10016.1
12	StringTie	mRNA	51989110	51996446	.	+	.	ID=NewGene_10016.2;Parent=NewGene_10016
12	StringTie	exon	51989110	51989578	.	+	.	Parent=NewGene_10016.2
12	StringTie	exon	51990164	51990282	.	+	.	Parent=NewGene_10016.2
12	StringTie	exon	51991141	51991413	.	+	.	Parent=NewGene_10016.2
12	StringTie	exon	51995949	51996446	.	+	.	Parent=NewGene_10016.2
12	StringTie	mRNA	51989605	51996446	.	+	.	ID=NewGene_10016.3;Parent=NewGene_10016
12	StringTie	exon	51989605	51989892	.	+	.	Parent=NewGene_10016.3
12	StringTie	exon	51995949	51996446	.	+	.	Parent=NewGene_10016.3
12	StringTie	mRNA	51990168	51996446	.	+	.	ID=NewGene_10016.4;Parent=NewGene_10016
12	StringTie	exon	51990168	51990282	.	+	.	Parent=NewGene_10016.4
12	StringTie	exon	51991141	51991413	.	+	.	Parent=NewGene_10016.4
12	StringTie	exon	51995953	51996446	.	+	.	Parent=NewGene_10016.4
12	StringTie	mRNA	51990168	51992438	.	+	.	ID=NewGene_10016.5;Parent=NewGene_10016
12	StringTie	exon	51990168	51990275	.	+	.	Parent=NewGene_10016.5
12	StringTie	exon	51991141	51991413	.	+	.	Parent=NewGene_10016.5
12	StringTie	exon	51992193	51992438	.	+	.	Parent=NewGene_10016.5
12	StringTie	mRNA	51986250	51996446	.	+	.	ID=NewGene_10016.7;Parent=NewGene_10016
12	StringTie	exon	51986250	51986340	.	+	.	Parent=NewGene_10016.7
12	StringTie	exon	51986914	51986992	.	+	.	Parent=NewGene_10016.7
12	StringTie	exon	51995949	51996446	.	+	.	Parent=NewGene_10016.7
1	StringTie	gene	52300017	52421061	.	-	.	ID=NewGene_10018
1	StringTie	mRNA	52317816	52421061	.	-	.	ID=NewGene_10018.2;Parent=NewGene_10018
1	StringTie	exon	52317816	52317881	.	-	.	Parent=NewGene_10018.2
1	StringTie	exon	52365018	52365265	.	-	.	Parent=NewGene_10018.2
1	StringTie	exon	52420807	52421061	.	-	.	Parent=NewGene_10018.2
12	StringTie	gene	52443063	52447982	.	+	.	ID=NewGene_10020
12	StringTie	mRNA	52443063	52447982	.	+	.	ID=NewGene_10020.1;Parent=NewGene_10020
12	StringTie	exon	52443063	52443185	.	+	.	Parent=NewGene_10020.1
12	StringTie	exon	52443442	52443625	.	+	.	Parent=NewGene_10020.1
12	StringTie	exon	52444821	52444923	.	+	.	Parent=NewGene_10020.1
12	StringTie	exon	52445385	52445707	.	+	.	Parent=NewGene_10020.1
12	StringTie	exon	52447187	52447982	.	+	.	Parent=NewGene_10020.1
12	StringTie	mRNA	52443068	52447982	.	+	.	ID=NewGene_10020.2;Parent=NewGene_10020
12	StringTie	exon	52443068	52443185	.	+	.	Parent=NewGene_10020.2
12	StringTie	exon	52443442	52443627	.	+	.	Parent=NewGene_10020.2
12	StringTie	exon	52444821	52444923	.	+	.	Parent=NewGene_10020.2
12	StringTie	exon	52445385	52445707	.	+	.	Parent=NewGene_10020.2
12	StringTie	exon	52447187	52447982	.	+	.	Parent=NewGene_10020.2
12	StringTie	gene	52765759	52776791	.	+	.	ID=NewGene_10026
12	StringTie	mRNA	52765759	52769452	.	+	.	ID=NewGene_10026.1;Parent=NewGene_10026
12	StringTie	exon	52765759	52765830	.	+	.	Parent=NewGene_10026.1
12	StringTie	exon	52768162	52769452	.	+	.	Parent=NewGene_10026.1
12	StringTie	mRNA	52774403	52776791	.	+	.	ID=NewGene_10026.2;Parent=NewGene_10026
12	StringTie	exon	52774403	52774682	.	+	.	Parent=NewGene_10026.2
12	StringTie	exon	52776405	52776791	.	+	.	Parent=NewGene_10026.2
1	StringTie	gene	52556714	52557977	.	+	.	ID=NewGene_10027
1	StringTie	mRNA	52556714	52557977	.	+	.	ID=NewGene_10027.1;Parent=NewGene_10027
1	StringTie	exon	52556714	52556798	.	+	.	Parent=NewGene_10027.1
1	StringTie	exon	52557861	52557977	.	+	.	Parent=NewGene_10027.1
1	StringTie	gene	52946578	52966502	.	-	.	ID=NewGene_10029
1	StringTie	mRNA	52946578	52966502	.	-	.	ID=NewGene_10029.1;Parent=NewGene_10029
1	StringTie	exon	52946578	52946636	.	-	.	Parent=NewGene_10029.1
1	StringTie	exon	52965876	52966052	.	-	.	Parent=NewGene_10029.1
1	StringTie	exon	52966282	52966502	.	-	.	Parent=NewGene_10029.1
1	StringTie	mRNA	52965073	52966502	.	-	.	ID=NewGene_10029.2;Parent=NewGene_10029
1	StringTie	exon	52965073	52965288	.	-	.	Parent=NewGene_10029.2
1	StringTie	exon	52965876	52966502	.	-	.	Parent=NewGene_10029.2
1	StringTie	mRNA	52965074	52966502	.	-	.	ID=NewGene_10029.3;Parent=NewGene_10029
1	StringTie	exon	52965074	52965284	.	-	.	Parent=NewGene_10029.3
1	StringTie	exon	52965876	52966052	.	-	.	Parent=NewGene_10029.3
1	StringTie	exon	52966282	52966502	.	-	.	Parent=NewGene_10029.3
1	StringTie	mRNA	52965083	52966502	.	-	.	ID=NewGene_10029.4;Parent=NewGene_10029
1	StringTie	exon	52965083	52965288	.	-	.	Parent=NewGene_10029.4
1	StringTie	exon	52965876	52966052	.	-	.	Parent=NewGene_10029.4
1	StringTie	exon	52966282	52966502	.	-	.	Parent=NewGene_10029.4
16	StringTie	gene	39958592	40084718	.	+	.	ID=NewGene_1003
16	StringTie	mRNA	39958592	39986809	.	+	.	ID=NewGene_1003.1;Parent=NewGene_1003
16	StringTie	exon	39958592	39959010	.	+	.	Parent=NewGene_1003.1
16	StringTie	exon	39980738	39980788	.	+	.	Parent=NewGene_1003.1
16	StringTie	exon	39984307	39984588	.	+	.	Parent=NewGene_1003.1
16	StringTie	exon	39985358	39986809	.	+	.	Parent=NewGene_1003.1
16	StringTie	mRNA	39958831	40077946	.	+	.	ID=NewGene_1003.10;Parent=NewGene_1003
16	StringTie	exon	39958831	39959010	.	+	.	Parent=NewGene_1003.10
16	StringTie	exon	39980738	39980788	.	+	.	Parent=NewGene_1003.10
16	StringTie	exon	39984307	39984588	.	+	.	Parent=NewGene_1003.10
16	StringTie	exon	40018420	40018477	.	+	.	Parent=NewGene_1003.10
16	StringTie	exon	40020626	40020748	.	+	.	Parent=NewGene_1003.10
16	StringTie	exon	40076721	40077946	.	+	.	Parent=NewGene_1003.10
16	StringTie	mRNA	39958832	40084718	.	+	.	ID=NewGene_1003.11;Parent=NewGene_1003
16	StringTie	exon	39958832	39959010	.	+	.	Parent=NewGene_1003.11
16	StringTie	exon	39980738	39980788	.	+	.	Parent=NewGene_1003.11
16	StringTie	exon	39984307	39984588	.	+	.	Parent=NewGene_1003.11
16	StringTie	exon	40018420	40018477	.	+	.	Parent=NewGene_1003.11
16	StringTie	exon	40020626	40020748	.	+	.	Parent=NewGene_1003.11
16	StringTie	exon	40065143	40065296	.	+	.	Parent=NewGene_1003.11
16	StringTie	exon	40076804	40076848	.	+	.	Parent=NewGene_1003.11
16	StringTie	exon	40083111	40084718	.	+	.	Parent=NewGene_1003.11
16	StringTie	mRNA	39958935	40021937	.	+	.	ID=NewGene_1003.12;Parent=NewGene_1003
16	StringTie	exon	39958935	39959010	.	+	.	Parent=NewGene_1003.12
16	StringTie	exon	40018420	40018477	.	+	.	Parent=NewGene_1003.12
16	StringTie	exon	40020626	40020748	.	+	.	Parent=NewGene_1003.12
16	StringTie	exon	40021381	40021937	.	+	.	Parent=NewGene_1003.12
16	StringTie	mRNA	39983937	40017979	.	+	.	ID=NewGene_1003.2;Parent=NewGene_1003
16	StringTie	exon	39983937	39984588	.	+	.	Parent=NewGene_1003.2
16	StringTie	exon	40017120	40017979	.	+	.	Parent=NewGene_1003.2
16	StringTie	mRNA	40018420	40077946	.	+	.	ID=NewGene_1003.3;Parent=NewGene_1003
16	StringTie	exon	40018420	40018477	.	+	.	Parent=NewGene_1003.3
16	StringTie	exon	40020626	40020748	.	+	.	Parent=NewGene_1003.3
16	StringTie	exon	40076804	40076848	.	+	.	Parent=NewGene_1003.3
16	StringTie	exon	40077205	40077946	.	+	.	Parent=NewGene_1003.3
16	StringTie	mRNA	40018434	40049657	.	+	.	ID=NewGene_1003.4;Parent=NewGene_1003
16	StringTie	exon	40018434	40018477	.	+	.	Parent=NewGene_1003.4
16	StringTie	exon	40020626	40020748	.	+	.	Parent=NewGene_1003.4
16	StringTie	exon	40049318	40049657	.	+	.	Parent=NewGene_1003.4
16	StringTie	mRNA	39958592	39986809	.	+	.	ID=NewGene_1003.6;Parent=NewGene_1003
16	StringTie	exon	39958592	39959010	.	+	.	Parent=NewGene_1003.6
16	StringTie	exon	39980738	39980788	.	+	.	Parent=NewGene_1003.6
16	StringTie	exon	39984311	39984588	.	+	.	Parent=NewGene_1003.6
16	StringTie	exon	39985358	39986809	.	+	.	Parent=NewGene_1003.6
16	StringTie	mRNA	39958592	39986809	.	+	.	ID=NewGene_1003.7;Parent=NewGene_1003
16	StringTie	exon	39958592	39959010	.	+	.	Parent=NewGene_1003.7
16	StringTie	exon	39984307	39984588	.	+	.	Parent=NewGene_1003.7
16	StringTie	exon	39985358	39986809	.	+	.	Parent=NewGene_1003.7
16	StringTie	mRNA	39958612	40021937	.	+	.	ID=NewGene_1003.8;Parent=NewGene_1003
16	StringTie	exon	39958612	39959010	.	+	.	Parent=NewGene_1003.8
16	StringTie	exon	39980738	39980788	.	+	.	Parent=NewGene_1003.8
16	StringTie	exon	39984311	39984588	.	+	.	Parent=NewGene_1003.8
16	StringTie	exon	40018420	40018477	.	+	.	Parent=NewGene_1003.8
16	StringTie	exon	40020626	40020748	.	+	.	Parent=NewGene_1003.8
16	StringTie	exon	40021477	40021937	.	+	.	Parent=NewGene_1003.8
16	StringTie	mRNA	39958627	40017979	.	+	.	ID=NewGene_1003.9;Parent=NewGene_1003
16	StringTie	exon	39958627	39959010	.	+	.	Parent=NewGene_1003.9
16	StringTie	exon	39980738	39980788	.	+	.	Parent=NewGene_1003.9
16	StringTie	exon	39984307	39984588	.	+	.	Parent=NewGene_1003.9
16	StringTie	exon	40013809	40017979	.	+	.	Parent=NewGene_1003.9
12	StringTie	gene	53382673	53387045	.	-	.	ID=NewGene_10031
12	StringTie	mRNA	53382673	53387045	.	-	.	ID=NewGene_10031.1;Parent=NewGene_10031
12	StringTie	exon	53382673	53382742	.	-	.	Parent=NewGene_10031.1
12	StringTie	exon	53384396	53384787	.	-	.	Parent=NewGene_10031.1
12	StringTie	exon	53386734	53387045	.	-	.	Parent=NewGene_10031.1
12	StringTie	mRNA	53383950	53387045	.	-	.	ID=NewGene_10031.2;Parent=NewGene_10031
12	StringTie	exon	53383950	53384784	.	-	.	Parent=NewGene_10031.2
12	StringTie	exon	53386734	53387045	.	-	.	Parent=NewGene_10031.2
12	StringTie	gene	53418918	53423232	.	-	.	ID=NewGene_10033
12	StringTie	mRNA	53419377	53423232	.	-	.	ID=NewGene_10033.1;Parent=NewGene_10033
12	StringTie	exon	53419377	53421665	.	-	.	Parent=NewGene_10033.1
12	StringTie	exon	53422397	53422976	.	-	.	Parent=NewGene_10033.1
12	StringTie	exon	53423074	53423232	.	-	.	Parent=NewGene_10033.1
12	StringTie	mRNA	53419423	53423232	.	-	.	ID=NewGene_10033.2;Parent=NewGene_10033
12	StringTie	exon	53419423	53421665	.	-	.	Parent=NewGene_10033.2
12	StringTie	exon	53422397	53422546	.	-	.	Parent=NewGene_10033.2
12	StringTie	exon	53423131	53423232	.	-	.	Parent=NewGene_10033.2
12	StringTie	mRNA	53418918	53423232	.	-	.	ID=NewGene_10033.4;Parent=NewGene_10033
12	StringTie	exon	53418918	53421665	.	-	.	Parent=NewGene_10033.4
12	StringTie	exon	53422397	53423232	.	-	.	Parent=NewGene_10033.4
12	StringTie	gene	54665430	54671666	.	-	.	ID=NewGene_10036
12	StringTie	mRNA	54665430	54671666	.	-	.	ID=NewGene_10036.1;Parent=NewGene_10036
12	StringTie	exon	54665430	54665525	.	-	.	Parent=NewGene_10036.1
12	StringTie	exon	54668711	54668822	.	-	.	Parent=NewGene_10036.1
12	StringTie	exon	54671596	54671666	.	-	.	Parent=NewGene_10036.1
12	StringTie	gene	55332301	55333480	.	+	.	ID=NewGene_10039
12	StringTie	mRNA	55332301	55333480	.	+	.	ID=NewGene_10039.1;Parent=NewGene_10039
12	StringTie	exon	55332301	55332459	.	+	.	Parent=NewGene_10039.1
12	StringTie	exon	55333419	55333480	.	+	.	Parent=NewGene_10039.1
16	StringTie	gene	39975289	40017979	.	-	.	ID=NewGene_1004
16	StringTie	mRNA	39975289	40017979	.	-	.	ID=NewGene_1004.1;Parent=NewGene_1004
16	StringTie	exon	39975289	39975303	.	-	.	Parent=NewGene_1004.1
16	StringTie	exon	40012011	40017979	.	-	.	Parent=NewGene_1004.1
16	StringTie	mRNA	40015320	40017979	.	-	.	ID=NewGene_1004.2;Parent=NewGene_1004
16	StringTie	exon	40015320	40017403	.	-	.	Parent=NewGene_1004.2
16	StringTie	exon	40017478	40017979	.	-	.	Parent=NewGene_1004.2
12	StringTie	gene	55333676	55335488	.	+	.	ID=NewGene_10040
12	StringTie	mRNA	55333676	55335488	.	+	.	ID=NewGene_10040.1;Parent=NewGene_10040
12	StringTie	exon	55333676	55334044	.	+	.	Parent=NewGene_10040.1
12	StringTie	exon	55334876	55334968	.	+	.	Parent=NewGene_10040.1
12	StringTie	exon	55335460	55335488	.	+	.	Parent=NewGene_10040.1
12	StringTie	gene	55489649	55497281	.	-	.	ID=NewGene_10042
12	StringTie	mRNA	55489649	55497281	.	-	.	ID=NewGene_10042.1;Parent=NewGene_10042
12	StringTie	exon	55489649	55490679	.	-	.	Parent=NewGene_10042.1
12	StringTie	exon	55496773	55497281	.	-	.	Parent=NewGene_10042.1
12	StringTie	gene	55620018	55628251	.	-	.	ID=NewGene_10047
12	StringTie	mRNA	55620283	55625991	.	-	.	ID=NewGene_10047.2;Parent=NewGene_10047
12	StringTie	exon	55620283	55621027	.	-	.	Parent=NewGene_10047.2
12	StringTie	exon	55625342	55625991	.	-	.	Parent=NewGene_10047.2
12	StringTie	gene	56385242	56388639	.	+	.	ID=NewGene_10048
12	StringTie	mRNA	56385242	56388639	.	+	.	ID=NewGene_10048.1;Parent=NewGene_10048
12	StringTie	exon	56385242	56385889	.	+	.	Parent=NewGene_10048.1
12	StringTie	exon	56387241	56388639	.	+	.	Parent=NewGene_10048.1
12	StringTie	mRNA	56385253	56388639	.	+	.	ID=NewGene_10048.2;Parent=NewGene_10048
12	StringTie	exon	56385253	56385889	.	+	.	Parent=NewGene_10048.2
12	StringTie	exon	56387241	56387902	.	+	.	Parent=NewGene_10048.2
12	StringTie	exon	56387935	56388639	.	+	.	Parent=NewGene_10048.2
12	StringTie	mRNA	56386124	56388639	.	+	.	ID=NewGene_10048.3;Parent=NewGene_10048
12	StringTie	exon	56386124	56386345	.	+	.	Parent=NewGene_10048.3
12	StringTie	exon	56387241	56388639	.	+	.	Parent=NewGene_10048.3
12	StringTie	gene	56543441	56545565	.	+	.	ID=NewGene_10049
12	StringTie	mRNA	56543441	56545565	.	+	.	ID=NewGene_10049.1;Parent=NewGene_10049
12	StringTie	exon	56543441	56543516	.	+	.	Parent=NewGene_10049.1
12	StringTie	exon	56543890	56545565	.	+	.	Parent=NewGene_10049.1
12	StringTie	gene	56546858	56554004	.	-	.	ID=NewGene_10050
12	StringTie	mRNA	56546858	56554004	.	-	.	ID=NewGene_10050.1;Parent=NewGene_10050
12	StringTie	exon	56546858	56547771	.	-	.	Parent=NewGene_10050.1
12	StringTie	exon	56553546	56554004	.	-	.	Parent=NewGene_10050.1
12	StringTie	mRNA	56550180	56552115	.	-	.	ID=NewGene_10050.2;Parent=NewGene_10050
12	StringTie	exon	56550180	56550769	.	-	.	Parent=NewGene_10050.2
12	StringTie	exon	56552044	56552115	.	-	.	Parent=NewGene_10050.2
12	StringTie	mRNA	56550249	56554004	.	-	.	ID=NewGene_10050.3;Parent=NewGene_10050
12	StringTie	exon	56550249	56550769	.	-	.	Parent=NewGene_10050.3
12	StringTie	exon	56553546	56554004	.	-	.	Parent=NewGene_10050.3
12	StringTie	gene	56548375	56558965	.	+	.	ID=NewGene_10052
12	StringTie	mRNA	56548375	56558965	.	+	.	ID=NewGene_10052.1;Parent=NewGene_10052
12	StringTie	exon	56548375	56548941	.	+	.	Parent=NewGene_10052.1
12	StringTie	exon	56558849	56558965	.	+	.	Parent=NewGene_10052.1
12	StringTie	mRNA	56558328	56558965	.	+	.	ID=NewGene_10052.2;Parent=NewGene_10052
12	StringTie	exon	56558328	56558528	.	+	.	Parent=NewGene_10052.2
12	StringTie	exon	56558849	56558965	.	+	.	Parent=NewGene_10052.2
12	StringTie	gene	56758434	56920407	.	+	.	ID=NewGene_10054
12	StringTie	mRNA	56758434	56917621	.	+	.	ID=NewGene_10054.1;Parent=NewGene_10054
12	StringTie	exon	56758434	56758654	.	+	.	Parent=NewGene_10054.1
12	StringTie	exon	56761036	56761196	.	+	.	Parent=NewGene_10054.1
12	StringTie	exon	56762750	56762977	.	+	.	Parent=NewGene_10054.1
12	StringTie	exon	56826734	56826852	.	+	.	Parent=NewGene_10054.1
12	StringTie	exon	56902091	56902236	.	+	.	Parent=NewGene_10054.1
12	StringTie	exon	56902337	56902547	.	+	.	Parent=NewGene_10054.1
12	StringTie	exon	56915482	56917621	.	+	.	Parent=NewGene_10054.1
12	StringTie	mRNA	56762748	56917621	.	+	.	ID=NewGene_10054.2;Parent=NewGene_10054
12	StringTie	exon	56762748	56762977	.	+	.	Parent=NewGene_10054.2
12	StringTie	exon	56826734	56826852	.	+	.	Parent=NewGene_10054.2
12	StringTie	exon	56902091	56902236	.	+	.	Parent=NewGene_10054.2
12	StringTie	exon	56902337	56902547	.	+	.	Parent=NewGene_10054.2
12	StringTie	exon	56916060	56917621	.	+	.	Parent=NewGene_10054.2
12	StringTie	mRNA	56762799	56914101	.	+	.	ID=NewGene_10054.3;Parent=NewGene_10054
12	StringTie	exon	56762799	56762977	.	+	.	Parent=NewGene_10054.3
12	StringTie	exon	56826734	56826852	.	+	.	Parent=NewGene_10054.3
12	StringTie	exon	56902091	56902236	.	+	.	Parent=NewGene_10054.3
12	StringTie	exon	56902337	56902547	.	+	.	Parent=NewGene_10054.3
12	StringTie	exon	56914068	56914101	.	+	.	Parent=NewGene_10054.3
12	StringTie	mRNA	56875335	56920407	.	+	.	ID=NewGene_10054.4;Parent=NewGene_10054
12	StringTie	exon	56875335	56875406	.	+	.	Parent=NewGene_10054.4
12	StringTie	exon	56902091	56902236	.	+	.	Parent=NewGene_10054.4
12	StringTie	exon	56902337	56902547	.	+	.	Parent=NewGene_10054.4
12	StringTie	exon	56920310	56920407	.	+	.	Parent=NewGene_10054.4
12	StringTie	mRNA	56894676	56917621	.	+	.	ID=NewGene_10054.5;Parent=NewGene_10054
12	StringTie	exon	56894676	56894844	.	+	.	Parent=NewGene_10054.5
12	StringTie	exon	56896838	56897066	.	+	.	Parent=NewGene_10054.5
12	StringTie	exon	56902091	56902236	.	+	.	Parent=NewGene_10054.5
12	StringTie	exon	56902337	56902547	.	+	.	Parent=NewGene_10054.5
12	StringTie	exon	56915482	56915823	.	+	.	Parent=NewGene_10054.5
12	StringTie	exon	56916060	56917621	.	+	.	Parent=NewGene_10054.5
12	StringTie	mRNA	56902193	56906971	.	+	.	ID=NewGene_10054.6;Parent=NewGene_10054
12	StringTie	exon	56902193	56902236	.	+	.	Parent=NewGene_10054.6
12	StringTie	exon	56902337	56902547	.	+	.	Parent=NewGene_10054.6
12	StringTie	exon	56906891	56906971	.	+	.	Parent=NewGene_10054.6
12	StringTie	gene	56929279	56931110	.	-	.	ID=NewGene_10056
12	StringTie	mRNA	56929279	56931110	.	-	.	ID=NewGene_10056.1;Parent=NewGene_10056
12	StringTie	exon	56929279	56930780	.	-	.	Parent=NewGene_10056.1
12	StringTie	exon	56931052	56931110	.	-	.	Parent=NewGene_10056.1
12	StringTie	mRNA	56929528	56931110	.	-	.	ID=NewGene_10056.2;Parent=NewGene_10056
12	StringTie	exon	56929528	56930780	.	-	.	Parent=NewGene_10056.2
12	StringTie	exon	56931040	56931110	.	-	.	Parent=NewGene_10056.2
1	StringTie	gene	54071985	54088512	.	-	.	ID=NewGene_10057
1	StringTie	mRNA	54071985	54088512	.	-	.	ID=NewGene_10057.1;Parent=NewGene_10057
1	StringTie	exon	54071985	54072148	.	-	.	Parent=NewGene_10057.1
1	StringTie	exon	54085420	54085517	.	-	.	Parent=NewGene_10057.1
1	StringTie	exon	54088480	54088512	.	-	.	Parent=NewGene_10057.1
12	StringTie	gene	57970131	58011790	.	-	.	ID=NewGene_10058
12	StringTie	mRNA	57970131	58011790	.	-	.	ID=NewGene_10058.1;Parent=NewGene_10058
12	StringTie	exon	57970131	57976278	.	-	.	Parent=NewGene_10058.1
12	StringTie	exon	57987133	57987977	.	-	.	Parent=NewGene_10058.1
12	StringTie	exon	57994440	57994581	.	-	.	Parent=NewGene_10058.1
12	StringTie	exon	57994878	57996652	.	-	.	Parent=NewGene_10058.1
12	StringTie	exon	57999125	57999212	.	-	.	Parent=NewGene_10058.1
12	StringTie	exon	58011516	58011790	.	-	.	Parent=NewGene_10058.1
12	StringTie	mRNA	57972510	58011790	.	-	.	ID=NewGene_10058.10;Parent=NewGene_10058
12	StringTie	exon	57972510	57973384	.	-	.	Parent=NewGene_10058.10
12	StringTie	exon	57973500	57973924	.	-	.	Parent=NewGene_10058.10
12	StringTie	exon	57987133	57987977	.	-	.	Parent=NewGene_10058.10
12	StringTie	exon	58011516	58011790	.	-	.	Parent=NewGene_10058.10
12	StringTie	mRNA	57972520	58011790	.	-	.	ID=NewGene_10058.11;Parent=NewGene_10058
12	StringTie	exon	57972520	57973924	.	-	.	Parent=NewGene_10058.11
12	StringTie	exon	57987133	57987977	.	-	.	Parent=NewGene_10058.11
12	StringTie	exon	57994440	57994581	.	-	.	Parent=NewGene_10058.11
12	StringTie	exon	57994878	57995096	.	-	.	Parent=NewGene_10058.11
12	StringTie	exon	57995221	57995328	.	-	.	Parent=NewGene_10058.11
12	StringTie	exon	57996571	57996652	.	-	.	Parent=NewGene_10058.11
12	StringTie	exon	57999125	57999212	.	-	.	Parent=NewGene_10058.11
12	StringTie	exon	58011516	58011790	.	-	.	Parent=NewGene_10058.11
12	StringTie	mRNA	57973466	58011790	.	-	.	ID=NewGene_10058.12;Parent=NewGene_10058
12	StringTie	exon	57973466	57973924	.	-	.	Parent=NewGene_10058.12
12	StringTie	exon	57987133	57987977	.	-	.	Parent=NewGene_10058.12
12	StringTie	exon	57994440	57994581	.	-	.	Parent=NewGene_10058.12
12	StringTie	exon	57994878	57995096	.	-	.	Parent=NewGene_10058.12
12	StringTie	exon	57996571	57996652	.	-	.	Parent=NewGene_10058.12
12	StringTie	exon	57999125	57999212	.	-	.	Parent=NewGene_10058.12
12	StringTie	exon	58011516	58011790	.	-	.	Parent=NewGene_10058.12
12	StringTie	mRNA	57981834	58011790	.	-	.	ID=NewGene_10058.13;Parent=NewGene_10058
12	StringTie	exon	57981834	57987977	.	-	.	Parent=NewGene_10058.13
12	StringTie	exon	57994440	57994581	.	-	.	Parent=NewGene_10058.13
12	StringTie	exon	58011516	58011790	.	-	.	Parent=NewGene_10058.13
12	StringTie	mRNA	57981957	58011790	.	-	.	ID=NewGene_10058.14;Parent=NewGene_10058
12	StringTie	exon	57981957	57987977	.	-	.	Parent=NewGene_10058.14
12	StringTie	exon	57999125	57999212	.	-	.	Parent=NewGene_10058.14
12	StringTie	exon	58011516	58011790	.	-	.	Parent=NewGene_10058.14
12	StringTie	mRNA	57982808	58011790	.	-	.	ID=NewGene_10058.2;Parent=NewGene_10058
12	StringTie	exon	57982808	57987977	.	-	.	Parent=NewGene_10058.2
12	StringTie	exon	57994440	57994581	.	-	.	Parent=NewGene_10058.2
12	StringTie	exon	57994878	57996652	.	-	.	Parent=NewGene_10058.2
12	StringTie	exon	57999125	57999212	.	-	.	Parent=NewGene_10058.2
12	StringTie	exon	58004005	58004164	.	-	.	Parent=NewGene_10058.2
12	StringTie	exon	58011516	58011790	.	-	.	Parent=NewGene_10058.2
12	StringTie	mRNA	57982971	58011790	.	-	.	ID=NewGene_10058.3;Parent=NewGene_10058
12	StringTie	exon	57982971	57987977	.	-	.	Parent=NewGene_10058.3
12	StringTie	exon	57994440	57995096	.	-	.	Parent=NewGene_10058.3
12	StringTie	exon	57999125	57999212	.	-	.	Parent=NewGene_10058.3
12	StringTie	exon	58011516	58011790	.	-	.	Parent=NewGene_10058.3
12	StringTie	mRNA	57983003	58011790	.	-	.	ID=NewGene_10058.4;Parent=NewGene_10058
12	StringTie	exon	57983003	57987977	.	-	.	Parent=NewGene_10058.4
12	StringTie	exon	57999125	57999212	.	-	.	Parent=NewGene_10058.4
12	StringTie	exon	58004005	58004164	.	-	.	Parent=NewGene_10058.4
12	StringTie	exon	58011516	58011790	.	-	.	Parent=NewGene_10058.4
12	StringTie	mRNA	57983047	58011790	.	-	.	ID=NewGene_10058.5;Parent=NewGene_10058
12	StringTie	exon	57983047	57987977	.	-	.	Parent=NewGene_10058.5
12	StringTie	exon	57994440	57994581	.	-	.	Parent=NewGene_10058.5
12	StringTie	exon	57995221	57995328	.	-	.	Parent=NewGene_10058.5
12	StringTie	exon	57996571	57996652	.	-	.	Parent=NewGene_10058.5
12	StringTie	exon	57999125	57999212	.	-	.	Parent=NewGene_10058.5
12	StringTie	exon	58011516	58011790	.	-	.	Parent=NewGene_10058.5
12	StringTie	mRNA	57983057	58011790	.	-	.	ID=NewGene_10058.6;Parent=NewGene_10058
12	StringTie	exon	57983057	57983735	.	-	.	Parent=NewGene_10058.6
12	StringTie	exon	57983791	57987977	.	-	.	Parent=NewGene_10058.6
12	StringTie	exon	57994440	57994581	.	-	.	Parent=NewGene_10058.6
12	StringTie	exon	57994878	57995328	.	-	.	Parent=NewGene_10058.6
12	StringTie	exon	57999125	57999212	.	-	.	Parent=NewGene_10058.6
12	StringTie	exon	58011516	58011790	.	-	.	Parent=NewGene_10058.6
12	StringTie	mRNA	57971053	58011790	.	-	.	ID=NewGene_10058.7;Parent=NewGene_10058
12	StringTie	exon	57971053	57971306	.	-	.	Parent=NewGene_10058.7
12	StringTie	exon	57972385	57973924	.	-	.	Parent=NewGene_10058.7
12	StringTie	exon	57987133	57987977	.	-	.	Parent=NewGene_10058.7
12	StringTie	exon	57994440	57994581	.	-	.	Parent=NewGene_10058.7
12	StringTie	exon	57994878	57995096	.	-	.	Parent=NewGene_10058.7
12	StringTie	exon	57999125	57999212	.	-	.	Parent=NewGene_10058.7
12	StringTie	exon	58011516	58011790	.	-	.	Parent=NewGene_10058.7
12	StringTie	mRNA	57972205	58011790	.	-	.	ID=NewGene_10058.8;Parent=NewGene_10058
12	StringTie	exon	57972205	57976278	.	-	.	Parent=NewGene_10058.8
12	StringTie	exon	57977537	57977732	.	-	.	Parent=NewGene_10058.8
12	StringTie	exon	57987133	57987977	.	-	.	Parent=NewGene_10058.8
12	StringTie	exon	58011516	58011790	.	-	.	Parent=NewGene_10058.8
12	StringTie	mRNA	57972441	58011790	.	-	.	ID=NewGene_10058.9;Parent=NewGene_10058
12	StringTie	exon	57972441	57976278	.	-	.	Parent=NewGene_10058.9
12	StringTie	exon	57987133	57987977	.	-	.	Parent=NewGene_10058.9
12	StringTie	exon	57994440	57994581	.	-	.	Parent=NewGene_10058.9
12	StringTie	exon	57994878	57995328	.	-	.	Parent=NewGene_10058.9
12	StringTie	exon	57996571	57996652	.	-	.	Parent=NewGene_10058.9
12	StringTie	exon	57999125	57999212	.	-	.	Parent=NewGene_10058.9
12	StringTie	exon	58011516	58011790	.	-	.	Parent=NewGene_10058.9
12	StringTie	gene	58238964	58414535	.	+	.	ID=NewGene_10059
12	StringTie	mRNA	58238964	58389124	.	+	.	ID=NewGene_10059.1;Parent=NewGene_10059
12	StringTie	exon	58238964	58239019	.	+	.	Parent=NewGene_10059.1
12	StringTie	exon	58243310	58243430	.	+	.	Parent=NewGene_10059.1
12	StringTie	exon	58280876	58280962	.	+	.	Parent=NewGene_10059.1
12	StringTie	exon	58284515	58284694	.	+	.	Parent=NewGene_10059.1
12	StringTie	exon	58285582	58285689	.	+	.	Parent=NewGene_10059.1
12	StringTie	exon	58367288	58367443	.	+	.	Parent=NewGene_10059.1
12	StringTie	exon	58389027	58389124	.	+	.	Parent=NewGene_10059.1
12	StringTie	mRNA	58283717	58374663	.	+	.	ID=NewGene_10059.3;Parent=NewGene_10059
12	StringTie	exon	58283717	58283825	.	+	.	Parent=NewGene_10059.3
12	StringTie	exon	58284515	58284694	.	+	.	Parent=NewGene_10059.3
12	StringTie	exon	58285582	58285689	.	+	.	Parent=NewGene_10059.3
12	StringTie	exon	58367288	58367443	.	+	.	Parent=NewGene_10059.3
12	StringTie	exon	58374631	58374663	.	+	.	Parent=NewGene_10059.3
12	StringTie	mRNA	58387753	58414535	.	+	.	ID=NewGene_10059.4;Parent=NewGene_10059
12	StringTie	exon	58387753	58387863	.	+	.	Parent=NewGene_10059.4
12	StringTie	exon	58389027	58389123	.	+	.	Parent=NewGene_10059.4
12	StringTie	exon	58414469	58414535	.	+	.	Parent=NewGene_10059.4
12	StringTie	gene	58414577	58442991	.	+	.	ID=NewGene_10060
12	StringTie	mRNA	58414577	58442991	.	+	.	ID=NewGene_10060.1;Parent=NewGene_10060
12	StringTie	exon	58414577	58414624	.	+	.	Parent=NewGene_10060.1
12	StringTie	exon	58420925	58421066	.	+	.	Parent=NewGene_10060.1
12	StringTie	exon	58421262	58421351	.	+	.	Parent=NewGene_10060.1
12	StringTie	exon	58431014	58431077	.	+	.	Parent=NewGene_10060.1
12	StringTie	exon	58442759	58442991	.	+	.	Parent=NewGene_10060.1
12	StringTie	gene	58566900	58573462	.	+	.	ID=NewGene_10061
12	StringTie	mRNA	58566900	58573462	.	+	.	ID=NewGene_10061.1;Parent=NewGene_10061
12	StringTie	exon	58566900	58567142	.	+	.	Parent=NewGene_10061.1
12	StringTie	exon	58573324	58573462	.	+	.	Parent=NewGene_10061.1
12	StringTie	gene	58716307	58733406	.	+	.	ID=NewGene_10062
12	StringTie	mRNA	58716307	58733406	.	+	.	ID=NewGene_10062.1;Parent=NewGene_10062
12	StringTie	exon	58716307	58716331	.	+	.	Parent=NewGene_10062.1
12	StringTie	exon	58733204	58733406	.	+	.	Parent=NewGene_10062.1
12	StringTie	gene	58798478	58800081	.	-	.	ID=NewGene_10063
12	StringTie	mRNA	58798478	58800081	.	-	.	ID=NewGene_10063.1;Parent=NewGene_10063
12	StringTie	exon	58798478	58798998	.	-	.	Parent=NewGene_10063.1
12	StringTie	exon	58799376	58799514	.	-	.	Parent=NewGene_10063.1
12	StringTie	exon	58799697	58800081	.	-	.	Parent=NewGene_10063.1
12	StringTie	gene	58799933	58802316	.	+	.	ID=NewGene_10065
12	StringTie	mRNA	58799933	58802316	.	+	.	ID=NewGene_10065.1;Parent=NewGene_10065
12	StringTie	exon	58799933	58800280	.	+	.	Parent=NewGene_10065.1
12	StringTie	exon	58801654	58802316	.	+	.	Parent=NewGene_10065.1
12	StringTie	gene	58806734	58818854	.	-	.	ID=NewGene_10066
12	StringTie	mRNA	58806734	58818854	.	-	.	ID=NewGene_10066.1;Parent=NewGene_10066
12	StringTie	exon	58806734	58806766	.	-	.	Parent=NewGene_10066.1
12	StringTie	exon	58810729	58810824	.	-	.	Parent=NewGene_10066.1
12	StringTie	exon	58818149	58818854	.	-	.	Parent=NewGene_10066.1
12	StringTie	mRNA	58816703	58818854	.	-	.	ID=NewGene_10066.2;Parent=NewGene_10066
12	StringTie	exon	58816703	58817703	.	-	.	Parent=NewGene_10066.2
12	StringTie	exon	58818149	58818854	.	-	.	Parent=NewGene_10066.2
12	StringTie	mRNA	58816789	58818854	.	-	.	ID=NewGene_10066.3;Parent=NewGene_10066
12	StringTie	exon	58816789	58817275	.	-	.	Parent=NewGene_10066.3
12	StringTie	exon	58817506	58817703	.	-	.	Parent=NewGene_10066.3
12	StringTie	exon	58818149	58818854	.	-	.	Parent=NewGene_10066.3
12	StringTie	mRNA	58816789	58818854	.	-	.	ID=NewGene_10066.4;Parent=NewGene_10066
12	StringTie	exon	58816789	58817275	.	-	.	Parent=NewGene_10066.4
12	StringTie	exon	58817506	58818854	.	-	.	Parent=NewGene_10066.4
12	StringTie	gene	58849945	58866781	.	+	.	ID=NewGene_10068
12	StringTie	mRNA	58849945	58861120	.	+	.	ID=NewGene_10068.1;Parent=NewGene_10068
12	StringTie	exon	58849945	58850511	.	+	.	Parent=NewGene_10068.1
12	StringTie	exon	58859226	58861120	.	+	.	Parent=NewGene_10068.1
12	StringTie	mRNA	58849945	58861120	.	+	.	ID=NewGene_10068.2;Parent=NewGene_10068
12	StringTie	exon	58849945	58850511	.	+	.	Parent=NewGene_10068.2
12	StringTie	exon	58858707	58861120	.	+	.	Parent=NewGene_10068.2
12	StringTie	mRNA	58850088	58866781	.	+	.	ID=NewGene_10068.3;Parent=NewGene_10068
12	StringTie	exon	58850088	58850511	.	+	.	Parent=NewGene_10068.3
12	StringTie	exon	58866538	58866781	.	+	.	Parent=NewGene_10068.3
12	StringTie	mRNA	58858740	58861120	.	+	.	ID=NewGene_10068.4;Parent=NewGene_10068
12	StringTie	exon	58858740	58858900	.	+	.	Parent=NewGene_10068.4
12	StringTie	exon	58859226	58861120	.	+	.	Parent=NewGene_10068.4
12	StringTie	gene	58855734	58869361	.	-	.	ID=NewGene_10069
12	StringTie	mRNA	58855734	58869361	.	-	.	ID=NewGene_10069.1;Parent=NewGene_10069
12	StringTie	exon	58855734	58856545	.	-	.	Parent=NewGene_10069.1
12	StringTie	exon	58860338	58860463	.	-	.	Parent=NewGene_10069.1
12	StringTie	exon	58868897	58869361	.	-	.	Parent=NewGene_10069.1
12	StringTie	mRNA	58856149	58869361	.	-	.	ID=NewGene_10069.2;Parent=NewGene_10069
12	StringTie	exon	58856149	58856545	.	-	.	Parent=NewGene_10069.2
12	StringTie	exon	58868897	58869361	.	-	.	Parent=NewGene_10069.2
12	StringTie	mRNA	58857242	58869361	.	-	.	ID=NewGene_10069.3;Parent=NewGene_10069
12	StringTie	exon	58857242	58859916	.	-	.	Parent=NewGene_10069.3
12	StringTie	exon	58860338	58860463	.	-	.	Parent=NewGene_10069.3
12	StringTie	exon	58868897	58869361	.	-	.	Parent=NewGene_10069.3
12	StringTie	mRNA	58858379	58861481	.	-	.	ID=NewGene_10069.4;Parent=NewGene_10069
12	StringTie	exon	58858379	58859916	.	-	.	Parent=NewGene_10069.4
12	StringTie	exon	58861039	58861481	.	-	.	Parent=NewGene_10069.4
12	StringTie	mRNA	58866514	58869361	.	-	.	ID=NewGene_10069.5;Parent=NewGene_10069
12	StringTie	exon	58866514	58866676	.	-	.	Parent=NewGene_10069.5
12	StringTie	exon	58868897	58869361	.	-	.	Parent=NewGene_10069.5
16	StringTie	gene	40546335	40554159	.	+	.	ID=NewGene_1007
16	StringTie	mRNA	40546335	40554159	.	+	.	ID=NewGene_1007.1;Parent=NewGene_1007
16	StringTie	exon	40546335	40546469	.	+	.	Parent=NewGene_1007.1
16	StringTie	exon	40554064	40554159	.	+	.	Parent=NewGene_1007.1
12	StringTie	gene	58943189	58945344	.	+	.	ID=NewGene_10070
12	StringTie	mRNA	58943189	58945344	.	+	.	ID=NewGene_10070.1;Parent=NewGene_10070
12	StringTie	exon	58943189	58943410	.	+	.	Parent=NewGene_10070.1
12	StringTie	exon	58945000	58945344	.	+	.	Parent=NewGene_10070.1
1	StringTie	gene	54090280	54180329	.	-	.	ID=NewGene_10071
1	StringTie	mRNA	54090280	54180329	.	-	.	ID=NewGene_10071.1;Parent=NewGene_10071
1	StringTie	exon	54090280	54090331	.	-	.	Parent=NewGene_10071.1
1	StringTie	exon	54180177	54180329	.	-	.	Parent=NewGene_10071.1
12	StringTie	gene	58949261	58964491	.	-	.	ID=NewGene_10072
12	StringTie	mRNA	58949261	58964228	.	-	.	ID=NewGene_10072.1;Parent=NewGene_10072
12	StringTie	exon	58949261	58949667	.	-	.	Parent=NewGene_10072.1
12	StringTie	exon	58962144	58962392	.	-	.	Parent=NewGene_10072.1
12	StringTie	exon	58964077	58964228	.	-	.	Parent=NewGene_10072.1
12	StringTie	mRNA	58949270	58964491	.	-	.	ID=NewGene_10072.2;Parent=NewGene_10072
12	StringTie	exon	58949270	58949667	.	-	.	Parent=NewGene_10072.2
12	StringTie	exon	58962144	58962392	.	-	.	Parent=NewGene_10072.2
12	StringTie	exon	58964383	58964491	.	-	.	Parent=NewGene_10072.2
12	StringTie	gene	59089764	59094550	.	-	.	ID=NewGene_10073
12	StringTie	mRNA	59089764	59093299	.	-	.	ID=NewGene_10073.1;Parent=NewGene_10073
12	StringTie	exon	59089764	59089850	.	-	.	Parent=NewGene_10073.1
12	StringTie	exon	59090791	59091662	.	-	.	Parent=NewGene_10073.1
12	StringTie	exon	59091768	59092480	.	-	.	Parent=NewGene_10073.1
12	StringTie	exon	59093100	59093299	.	-	.	Parent=NewGene_10073.1
12	StringTie	mRNA	59090773	59094550	.	-	.	ID=NewGene_10073.2;Parent=NewGene_10073
12	StringTie	exon	59090773	59092480	.	-	.	Parent=NewGene_10073.2
12	StringTie	exon	59093100	59093191	.	-	.	Parent=NewGene_10073.2
12	StringTie	exon	59094382	59094550	.	-	.	Parent=NewGene_10073.2
12	StringTie	mRNA	59091335	59093299	.	-	.	ID=NewGene_10073.3;Parent=NewGene_10073
12	StringTie	exon	59091335	59091662	.	-	.	Parent=NewGene_10073.3
12	StringTie	exon	59091768	59092061	.	-	.	Parent=NewGene_10073.3
12	StringTie	exon	59092377	59092480	.	-	.	Parent=NewGene_10073.3
12	StringTie	exon	59093082	59093299	.	-	.	Parent=NewGene_10073.3
12	StringTie	mRNA	59091485	59094550	.	-	.	ID=NewGene_10073.4;Parent=NewGene_10073
12	StringTie	exon	59091485	59091662	.	-	.	Parent=NewGene_10073.4
12	StringTie	exon	59091768	59091824	.	-	.	Parent=NewGene_10073.4
12	StringTie	exon	59092377	59092480	.	-	.	Parent=NewGene_10073.4
12	StringTie	exon	59093100	59093191	.	-	.	Parent=NewGene_10073.4
12	StringTie	exon	59094382	59094550	.	-	.	Parent=NewGene_10073.4
12	StringTie	mRNA	59091547	59094550	.	-	.	ID=NewGene_10073.5;Parent=NewGene_10073
12	StringTie	exon	59091547	59091662	.	-	.	Parent=NewGene_10073.5
12	StringTie	exon	59091768	59091864	.	-	.	Parent=NewGene_10073.5
12	StringTie	exon	59092377	59092480	.	-	.	Parent=NewGene_10073.5
12	StringTie	exon	59093082	59093191	.	-	.	Parent=NewGene_10073.5
12	StringTie	exon	59094382	59094550	.	-	.	Parent=NewGene_10073.5
12	StringTie	mRNA	59091768	59094550	.	-	.	ID=NewGene_10073.6;Parent=NewGene_10073
12	StringTie	exon	59091768	59091864	.	-	.	Parent=NewGene_10073.6
12	StringTie	exon	59092377	59092480	.	-	.	Parent=NewGene_10073.6
12	StringTie	exon	59093100	59093191	.	-	.	Parent=NewGene_10073.6
12	StringTie	exon	59094382	59094550	.	-	.	Parent=NewGene_10073.6
12	StringTie	gene	59132790	59135328	.	-	.	ID=NewGene_10074
12	StringTie	mRNA	59132790	59135328	.	-	.	ID=NewGene_10074.1;Parent=NewGene_10074
12	StringTie	exon	59132790	59132868	.	-	.	Parent=NewGene_10074.1
12	StringTie	exon	59133101	59133181	.	-	.	Parent=NewGene_10074.1
12	StringTie	exon	59133584	59133645	.	-	.	Parent=NewGene_10074.1
12	StringTie	exon	59134067	59134117	.	-	.	Parent=NewGene_10074.1
12	StringTie	exon	59134333	59135328	.	-	.	Parent=NewGene_10074.1
1	StringTie	gene	54319015	54330123	.	-	.	ID=NewGene_10075
1	StringTie	mRNA	54319015	54330123	.	-	.	ID=NewGene_10075.1;Parent=NewGene_10075
1	StringTie	exon	54319015	54319228	.	-	.	Parent=NewGene_10075.1
1	StringTie	exon	54330034	54330123	.	-	.	Parent=NewGene_10075.1
12	StringTie	gene	59173297	59181508	.	+	.	ID=NewGene_10077
12	StringTie	mRNA	59173297	59181508	.	+	.	ID=NewGene_10077.1;Parent=NewGene_10077
12	StringTie	exon	59173297	59174050	.	+	.	Parent=NewGene_10077.1
12	StringTie	exon	59180662	59181508	.	+	.	Parent=NewGene_10077.1
12	StringTie	mRNA	59174176	59181508	.	+	.	ID=NewGene_10077.2;Parent=NewGene_10077
12	StringTie	exon	59174176	59174578	.	+	.	Parent=NewGene_10077.2
12	StringTie	exon	59180662	59181508	.	+	.	Parent=NewGene_10077.2
12	StringTie	gene	59184859	59186767	.	-	.	ID=NewGene_10078
12	StringTie	mRNA	59184859	59186767	.	-	.	ID=NewGene_10078.1;Parent=NewGene_10078
12	StringTie	exon	59184859	59184956	.	-	.	Parent=NewGene_10078.1
12	StringTie	exon	59186208	59186767	.	-	.	Parent=NewGene_10078.1
12	StringTie	gene	59791144	59795880	.	-	.	ID=NewGene_10079
12	StringTie	mRNA	59791144	59795880	.	-	.	ID=NewGene_10079.1;Parent=NewGene_10079
12	StringTie	exon	59791144	59792577	.	-	.	Parent=NewGene_10079.1
12	StringTie	exon	59792614	59795880	.	-	.	Parent=NewGene_10079.1
16	StringTie	gene	40554237	40646792	.	+	.	ID=NewGene_1008
16	StringTie	mRNA	40554237	40646792	.	+	.	ID=NewGene_1008.1;Parent=NewGene_1008
16	StringTie	exon	40554237	40554366	.	+	.	Parent=NewGene_1008.1
16	StringTie	exon	40555245	40555434	.	+	.	Parent=NewGene_1008.1
16	StringTie	exon	40556425	40556525	.	+	.	Parent=NewGene_1008.1
16	StringTie	exon	40631882	40632141	.	+	.	Parent=NewGene_1008.1
16	StringTie	exon	40632809	40633081	.	+	.	Parent=NewGene_1008.1
16	StringTie	exon	40638847	40638903	.	+	.	Parent=NewGene_1008.1
16	StringTie	exon	40643944	40644152	.	+	.	Parent=NewGene_1008.1
16	StringTie	exon	40646326	40646792	.	+	.	Parent=NewGene_1008.1
16	StringTie	mRNA	40629266	40633081	.	+	.	ID=NewGene_1008.2;Parent=NewGene_1008
16	StringTie	exon	40629266	40629306	.	+	.	Parent=NewGene_1008.2
16	StringTie	exon	40631882	40632141	.	+	.	Parent=NewGene_1008.2
16	StringTie	exon	40632809	40633081	.	+	.	Parent=NewGene_1008.2
12	StringTie	gene	59792438	59797735	.	+	.	ID=NewGene_10080
12	StringTie	mRNA	59792438	59796176	.	+	.	ID=NewGene_10080.1;Parent=NewGene_10080
12	StringTie	exon	59792438	59795383	.	+	.	Parent=NewGene_10080.1
12	StringTie	exon	59796037	59796176	.	+	.	Parent=NewGene_10080.1
12	StringTie	mRNA	59792556	59797735	.	+	.	ID=NewGene_10080.2;Parent=NewGene_10080
12	StringTie	exon	59792556	59796176	.	+	.	Parent=NewGene_10080.2
12	StringTie	exon	59796892	59797735	.	+	.	Parent=NewGene_10080.2
12	StringTie	gene	59883741	59885604	.	+	.	ID=NewGene_10081
12	StringTie	mRNA	59883741	59885604	.	+	.	ID=NewGene_10081.1;Parent=NewGene_10081
12	StringTie	exon	59883741	59883841	.	+	.	Parent=NewGene_10081.1
12	StringTie	exon	59885377	59885604	.	+	.	Parent=NewGene_10081.1
12	StringTie	gene	59915222	59919438	.	+	.	ID=NewGene_10082
12	StringTie	mRNA	59915222	59919438	.	+	.	ID=NewGene_10082.1;Parent=NewGene_10082
12	StringTie	exon	59915222	59915302	.	+	.	Parent=NewGene_10082.1
12	StringTie	exon	59919225	59919438	.	+	.	Parent=NewGene_10082.1
1	StringTie	gene	1548803	1556333	.	-	.	ID=NewGene_10083
1	StringTie	mRNA	1548803	1556333	.	-	.	ID=NewGene_10083.1;Parent=NewGene_10083
1	StringTie	exon	1548803	1548829	.	-	.	Parent=NewGene_10083.1
1	StringTie	exon	1549436	1549472	.	-	.	Parent=NewGene_10083.1
1	StringTie	exon	1550981	1551069	.	-	.	Parent=NewGene_10083.1
1	StringTie	exon	1555116	1555216	.	-	.	Parent=NewGene_10083.1
1	StringTie	exon	1555838	1555979	.	-	.	Parent=NewGene_10083.1
1	StringTie	exon	1556113	1556333	.	-	.	Parent=NewGene_10083.1
1	StringTie	mRNA	1553706	1556333	.	-	.	ID=NewGene_10083.2;Parent=NewGene_10083
1	StringTie	exon	1553706	1554217	.	-	.	Parent=NewGene_10083.2
1	StringTie	exon	1555116	1555216	.	-	.	Parent=NewGene_10083.2
1	StringTie	exon	1555838	1556333	.	-	.	Parent=NewGene_10083.2
12	StringTie	gene	59955755	59959348	.	+	.	ID=NewGene_10084
12	StringTie	mRNA	59955755	59959348	.	+	.	ID=NewGene_10084.1;Parent=NewGene_10084
12	StringTie	exon	59955755	59955855	.	+	.	Parent=NewGene_10084.1
12	StringTie	exon	59958537	59958726	.	+	.	Parent=NewGene_10084.1
12	StringTie	exon	59958910	59959348	.	+	.	Parent=NewGene_10084.1
12	StringTie	gene	59970138	59971078	.	+	.	ID=NewGene_10086
12	StringTie	mRNA	59970138	59971078	.	+	.	ID=NewGene_10086.1;Parent=NewGene_10086
12	StringTie	exon	59970138	59970663	.	+	.	Parent=NewGene_10086.1
12	StringTie	exon	59970930	59971078	.	+	.	Parent=NewGene_10086.1
12	StringTie	gene	60392381	60397815	.	-	.	ID=NewGene_10089
12	StringTie	mRNA	60392381	60397815	.	-	.	ID=NewGene_10089.1;Parent=NewGene_10089
12	StringTie	exon	60392381	60392853	.	-	.	Parent=NewGene_10089.1
12	StringTie	exon	60393274	60394404	.	-	.	Parent=NewGene_10089.1
12	StringTie	exon	60397266	60397815	.	-	.	Parent=NewGene_10089.1
12	StringTie	mRNA	60392762	60397815	.	-	.	ID=NewGene_10089.2;Parent=NewGene_10089
12	StringTie	exon	60392762	60392853	.	-	.	Parent=NewGene_10089.2
12	StringTie	exon	60397266	60397815	.	-	.	Parent=NewGene_10089.2
12	StringTie	gene	60881456	60882564	.	-	.	ID=NewGene_10093
12	StringTie	mRNA	60881456	60882564	.	-	.	ID=NewGene_10093.1;Parent=NewGene_10093
12	StringTie	exon	60881456	60881936	.	-	.	Parent=NewGene_10093.1
12	StringTie	exon	60882364	60882564	.	-	.	Parent=NewGene_10093.1
1	StringTie	gene	54627634	54633659	.	-	.	ID=NewGene_10094
1	StringTie	mRNA	54627634	54633659	.	-	.	ID=NewGene_10094.1;Parent=NewGene_10094
1	StringTie	exon	54627634	54632127	.	-	.	Parent=NewGene_10094.1
1	StringTie	exon	54632362	54632424	.	-	.	Parent=NewGene_10094.1
1	StringTie	exon	54632690	54632753	.	-	.	Parent=NewGene_10094.1
1	StringTie	exon	54632846	54632923	.	-	.	Parent=NewGene_10094.1
1	StringTie	exon	54633032	54633078	.	-	.	Parent=NewGene_10094.1
1	StringTie	exon	54633614	54633659	.	-	.	Parent=NewGene_10094.1
1	StringTie	mRNA	54627634	54633659	.	-	.	ID=NewGene_10094.2;Parent=NewGene_10094
1	StringTie	exon	54627634	54632127	.	-	.	Parent=NewGene_10094.2
1	StringTie	exon	54632362	54632424	.	-	.	Parent=NewGene_10094.2
1	StringTie	exon	54632846	54632923	.	-	.	Parent=NewGene_10094.2
1	StringTie	exon	54633032	54633078	.	-	.	Parent=NewGene_10094.2
1	StringTie	exon	54633614	54633659	.	-	.	Parent=NewGene_10094.2
1	StringTie	mRNA	54627634	54633659	.	-	.	ID=NewGene_10094.3;Parent=NewGene_10094
1	StringTie	exon	54627634	54632127	.	-	.	Parent=NewGene_10094.3
1	StringTie	exon	54632362	54632424	.	-	.	Parent=NewGene_10094.3
1	StringTie	exon	54632690	54632753	.	-	.	Parent=NewGene_10094.3
1	StringTie	exon	54632846	54632921	.	-	.	Parent=NewGene_10094.3
1	StringTie	exon	54633032	54633078	.	-	.	Parent=NewGene_10094.3
1	StringTie	exon	54633614	54633659	.	-	.	Parent=NewGene_10094.3
12	StringTie	gene	60941493	60961312	.	-	.	ID=NewGene_10095
12	StringTie	mRNA	60941493	60961312	.	-	.	ID=NewGene_10095.1;Parent=NewGene_10095
12	StringTie	exon	60941493	60941743	.	-	.	Parent=NewGene_10095.1
12	StringTie	exon	60960862	60961312	.	-	.	Parent=NewGene_10095.1
12	StringTie	gene	60955371	60962547	.	+	.	ID=NewGene_10096
12	StringTie	mRNA	60955667	60959975	.	+	.	ID=NewGene_10096.2;Parent=NewGene_10096
12	StringTie	exon	60955667	60955707	.	+	.	Parent=NewGene_10096.2
12	StringTie	exon	60958670	60958924	.	+	.	Parent=NewGene_10096.2
12	StringTie	exon	60959787	60959975	.	+	.	Parent=NewGene_10096.2
12	StringTie	gene	60963921	60969238	.	+	.	ID=NewGene_10097
12	StringTie	mRNA	60963921	60969238	.	+	.	ID=NewGene_10097.1;Parent=NewGene_10097
12	StringTie	exon	60963921	60964181	.	+	.	Parent=NewGene_10097.1
12	StringTie	exon	60964777	60965044	.	+	.	Parent=NewGene_10097.1
12	StringTie	exon	60965501	60965589	.	+	.	Parent=NewGene_10097.1
12	StringTie	exon	60966544	60966768	.	+	.	Parent=NewGene_10097.1
12	StringTie	exon	60968411	60969238	.	+	.	Parent=NewGene_10097.1
12	StringTie	mRNA	60964600	60969238	.	+	.	ID=NewGene_10097.2;Parent=NewGene_10097
12	StringTie	exon	60964600	60965022	.	+	.	Parent=NewGene_10097.2
12	StringTie	exon	60965501	60965589	.	+	.	Parent=NewGene_10097.2
12	StringTie	exon	60966544	60966768	.	+	.	Parent=NewGene_10097.2
12	StringTie	exon	60968371	60969238	.	+	.	Parent=NewGene_10097.2
12	StringTie	mRNA	60964846	60966728	.	+	.	ID=NewGene_10097.3;Parent=NewGene_10097
12	StringTie	exon	60964846	60965589	.	+	.	Parent=NewGene_10097.3
12	StringTie	exon	60966544	60966728	.	+	.	Parent=NewGene_10097.3
12	StringTie	mRNA	60965264	60965787	.	+	.	ID=NewGene_10097.4;Parent=NewGene_10097
12	StringTie	exon	60965264	60965589	.	+	.	Parent=NewGene_10097.4
12	StringTie	exon	60965719	60965787	.	+	.	Parent=NewGene_10097.4
14	StringTie	gene	124367313	124374062	.	+	.	ID=NewGene_101
14	StringTie	mRNA	124367313	124373219	.	+	.	ID=NewGene_101.1;Parent=NewGene_101
14	StringTie	exon	124367313	124367501	.	+	.	Parent=NewGene_101.1
14	StringTie	exon	124368475	124369495	.	+	.	Parent=NewGene_101.1
14	StringTie	exon	124373089	124373219	.	+	.	Parent=NewGene_101.1
14	StringTie	mRNA	124369462	124374062	.	+	.	ID=NewGene_101.2;Parent=NewGene_101
14	StringTie	exon	124369462	124369495	.	+	.	Parent=NewGene_101.2
14	StringTie	exon	124373647	124374062	.	+	.	Parent=NewGene_101.2
1	StringTie	gene	54634070	54640964	.	+	.	ID=NewGene_10100
1	StringTie	mRNA	54634070	54640964	.	+	.	ID=NewGene_10100.1;Parent=NewGene_10100
1	StringTie	exon	54634070	54634380	.	+	.	Parent=NewGene_10100.1
1	StringTie	exon	54637956	54640964	.	+	.	Parent=NewGene_10100.1
12	StringTie	gene	61219487	61222521	.	+	.	ID=NewGene_10102
12	StringTie	mRNA	61219487	61222521	.	+	.	ID=NewGene_10102.1;Parent=NewGene_10102
12	StringTie	exon	61219487	61219956	.	+	.	Parent=NewGene_10102.1
12	StringTie	exon	61221944	61222521	.	+	.	Parent=NewGene_10102.1
12	StringTie	mRNA	61219487	61222521	.	+	.	ID=NewGene_10102.2;Parent=NewGene_10102
12	StringTie	exon	61219487	61219619	.	+	.	Parent=NewGene_10102.2
12	StringTie	exon	61221941	61222521	.	+	.	Parent=NewGene_10102.2
12	StringTie	mRNA	61219523	61222521	.	+	.	ID=NewGene_10102.3;Parent=NewGene_10102
12	StringTie	exon	61219523	61219619	.	+	.	Parent=NewGene_10102.3
12	StringTie	exon	61221944	61222521	.	+	.	Parent=NewGene_10102.3
12	StringTie	gene	61308523	61319113	.	+	.	ID=NewGene_10103
12	StringTie	mRNA	61308523	61314086	.	+	.	ID=NewGene_10103.1;Parent=NewGene_10103
12	StringTie	exon	61308523	61308687	.	+	.	Parent=NewGene_10103.1
12	StringTie	exon	61309229	61314086	.	+	.	Parent=NewGene_10103.1
12	StringTie	mRNA	61316049	61319113	.	+	.	ID=NewGene_10103.2;Parent=NewGene_10103
12	StringTie	exon	61316049	61316531	.	+	.	Parent=NewGene_10103.2
12	StringTie	exon	61317831	61318087	.	+	.	Parent=NewGene_10103.2
12	StringTie	exon	61318454	61318646	.	+	.	Parent=NewGene_10103.2
12	StringTie	exon	61318927	61319113	.	+	.	Parent=NewGene_10103.2
12	StringTie	mRNA	61316065	61319113	.	+	.	ID=NewGene_10103.3;Parent=NewGene_10103
12	StringTie	exon	61316065	61316531	.	+	.	Parent=NewGene_10103.3
12	StringTie	exon	61317831	61319113	.	+	.	Parent=NewGene_10103.3
12	StringTie	gene	61308846	61316049	.	-	.	ID=NewGene_10104
12	StringTie	mRNA	61308846	61316049	.	-	.	ID=NewGene_10104.1;Parent=NewGene_10104
12	StringTie	exon	61308846	61313379	.	-	.	Parent=NewGene_10104.1
12	StringTie	exon	61315612	61316049	.	-	.	Parent=NewGene_10104.1
12	StringTie	mRNA	61308846	61316049	.	-	.	ID=NewGene_10104.2;Parent=NewGene_10104
12	StringTie	exon	61308846	61313379	.	-	.	Parent=NewGene_10104.2
12	StringTie	exon	61315664	61316049	.	-	.	Parent=NewGene_10104.2
12	StringTie	gene	61424578	61466284	.	+	.	ID=NewGene_10105
12	StringTie	mRNA	61424578	61428973	.	+	.	ID=NewGene_10105.1;Parent=NewGene_10105
12	StringTie	exon	61424578	61424689	.	+	.	Parent=NewGene_10105.1
12	StringTie	exon	61425160	61425333	.	+	.	Parent=NewGene_10105.1
12	StringTie	exon	61428634	61428973	.	+	.	Parent=NewGene_10105.1
12	StringTie	mRNA	61424890	61428973	.	+	.	ID=NewGene_10105.2;Parent=NewGene_10105
12	StringTie	exon	61424890	61425333	.	+	.	Parent=NewGene_10105.2
12	StringTie	exon	61428734	61428973	.	+	.	Parent=NewGene_10105.2
12	StringTie	mRNA	61429389	61431893	.	+	.	ID=NewGene_10105.3;Parent=NewGene_10105
12	StringTie	exon	61429389	61429763	.	+	.	Parent=NewGene_10105.3
12	StringTie	exon	61430344	61431893	.	+	.	Parent=NewGene_10105.3
12	StringTie	mRNA	61429665	61433304	.	+	.	ID=NewGene_10105.4;Parent=NewGene_10105
12	StringTie	exon	61429665	61429763	.	+	.	Parent=NewGene_10105.4
12	StringTie	exon	61431182	61431447	.	+	.	Parent=NewGene_10105.4
12	StringTie	exon	61433107	61433304	.	+	.	Parent=NewGene_10105.4
12	StringTie	mRNA	61429714	61433304	.	+	.	ID=NewGene_10105.5;Parent=NewGene_10105
12	StringTie	exon	61429714	61429763	.	+	.	Parent=NewGene_10105.5
12	StringTie	exon	61430344	61430523	.	+	.	Parent=NewGene_10105.5
12	StringTie	exon	61431182	61431447	.	+	.	Parent=NewGene_10105.5
12	StringTie	exon	61433107	61433304	.	+	.	Parent=NewGene_10105.5
12	StringTie	mRNA	61438567	61442777	.	+	.	ID=NewGene_10105.6;Parent=NewGene_10105
12	StringTie	exon	61438567	61439153	.	+	.	Parent=NewGene_10105.6
12	StringTie	exon	61442523	61442777	.	+	.	Parent=NewGene_10105.6
12	StringTie	mRNA	61463811	61466284	.	+	.	ID=NewGene_10105.7;Parent=NewGene_10105
12	StringTie	exon	61463811	61464223	.	+	.	Parent=NewGene_10105.7
12	StringTie	exon	61465293	61466284	.	+	.	Parent=NewGene_10105.7
12	StringTie	gene	61427802	61429266	.	-	.	ID=NewGene_10106
12	StringTie	mRNA	61427802	61429266	.	-	.	ID=NewGene_10106.1;Parent=NewGene_10106
12	StringTie	exon	61427802	61427850	.	-	.	Parent=NewGene_10106.1
12	StringTie	exon	61428570	61429266	.	-	.	Parent=NewGene_10106.1
1	StringTie	gene	54936667	55225631	.	+	.	ID=NewGene_10107
1	StringTie	mRNA	54936667	55056171	.	+	.	ID=NewGene_10107.1;Parent=NewGene_10107
1	StringTie	exon	54936667	54937178	.	+	.	Parent=NewGene_10107.1
1	StringTie	exon	55056028	55056171	.	+	.	Parent=NewGene_10107.1
1	StringTie	mRNA	54936775	55225631	.	+	.	ID=NewGene_10107.2;Parent=NewGene_10107
1	StringTie	exon	54936775	54937178	.	+	.	Parent=NewGene_10107.2
1	StringTie	exon	55136545	55136646	.	+	.	Parent=NewGene_10107.2
1	StringTie	exon	55176680	55176777	.	+	.	Parent=NewGene_10107.2
1	StringTie	exon	55221214	55221318	.	+	.	Parent=NewGene_10107.2
1	StringTie	exon	55225554	55225631	.	+	.	Parent=NewGene_10107.2
1	StringTie	mRNA	54936775	55137742	.	+	.	ID=NewGene_10107.3;Parent=NewGene_10107
1	StringTie	exon	54936775	54937178	.	+	.	Parent=NewGene_10107.3
1	StringTie	exon	55027464	55027659	.	+	.	Parent=NewGene_10107.3
1	StringTie	exon	55136545	55137742	.	+	.	Parent=NewGene_10107.3
1	StringTie	mRNA	54936805	55137742	.	+	.	ID=NewGene_10107.4;Parent=NewGene_10107
1	StringTie	exon	54936805	54937178	.	+	.	Parent=NewGene_10107.4
1	StringTie	exon	55012714	55012801	.	+	.	Parent=NewGene_10107.4
1	StringTie	exon	55122804	55122943	.	+	.	Parent=NewGene_10107.4
1	StringTie	exon	55136545	55137742	.	+	.	Parent=NewGene_10107.4
1	StringTie	mRNA	54936808	55127487	.	+	.	ID=NewGene_10107.5;Parent=NewGene_10107
1	StringTie	exon	54936808	54937178	.	+	.	Parent=NewGene_10107.5
1	StringTie	exon	55012714	55012801	.	+	.	Parent=NewGene_10107.5
1	StringTie	exon	55127427	55127487	.	+	.	Parent=NewGene_10107.5
12	StringTie	gene	61514526	61563880	.	+	.	ID=NewGene_10108
12	StringTie	mRNA	61514526	61547093	.	+	.	ID=NewGene_10108.1;Parent=NewGene_10108
12	StringTie	exon	61514526	61514761	.	+	.	Parent=NewGene_10108.1
12	StringTie	exon	61546160	61546252	.	+	.	Parent=NewGene_10108.1
12	StringTie	exon	61547014	61547093	.	+	.	Parent=NewGene_10108.1
12	StringTie	mRNA	61531133	61563880	.	+	.	ID=NewGene_10108.2;Parent=NewGene_10108
12	StringTie	exon	61531133	61531333	.	+	.	Parent=NewGene_10108.2
12	StringTie	exon	61546160	61546252	.	+	.	Parent=NewGene_10108.2
12	StringTie	exon	61547014	61547092	.	+	.	Parent=NewGene_10108.2
12	StringTie	exon	61547209	61547338	.	+	.	Parent=NewGene_10108.2
12	StringTie	exon	61550282	61550406	.	+	.	Parent=NewGene_10108.2
12	StringTie	exon	61560559	61563880	.	+	.	Parent=NewGene_10108.2
12	StringTie	mRNA	61531148	61550465	.	+	.	ID=NewGene_10108.3;Parent=NewGene_10108
12	StringTie	exon	61531148	61531330	.	+	.	Parent=NewGene_10108.3
12	StringTie	exon	61546158	61546252	.	+	.	Parent=NewGene_10108.3
12	StringTie	exon	61547014	61547092	.	+	.	Parent=NewGene_10108.3
12	StringTie	exon	61547209	61547338	.	+	.	Parent=NewGene_10108.3
12	StringTie	exon	61550282	61550465	.	+	.	Parent=NewGene_10108.3
12	StringTie	mRNA	61531202	61563880	.	+	.	ID=NewGene_10108.4;Parent=NewGene_10108
12	StringTie	exon	61531202	61531333	.	+	.	Parent=NewGene_10108.4
12	StringTie	exon	61546160	61546252	.	+	.	Parent=NewGene_10108.4
12	StringTie	exon	61547014	61547092	.	+	.	Parent=NewGene_10108.4
12	StringTie	exon	61547209	61547338	.	+	.	Parent=NewGene_10108.4
12	StringTie	exon	61560530	61563880	.	+	.	Parent=NewGene_10108.4
12	StringTie	mRNA	61547253	61563880	.	+	.	ID=NewGene_10108.5;Parent=NewGene_10108
12	StringTie	exon	61547253	61547338	.	+	.	Parent=NewGene_10108.5
12	StringTie	exon	61560559	61563880	.	+	.	Parent=NewGene_10108.5
12	StringTie	mRNA	61554976	61563880	.	+	.	ID=NewGene_10108.6;Parent=NewGene_10108
12	StringTie	exon	61554976	61555066	.	+	.	Parent=NewGene_10108.6
12	StringTie	exon	61560559	61563880	.	+	.	Parent=NewGene_10108.6
13	StringTie	gene	1128045	1135681	.	+	.	ID=NewGene_10109
13	StringTie	mRNA	1128045	1135681	.	+	.	ID=NewGene_10109.1;Parent=NewGene_10109
13	StringTie	exon	1128045	1128288	.	+	.	Parent=NewGene_10109.1
13	StringTie	exon	1131343	1131519	.	+	.	Parent=NewGene_10109.1
13	StringTie	exon	1134586	1135681	.	+	.	Parent=NewGene_10109.1
13	StringTie	mRNA	1128130	1132529	.	+	.	ID=NewGene_10109.2;Parent=NewGene_10109
13	StringTie	exon	1128130	1128225	.	+	.	Parent=NewGene_10109.2
13	StringTie	exon	1131343	1132529	.	+	.	Parent=NewGene_10109.2
16	StringTie	gene	41804606	41918911	.	+	.	ID=NewGene_1011
16	StringTie	mRNA	41804606	41918911	.	+	.	ID=NewGene_1011.1;Parent=NewGene_1011
16	StringTie	exon	41804606	41804654	.	+	.	Parent=NewGene_1011.1
16	StringTie	exon	41918709	41918911	.	+	.	Parent=NewGene_1011.1
13	StringTie	gene	1624762	1677548	.	-	.	ID=NewGene_10111
13	StringTie	mRNA	1624762	1677548	.	-	.	ID=NewGene_10111.1;Parent=NewGene_10111
13	StringTie	exon	1624762	1624896	.	-	.	Parent=NewGene_10111.1
13	StringTie	exon	1626436	1626599	.	-	.	Parent=NewGene_10111.1
13	StringTie	exon	1626762	1627011	.	-	.	Parent=NewGene_10111.1
13	StringTie	exon	1677352	1677548	.	-	.	Parent=NewGene_10111.1
13	StringTie	mRNA	1624835	1627151	.	-	.	ID=NewGene_10111.2;Parent=NewGene_10111
13	StringTie	exon	1624835	1624896	.	-	.	Parent=NewGene_10111.2
13	StringTie	exon	1626762	1627151	.	-	.	Parent=NewGene_10111.2
13	StringTie	mRNA	1626064	1626571	.	-	.	ID=NewGene_10111.3;Parent=NewGene_10111
13	StringTie	exon	1626064	1626249	.	-	.	Parent=NewGene_10111.3
13	StringTie	exon	1626436	1626571	.	-	.	Parent=NewGene_10111.3
13	StringTie	mRNA	1626197	1677548	.	-	.	ID=NewGene_10111.4;Parent=NewGene_10111
13	StringTie	exon	1626197	1626571	.	-	.	Parent=NewGene_10111.4
13	StringTie	exon	1626762	1627011	.	-	.	Parent=NewGene_10111.4
13	StringTie	exon	1677352	1677548	.	-	.	Parent=NewGene_10111.4
13	StringTie	mRNA	1643490	1677548	.	-	.	ID=NewGene_10111.5;Parent=NewGene_10111
13	StringTie	exon	1643490	1644312	.	-	.	Parent=NewGene_10111.5
13	StringTie	exon	1677352	1677548	.	-	.	Parent=NewGene_10111.5
13	StringTie	mRNA	1643490	1677548	.	-	.	ID=NewGene_10111.6;Parent=NewGene_10111
13	StringTie	exon	1643490	1644312	.	-	.	Parent=NewGene_10111.6
13	StringTie	exon	1668837	1668915	.	-	.	Parent=NewGene_10111.6
13	StringTie	exon	1677352	1677548	.	-	.	Parent=NewGene_10111.6
13	StringTie	mRNA	1649539	1677548	.	-	.	ID=NewGene_10111.7;Parent=NewGene_10111
13	StringTie	exon	1649539	1650294	.	-	.	Parent=NewGene_10111.7
13	StringTie	exon	1668837	1668915	.	-	.	Parent=NewGene_10111.7
13	StringTie	exon	1677352	1677548	.	-	.	Parent=NewGene_10111.7
13	StringTie	mRNA	1649621	1677548	.	-	.	ID=NewGene_10111.8;Parent=NewGene_10111
13	StringTie	exon	1649621	1650294	.	-	.	Parent=NewGene_10111.8
13	StringTie	exon	1677352	1677548	.	-	.	Parent=NewGene_10111.8
13	StringTie	gene	3195700	3245861	.	+	.	ID=NewGene_10116
13	StringTie	mRNA	3195700	3245861	.	+	.	ID=NewGene_10116.1;Parent=NewGene_10116
13	StringTie	exon	3195700	3195780	.	+	.	Parent=NewGene_10116.1
13	StringTie	exon	3223134	3223241	.	+	.	Parent=NewGene_10116.1
13	StringTie	exon	3223872	3223931	.	+	.	Parent=NewGene_10116.1
13	StringTie	exon	3245647	3245861	.	+	.	Parent=NewGene_10116.1
13	StringTie	gene	3226851	3230188	.	-	.	ID=NewGene_10117
13	StringTie	mRNA	3226851	3230188	.	-	.	ID=NewGene_10117.1;Parent=NewGene_10117
13	StringTie	exon	3226851	3227181	.	-	.	Parent=NewGene_10117.1
13	StringTie	exon	3229981	3230188	.	-	.	Parent=NewGene_10117.1
13	StringTie	gene	3675089	3679634	.	+	.	ID=NewGene_10120
13	StringTie	mRNA	3675089	3679634	.	+	.	ID=NewGene_10120.1;Parent=NewGene_10120
13	StringTie	exon	3675089	3675440	.	+	.	Parent=NewGene_10120.1
13	StringTie	exon	3677948	3679634	.	+	.	Parent=NewGene_10120.1
13	StringTie	gene	3699220	3714856	.	-	.	ID=NewGene_10121
13	StringTie	mRNA	3699220	3714856	.	-	.	ID=NewGene_10121.1;Parent=NewGene_10121
13	StringTie	exon	3699220	3700409	.	-	.	Parent=NewGene_10121.1
13	StringTie	exon	3714837	3714856	.	-	.	Parent=NewGene_10121.1
13	StringTie	gene	3854157	3859337	.	+	.	ID=NewGene_10122
13	StringTie	mRNA	3854157	3859337	.	+	.	ID=NewGene_10122.1;Parent=NewGene_10122
13	StringTie	exon	3854157	3854212	.	+	.	Parent=NewGene_10122.1
13	StringTie	exon	3859045	3859337	.	+	.	Parent=NewGene_10122.1
13	StringTie	gene	4792344	4993053	.	+	.	ID=NewGene_10123
13	StringTie	mRNA	4826379	4993053	.	+	.	ID=NewGene_10123.3;Parent=NewGene_10123
13	StringTie	exon	4826379	4826587	.	+	.	Parent=NewGene_10123.3
13	StringTie	exon	4958318	4958453	.	+	.	Parent=NewGene_10123.3
13	StringTie	exon	4992799	4993053	.	+	.	Parent=NewGene_10123.3
13	StringTie	gene	5396390	5416466	.	+	.	ID=NewGene_10124
13	StringTie	mRNA	5396390	5416466	.	+	.	ID=NewGene_10124.1;Parent=NewGene_10124
13	StringTie	exon	5396390	5397027	.	+	.	Parent=NewGene_10124.1
13	StringTie	exon	5412320	5412441	.	+	.	Parent=NewGene_10124.1
13	StringTie	exon	5415910	5416466	.	+	.	Parent=NewGene_10124.1
13	StringTie	gene	6019810	6103696	.	-	.	ID=NewGene_10127
13	StringTie	mRNA	6019810	6103696	.	-	.	ID=NewGene_10127.1;Parent=NewGene_10127
13	StringTie	exon	6019810	6019840	.	-	.	Parent=NewGene_10127.1
13	StringTie	exon	6055383	6055478	.	-	.	Parent=NewGene_10127.1
13	StringTie	exon	6103500	6103696	.	-	.	Parent=NewGene_10127.1
13	StringTie	gene	7755282	7769580	.	+	.	ID=NewGene_10128
13	StringTie	mRNA	7755282	7769580	.	+	.	ID=NewGene_10128.1;Parent=NewGene_10128
13	StringTie	exon	7755282	7755410	.	+	.	Parent=NewGene_10128.1
13	StringTie	exon	7768035	7768093	.	+	.	Parent=NewGene_10128.1
13	StringTie	exon	7769467	7769580	.	+	.	Parent=NewGene_10128.1
13	StringTie	gene	10132926	10143922	.	-	.	ID=NewGene_10131
13	StringTie	mRNA	10132926	10143922	.	-	.	ID=NewGene_10131.1;Parent=NewGene_10131
13	StringTie	exon	10132926	10133302	.	-	.	Parent=NewGene_10131.1
13	StringTie	exon	10143830	10143922	.	-	.	Parent=NewGene_10131.1
13	StringTie	gene	10134160	10145134	.	-	.	ID=NewGene_10132
13	StringTie	mRNA	10134160	10145134	.	-	.	ID=NewGene_10132.1;Parent=NewGene_10132
13	StringTie	exon	10134160	10134404	.	-	.	Parent=NewGene_10132.1
13	StringTie	exon	10144933	10145134	.	-	.	Parent=NewGene_10132.1
13	StringTie	gene	10558224	10558743	.	+	.	ID=NewGene_10135
13	StringTie	mRNA	10558224	10558743	.	+	.	ID=NewGene_10135.1;Parent=NewGene_10135
13	StringTie	exon	10558224	10558434	.	+	.	Parent=NewGene_10135.1
13	StringTie	exon	10558548	10558743	.	+	.	Parent=NewGene_10135.1
13	StringTie	gene	10842446	10858300	.	+	.	ID=NewGene_10136
13	StringTie	mRNA	10842446	10858300	.	+	.	ID=NewGene_10136.1;Parent=NewGene_10136
13	StringTie	exon	10842446	10842504	.	+	.	Parent=NewGene_10136.1
13	StringTie	exon	10857745	10857792	.	+	.	Parent=NewGene_10136.1
13	StringTie	exon	10858176	10858300	.	+	.	Parent=NewGene_10136.1
13	StringTie	gene	11360974	11423311	.	-	.	ID=NewGene_10137
13	StringTie	mRNA	11360974	11383614	.	-	.	ID=NewGene_10137.1;Parent=NewGene_10137
13	StringTie	exon	11360974	11361695	.	-	.	Parent=NewGene_10137.1
13	StringTie	exon	11382409	11382821	.	-	.	Parent=NewGene_10137.1
13	StringTie	exon	11383546	11383614	.	-	.	Parent=NewGene_10137.1
13	StringTie	mRNA	11361290	11382742	.	-	.	ID=NewGene_10137.2;Parent=NewGene_10137
13	StringTie	exon	11361290	11361695	.	-	.	Parent=NewGene_10137.2
13	StringTie	exon	11363549	11363647	.	-	.	Parent=NewGene_10137.2
13	StringTie	exon	11382409	11382742	.	-	.	Parent=NewGene_10137.2
13	StringTie	mRNA	11392541	11397070	.	-	.	ID=NewGene_10137.6;Parent=NewGene_10137
13	StringTie	exon	11392541	11392647	.	-	.	Parent=NewGene_10137.6
13	StringTie	exon	11396893	11397070	.	-	.	Parent=NewGene_10137.6
16	StringTie	gene	43602410	43610612	.	+	.	ID=NewGene_1014
16	StringTie	mRNA	43602410	43607784	.	+	.	ID=NewGene_1014.1;Parent=NewGene_1014
16	StringTie	exon	43602410	43603369	.	+	.	Parent=NewGene_1014.1
16	StringTie	exon	43605482	43605691	.	+	.	Parent=NewGene_1014.1
16	StringTie	exon	43606896	43606989	.	+	.	Parent=NewGene_1014.1
16	StringTie	exon	43607496	43607784	.	+	.	Parent=NewGene_1014.1
16	StringTie	mRNA	43605407	43607784	.	+	.	ID=NewGene_1014.2;Parent=NewGene_1014
16	StringTie	exon	43605407	43606989	.	+	.	Parent=NewGene_1014.2
16	StringTie	exon	43607496	43607784	.	+	.	Parent=NewGene_1014.2
16	StringTie	mRNA	43606711	43607784	.	+	.	ID=NewGene_1014.3;Parent=NewGene_1014
16	StringTie	exon	43606711	43606989	.	+	.	Parent=NewGene_1014.3
16	StringTie	exon	43607499	43607784	.	+	.	Parent=NewGene_1014.3
16	StringTie	mRNA	43606786	43610612	.	+	.	ID=NewGene_1014.4;Parent=NewGene_1014
16	StringTie	exon	43606786	43606989	.	+	.	Parent=NewGene_1014.4
16	StringTie	exon	43610486	43610612	.	+	.	Parent=NewGene_1014.4
13	StringTie	gene	11395959	11396585	.	+	.	ID=NewGene_10140
13	StringTie	mRNA	11395959	11396585	.	+	.	ID=NewGene_10140.1;Parent=NewGene_10140
13	StringTie	exon	11395959	11395978	.	+	.	Parent=NewGene_10140.1
13	StringTie	exon	11396045	11396585	.	+	.	Parent=NewGene_10140.1
13	StringTie	gene	12694038	12812432	.	+	.	ID=NewGene_10142
13	StringTie	mRNA	12694038	12720258	.	+	.	ID=NewGene_10142.1;Parent=NewGene_10142
13	StringTie	exon	12694038	12694303	.	+	.	Parent=NewGene_10142.1
13	StringTie	exon	12699049	12699117	.	+	.	Parent=NewGene_10142.1
13	StringTie	exon	12720206	12720258	.	+	.	Parent=NewGene_10142.1
13	StringTie	mRNA	12694269	12702905	.	+	.	ID=NewGene_10142.3;Parent=NewGene_10142
13	StringTie	exon	12694269	12694303	.	+	.	Parent=NewGene_10142.3
13	StringTie	exon	12699049	12699117	.	+	.	Parent=NewGene_10142.3
13	StringTie	exon	12702168	12702905	.	+	.	Parent=NewGene_10142.3
13	StringTie	gene	12706383	12706872	.	+	.	ID=NewGene_10143
13	StringTie	mRNA	12706383	12706872	.	+	.	ID=NewGene_10143.1;Parent=NewGene_10143
13	StringTie	exon	12706383	12706512	.	+	.	Parent=NewGene_10143.1
13	StringTie	exon	12706623	12706872	.	+	.	Parent=NewGene_10143.1
13	StringTie	gene	12911868	12984949	.	+	.	ID=NewGene_10144
13	StringTie	mRNA	12911868	12984949	.	+	.	ID=NewGene_10144.1;Parent=NewGene_10144
13	StringTie	exon	12911868	12912010	.	+	.	Parent=NewGene_10144.1
13	StringTie	exon	12984642	12984949	.	+	.	Parent=NewGene_10144.1
13	StringTie	gene	14043296	14064019	.	+	.	ID=NewGene_10145
13	StringTie	mRNA	14043296	14064019	.	+	.	ID=NewGene_10145.1;Parent=NewGene_10145
13	StringTie	exon	14043296	14043965	.	+	.	Parent=NewGene_10145.1
13	StringTie	exon	14047297	14047445	.	+	.	Parent=NewGene_10145.1
13	StringTie	exon	14048397	14048603	.	+	.	Parent=NewGene_10145.1
13	StringTie	exon	14061633	14064019	.	+	.	Parent=NewGene_10145.1
13	StringTie	mRNA	14043323	14051774	.	+	.	ID=NewGene_10145.2;Parent=NewGene_10145
13	StringTie	exon	14043323	14043965	.	+	.	Parent=NewGene_10145.2
13	StringTie	exon	14047297	14047445	.	+	.	Parent=NewGene_10145.2
13	StringTie	exon	14048397	14048603	.	+	.	Parent=NewGene_10145.2
13	StringTie	exon	14050004	14051774	.	+	.	Parent=NewGene_10145.2
13	StringTie	mRNA	14043388	14049153	.	+	.	ID=NewGene_10145.3;Parent=NewGene_10145
13	StringTie	exon	14043388	14043965	.	+	.	Parent=NewGene_10145.3
13	StringTie	exon	14048397	14049153	.	+	.	Parent=NewGene_10145.3
13	StringTie	mRNA	14043849	14051774	.	+	.	ID=NewGene_10145.4;Parent=NewGene_10145
13	StringTie	exon	14043849	14043965	.	+	.	Parent=NewGene_10145.4
13	StringTie	exon	14047297	14047445	.	+	.	Parent=NewGene_10145.4
13	StringTie	exon	14048397	14048581	.	+	.	Parent=NewGene_10145.4
13	StringTie	exon	14050004	14051774	.	+	.	Parent=NewGene_10145.4
13	StringTie	gene	14085949	14093074	.	+	.	ID=NewGene_10147
13	StringTie	mRNA	14085949	14093074	.	+	.	ID=NewGene_10147.1;Parent=NewGene_10147
13	StringTie	exon	14085949	14086159	.	+	.	Parent=NewGene_10147.1
13	StringTie	exon	14091925	14093074	.	+	.	Parent=NewGene_10147.1
13	StringTie	gene	14970138	15188192	.	+	.	ID=NewGene_10150
13	StringTie	mRNA	14970138	15188192	.	+	.	ID=NewGene_10150.1;Parent=NewGene_10150
13	StringTie	exon	14970138	14970753	.	+	.	Parent=NewGene_10150.1
13	StringTie	exon	14971216	14971407	.	+	.	Parent=NewGene_10150.1
13	StringTie	exon	14972505	14972587	.	+	.	Parent=NewGene_10150.1
13	StringTie	exon	15186783	15186993	.	+	.	Parent=NewGene_10150.1
13	StringTie	exon	15187138	15187268	.	+	.	Parent=NewGene_10150.1
13	StringTie	exon	15187371	15188192	.	+	.	Parent=NewGene_10150.1
13	StringTie	mRNA	14970175	15188192	.	+	.	ID=NewGene_10150.2;Parent=NewGene_10150
13	StringTie	exon	14970175	14970753	.	+	.	Parent=NewGene_10150.2
13	StringTie	exon	15187138	15187268	.	+	.	Parent=NewGene_10150.2
13	StringTie	exon	15187371	15188192	.	+	.	Parent=NewGene_10150.2
13	StringTie	mRNA	14970459	15188192	.	+	.	ID=NewGene_10150.3;Parent=NewGene_10150
13	StringTie	exon	14970459	14970753	.	+	.	Parent=NewGene_10150.3
13	StringTie	exon	15186783	15186993	.	+	.	Parent=NewGene_10150.3
13	StringTie	exon	15187138	15187268	.	+	.	Parent=NewGene_10150.3
13	StringTie	exon	15187371	15188192	.	+	.	Parent=NewGene_10150.3
13	StringTie	mRNA	14970578	15188192	.	+	.	ID=NewGene_10150.4;Parent=NewGene_10150
13	StringTie	exon	14970578	14970753	.	+	.	Parent=NewGene_10150.4
13	StringTie	exon	15186865	15186993	.	+	.	Parent=NewGene_10150.4
13	StringTie	exon	15187138	15187268	.	+	.	Parent=NewGene_10150.4
13	StringTie	exon	15187371	15188192	.	+	.	Parent=NewGene_10150.4
13	StringTie	mRNA	14970967	15112620	.	+	.	ID=NewGene_10150.5;Parent=NewGene_10150
13	StringTie	exon	14970967	14971407	.	+	.	Parent=NewGene_10150.5
13	StringTie	exon	15112508	15112620	.	+	.	Parent=NewGene_10150.5
13	StringTie	mRNA	15180967	15188192	.	+	.	ID=NewGene_10150.7;Parent=NewGene_10150
13	StringTie	exon	15180967	15181045	.	+	.	Parent=NewGene_10150.7
13	StringTie	exon	15186783	15186993	.	+	.	Parent=NewGene_10150.7
13	StringTie	exon	15187138	15187268	.	+	.	Parent=NewGene_10150.7
13	StringTie	exon	15187371	15188192	.	+	.	Parent=NewGene_10150.7
13	StringTie	mRNA	15182059	15188192	.	+	.	ID=NewGene_10150.8;Parent=NewGene_10150
13	StringTie	exon	15182059	15182101	.	+	.	Parent=NewGene_10150.8
13	StringTie	exon	15186783	15186993	.	+	.	Parent=NewGene_10150.8
13	StringTie	exon	15187138	15187268	.	+	.	Parent=NewGene_10150.8
13	StringTie	exon	15187371	15188192	.	+	.	Parent=NewGene_10150.8
1	StringTie	gene	56167945	56168628	.	+	.	ID=NewGene_10151
1	StringTie	mRNA	56167945	56168628	.	+	.	ID=NewGene_10151.1;Parent=NewGene_10151
1	StringTie	exon	56167945	56168077	.	+	.	Parent=NewGene_10151.1
1	StringTie	exon	56168509	56168628	.	+	.	Parent=NewGene_10151.1
13	StringTie	gene	15616654	15711372	.	-	.	ID=NewGene_10152
13	StringTie	mRNA	15616654	15711372	.	-	.	ID=NewGene_10152.1;Parent=NewGene_10152
13	StringTie	exon	15616654	15617205	.	-	.	Parent=NewGene_10152.1
13	StringTie	exon	15618744	15618863	.	-	.	Parent=NewGene_10152.1
13	StringTie	exon	15656937	15657017	.	-	.	Parent=NewGene_10152.1
13	StringTie	exon	15711223	15711372	.	-	.	Parent=NewGene_10152.1
13	StringTie	mRNA	15616748	15618863	.	-	.	ID=NewGene_10152.2;Parent=NewGene_10152
13	StringTie	exon	15616748	15617205	.	-	.	Parent=NewGene_10152.2
13	StringTie	exon	15618703	15618863	.	-	.	Parent=NewGene_10152.2
13	StringTie	mRNA	15616808	15711372	.	-	.	ID=NewGene_10152.3;Parent=NewGene_10152
13	StringTie	exon	15616808	15617205	.	-	.	Parent=NewGene_10152.3
13	StringTie	exon	15656937	15657017	.	-	.	Parent=NewGene_10152.3
13	StringTie	exon	15711223	15711372	.	-	.	Parent=NewGene_10152.3
13	StringTie	mRNA	15661807	15711372	.	-	.	ID=NewGene_10152.4;Parent=NewGene_10152
13	StringTie	exon	15661807	15662105	.	-	.	Parent=NewGene_10152.4
13	StringTie	exon	15711223	15711372	.	-	.	Parent=NewGene_10152.4
13	StringTie	gene	16617152	16762167	.	-	.	ID=NewGene_10153
13	StringTie	mRNA	16617152	16618213	.	-	.	ID=NewGene_10153.1;Parent=NewGene_10153
13	StringTie	exon	16617152	16617383	.	-	.	Parent=NewGene_10153.1
13	StringTie	exon	16618100	16618213	.	-	.	Parent=NewGene_10153.1
13	StringTie	mRNA	16617198	16762167	.	-	.	ID=NewGene_10153.2;Parent=NewGene_10153
13	StringTie	exon	16617198	16617383	.	-	.	Parent=NewGene_10153.2
13	StringTie	exon	16636160	16636201	.	-	.	Parent=NewGene_10153.2
13	StringTie	exon	16700214	16700317	.	-	.	Parent=NewGene_10153.2
13	StringTie	exon	16704821	16704889	.	-	.	Parent=NewGene_10153.2
13	StringTie	exon	16762058	16762167	.	-	.	Parent=NewGene_10153.2
13	StringTie	mRNA	16758772	16761999	.	-	.	ID=NewGene_10153.3;Parent=NewGene_10153
13	StringTie	exon	16758772	16758954	.	-	.	Parent=NewGene_10153.3
13	StringTie	exon	16761797	16761999	.	-	.	Parent=NewGene_10153.3
13	StringTie	gene	17474480	17502114	.	+	.	ID=NewGene_10154
13	StringTie	mRNA	17474480	17502114	.	+	.	ID=NewGene_10154.1;Parent=NewGene_10154
13	StringTie	exon	17474480	17474560	.	+	.	Parent=NewGene_10154.1
13	StringTie	exon	17501468	17502114	.	+	.	Parent=NewGene_10154.1
13	StringTie	mRNA	17492104	17502114	.	+	.	ID=NewGene_10154.2;Parent=NewGene_10154
13	StringTie	exon	17492104	17492124	.	+	.	Parent=NewGene_10154.2
13	StringTie	exon	17501468	17502114	.	+	.	Parent=NewGene_10154.2
13	StringTie	mRNA	17494941	17502114	.	+	.	ID=NewGene_10154.3;Parent=NewGene_10154
13	StringTie	exon	17494941	17495052	.	+	.	Parent=NewGene_10154.3
13	StringTie	exon	17501468	17502114	.	+	.	Parent=NewGene_10154.3
1	StringTie	gene	1547655	1548756	.	+	.	ID=NewGene_10155
1	StringTie	mRNA	1547655	1548756	.	+	.	ID=NewGene_10155.1;Parent=NewGene_10155
1	StringTie	exon	1547655	1547771	.	+	.	Parent=NewGene_10155.1
1	StringTie	exon	1548502	1548756	.	+	.	Parent=NewGene_10155.1
13	StringTie	gene	17501712	17533695	.	-	.	ID=NewGene_10157
13	StringTie	mRNA	17501712	17533695	.	-	.	ID=NewGene_10157.1;Parent=NewGene_10157
13	StringTie	exon	17501712	17502395	.	-	.	Parent=NewGene_10157.1
13	StringTie	exon	17504053	17504184	.	-	.	Parent=NewGene_10157.1
13	StringTie	exon	17504785	17504863	.	-	.	Parent=NewGene_10157.1
13	StringTie	exon	17532648	17533695	.	-	.	Parent=NewGene_10157.1
13	StringTie	mRNA	17519807	17533695	.	-	.	ID=NewGene_10157.2;Parent=NewGene_10157
13	StringTie	exon	17519807	17519887	.	-	.	Parent=NewGene_10157.2
13	StringTie	exon	17532648	17533695	.	-	.	Parent=NewGene_10157.2
13	StringTie	gene	18032212	18035031	.	+	.	ID=NewGene_10158
13	StringTie	mRNA	18032212	18035031	.	+	.	ID=NewGene_10158.1;Parent=NewGene_10158
13	StringTie	exon	18032212	18032390	.	+	.	Parent=NewGene_10158.1
13	StringTie	exon	18033236	18035031	.	+	.	Parent=NewGene_10158.1
13	StringTie	mRNA	18032417	18035031	.	+	.	ID=NewGene_10158.2;Parent=NewGene_10158
13	StringTie	exon	18032417	18032453	.	+	.	Parent=NewGene_10158.2
13	StringTie	exon	18033236	18035031	.	+	.	Parent=NewGene_10158.2
1	StringTie	gene	56253657	56331352	.	+	.	ID=NewGene_10161
1	StringTie	mRNA	56253657	56270591	.	+	.	ID=NewGene_10161.1;Parent=NewGene_10161
1	StringTie	exon	56253657	56253791	.	+	.	Parent=NewGene_10161.1
1	StringTie	exon	56270143	56270591	.	+	.	Parent=NewGene_10161.1
13	StringTie	gene	18179327	18179701	.	+	.	ID=NewGene_10162
13	StringTie	mRNA	18179327	18179701	.	+	.	ID=NewGene_10162.1;Parent=NewGene_10162
13	StringTie	exon	18179327	18179379	.	+	.	Parent=NewGene_10162.1
13	StringTie	exon	18179418	18179701	.	+	.	Parent=NewGene_10162.1
13	StringTie	gene	18760196	18762051	.	-	.	ID=NewGene_10165
13	StringTie	mRNA	18760196	18762051	.	-	.	ID=NewGene_10165.1;Parent=NewGene_10165
13	StringTie	exon	18760196	18760483	.	-	.	Parent=NewGene_10165.1
13	StringTie	exon	18761716	18762051	.	-	.	Parent=NewGene_10165.1
13	StringTie	gene	18987725	18994572	.	-	.	ID=NewGene_10166
13	StringTie	mRNA	18987725	18994572	.	-	.	ID=NewGene_10166.1;Parent=NewGene_10166
13	StringTie	exon	18987725	18988582	.	-	.	Parent=NewGene_10166.1
13	StringTie	exon	18994442	18994572	.	-	.	Parent=NewGene_10166.1
13	StringTie	mRNA	18988032	18988582	.	-	.	ID=NewGene_10166.2;Parent=NewGene_10166
13	StringTie	exon	18988032	18988355	.	-	.	Parent=NewGene_10166.2
13	StringTie	exon	18988434	18988582	.	-	.	Parent=NewGene_10166.2
1	StringTie	gene	56324401	56376938	.	+	.	ID=NewGene_10167
1	StringTie	mRNA	56324461	56376938	.	+	.	ID=NewGene_10167.2;Parent=NewGene_10167
1	StringTie	exon	56324461	56324503	.	+	.	Parent=NewGene_10167.2
1	StringTie	exon	56346499	56346550	.	+	.	Parent=NewGene_10167.2
1	StringTie	exon	56375402	56375517	.	+	.	Parent=NewGene_10167.2
1	StringTie	exon	56376800	56376938	.	+	.	Parent=NewGene_10167.2
13	StringTie	gene	19085396	19085926	.	+	.	ID=NewGene_10168
13	StringTie	mRNA	19085396	19085926	.	+	.	ID=NewGene_10168.1;Parent=NewGene_10168
13	StringTie	exon	19085396	19085636	.	+	.	Parent=NewGene_10168.1
13	StringTie	exon	19085856	19085926	.	+	.	Parent=NewGene_10168.1
13	StringTie	gene	19694409	19699170	.	+	.	ID=NewGene_10169
13	StringTie	mRNA	19694409	19699170	.	+	.	ID=NewGene_10169.1;Parent=NewGene_10169
13	StringTie	exon	19694409	19694437	.	+	.	Parent=NewGene_10169.1
13	StringTie	exon	19697211	19697267	.	+	.	Parent=NewGene_10169.1
13	StringTie	exon	19698703	19699170	.	+	.	Parent=NewGene_10169.1
1	StringTie	gene	122577924	122618244	.	+	.	ID=NewGene_1017
1	StringTie	mRNA	122579544	122582316	.	+	.	ID=NewGene_1017.2;Parent=NewGene_1017
1	StringTie	exon	122579544	122579733	.	+	.	Parent=NewGene_1017.2
1	StringTie	exon	122581929	122582316	.	+	.	Parent=NewGene_1017.2
1	StringTie	mRNA	122581828	122618244	.	+	.	ID=NewGene_1017.3;Parent=NewGene_1017
1	StringTie	exon	122581828	122582047	.	+	.	Parent=NewGene_1017.3
1	StringTie	exon	122587517	122587618	.	+	.	Parent=NewGene_1017.3
1	StringTie	exon	122602244	122602303	.	+	.	Parent=NewGene_1017.3
1	StringTie	exon	122616693	122616831	.	+	.	Parent=NewGene_1017.3
1	StringTie	exon	122617649	122618244	.	+	.	Parent=NewGene_1017.3
1	StringTie	mRNA	122602244	122618244	.	+	.	ID=NewGene_1017.4;Parent=NewGene_1017
1	StringTie	exon	122602244	122602303	.	+	.	Parent=NewGene_1017.4
1	StringTie	exon	122616693	122618244	.	+	.	Parent=NewGene_1017.4
1	StringTie	mRNA	122602282	122617090	.	+	.	ID=NewGene_1017.5;Parent=NewGene_1017
1	StringTie	exon	122602282	122602303	.	+	.	Parent=NewGene_1017.5
1	StringTie	exon	122616693	122616831	.	+	.	Parent=NewGene_1017.5
1	StringTie	exon	122616939	122617090	.	+	.	Parent=NewGene_1017.5
1	StringTie	mRNA	122609392	122616938	.	+	.	ID=NewGene_1017.6;Parent=NewGene_1017
1	StringTie	exon	122609392	122609491	.	+	.	Parent=NewGene_1017.6
1	StringTie	exon	122616693	122616938	.	+	.	Parent=NewGene_1017.6
13	StringTie	gene	19927353	20308136	.	+	.	ID=NewGene_10170
13	StringTie	mRNA	19927353	20308136	.	+	.	ID=NewGene_10170.1;Parent=NewGene_10170
13	StringTie	exon	19927353	19927389	.	+	.	Parent=NewGene_10170.1
13	StringTie	exon	20005183	20005218	.	+	.	Parent=NewGene_10170.1
13	StringTie	exon	20080299	20080436	.	+	.	Parent=NewGene_10170.1
13	StringTie	exon	20293488	20293531	.	+	.	Parent=NewGene_10170.1
13	StringTie	exon	20307981	20308136	.	+	.	Parent=NewGene_10170.1
13	StringTie	gene	20451712	20591904	.	+	.	ID=NewGene_10171
13	StringTie	mRNA	20451712	20591904	.	+	.	ID=NewGene_10171.1;Parent=NewGene_10171
13	StringTie	exon	20451712	20451785	.	+	.	Parent=NewGene_10171.1
13	StringTie	exon	20476217	20476384	.	+	.	Parent=NewGene_10171.1
13	StringTie	exon	20591803	20591904	.	+	.	Parent=NewGene_10171.1
13	StringTie	mRNA	20451747	20501896	.	+	.	ID=NewGene_10171.2;Parent=NewGene_10171
13	StringTie	exon	20451747	20451785	.	+	.	Parent=NewGene_10171.2
13	StringTie	exon	20476217	20476384	.	+	.	Parent=NewGene_10171.2
13	StringTie	exon	20501767	20501896	.	+	.	Parent=NewGene_10171.2
13	StringTie	gene	21589703	21670378	.	-	.	ID=NewGene_10172
13	StringTie	mRNA	21589703	21670378	.	-	.	ID=NewGene_10172.1;Parent=NewGene_10172
13	StringTie	exon	21589703	21594054	.	-	.	Parent=NewGene_10172.1
13	StringTie	exon	21670091	21670378	.	-	.	Parent=NewGene_10172.1
13	StringTie	mRNA	21589751	21670378	.	-	.	ID=NewGene_10172.2;Parent=NewGene_10172
13	StringTie	exon	21589751	21594054	.	-	.	Parent=NewGene_10172.2
13	StringTie	exon	21659660	21659807	.	-	.	Parent=NewGene_10172.2
13	StringTie	exon	21670091	21670378	.	-	.	Parent=NewGene_10172.2
13	StringTie	mRNA	21667085	21670378	.	-	.	ID=NewGene_10172.3;Parent=NewGene_10172
13	StringTie	exon	21667085	21669346	.	-	.	Parent=NewGene_10172.3
13	StringTie	exon	21670091	21670378	.	-	.	Parent=NewGene_10172.3
13	StringTie	gene	21888039	21907050	.	+	.	ID=NewGene_10173
13	StringTie	mRNA	21888039	21907050	.	+	.	ID=NewGene_10173.1;Parent=NewGene_10173
13	StringTie	exon	21888039	21888465	.	+	.	Parent=NewGene_10173.1
13	StringTie	exon	21905573	21905772	.	+	.	Parent=NewGene_10173.1
13	StringTie	exon	21906949	21907050	.	+	.	Parent=NewGene_10173.1
13	StringTie	gene	21898360	21899209	.	-	.	ID=NewGene_10174
13	StringTie	mRNA	21898360	21899209	.	-	.	ID=NewGene_10174.1;Parent=NewGene_10174
13	StringTie	exon	21898360	21898653	.	-	.	Parent=NewGene_10174.1
13	StringTie	exon	21899124	21899209	.	-	.	Parent=NewGene_10174.1
13	StringTie	mRNA	21898360	21899209	.	-	.	ID=NewGene_10174.2;Parent=NewGene_10174
13	StringTie	exon	21898360	21898653	.	-	.	Parent=NewGene_10174.2
13	StringTie	exon	21898782	21899209	.	-	.	Parent=NewGene_10174.2
13	StringTie	mRNA	21898371	21899123	.	-	.	ID=NewGene_10174.3;Parent=NewGene_10174
13	StringTie	exon	21898371	21898653	.	-	.	Parent=NewGene_10174.3
13	StringTie	exon	21898924	21899123	.	-	.	Parent=NewGene_10174.3
13	StringTie	gene	22136888	22138196	.	-	.	ID=NewGene_10176
13	StringTie	mRNA	22136888	22138196	.	-	.	ID=NewGene_10176.1;Parent=NewGene_10176
13	StringTie	exon	22136888	22137357	.	-	.	Parent=NewGene_10176.1
13	StringTie	exon	22138093	22138196	.	-	.	Parent=NewGene_10176.1
13	StringTie	gene	22251302	22282414	.	+	.	ID=NewGene_10177
13	StringTie	mRNA	22251302	22254328	.	+	.	ID=NewGene_10177.1;Parent=NewGene_10177
13	StringTie	exon	22251302	22251929	.	+	.	Parent=NewGene_10177.1
13	StringTie	exon	22252521	22252612	.	+	.	Parent=NewGene_10177.1
13	StringTie	exon	22254081	22254328	.	+	.	Parent=NewGene_10177.1
13	StringTie	mRNA	22251756	22282414	.	+	.	ID=NewGene_10177.2;Parent=NewGene_10177
13	StringTie	exon	22251756	22252612	.	+	.	Parent=NewGene_10177.2
13	StringTie	exon	22254081	22254147	.	+	.	Parent=NewGene_10177.2
13	StringTie	exon	22266219	22266333	.	+	.	Parent=NewGene_10177.2
13	StringTie	exon	22267733	22267926	.	+	.	Parent=NewGene_10177.2
13	StringTie	exon	22268503	22268624	.	+	.	Parent=NewGene_10177.2
13	StringTie	exon	22268734	22269009	.	+	.	Parent=NewGene_10177.2
13	StringTie	exon	22270998	22271056	.	+	.	Parent=NewGene_10177.2
13	StringTie	exon	22282306	22282414	.	+	.	Parent=NewGene_10177.2
13	StringTie	mRNA	22266032	22268906	.	+	.	ID=NewGene_10177.3;Parent=NewGene_10177
13	StringTie	exon	22266032	22266333	.	+	.	Parent=NewGene_10177.3
13	StringTie	exon	22268503	22268624	.	+	.	Parent=NewGene_10177.3
13	StringTie	exon	22268708	22268906	.	+	.	Parent=NewGene_10177.3
13	StringTie	mRNA	22267491	22269009	.	+	.	ID=NewGene_10177.4;Parent=NewGene_10177
13	StringTie	exon	22267491	22267926	.	+	.	Parent=NewGene_10177.4
13	StringTie	exon	22268503	22269009	.	+	.	Parent=NewGene_10177.4
13	StringTie	gene	22293390	22298495	.	-	.	ID=NewGene_10178
13	StringTie	mRNA	22293390	22298495	.	-	.	ID=NewGene_10178.1;Parent=NewGene_10178
13	StringTie	exon	22293390	22294797	.	-	.	Parent=NewGene_10178.1
13	StringTie	exon	22298307	22298495	.	-	.	Parent=NewGene_10178.1
13	StringTie	mRNA	22293620	22297647	.	-	.	ID=NewGene_10178.2;Parent=NewGene_10178
13	StringTie	exon	22293620	22294797	.	-	.	Parent=NewGene_10178.2
13	StringTie	exon	22296193	22297647	.	-	.	Parent=NewGene_10178.2
13	StringTie	gene	22686915	22707363	.	-	.	ID=NewGene_10179
13	StringTie	mRNA	22686915	22707363	.	-	.	ID=NewGene_10179.1;Parent=NewGene_10179
13	StringTie	exon	22686915	22687416	.	-	.	Parent=NewGene_10179.1
13	StringTie	exon	22707293	22707363	.	-	.	Parent=NewGene_10179.1
13	StringTie	mRNA	22698073	22707363	.	-	.	ID=NewGene_10179.2;Parent=NewGene_10179
13	StringTie	exon	22698073	22699112	.	-	.	Parent=NewGene_10179.2
13	StringTie	exon	22701216	22701300	.	-	.	Parent=NewGene_10179.2
13	StringTie	exon	22707293	22707363	.	-	.	Parent=NewGene_10179.2
13	StringTie	mRNA	22698086	22707363	.	-	.	ID=NewGene_10179.3;Parent=NewGene_10179
13	StringTie	exon	22698086	22699112	.	-	.	Parent=NewGene_10179.3
13	StringTie	exon	22701212	22701300	.	-	.	Parent=NewGene_10179.3
13	StringTie	exon	22702373	22702453	.	-	.	Parent=NewGene_10179.3
13	StringTie	exon	22707293	22707363	.	-	.	Parent=NewGene_10179.3
13	StringTie	mRNA	22698298	22707363	.	-	.	ID=NewGene_10179.4;Parent=NewGene_10179
13	StringTie	exon	22698298	22699112	.	-	.	Parent=NewGene_10179.4
13	StringTie	exon	22707293	22707363	.	-	.	Parent=NewGene_10179.4
1	StringTie	gene	57073437	57109422	.	+	.	ID=NewGene_10183
1	StringTie	mRNA	57073437	57109422	.	+	.	ID=NewGene_10183.1;Parent=NewGene_10183
1	StringTie	exon	57073437	57073603	.	+	.	Parent=NewGene_10183.1
1	StringTie	exon	57077204	57077330	.	+	.	Parent=NewGene_10183.1
1	StringTie	exon	57107821	57109422	.	+	.	Parent=NewGene_10183.1
1	StringTie	mRNA	57073437	57079282	.	+	.	ID=NewGene_10183.2;Parent=NewGene_10183
1	StringTie	exon	57073437	57073603	.	+	.	Parent=NewGene_10183.2
1	StringTie	exon	57073693	57073890	.	+	.	Parent=NewGene_10183.2
1	StringTie	exon	57077204	57079282	.	+	.	Parent=NewGene_10183.2
1	StringTie	mRNA	57073437	57104660	.	+	.	ID=NewGene_10183.3;Parent=NewGene_10183
1	StringTie	exon	57073437	57073603	.	+	.	Parent=NewGene_10183.3
1	StringTie	exon	57073693	57073890	.	+	.	Parent=NewGene_10183.3
1	StringTie	exon	57100190	57100262	.	+	.	Parent=NewGene_10183.3
1	StringTie	exon	57102034	57102159	.	+	.	Parent=NewGene_10183.3
1	StringTie	exon	57104293	57104660	.	+	.	Parent=NewGene_10183.3
1	StringTie	mRNA	57073444	57080524	.	+	.	ID=NewGene_10183.4;Parent=NewGene_10183
1	StringTie	exon	57073444	57073603	.	+	.	Parent=NewGene_10183.4
1	StringTie	exon	57077204	57077330	.	+	.	Parent=NewGene_10183.4
1	StringTie	exon	57080371	57080524	.	+	.	Parent=NewGene_10183.4
1	StringTie	mRNA	57073446	57109422	.	+	.	ID=NewGene_10183.5;Parent=NewGene_10183
1	StringTie	exon	57073446	57073603	.	+	.	Parent=NewGene_10183.5
1	StringTie	exon	57073693	57073890	.	+	.	Parent=NewGene_10183.5
1	StringTie	exon	57107821	57109422	.	+	.	Parent=NewGene_10183.5
1	StringTie	mRNA	57073447	57104660	.	+	.	ID=NewGene_10183.6;Parent=NewGene_10183
1	StringTie	exon	57073447	57073603	.	+	.	Parent=NewGene_10183.6
1	StringTie	exon	57073693	57073890	.	+	.	Parent=NewGene_10183.6
1	StringTie	exon	57102037	57102159	.	+	.	Parent=NewGene_10183.6
1	StringTie	exon	57104293	57104660	.	+	.	Parent=NewGene_10183.6
1	StringTie	mRNA	57073447	57104660	.	+	.	ID=NewGene_10183.7;Parent=NewGene_10183
1	StringTie	exon	57073447	57073603	.	+	.	Parent=NewGene_10183.7
1	StringTie	exon	57073693	57073890	.	+	.	Parent=NewGene_10183.7
1	StringTie	exon	57104293	57104660	.	+	.	Parent=NewGene_10183.7
1	StringTie	gene	57109383	57110860	.	-	.	ID=NewGene_10184
1	StringTie	mRNA	57109383	57110860	.	-	.	ID=NewGene_10184.1;Parent=NewGene_10184
1	StringTie	exon	57109383	57109629	.	-	.	Parent=NewGene_10184.1
1	StringTie	exon	57110206	57110860	.	-	.	Parent=NewGene_10184.1
13	StringTie	gene	23860920	23871582	.	+	.	ID=NewGene_10186
13	StringTie	mRNA	23860920	23871582	.	+	.	ID=NewGene_10186.1;Parent=NewGene_10186
13	StringTie	exon	23860920	23861062	.	+	.	Parent=NewGene_10186.1
13	StringTie	exon	23867921	23868007	.	+	.	Parent=NewGene_10186.1
13	StringTie	exon	23871472	23871582	.	+	.	Parent=NewGene_10186.1
13	StringTie	gene	23998955	23999897	.	+	.	ID=NewGene_10188
13	StringTie	mRNA	23998955	23999897	.	+	.	ID=NewGene_10188.1;Parent=NewGene_10188
13	StringTie	exon	23998955	23999070	.	+	.	Parent=NewGene_10188.1
13	StringTie	exon	23999718	23999897	.	+	.	Parent=NewGene_10188.1
16	StringTie	gene	44961643	44968756	.	+	.	ID=NewGene_1019
16	StringTie	mRNA	44961643	44968756	.	+	.	ID=NewGene_1019.1;Parent=NewGene_1019
16	StringTie	exon	44961643	44961756	.	+	.	Parent=NewGene_1019.1
16	StringTie	exon	44967939	44968756	.	+	.	Parent=NewGene_1019.1
1	StringTie	gene	1569658	1578961	.	-	.	ID=NewGene_10190
1	StringTie	mRNA	1569658	1576775	.	-	.	ID=NewGene_10190.1;Parent=NewGene_10190
1	StringTie	exon	1569658	1571417	.	-	.	Parent=NewGene_10190.1
1	StringTie	exon	1572198	1576775	.	-	.	Parent=NewGene_10190.1
1	StringTie	mRNA	1569678	1578961	.	-	.	ID=NewGene_10190.2;Parent=NewGene_10190
1	StringTie	exon	1569678	1571417	.	-	.	Parent=NewGene_10190.2
1	StringTie	exon	1572198	1572282	.	-	.	Parent=NewGene_10190.2
1	StringTie	exon	1573989	1574269	.	-	.	Parent=NewGene_10190.2
1	StringTie	exon	1576846	1578961	.	-	.	Parent=NewGene_10190.2
13	StringTie	gene	24590651	24592107	.	+	.	ID=NewGene_10192
13	StringTie	mRNA	24590651	24592107	.	+	.	ID=NewGene_10192.1;Parent=NewGene_10192
13	StringTie	exon	24590651	24590672	.	+	.	Parent=NewGene_10192.1
13	StringTie	exon	24591790	24592107	.	+	.	Parent=NewGene_10192.1
13	StringTie	gene	24593686	24595447	.	+	.	ID=NewGene_10193
13	StringTie	mRNA	24593686	24595447	.	+	.	ID=NewGene_10193.1;Parent=NewGene_10193
13	StringTie	exon	24593686	24593729	.	+	.	Parent=NewGene_10193.1
13	StringTie	exon	24594314	24594484	.	+	.	Parent=NewGene_10193.1
13	StringTie	exon	24594924	24595447	.	+	.	Parent=NewGene_10193.1
13	StringTie	gene	24598466	24611795	.	+	.	ID=NewGene_10194
13	StringTie	mRNA	24598466	24611795	.	+	.	ID=NewGene_10194.1;Parent=NewGene_10194
13	StringTie	exon	24598466	24598746	.	+	.	Parent=NewGene_10194.1
13	StringTie	exon	24606068	24606199	.	+	.	Parent=NewGene_10194.1
13	StringTie	exon	24607901	24607992	.	+	.	Parent=NewGene_10194.1
13	StringTie	exon	24611722	24611795	.	+	.	Parent=NewGene_10194.1
1	StringTie	gene	57171750	57178795	.	-	.	ID=NewGene_10195
1	StringTie	mRNA	57171750	57178795	.	-	.	ID=NewGene_10195.1;Parent=NewGene_10195
1	StringTie	exon	57171750	57172364	.	-	.	Parent=NewGene_10195.1
1	StringTie	exon	57175131	57175215	.	-	.	Parent=NewGene_10195.1
1	StringTie	exon	57178366	57178795	.	-	.	Parent=NewGene_10195.1
1	StringTie	mRNA	57172240	57178795	.	-	.	ID=NewGene_10195.2;Parent=NewGene_10195
1	StringTie	exon	57172240	57172364	.	-	.	Parent=NewGene_10195.2
1	StringTie	exon	57178366	57178795	.	-	.	Parent=NewGene_10195.2
13	StringTie	gene	24688331	24691700	.	-	.	ID=NewGene_10196
13	StringTie	mRNA	24688331	24691700	.	-	.	ID=NewGene_10196.1;Parent=NewGene_10196
13	StringTie	exon	24688331	24688744	.	-	.	Parent=NewGene_10196.1
13	StringTie	exon	24691099	24691700	.	-	.	Parent=NewGene_10196.1
13	StringTie	gene	24718503	24725161	.	+	.	ID=NewGene_10197
13	StringTie	mRNA	24718503	24725161	.	+	.	ID=NewGene_10197.1;Parent=NewGene_10197
13	StringTie	exon	24718503	24719056	.	+	.	Parent=NewGene_10197.1
13	StringTie	exon	24723580	24725161	.	+	.	Parent=NewGene_10197.1
13	StringTie	gene	24750114	24750952	.	-	.	ID=NewGene_10199
13	StringTie	mRNA	24750114	24750952	.	-	.	ID=NewGene_10199.1;Parent=NewGene_10199
13	StringTie	exon	24750114	24750477	.	-	.	Parent=NewGene_10199.1
13	StringTie	exon	24750561	24750952	.	-	.	Parent=NewGene_10199.1
13	StringTie	gene	24801231	24815426	.	+	.	ID=NewGene_10202
13	StringTie	mRNA	24801231	24815426	.	+	.	ID=NewGene_10202.1;Parent=NewGene_10202
13	StringTie	exon	24801231	24801359	.	+	.	Parent=NewGene_10202.1
13	StringTie	exon	24803812	24803901	.	+	.	Parent=NewGene_10202.1
13	StringTie	exon	24815359	24815426	.	+	.	Parent=NewGene_10202.1
13	StringTie	gene	24953350	25025811	.	-	.	ID=NewGene_10203
13	StringTie	mRNA	24953350	24992397	.	-	.	ID=NewGene_10203.1;Parent=NewGene_10203
13	StringTie	exon	24953350	24953590	.	-	.	Parent=NewGene_10203.1
13	StringTie	exon	24992349	24992397	.	-	.	Parent=NewGene_10203.1
13	StringTie	mRNA	24953547	25025811	.	-	.	ID=NewGene_10203.2;Parent=NewGene_10203
13	StringTie	exon	24953547	24953590	.	-	.	Parent=NewGene_10203.2
13	StringTie	exon	25025001	25025047	.	-	.	Parent=NewGene_10203.2
13	StringTie	exon	25025483	25025551	.	-	.	Parent=NewGene_10203.2
13	StringTie	exon	25025767	25025811	.	-	.	Parent=NewGene_10203.2
1	StringTie	gene	57181293	57183384	.	+	.	ID=NewGene_10204
1	StringTie	mRNA	57181293	57183384	.	+	.	ID=NewGene_10204.1;Parent=NewGene_10204
1	StringTie	exon	57181293	57181579	.	+	.	Parent=NewGene_10204.1
1	StringTie	exon	57183174	57183384	.	+	.	Parent=NewGene_10204.1
13	StringTie	gene	25950609	25980824	.	+	.	ID=NewGene_10206
13	StringTie	mRNA	25950609	25980824	.	+	.	ID=NewGene_10206.1;Parent=NewGene_10206
13	StringTie	exon	25950609	25950749	.	+	.	Parent=NewGene_10206.1
13	StringTie	exon	25966916	25967066	.	+	.	Parent=NewGene_10206.1
13	StringTie	exon	25969274	25969397	.	+	.	Parent=NewGene_10206.1
13	StringTie	exon	25980453	25980824	.	+	.	Parent=NewGene_10206.1
13	StringTie	mRNA	25950609	25980824	.	+	.	ID=NewGene_10206.2;Parent=NewGene_10206
13	StringTie	exon	25950609	25950749	.	+	.	Parent=NewGene_10206.2
13	StringTie	exon	25966916	25967066	.	+	.	Parent=NewGene_10206.2
13	StringTie	exon	25969237	25969397	.	+	.	Parent=NewGene_10206.2
13	StringTie	exon	25980453	25980824	.	+	.	Parent=NewGene_10206.2
13	StringTie	mRNA	25950671	25980824	.	+	.	ID=NewGene_10206.3;Parent=NewGene_10206
13	StringTie	exon	25950671	25950749	.	+	.	Parent=NewGene_10206.3
13	StringTie	exon	25966916	25967066	.	+	.	Parent=NewGene_10206.3
13	StringTie	exon	25969274	25969465	.	+	.	Parent=NewGene_10206.3
13	StringTie	exon	25980453	25980824	.	+	.	Parent=NewGene_10206.3
13	StringTie	mRNA	25955337	25980824	.	+	.	ID=NewGene_10206.4;Parent=NewGene_10206
13	StringTie	exon	25955337	25955716	.	+	.	Parent=NewGene_10206.4
13	StringTie	exon	25956078	25956239	.	+	.	Parent=NewGene_10206.4
13	StringTie	exon	25966916	25967066	.	+	.	Parent=NewGene_10206.4
13	StringTie	exon	25969274	25969397	.	+	.	Parent=NewGene_10206.4
13	StringTie	exon	25980453	25980824	.	+	.	Parent=NewGene_10206.4
13	StringTie	mRNA	25955672	25980824	.	+	.	ID=NewGene_10206.5;Parent=NewGene_10206
13	StringTie	exon	25955672	25955716	.	+	.	Parent=NewGene_10206.5
13	StringTie	exon	25966916	25967066	.	+	.	Parent=NewGene_10206.5
13	StringTie	exon	25969237	25969397	.	+	.	Parent=NewGene_10206.5
13	StringTie	exon	25980453	25980824	.	+	.	Parent=NewGene_10206.5
13	StringTie	mRNA	25969282	25980824	.	+	.	ID=NewGene_10206.6;Parent=NewGene_10206
13	StringTie	exon	25969282	25969397	.	+	.	Parent=NewGene_10206.6
13	StringTie	exon	25978064	25978174	.	+	.	Parent=NewGene_10206.6
13	StringTie	exon	25980453	25980824	.	+	.	Parent=NewGene_10206.6
13	StringTie	gene	26229812	26236758	.	+	.	ID=NewGene_10207
13	StringTie	mRNA	26229812	26236758	.	+	.	ID=NewGene_10207.1;Parent=NewGene_10207
13	StringTie	exon	26229812	26229961	.	+	.	Parent=NewGene_10207.1
13	StringTie	exon	26235126	26235310	.	+	.	Parent=NewGene_10207.1
13	StringTie	exon	26236703	26236758	.	+	.	Parent=NewGene_10207.1
13	StringTie	gene	26245509	26247779	.	+	.	ID=NewGene_10208
13	StringTie	mRNA	26245509	26247779	.	+	.	ID=NewGene_10208.1;Parent=NewGene_10208
13	StringTie	exon	26245509	26245953	.	+	.	Parent=NewGene_10208.1
13	StringTie	exon	26247730	26247779	.	+	.	Parent=NewGene_10208.1
13	StringTie	gene	26249908	26250869	.	+	.	ID=NewGene_10209
13	StringTie	mRNA	26249908	26250869	.	+	.	ID=NewGene_10209.1;Parent=NewGene_10209
13	StringTie	exon	26249908	26249952	.	+	.	Parent=NewGene_10209.1
13	StringTie	exon	26250520	26250869	.	+	.	Parent=NewGene_10209.1
16	StringTie	gene	45562764	45565462	.	+	.	ID=NewGene_1021
16	StringTie	mRNA	45562764	45565462	.	+	.	ID=NewGene_1021.1;Parent=NewGene_1021
16	StringTie	exon	45562764	45563620	.	+	.	Parent=NewGene_1021.1
16	StringTie	exon	45564644	45564725	.	+	.	Parent=NewGene_1021.1
16	StringTie	exon	45564912	45565462	.	+	.	Parent=NewGene_1021.1
13	StringTie	gene	26535870	26591777	.	+	.	ID=NewGene_10210
13	StringTie	mRNA	26535870	26591777	.	+	.	ID=NewGene_10210.1;Parent=NewGene_10210
13	StringTie	exon	26535870	26535997	.	+	.	Parent=NewGene_10210.1
13	StringTie	exon	26584179	26584395	.	+	.	Parent=NewGene_10210.1
13	StringTie	exon	26591284	26591447	.	+	.	Parent=NewGene_10210.1
13	StringTie	exon	26591626	26591777	.	+	.	Parent=NewGene_10210.1
13	StringTie	gene	26729227	26730067	.	+	.	ID=NewGene_10212
13	StringTie	mRNA	26729227	26730067	.	+	.	ID=NewGene_10212.1;Parent=NewGene_10212
13	StringTie	exon	26729227	26729286	.	+	.	Parent=NewGene_10212.1
13	StringTie	exon	26729491	26730067	.	+	.	Parent=NewGene_10212.1
13	StringTie	gene	26730449	26731743	.	-	.	ID=NewGene_10213
13	StringTie	mRNA	26730449	26731743	.	-	.	ID=NewGene_10213.1;Parent=NewGene_10213
13	StringTie	exon	26730449	26730789	.	-	.	Parent=NewGene_10213.1
13	StringTie	exon	26731450	26731743	.	-	.	Parent=NewGene_10213.1
13	StringTie	gene	28328026	28340764	.	+	.	ID=NewGene_10216
13	StringTie	mRNA	28328026	28340764	.	+	.	ID=NewGene_10216.1;Parent=NewGene_10216
13	StringTie	exon	28328026	28328064	.	+	.	Parent=NewGene_10216.1
13	StringTie	exon	28340511	28340764	.	+	.	Parent=NewGene_10216.1
13	StringTie	gene	28946452	28956004	.	-	.	ID=NewGene_10219
13	StringTie	mRNA	28946452	28956004	.	-	.	ID=NewGene_10219.1;Parent=NewGene_10219
13	StringTie	exon	28946452	28946703	.	-	.	Parent=NewGene_10219.1
13	StringTie	exon	28955865	28956004	.	-	.	Parent=NewGene_10219.1
16	StringTie	gene	45604101	46357017	.	+	.	ID=NewGene_1022
16	StringTie	mRNA	45653984	45886391	.	+	.	ID=NewGene_1022.1;Parent=NewGene_1022
16	StringTie	exon	45653984	45654291	.	+	.	Parent=NewGene_1022.1
16	StringTie	exon	45668918	45669035	.	+	.	Parent=NewGene_1022.1
16	StringTie	exon	45886267	45886391	.	+	.	Parent=NewGene_1022.1
16	StringTie	mRNA	45633107	45664850	.	+	.	ID=NewGene_1022.10;Parent=NewGene_1022
16	StringTie	exon	45633107	45633238	.	+	.	Parent=NewGene_1022.10
16	StringTie	exon	45654216	45654291	.	+	.	Parent=NewGene_1022.10
16	StringTie	exon	45664752	45664850	.	+	.	Parent=NewGene_1022.10
16	StringTie	mRNA	45648929	45805665	.	+	.	ID=NewGene_1022.11;Parent=NewGene_1022
16	StringTie	exon	45648929	45649109	.	+	.	Parent=NewGene_1022.11
16	StringTie	exon	45654216	45654291	.	+	.	Parent=NewGene_1022.11
16	StringTie	exon	45668918	45669035	.	+	.	Parent=NewGene_1022.11
16	StringTie	exon	45805569	45805665	.	+	.	Parent=NewGene_1022.11
16	StringTie	mRNA	45967389	46099554	.	+	.	ID=NewGene_1022.3;Parent=NewGene_1022
16	StringTie	exon	45967389	45967434	.	+	.	Parent=NewGene_1022.3
16	StringTie	exon	45972604	45972666	.	+	.	Parent=NewGene_1022.3
16	StringTie	exon	46010644	46010768	.	+	.	Parent=NewGene_1022.3
16	StringTie	exon	46011976	46012120	.	+	.	Parent=NewGene_1022.3
16	StringTie	exon	46039278	46039414	.	+	.	Parent=NewGene_1022.3
16	StringTie	exon	46057240	46057292	.	+	.	Parent=NewGene_1022.3
16	StringTie	exon	46069672	46069815	.	+	.	Parent=NewGene_1022.3
16	StringTie	exon	46096281	46096373	.	+	.	Parent=NewGene_1022.3
16	StringTie	exon	46098406	46098453	.	+	.	Parent=NewGene_1022.3
16	StringTie	exon	46099379	46099554	.	+	.	Parent=NewGene_1022.3
16	StringTie	mRNA	45604101	45895915	.	+	.	ID=NewGene_1022.5;Parent=NewGene_1022
16	StringTie	exon	45604101	45604326	.	+	.	Parent=NewGene_1022.5
16	StringTie	exon	45604790	45604874	.	+	.	Parent=NewGene_1022.5
16	StringTie	exon	45664752	45664945	.	+	.	Parent=NewGene_1022.5
16	StringTie	exon	45668918	45669035	.	+	.	Parent=NewGene_1022.5
16	StringTie	exon	45895816	45895915	.	+	.	Parent=NewGene_1022.5
16	StringTie	mRNA	45604846	45636704	.	+	.	ID=NewGene_1022.6;Parent=NewGene_1022
16	StringTie	exon	45604846	45604874	.	+	.	Parent=NewGene_1022.6
16	StringTie	exon	45633059	45633238	.	+	.	Parent=NewGene_1022.6
16	StringTie	exon	45635734	45636704	.	+	.	Parent=NewGene_1022.6
16	StringTie	mRNA	45617295	45641175	.	+	.	ID=NewGene_1022.7;Parent=NewGene_1022
16	StringTie	exon	45617295	45617383	.	+	.	Parent=NewGene_1022.7
16	StringTie	exon	45633059	45633238	.	+	.	Parent=NewGene_1022.7
16	StringTie	exon	45641110	45641175	.	+	.	Parent=NewGene_1022.7
16	StringTie	mRNA	45631794	45633106	.	+	.	ID=NewGene_1022.8;Parent=NewGene_1022
16	StringTie	exon	45631794	45632031	.	+	.	Parent=NewGene_1022.8
16	StringTie	exon	45633059	45633106	.	+	.	Parent=NewGene_1022.8
16	StringTie	mRNA	45633107	45636704	.	+	.	ID=NewGene_1022.9;Parent=NewGene_1022
16	StringTie	exon	45633107	45633238	.	+	.	Parent=NewGene_1022.9
16	StringTie	exon	45635760	45636704	.	+	.	Parent=NewGene_1022.9
1	StringTie	gene	1698785	1714261	.	+	.	ID=NewGene_10222
1	StringTie	mRNA	1698785	1714261	.	+	.	ID=NewGene_10222.1;Parent=NewGene_10222
1	StringTie	exon	1698785	1698946	.	+	.	Parent=NewGene_10222.1
1	StringTie	exon	1707172	1708235	.	+	.	Parent=NewGene_10222.1
1	StringTie	exon	1712696	1712784	.	+	.	Parent=NewGene_10222.1
1	StringTie	exon	1713921	1714261	.	+	.	Parent=NewGene_10222.1
1	StringTie	mRNA	1698785	1701202	.	+	.	ID=NewGene_10222.2;Parent=NewGene_10222
1	StringTie	exon	1698785	1698946	.	+	.	Parent=NewGene_10222.2
1	StringTie	exon	1699917	1701202	.	+	.	Parent=NewGene_10222.2
1	StringTie	mRNA	1698942	1710275	.	+	.	ID=NewGene_10222.3;Parent=NewGene_10222
1	StringTie	exon	1698942	1698999	.	+	.	Parent=NewGene_10222.3
1	StringTie	exon	1707172	1710275	.	+	.	Parent=NewGene_10222.3
13	StringTie	gene	29175721	29219594	.	-	.	ID=NewGene_10224
13	StringTie	mRNA	29175721	29182071	.	-	.	ID=NewGene_10224.1;Parent=NewGene_10224
13	StringTie	exon	29175721	29176194	.	-	.	Parent=NewGene_10224.1
13	StringTie	exon	29177605	29177823	.	-	.	Parent=NewGene_10224.1
13	StringTie	exon	29181962	29182071	.	-	.	Parent=NewGene_10224.1
13	StringTie	mRNA	29175721	29189723	.	-	.	ID=NewGene_10224.2;Parent=NewGene_10224
13	StringTie	exon	29175721	29176194	.	-	.	Parent=NewGene_10224.2
13	StringTie	exon	29177605	29177823	.	-	.	Parent=NewGene_10224.2
13	StringTie	exon	29189653	29189723	.	-	.	Parent=NewGene_10224.2
13	StringTie	mRNA	29175759	29190102	.	-	.	ID=NewGene_10224.3;Parent=NewGene_10224
13	StringTie	exon	29175759	29176194	.	-	.	Parent=NewGene_10224.3
13	StringTie	exon	29177605	29177823	.	-	.	Parent=NewGene_10224.3
13	StringTie	exon	29190021	29190102	.	-	.	Parent=NewGene_10224.3
13	StringTie	mRNA	29175828	29209712	.	-	.	ID=NewGene_10224.4;Parent=NewGene_10224
13	StringTie	exon	29175828	29176194	.	-	.	Parent=NewGene_10224.4
13	StringTie	exon	29177605	29177823	.	-	.	Parent=NewGene_10224.4
13	StringTie	exon	29209620	29209712	.	-	.	Parent=NewGene_10224.4
13	StringTie	mRNA	29175924	29219594	.	-	.	ID=NewGene_10224.5;Parent=NewGene_10224
13	StringTie	exon	29175924	29176194	.	-	.	Parent=NewGene_10224.5
13	StringTie	exon	29177605	29177823	.	-	.	Parent=NewGene_10224.5
13	StringTie	exon	29219522	29219594	.	-	.	Parent=NewGene_10224.5
13	StringTie	mRNA	29175935	29194409	.	-	.	ID=NewGene_10224.6;Parent=NewGene_10224
13	StringTie	exon	29175935	29176194	.	-	.	Parent=NewGene_10224.6
13	StringTie	exon	29177605	29177823	.	-	.	Parent=NewGene_10224.6
13	StringTie	exon	29194294	29194409	.	-	.	Parent=NewGene_10224.6
13	StringTie	gene	29289738	29302249	.	+	.	ID=NewGene_10225
13	StringTie	mRNA	29289738	29302249	.	+	.	ID=NewGene_10225.1;Parent=NewGene_10225
13	StringTie	exon	29289738	29289896	.	+	.	Parent=NewGene_10225.1
13	StringTie	exon	29302038	29302249	.	+	.	Parent=NewGene_10225.1
13	StringTie	mRNA	29295929	29302249	.	+	.	ID=NewGene_10225.2;Parent=NewGene_10225
13	StringTie	exon	29295929	29296044	.	+	.	Parent=NewGene_10225.2
13	StringTie	exon	29302038	29302249	.	+	.	Parent=NewGene_10225.2
13	StringTie	gene	29406953	29410410	.	+	.	ID=NewGene_10226
13	StringTie	mRNA	29409606	29410410	.	+	.	ID=NewGene_10226.2;Parent=NewGene_10226
13	StringTie	exon	29409606	29409997	.	+	.	Parent=NewGene_10226.2
13	StringTie	exon	29410257	29410410	.	+	.	Parent=NewGene_10226.2
13	StringTie	gene	29689754	29720486	.	-	.	ID=NewGene_10229
13	StringTie	mRNA	29707617	29720486	.	-	.	ID=NewGene_10229.1;Parent=NewGene_10229
13	StringTie	exon	29707617	29708083	.	-	.	Parent=NewGene_10229.1
13	StringTie	exon	29714957	29715131	.	-	.	Parent=NewGene_10229.1
13	StringTie	exon	29720299	29720486	.	-	.	Parent=NewGene_10229.1
13	StringTie	mRNA	29689754	29694779	.	-	.	ID=NewGene_10229.2;Parent=NewGene_10229
13	StringTie	exon	29689754	29690163	.	-	.	Parent=NewGene_10229.2
13	StringTie	exon	29694160	29694348	.	-	.	Parent=NewGene_10229.2
13	StringTie	exon	29694630	29694779	.	-	.	Parent=NewGene_10229.2
13	StringTie	mRNA	29689764	29694348	.	-	.	ID=NewGene_10229.3;Parent=NewGene_10229
13	StringTie	exon	29689764	29690163	.	-	.	Parent=NewGene_10229.3
13	StringTie	exon	29692031	29692191	.	-	.	Parent=NewGene_10229.3
13	StringTie	exon	29694160	29694348	.	-	.	Parent=NewGene_10229.3
13	StringTie	gene	29996374	30000664	.	+	.	ID=NewGene_10231
13	StringTie	mRNA	29996374	30000664	.	+	.	ID=NewGene_10231.1;Parent=NewGene_10231
13	StringTie	exon	29996374	29996758	.	+	.	Parent=NewGene_10231.1
13	StringTie	exon	29997777	30000664	.	+	.	Parent=NewGene_10231.1
13	StringTie	gene	30325112	30328867	.	-	.	ID=NewGene_10234
13	StringTie	mRNA	30325112	30328867	.	-	.	ID=NewGene_10234.1;Parent=NewGene_10234
13	StringTie	exon	30325112	30326064	.	-	.	Parent=NewGene_10234.1
13	StringTie	exon	30326117	30328867	.	-	.	Parent=NewGene_10234.1
13	StringTie	gene	30583089	30586223	.	-	.	ID=NewGene_10235
13	StringTie	mRNA	30583089	30586223	.	-	.	ID=NewGene_10235.1;Parent=NewGene_10235
13	StringTie	exon	30583089	30583492	.	-	.	Parent=NewGene_10235.1
13	StringTie	exon	30583793	30583892	.	-	.	Parent=NewGene_10235.1
13	StringTie	exon	30586011	30586223	.	-	.	Parent=NewGene_10235.1
13	StringTie	gene	31004751	31005388	.	+	.	ID=NewGene_10236
13	StringTie	mRNA	31004751	31005388	.	+	.	ID=NewGene_10236.1;Parent=NewGene_10236
13	StringTie	exon	31004751	31004881	.	+	.	Parent=NewGene_10236.1
13	StringTie	exon	31005262	31005388	.	+	.	Parent=NewGene_10236.1
13	StringTie	gene	31096233	31105122	.	+	.	ID=NewGene_10239
13	StringTie	mRNA	31096233	31105122	.	+	.	ID=NewGene_10239.1;Parent=NewGene_10239
13	StringTie	exon	31096233	31096314	.	+	.	Parent=NewGene_10239.1
13	StringTie	exon	31103033	31105122	.	+	.	Parent=NewGene_10239.1
16	StringTie	gene	45639850	45646520	.	-	.	ID=NewGene_1024
16	StringTie	mRNA	45639850	45646520	.	-	.	ID=NewGene_1024.1;Parent=NewGene_1024
16	StringTie	exon	45639850	45639875	.	-	.	Parent=NewGene_1024.1
16	StringTie	exon	45640927	45641361	.	-	.	Parent=NewGene_1024.1
16	StringTie	exon	45646185	45646520	.	-	.	Parent=NewGene_1024.1
13	StringTie	gene	31095032	31099399	.	-	.	ID=NewGene_10240
13	StringTie	mRNA	31095032	31099399	.	-	.	ID=NewGene_10240.1;Parent=NewGene_10240
13	StringTie	exon	31095032	31095118	.	-	.	Parent=NewGene_10240.1
13	StringTie	exon	31097509	31099399	.	-	.	Parent=NewGene_10240.1
13	StringTie	gene	31105156	31113471	.	-	.	ID=NewGene_10241
13	StringTie	mRNA	31105156	31113471	.	-	.	ID=NewGene_10241.1;Parent=NewGene_10241
13	StringTie	exon	31105156	31108369	.	-	.	Parent=NewGene_10241.1
13	StringTie	exon	31108652	31113471	.	-	.	Parent=NewGene_10241.1
1	StringTie	gene	57879273	57879590	.	-	.	ID=NewGene_10242
1	StringTie	mRNA	57879273	57879590	.	-	.	ID=NewGene_10242.1;Parent=NewGene_10242
1	StringTie	exon	57879273	57879335	.	-	.	Parent=NewGene_10242.1
1	StringTie	exon	57879389	57879590	.	-	.	Parent=NewGene_10242.1
1	StringTie	gene	58290300	58462110	.	+	.	ID=NewGene_10244
1	StringTie	mRNA	58290300	58451971	.	+	.	ID=NewGene_10244.1;Parent=NewGene_10244
1	StringTie	exon	58290300	58290606	.	+	.	Parent=NewGene_10244.1
1	StringTie	exon	58311903	58311959	.	+	.	Parent=NewGene_10244.1
1	StringTie	exon	58449094	58449286	.	+	.	Parent=NewGene_10244.1
1	StringTie	exon	58451450	58451971	.	+	.	Parent=NewGene_10244.1
1	StringTie	mRNA	58351007	58455690	.	+	.	ID=NewGene_10244.10;Parent=NewGene_10244
1	StringTie	exon	58351007	58351052	.	+	.	Parent=NewGene_10244.10
1	StringTie	exon	58424142	58424218	.	+	.	Parent=NewGene_10244.10
1	StringTie	exon	58449094	58449286	.	+	.	Parent=NewGene_10244.10
1	StringTie	exon	58450329	58450523	.	+	.	Parent=NewGene_10244.10
1	StringTie	exon	58451450	58451637	.	+	.	Parent=NewGene_10244.10
1	StringTie	exon	58454700	58455690	.	+	.	Parent=NewGene_10244.10
1	StringTie	mRNA	58362216	58462110	.	+	.	ID=NewGene_10244.11;Parent=NewGene_10244
1	StringTie	exon	58362216	58362602	.	+	.	Parent=NewGene_10244.11
1	StringTie	exon	58424142	58424218	.	+	.	Parent=NewGene_10244.11
1	StringTie	exon	58430627	58430794	.	+	.	Parent=NewGene_10244.11
1	StringTie	exon	58444706	58444815	.	+	.	Parent=NewGene_10244.11
1	StringTie	exon	58449094	58449286	.	+	.	Parent=NewGene_10244.11
1	StringTie	exon	58450343	58450523	.	+	.	Parent=NewGene_10244.11
1	StringTie	exon	58451450	58451637	.	+	.	Parent=NewGene_10244.11
1	StringTie	exon	58454700	58455027	.	+	.	Parent=NewGene_10244.11
1	StringTie	exon	58456042	58456225	.	+	.	Parent=NewGene_10244.11
1	StringTie	exon	58457743	58462110	.	+	.	Parent=NewGene_10244.11
1	StringTie	mRNA	58290318	58453212	.	+	.	ID=NewGene_10244.12;Parent=NewGene_10244
1	StringTie	exon	58290318	58290428	.	+	.	Parent=NewGene_10244.12
1	StringTie	exon	58290566	58290606	.	+	.	Parent=NewGene_10244.12
1	StringTie	exon	58398615	58398738	.	+	.	Parent=NewGene_10244.12
1	StringTie	exon	58424142	58424218	.	+	.	Parent=NewGene_10244.12
1	StringTie	exon	58444706	58444815	.	+	.	Parent=NewGene_10244.12
1	StringTie	exon	58449094	58449286	.	+	.	Parent=NewGene_10244.12
1	StringTie	exon	58450329	58450523	.	+	.	Parent=NewGene_10244.12
1	StringTie	exon	58451450	58453212	.	+	.	Parent=NewGene_10244.12
1	StringTie	mRNA	58362570	58462110	.	+	.	ID=NewGene_10244.14;Parent=NewGene_10244
1	StringTie	exon	58362570	58362602	.	+	.	Parent=NewGene_10244.14
1	StringTie	exon	58424142	58424218	.	+	.	Parent=NewGene_10244.14
1	StringTie	exon	58449094	58449286	.	+	.	Parent=NewGene_10244.14
1	StringTie	exon	58450343	58450523	.	+	.	Parent=NewGene_10244.14
1	StringTie	exon	58451450	58451637	.	+	.	Parent=NewGene_10244.14
1	StringTie	exon	58454700	58455027	.	+	.	Parent=NewGene_10244.14
1	StringTie	exon	58456042	58456225	.	+	.	Parent=NewGene_10244.14
1	StringTie	exon	58457743	58462110	.	+	.	Parent=NewGene_10244.14
1	StringTie	mRNA	58398650	58462110	.	+	.	ID=NewGene_10244.15;Parent=NewGene_10244
1	StringTie	exon	58398650	58398738	.	+	.	Parent=NewGene_10244.15
1	StringTie	exon	58449094	58449286	.	+	.	Parent=NewGene_10244.15
1	StringTie	exon	58450343	58450523	.	+	.	Parent=NewGene_10244.15
1	StringTie	exon	58451450	58451637	.	+	.	Parent=NewGene_10244.15
1	StringTie	exon	58454700	58455027	.	+	.	Parent=NewGene_10244.15
1	StringTie	exon	58456042	58456225	.	+	.	Parent=NewGene_10244.15
1	StringTie	exon	58457743	58462110	.	+	.	Parent=NewGene_10244.15
1	StringTie	mRNA	58398682	58462110	.	+	.	ID=NewGene_10244.16;Parent=NewGene_10244
1	StringTie	exon	58398682	58398738	.	+	.	Parent=NewGene_10244.16
1	StringTie	exon	58449094	58449286	.	+	.	Parent=NewGene_10244.16
1	StringTie	exon	58450329	58450523	.	+	.	Parent=NewGene_10244.16
1	StringTie	exon	58451450	58451637	.	+	.	Parent=NewGene_10244.16
1	StringTie	exon	58454700	58455027	.	+	.	Parent=NewGene_10244.16
1	StringTie	exon	58456042	58456225	.	+	.	Parent=NewGene_10244.16
1	StringTie	exon	58457743	58462110	.	+	.	Parent=NewGene_10244.16
1	StringTie	mRNA	58415572	58455690	.	+	.	ID=NewGene_10244.17;Parent=NewGene_10244
1	StringTie	exon	58415572	58415672	.	+	.	Parent=NewGene_10244.17
1	StringTie	exon	58424142	58424218	.	+	.	Parent=NewGene_10244.17
1	StringTie	exon	58444706	58444815	.	+	.	Parent=NewGene_10244.17
1	StringTie	exon	58449094	58449286	.	+	.	Parent=NewGene_10244.17
1	StringTie	exon	58450361	58450523	.	+	.	Parent=NewGene_10244.17
1	StringTie	exon	58451450	58451637	.	+	.	Parent=NewGene_10244.17
1	StringTie	exon	58454700	58455690	.	+	.	Parent=NewGene_10244.17
1	StringTie	mRNA	58444713	58455690	.	+	.	ID=NewGene_10244.18;Parent=NewGene_10244
1	StringTie	exon	58444713	58444815	.	+	.	Parent=NewGene_10244.18
1	StringTie	exon	58449094	58449286	.	+	.	Parent=NewGene_10244.18
1	StringTie	exon	58451450	58451637	.	+	.	Parent=NewGene_10244.18
1	StringTie	exon	58454700	58455690	.	+	.	Parent=NewGene_10244.18
1	StringTie	mRNA	58444735	58462110	.	+	.	ID=NewGene_10244.19;Parent=NewGene_10244
1	StringTie	exon	58444735	58444815	.	+	.	Parent=NewGene_10244.19
1	StringTie	exon	58449094	58449286	.	+	.	Parent=NewGene_10244.19
1	StringTie	exon	58450343	58450523	.	+	.	Parent=NewGene_10244.19
1	StringTie	exon	58451450	58451696	.	+	.	Parent=NewGene_10244.19
1	StringTie	exon	58454700	58455027	.	+	.	Parent=NewGene_10244.19
1	StringTie	exon	58456042	58456225	.	+	.	Parent=NewGene_10244.19
1	StringTie	exon	58457743	58462110	.	+	.	Parent=NewGene_10244.19
1	StringTie	mRNA	58290339	58455027	.	+	.	ID=NewGene_10244.2;Parent=NewGene_10244
1	StringTie	exon	58290339	58290428	.	+	.	Parent=NewGene_10244.2
1	StringTie	exon	58290537	58290606	.	+	.	Parent=NewGene_10244.2
1	StringTie	exon	58398615	58398738	.	+	.	Parent=NewGene_10244.2
1	StringTie	exon	58424142	58424218	.	+	.	Parent=NewGene_10244.2
1	StringTie	exon	58449094	58449286	.	+	.	Parent=NewGene_10244.2
1	StringTie	exon	58451450	58451637	.	+	.	Parent=NewGene_10244.2
1	StringTie	exon	58454700	58455027	.	+	.	Parent=NewGene_10244.2
1	StringTie	mRNA	58444735	58462110	.	+	.	ID=NewGene_10244.20;Parent=NewGene_10244
1	StringTie	exon	58444735	58444815	.	+	.	Parent=NewGene_10244.20
1	StringTie	exon	58449094	58449286	.	+	.	Parent=NewGene_10244.20
1	StringTie	exon	58450347	58450523	.	+	.	Parent=NewGene_10244.20
1	StringTie	exon	58451450	58451696	.	+	.	Parent=NewGene_10244.20
1	StringTie	exon	58454700	58455027	.	+	.	Parent=NewGene_10244.20
1	StringTie	exon	58456039	58456225	.	+	.	Parent=NewGene_10244.20
1	StringTie	exon	58457743	58462110	.	+	.	Parent=NewGene_10244.20
1	StringTie	mRNA	58290318	58455690	.	+	.	ID=NewGene_10244.21;Parent=NewGene_10244
1	StringTie	exon	58290318	58290428	.	+	.	Parent=NewGene_10244.21
1	StringTie	exon	58449094	58449286	.	+	.	Parent=NewGene_10244.21
1	StringTie	exon	58451450	58451637	.	+	.	Parent=NewGene_10244.21
1	StringTie	exon	58454700	58455690	.	+	.	Parent=NewGene_10244.21
1	StringTie	mRNA	58290323	58462110	.	+	.	ID=NewGene_10244.23;Parent=NewGene_10244
1	StringTie	exon	58290323	58290428	.	+	.	Parent=NewGene_10244.23
1	StringTie	exon	58424142	58424218	.	+	.	Parent=NewGene_10244.23
1	StringTie	exon	58449094	58449286	.	+	.	Parent=NewGene_10244.23
1	StringTie	exon	58450343	58450523	.	+	.	Parent=NewGene_10244.23
1	StringTie	exon	58451450	58451637	.	+	.	Parent=NewGene_10244.23
1	StringTie	exon	58454700	58455027	.	+	.	Parent=NewGene_10244.23
1	StringTie	exon	58456042	58456225	.	+	.	Parent=NewGene_10244.23
1	StringTie	exon	58457743	58462110	.	+	.	Parent=NewGene_10244.23
1	StringTie	mRNA	58290324	58462110	.	+	.	ID=NewGene_10244.24;Parent=NewGene_10244
1	StringTie	exon	58290324	58290428	.	+	.	Parent=NewGene_10244.24
1	StringTie	exon	58311903	58311959	.	+	.	Parent=NewGene_10244.24
1	StringTie	exon	58349105	58349200	.	+	.	Parent=NewGene_10244.24
1	StringTie	exon	58351009	58351052	.	+	.	Parent=NewGene_10244.24
1	StringTie	exon	58449094	58449286	.	+	.	Parent=NewGene_10244.24
1	StringTie	exon	58450343	58450523	.	+	.	Parent=NewGene_10244.24
1	StringTie	exon	58451450	58451637	.	+	.	Parent=NewGene_10244.24
1	StringTie	exon	58454700	58455027	.	+	.	Parent=NewGene_10244.24
1	StringTie	exon	58456042	58456225	.	+	.	Parent=NewGene_10244.24
1	StringTie	exon	58457743	58462110	.	+	.	Parent=NewGene_10244.24
1	StringTie	mRNA	58290328	58455690	.	+	.	ID=NewGene_10244.25;Parent=NewGene_10244
1	StringTie	exon	58290328	58290428	.	+	.	Parent=NewGene_10244.25
1	StringTie	exon	58290537	58290606	.	+	.	Parent=NewGene_10244.25
1	StringTie	exon	58424142	58424218	.	+	.	Parent=NewGene_10244.25
1	StringTie	exon	58444706	58444815	.	+	.	Parent=NewGene_10244.25
1	StringTie	exon	58449094	58449286	.	+	.	Parent=NewGene_10244.25
1	StringTie	exon	58450329	58450523	.	+	.	Parent=NewGene_10244.25
1	StringTie	exon	58451450	58451637	.	+	.	Parent=NewGene_10244.25
1	StringTie	exon	58454700	58455690	.	+	.	Parent=NewGene_10244.25
1	StringTie	mRNA	58290339	58462110	.	+	.	ID=NewGene_10244.26;Parent=NewGene_10244
1	StringTie	exon	58290339	58290428	.	+	.	Parent=NewGene_10244.26
1	StringTie	exon	58449094	58449286	.	+	.	Parent=NewGene_10244.26
1	StringTie	exon	58450329	58450523	.	+	.	Parent=NewGene_10244.26
1	StringTie	exon	58451450	58451637	.	+	.	Parent=NewGene_10244.26
1	StringTie	exon	58454700	58455027	.	+	.	Parent=NewGene_10244.26
1	StringTie	exon	58456042	58462110	.	+	.	Parent=NewGene_10244.26
1	StringTie	mRNA	58290339	58462110	.	+	.	ID=NewGene_10244.27;Parent=NewGene_10244
1	StringTie	exon	58290339	58290428	.	+	.	Parent=NewGene_10244.27
1	StringTie	exon	58290566	58290606	.	+	.	Parent=NewGene_10244.27
1	StringTie	exon	58398615	58398738	.	+	.	Parent=NewGene_10244.27
1	StringTie	exon	58424142	58424218	.	+	.	Parent=NewGene_10244.27
1	StringTie	exon	58449094	58449286	.	+	.	Parent=NewGene_10244.27
1	StringTie	exon	58450343	58450523	.	+	.	Parent=NewGene_10244.27
1	StringTie	exon	58451450	58451637	.	+	.	Parent=NewGene_10244.27
1	StringTie	exon	58454700	58455027	.	+	.	Parent=NewGene_10244.27
1	StringTie	exon	58456039	58456225	.	+	.	Parent=NewGene_10244.27
1	StringTie	exon	58457743	58462110	.	+	.	Parent=NewGene_10244.27
1	StringTie	mRNA	58290339	58455690	.	+	.	ID=NewGene_10244.3;Parent=NewGene_10244
1	StringTie	exon	58290339	58290428	.	+	.	Parent=NewGene_10244.3
1	StringTie	exon	58449094	58449286	.	+	.	Parent=NewGene_10244.3
1	StringTie	exon	58450343	58450523	.	+	.	Parent=NewGene_10244.3
1	StringTie	exon	58451450	58451637	.	+	.	Parent=NewGene_10244.3
1	StringTie	exon	58454700	58455690	.	+	.	Parent=NewGene_10244.3
1	StringTie	mRNA	58290339	58455027	.	+	.	ID=NewGene_10244.4;Parent=NewGene_10244
1	StringTie	exon	58290339	58290428	.	+	.	Parent=NewGene_10244.4
1	StringTie	exon	58290566	58290606	.	+	.	Parent=NewGene_10244.4
1	StringTie	exon	58398615	58398738	.	+	.	Parent=NewGene_10244.4
1	StringTie	exon	58424142	58424218	.	+	.	Parent=NewGene_10244.4
1	StringTie	exon	58449094	58449286	.	+	.	Parent=NewGene_10244.4
1	StringTie	exon	58450347	58450523	.	+	.	Parent=NewGene_10244.4
1	StringTie	exon	58451450	58451637	.	+	.	Parent=NewGene_10244.4
1	StringTie	exon	58454700	58455027	.	+	.	Parent=NewGene_10244.4
1	StringTie	mRNA	58290349	58415673	.	+	.	ID=NewGene_10244.6;Parent=NewGene_10244
1	StringTie	exon	58290349	58290606	.	+	.	Parent=NewGene_10244.6
1	StringTie	exon	58415538	58415673	.	+	.	Parent=NewGene_10244.6
1	StringTie	mRNA	58290580	58454699	.	+	.	ID=NewGene_10244.7;Parent=NewGene_10244
1	StringTie	exon	58290580	58290606	.	+	.	Parent=NewGene_10244.7
1	StringTie	exon	58398615	58398738	.	+	.	Parent=NewGene_10244.7
1	StringTie	exon	58424142	58424218	.	+	.	Parent=NewGene_10244.7
1	StringTie	exon	58449094	58449286	.	+	.	Parent=NewGene_10244.7
1	StringTie	exon	58451450	58453212	.	+	.	Parent=NewGene_10244.7
1	StringTie	exon	58453485	58454699	.	+	.	Parent=NewGene_10244.7
1	StringTie	mRNA	58311922	58462110	.	+	.	ID=NewGene_10244.8;Parent=NewGene_10244
1	StringTie	exon	58311922	58311959	.	+	.	Parent=NewGene_10244.8
1	StringTie	exon	58430627	58430794	.	+	.	Parent=NewGene_10244.8
1	StringTie	exon	58449094	58449286	.	+	.	Parent=NewGene_10244.8
1	StringTie	exon	58450343	58450523	.	+	.	Parent=NewGene_10244.8
1	StringTie	exon	58451450	58451637	.	+	.	Parent=NewGene_10244.8
1	StringTie	exon	58454700	58455027	.	+	.	Parent=NewGene_10244.8
1	StringTie	exon	58456042	58456225	.	+	.	Parent=NewGene_10244.8
1	StringTie	exon	58457743	58462110	.	+	.	Parent=NewGene_10244.8
1	StringTie	mRNA	58351007	58462110	.	+	.	ID=NewGene_10244.9;Parent=NewGene_10244
1	StringTie	exon	58351007	58351052	.	+	.	Parent=NewGene_10244.9
1	StringTie	exon	58424142	58424218	.	+	.	Parent=NewGene_10244.9
1	StringTie	exon	58449094	58449286	.	+	.	Parent=NewGene_10244.9
1	StringTie	exon	58450343	58450523	.	+	.	Parent=NewGene_10244.9
1	StringTie	exon	58451450	58451637	.	+	.	Parent=NewGene_10244.9
1	StringTie	exon	58454700	58455027	.	+	.	Parent=NewGene_10244.9
1	StringTie	exon	58456042	58462110	.	+	.	Parent=NewGene_10244.9
13	StringTie	gene	32439555	32444833	.	-	.	ID=NewGene_10245
13	StringTie	mRNA	32439555	32444833	.	-	.	ID=NewGene_10245.1;Parent=NewGene_10245
13	StringTie	exon	32439555	32439600	.	-	.	Parent=NewGene_10245.1
13	StringTie	exon	32444427	32444833	.	-	.	Parent=NewGene_10245.1
1	StringTie	gene	58472786	58475078	.	-	.	ID=NewGene_10246
1	StringTie	mRNA	58472786	58475078	.	-	.	ID=NewGene_10246.1;Parent=NewGene_10246
1	StringTie	exon	58472786	58472857	.	-	.	Parent=NewGene_10246.1
1	StringTie	exon	58474852	58475078	.	-	.	Parent=NewGene_10246.1
13	StringTie	gene	32639448	32641056	.	-	.	ID=NewGene_10247
13	StringTie	mRNA	32639448	32641056	.	-	.	ID=NewGene_10247.1;Parent=NewGene_10247
13	StringTie	exon	32639448	32639538	.	-	.	Parent=NewGene_10247.1
13	StringTie	exon	32640863	32641056	.	-	.	Parent=NewGene_10247.1
13	StringTie	gene	33062702	33069419	.	+	.	ID=NewGene_10248
13	StringTie	mRNA	33062702	33069419	.	+	.	ID=NewGene_10248.1;Parent=NewGene_10248
13	StringTie	exon	33062702	33063169	.	+	.	Parent=NewGene_10248.1
13	StringTie	exon	33069205	33069260	.	+	.	Parent=NewGene_10248.1
13	StringTie	exon	33069369	33069419	.	+	.	Parent=NewGene_10248.1
16	StringTie	gene	45996591	46102912	.	-	.	ID=NewGene_1025
16	StringTie	mRNA	46053116	46102912	.	-	.	ID=NewGene_1025.2;Parent=NewGene_1025
16	StringTie	exon	46053116	46058501	.	-	.	Parent=NewGene_1025.2
16	StringTie	exon	46102656	46102912	.	-	.	Parent=NewGene_1025.2
16	StringTie	mRNA	46053754	46102912	.	-	.	ID=NewGene_1025.3;Parent=NewGene_1025
16	StringTie	exon	46053754	46058501	.	-	.	Parent=NewGene_1025.3
16	StringTie	exon	46102592	46102912	.	-	.	Parent=NewGene_1025.3
13	StringTie	gene	33944217	33951923	.	-	.	ID=NewGene_10251
13	StringTie	mRNA	33944217	33951923	.	-	.	ID=NewGene_10251.1;Parent=NewGene_10251
13	StringTie	exon	33944217	33946666	.	-	.	Parent=NewGene_10251.1
13	StringTie	exon	33951574	33951923	.	-	.	Parent=NewGene_10251.1
13	StringTie	mRNA	33944888	33948258	.	-	.	ID=NewGene_10251.2;Parent=NewGene_10251
13	StringTie	exon	33944888	33946666	.	-	.	Parent=NewGene_10251.2
13	StringTie	exon	33946986	33948258	.	-	.	Parent=NewGene_10251.2
13	StringTie	mRNA	33944888	33951923	.	-	.	ID=NewGene_10251.3;Parent=NewGene_10251
13	StringTie	exon	33944888	33946346	.	-	.	Parent=NewGene_10251.3
13	StringTie	exon	33951574	33951923	.	-	.	Parent=NewGene_10251.3
13	StringTie	gene	34031210	34035488	.	+	.	ID=NewGene_10252
13	StringTie	mRNA	34031210	34033881	.	+	.	ID=NewGene_10252.1;Parent=NewGene_10252
13	StringTie	exon	34031210	34031942	.	+	.	Parent=NewGene_10252.1
13	StringTie	exon	34033826	34033881	.	+	.	Parent=NewGene_10252.1
13	StringTie	mRNA	34031604	34035488	.	+	.	ID=NewGene_10252.2;Parent=NewGene_10252
13	StringTie	exon	34031604	34031942	.	+	.	Parent=NewGene_10252.2
13	StringTie	exon	34035429	34035488	.	+	.	Parent=NewGene_10252.2
1	StringTie	gene	58628246	58649335	.	-	.	ID=NewGene_10253
1	StringTie	mRNA	58628246	58649335	.	-	.	ID=NewGene_10253.1;Parent=NewGene_10253
1	StringTie	exon	58628246	58628482	.	-	.	Parent=NewGene_10253.1
1	StringTie	exon	58649254	58649335	.	-	.	Parent=NewGene_10253.1
13	StringTie	gene	34207109	34219133	.	+	.	ID=NewGene_10255
13	StringTie	mRNA	34207109	34219133	.	+	.	ID=NewGene_10255.1;Parent=NewGene_10255
13	StringTie	exon	34207109	34207243	.	+	.	Parent=NewGene_10255.1
13	StringTie	exon	34218712	34219133	.	+	.	Parent=NewGene_10255.1
13	StringTie	gene	34207129	34208117	.	-	.	ID=NewGene_10257
13	StringTie	mRNA	34207129	34207880	.	-	.	ID=NewGene_10257.1;Parent=NewGene_10257
13	StringTie	exon	34207129	34207276	.	-	.	Parent=NewGene_10257.1
13	StringTie	exon	34207411	34207880	.	-	.	Parent=NewGene_10257.1
13	StringTie	gene	34565930	34569232	.	+	.	ID=NewGene_10260
13	StringTie	mRNA	34565930	34569232	.	+	.	ID=NewGene_10260.1;Parent=NewGene_10260
13	StringTie	exon	34565930	34566085	.	+	.	Parent=NewGene_10260.1
13	StringTie	exon	34567298	34567341	.	+	.	Parent=NewGene_10260.1
13	StringTie	exon	34568231	34569232	.	+	.	Parent=NewGene_10260.1
13	StringTie	gene	35020350	35023004	.	+	.	ID=NewGene_10263
13	StringTie	mRNA	35020350	35023004	.	+	.	ID=NewGene_10263.1;Parent=NewGene_10263
13	StringTie	exon	35020350	35022196	.	+	.	Parent=NewGene_10263.1
13	StringTie	exon	35022217	35023004	.	+	.	Parent=NewGene_10263.1
13	StringTie	gene	35203110	35205178	.	-	.	ID=NewGene_10264
13	StringTie	mRNA	35203110	35205178	.	-	.	ID=NewGene_10264.1;Parent=NewGene_10264
13	StringTie	exon	35203110	35203811	.	-	.	Parent=NewGene_10264.1
13	StringTie	exon	35204743	35204861	.	-	.	Parent=NewGene_10264.1
13	StringTie	exon	35205124	35205178	.	-	.	Parent=NewGene_10264.1
13	StringTie	gene	37107008	37120728	.	+	.	ID=NewGene_10266
13	StringTie	mRNA	37107008	37120728	.	+	.	ID=NewGene_10266.1;Parent=NewGene_10266
13	StringTie	exon	37107008	37107081	.	+	.	Parent=NewGene_10266.1
13	StringTie	exon	37120516	37120728	.	+	.	Parent=NewGene_10266.1
13	StringTie	gene	37140523	37233167	.	+	.	ID=NewGene_10267
13	StringTie	mRNA	37140523	37233167	.	+	.	ID=NewGene_10267.1;Parent=NewGene_10267
13	StringTie	exon	37140523	37140779	.	+	.	Parent=NewGene_10267.1
13	StringTie	exon	37145448	37145608	.	+	.	Parent=NewGene_10267.1
13	StringTie	exon	37146491	37146627	.	+	.	Parent=NewGene_10267.1
13	StringTie	exon	37155673	37155812	.	+	.	Parent=NewGene_10267.1
13	StringTie	exon	37158198	37158306	.	+	.	Parent=NewGene_10267.1
13	StringTie	exon	37194284	37194453	.	+	.	Parent=NewGene_10267.1
13	StringTie	exon	37233115	37233167	.	+	.	Parent=NewGene_10267.1
13	StringTie	mRNA	37140536	37178646	.	+	.	ID=NewGene_10267.2;Parent=NewGene_10267
13	StringTie	exon	37140536	37140779	.	+	.	Parent=NewGene_10267.2
13	StringTie	exon	37145448	37145635	.	+	.	Parent=NewGene_10267.2
13	StringTie	exon	37146491	37146627	.	+	.	Parent=NewGene_10267.2
13	StringTie	exon	37153550	37153712	.	+	.	Parent=NewGene_10267.2
13	StringTie	exon	37155673	37155812	.	+	.	Parent=NewGene_10267.2
13	StringTie	exon	37158198	37158306	.	+	.	Parent=NewGene_10267.2
13	StringTie	exon	37178227	37178646	.	+	.	Parent=NewGene_10267.2
13	StringTie	mRNA	37149744	37178646	.	+	.	ID=NewGene_10267.3;Parent=NewGene_10267
13	StringTie	exon	37149744	37149810	.	+	.	Parent=NewGene_10267.3
13	StringTie	exon	37155673	37155812	.	+	.	Parent=NewGene_10267.3
13	StringTie	exon	37158198	37158306	.	+	.	Parent=NewGene_10267.3
13	StringTie	exon	37178227	37178646	.	+	.	Parent=NewGene_10267.3
13	StringTie	mRNA	37155586	37175947	.	+	.	ID=NewGene_10267.4;Parent=NewGene_10267
13	StringTie	exon	37155586	37155812	.	+	.	Parent=NewGene_10267.4
13	StringTie	exon	37158198	37158306	.	+	.	Parent=NewGene_10267.4
13	StringTie	exon	37175873	37175947	.	+	.	Parent=NewGene_10267.4
13	StringTie	gene	37210275	37217332	.	-	.	ID=NewGene_10268
13	StringTie	mRNA	37210275	37217332	.	-	.	ID=NewGene_10268.1;Parent=NewGene_10268
13	StringTie	exon	37210275	37211013	.	-	.	Parent=NewGene_10268.1
13	StringTie	exon	37211705	37211801	.	-	.	Parent=NewGene_10268.1
13	StringTie	exon	37217146	37217332	.	-	.	Parent=NewGene_10268.1
13	StringTie	mRNA	37213074	37217332	.	-	.	ID=NewGene_10268.2;Parent=NewGene_10268
13	StringTie	exon	37213074	37213782	.	-	.	Parent=NewGene_10268.2
13	StringTie	exon	37217146	37217332	.	-	.	Parent=NewGene_10268.2
13	StringTie	gene	37367191	37372605	.	-	.	ID=NewGene_10269
13	StringTie	mRNA	37367191	37368134	.	-	.	ID=NewGene_10269.1;Parent=NewGene_10269
13	StringTie	exon	37367191	37367408	.	-	.	Parent=NewGene_10269.1
13	StringTie	exon	37367620	37368134	.	-	.	Parent=NewGene_10269.1
13	StringTie	mRNA	37367306	37372605	.	-	.	ID=NewGene_10269.2;Parent=NewGene_10269
13	StringTie	exon	37367306	37367408	.	-	.	Parent=NewGene_10269.2
13	StringTie	exon	37371959	37372079	.	-	.	Parent=NewGene_10269.2
13	StringTie	exon	37372191	37372605	.	-	.	Parent=NewGene_10269.2
13	StringTie	mRNA	37367354	37372605	.	-	.	ID=NewGene_10269.3;Parent=NewGene_10269
13	StringTie	exon	37367354	37367408	.	-	.	Parent=NewGene_10269.3
13	StringTie	exon	37371959	37372079	.	-	.	Parent=NewGene_10269.3
13	StringTie	exon	37372204	37372605	.	-	.	Parent=NewGene_10269.3
1	StringTie	gene	1758326	1767960	.	+	.	ID=NewGene_10271
1	StringTie	mRNA	1758326	1767960	.	+	.	ID=NewGene_10271.1;Parent=NewGene_10271
1	StringTie	exon	1758326	1758543	.	+	.	Parent=NewGene_10271.1
1	StringTie	exon	1767666	1767744	.	+	.	Parent=NewGene_10271.1
1	StringTie	exon	1767851	1767960	.	+	.	Parent=NewGene_10271.1
1	StringTie	mRNA	1758495	1761847	.	+	.	ID=NewGene_10271.2;Parent=NewGene_10271
1	StringTie	exon	1758495	1758543	.	+	.	Parent=NewGene_10271.2
1	StringTie	exon	1761313	1761847	.	+	.	Parent=NewGene_10271.2
13	StringTie	gene	38434050	38438619	.	-	.	ID=NewGene_10273
13	StringTie	mRNA	38434050	38438619	.	-	.	ID=NewGene_10273.1;Parent=NewGene_10273
13	StringTie	exon	38434050	38434605	.	-	.	Parent=NewGene_10273.1
13	StringTie	exon	38438589	38438619	.	-	.	Parent=NewGene_10273.1
13	StringTie	gene	40275752	40276528	.	+	.	ID=NewGene_10276
13	StringTie	mRNA	40275752	40276528	.	+	.	ID=NewGene_10276.1;Parent=NewGene_10276
13	StringTie	exon	40275752	40275941	.	+	.	Parent=NewGene_10276.1
13	StringTie	exon	40276457	40276528	.	+	.	Parent=NewGene_10276.1
13	StringTie	gene	40309493	40369767	.	-	.	ID=NewGene_10277
13	StringTie	mRNA	40309493	40369767	.	-	.	ID=NewGene_10277.1;Parent=NewGene_10277
13	StringTie	exon	40309493	40309556	.	-	.	Parent=NewGene_10277.1
13	StringTie	exon	40369408	40369767	.	-	.	Parent=NewGene_10277.1
13	StringTie	gene	40321402	40364512	.	-	.	ID=NewGene_10278
13	StringTie	mRNA	40321402	40364512	.	-	.	ID=NewGene_10278.1;Parent=NewGene_10278
13	StringTie	exon	40321402	40321481	.	-	.	Parent=NewGene_10278.1
13	StringTie	exon	40364151	40364512	.	-	.	Parent=NewGene_10278.1
13	StringTie	gene	40445422	40446765	.	+	.	ID=NewGene_10282
13	StringTie	mRNA	40445422	40446765	.	+	.	ID=NewGene_10282.1;Parent=NewGene_10282
13	StringTie	exon	40445422	40445693	.	+	.	Parent=NewGene_10282.1
13	StringTie	exon	40446569	40446765	.	+	.	Parent=NewGene_10282.1
13	StringTie	gene	40768763	40953986	.	+	.	ID=NewGene_10284
13	StringTie	mRNA	40768763	40953986	.	+	.	ID=NewGene_10284.1;Parent=NewGene_10284
13	StringTie	exon	40768763	40768929	.	+	.	Parent=NewGene_10284.1
13	StringTie	exon	40783782	40783844	.	+	.	Parent=NewGene_10284.1
[truncated: 73,838 more rows]
