# Supplementary material for: Integrated Multi-Omics Analysis Reveals Stage-Specific Molecular Modules Regulating Uterine Function and Fecundity in Large White Pigs Across Reproductive Lifespan
Source: Biology (Basel). 2025 Nov 13;14(11):1589. doi: 10.3390/biology14111589 (PMC12649833; doi:10.3390/biology14111589)
Supplement: Supplementary file 1 [file biology-14-01589-s001.zip › Supplementary Materials S8-The novel genes were sequentially aligned with the databases and were annotated/All_Database_annotation.xls]

## Sheet: Integrated_Function.anno
#GeneID	COG_class	COG_class_annotation	GO_annotation	KEGG_annotation	KOG_class	KOG_class_annotation	Pfam_annotation	Swissprot_annotation	TrEMBL_annotation	eggNOG_class	eggNOG_class_annotation	nr_annotation
NewGene_8088	[V]	Defense mechanisms	Molecular Function: ATP binding (GO:0005524);; Cellular Component: integral component of membrane (GO:0016021);; Molecular Function: ATPase activity (GO:0016887);; Molecular Function: ATPase-coupled transmembrane transporter activity (GO:0042626);;	K05673|4.31e-66|ssc:100153359|K05673 ATP-binding cassette, subfamily C (CFTR/MRP), member 4 | (RefSeq) multidrug resistance-associated protein 4-like isoform X1	[Q]	Secondary metabolites biosynthesis, transport and catabolism	ABC transporter	Cystic fibrosis transmembrane conductance regulator OS=Ateles geoffroyi OX=9509 GN=CFTR PE=3 SV=1	Uncharacterized protein OS=Sus scrofa OX=9823 GN=LOC100518860 PE=1 SV=1	Q	Secondary metabolites biosynthesis, transport and catabolism	multidrug resistance-associated protein 4-like [Sus scrofa]
NewGene_8304	--	--	Molecular Function: structural molecule activity (GO:0005198);; Cellular Component: bicellular tight junction (GO:0005923);; Cellular Component: integral component of membrane (GO:0016021);;	--	--	--	--	--	Uncharacterized protein OS=Sus scrofa OX=9823 PE=3 SV=1	--	--	--
NewGene_10822	--	--	--	--	--	--	--	LINE-1 reverse transcriptase homolog OS=Nycticebus coucang OX=9470 PE=4 SV=1	DUF1725 domain-containing protein OS=Sus scrofa OX=9823 PE=4 SV=1	S	Function unknown	hypothetical protein M91_16983, partial [Bos mutus]
NewGene_8329	--	--	Molecular Function: GTPase activator activity (GO:0005096);; Molecular Function: metal ion binding (GO:0046872);; Molecular Function: phosphatidylinositol bisphosphate binding (GO:1902936);;	--	--	--	--	--	Uncharacterized protein OS=Sus scrofa OX=9823 GN=ADAP1 PE=4 SV=1	--	--	--
NewGene_2917	--	--	Cellular Component: nucleus (GO:0005634);; Biological Process: negative regulation of transcription, DNA-templated (GO:0045892);;	--	--	--	--	--	Negative elongation factor D OS=Sus scrofa OX=9823 GN=NELFCD PE=3 SV=3	--	--	lysosome-associated membrane glycoprotein 3 isoform X1 [Sus scrofa]
NewGene_1350	--	--	Cellular Component: integral component of membrane (GO:0016021);;	--	--	--	--	--	Zinc finger protein 277 isoform 1-like (Fragment) OS=Sus scrofa OX=9823 PE=4 SV=1	--	--	hypothetical protein FD754_000588 [Muntiacus muntjak]
NewGene_2766	--	--	--	--	--	--	--	--	Uncharacterized protein OS=Ornithorhynchus anatinus OX=9258 PE=4 SV=1	--	--	--
NewGene_5047	--	--	--	--	--	--	--	--	Uncharacterized protein OS=Sus scrofa OX=9823 PE=4 SV=1	--	--	--
NewGene_5186	--	--	Cellular Component: cellular_component (GO:0005575);; Cellular Component: extracellular region (GO:0005576);; Cellular Component: extracellular space (GO:0005615);;	--	--	--	Allergen Fel d I-B chain	Major allergen I polypeptide chain 2 OS=Felis catus OX=9685 GN=CH2 PE=1 SV=1	Major allergen I polypeptide chain 2 (Fragment) OS=Camelus dromedarius OX=9838 GN=Cadr_000011507 PE=3 SV=1	S	Function unknown	major allergen I polypeptide chain 2-like [Sus scrofa]
NewGene_7774	--	--	--	K09228|1.62e-08|dle:111166140|K09228 KRAB domain-containing zinc finger protein | (RefSeq) zinc finger protein 177-like isoform X1	--	--	--	LINE-1 reverse transcriptase homolog OS=Nycticebus coucang OX=9470 PE=4 SV=1	DUF1725 domain-containing protein OS=Sus scrofa OX=9823 PE=4 SV=1	S	Function unknown	endonuclease/reverse transcriptase [Sus scrofa]
NewGene_3549	--	--	--	--	--	--	--	--	Uncharacterized protein OS=Sus scrofa OX=9823 PE=4 SV=1	--	--	LINE-1 retrotransposable element ORF2 protein [Camelus dromedarius]
NewGene_3102	--	--	Molecular Function: molecular_function (GO:0003674);; Molecular Function: catalytic activity (GO:0003824);; Molecular Function: endopeptidase activity (GO:0004175);; Molecular Function: metalloendopeptidase activity (GO:0004222);; Molecular Function: binding (GO:0005488);; Molecular Function: protein binding (GO:0005515);; Cellular Component: cellular_component (GO:0005575);; Cellular Component: …	--	--	--	--	--	TraB domain containing 2A OS=Canis lupus familiaris OX=9615 GN=TRABD2A PE=3 SV=3	S	Function unknown	LOW QUALITY PROTEIN: metalloprotease TIKI1 [Sus scrofa]
NewGene_10000	--	--	--	--	--	--	--	LINE-1 reverse transcriptase homolog OS=Nycticebus coucang OX=9470 PE=4 SV=1	Uncharacterized protein OS=Sus scrofa OX=9823 PE=4 SV=1	S	Function unknown	hypothetical protein FD754_024182, partial [Muntiacus muntjak]
NewGene_8036	--	--	Cellular Component: acrosomal membrane (GO:0002080);; Biological Process: ventricular septum development (GO:0003281);; Biological Process: chondrocyte differentiation involved in endochondral bone morphogenesis (GO:0003413);; Cellular Component: endoplasmic reticulum-Golgi intermediate compartment (GO:0005793);; Cellular Component: cis-Golgi network (GO:0005801);; Biological Process: protein gly…	K23368|2.07e-21|ccan:109696791|K23368 thyroid receptor-interacting protein 11 | (RefSeq) LOW QUALITY PROTEIN: thyroid receptor-interacting protein 11-like	--	--	--	--	Thyroid hormone receptor interactor 11 OS=Loxodonta africana OX=9785 GN=TRIP11 PE=4 SV=1	S	Function unknown	thyroid receptor-interacting protein 11 [Loxodonta africana]
NewGene_3514	--	--	--	--	--	--	--	--	Uncharacterized protein OS=Muntiacus muntjak OX=9888 GN=FD754_022824 PE=4 SV=1	--	--	hypothetical protein FD754_022825 [Muntiacus muntjak]
NewGene_2162	[T]	Signal transduction mechanisms	Molecular Function: protein kinase activity (GO:0004672);; Molecular Function: guanyl-nucleotide exchange factor activity (GO:0005085);; Molecular Function: ATP binding (GO:0005524);;	K17531|0.0|ssc:102157525|K17531 obscurin-RhoGEF [EC:2.7.11.1] | (RefSeq) OBSCN; obscurin isoform X1	[T]	Signal transduction mechanisms	Protein kinase domain	Serine/threonine-protein kinase SIK2 OS=Pongo abelii OX=9601 GN=SIK2 PE=2 SV=1	Obscurin isoform b OS=Sus scrofa OX=9823 PE=3 SV=1	T	Signal transduction mechanisms	obscurin isoform X1 [Sus scrofa]
NewGene_11370	--	--	Molecular Function: metal ion binding (GO:0046872);;	--	--	--	--	--	Uncharacterized protein OS=Sus scrofa OX=9823 PE=4 SV=1	T	Signal transduction mechanisms	hypothetical protein GH733_003982 [Mirounga leonina]
NewGene_2318	--	--	Molecular Function: DNA-binding transcription factor activity, RNA polymerase II-specific (GO:0000981);; Molecular Function: molecular_function (GO:0003674);; Molecular Function: DNA-binding transcription factor activity (GO:0003700);; Molecular Function: catalytic activity (GO:0003824);; Molecular Function: histone deacetylase activity (GO:0004407);; Molecular Function: binding (GO:0005488);; Mo…	--	--	--	--	--	--	K	Transcription	--
NewGene_5276	--	--	Cellular Component: integral component of membrane (GO:0016021);;	--	--	--	--	--	Uncharacterized protein OS=Sus scrofa OX=9823 PE=4 SV=1	--	--	--
NewGene_5866	--	--	Cellular Component: transcription factor TFIIA complex (GO:0005672);; Biological Process: transcription initiation from RNA polymerase II promoter (GO:0006367);;	--	--	--	--	--	Transcription initiation factor IIA gamma chain OS=Sus scrofa OX=9823 PE=4 SV=1	--	--	39S ribosomal protein L32, mitochondrial isoform X1 [Sus scrofa]
NewGene_2161	--	--	Molecular Function: guanyl-nucleotide exchange factor activity (GO:0005085);;	K17531|0.0|ssc:102157525|K17531 obscurin-RhoGEF [EC:2.7.11.1] | (RefSeq) OBSCN; obscurin isoform X1	--	--	Immunoglobulin I-set domain	--	Uncharacterized protein OS=Sus scrofa OX=9823 GN=OBSCN PE=3 SV=1	T	Signal transduction mechanisms	obscurin isoform X1 [Sus scrofa]
NewGene_8242	--	--	Biological Process: regulation of protein phosphorylation (GO:0001932);; Biological Process: negative regulation of protein phosphorylation (GO:0001933);; Cellular Component: cellular_component (GO:0005575);; Cellular Component: intracellular (GO:0005622);; Cellular Component: obsolete cell (GO:0005623);; Cellular Component: centrosome (GO:0005813);; Cellular Component: microtubule organizing cen…	K17299|2.49e-58|ptr:465138|K17299 POTE ankyrin domain family protein | (RefSeq) coiled-coil domain-containing protein 144A-like isoform X2	--	--	CCDC144C protein coiled-coil region	--	Ankyrin repeat domain-containing protein 26 isoform 2 OS=Sus scrofa OX=9823 PE=4 SV=1	S	Function unknown	ankyrin repeat domain-containing protein 26-like [Sus scrofa]
NewGene_7532	--	--	Molecular Function: extracellular matrix structural constituent (GO:0005201);; Biological Process: sensory perception of sound (GO:0007605);; Cellular Component: collagen-containing extracellular matrix (GO:0062023);;	K18273|5.31e-161|ssc:100523684|K18273 alpha-tectorin | (RefSeq) alpha-tectorin isoform X2	--	--	Zona pellucida-like domain	Uromodulin OS=Pongo abelii OX=9601 GN=UMOD PE=2 SV=1	ZP domain-containing protein OS=Gulo gulo OX=48420 GN=BN2614_LOCUS1 PE=4 SV=1	W	Extracellular structures	unnamed protein product [Gulo gulo]
NewGene_140	--	--	--	--	--	--	Protein of unknown function (DUF3343)	--	--	--	--	--
NewGene_10569	--	--	--	--	--	--	--	LINE-1 reverse transcriptase homolog OS=Nycticebus coucang OX=9470 PE=4 SV=1	Uncharacterized protein OS=Sus scrofa OX=9823 PE=4 SV=1	S	Function unknown	hypothetical protein FD754_024182, partial [Muntiacus muntjak]
NewGene_7426	--	--	Molecular Function: ATP binding (GO:0005524);; Molecular Function: ATPase activity (GO:0016887);;	K10414|1.35e-280|ssc:100624195|K10414 dynein heavy chain 2, cytosolic | (RefSeq) DYNC2H1; LOW QUALITY PROTEIN: cytoplasmic dynein 2 heavy chain 1	[Z]	Cytoskeleton	AAA domain (dynein-related subfamily)	--	AAA_5 domain-containing protein (Fragment) OS=Macaca mulatta OX=9544 GN=EGK_06834 PE=4 SV=1	Z	Cytoskeleton	PREDICTED: cytoplasmic dynein 2 heavy chain 1-like, partial [Galeopterus variegatus]
NewGene_7554	--	--	--	--	--	--	--	--	ER membrane protein complex subunit 2 OS=Sus scrofa OX=9823 GN=EMC2 PE=1 SV=1	--	--	--
NewGene_11284	--	--	Biological Process: maturation of SSU-rRNA from tricistronic rRNA transcript (SSU-rRNA, 5.8S rRNA, LSU-rRNA) (GO:0000462);; Cellular Component: fibrillar center (GO:0001650);; Molecular Function: molecular_function (GO:0003674);; Molecular Function: nucleic acid binding (GO:0003676);; Molecular Function: RNA binding (GO:0003723);; Molecular Function: binding (GO:0005488);; Cellular Component: cel…	K14550|2.96e-77|ssc:100154560|K14550 U3 small nucleolar RNA-associated protein 10 | (RefSeq) HEATR1; LOW QUALITY PROTEIN: HEAT repeat-containing protein 1	[S]	Function unknown	BP28CT (NUC211) domain	HEAT repeat-containing protein 1 (Fragment) OS=Macaca fascicularis OX=9541 GN=HEATR1 PE=2 SV=2	HEAT repeat-containing protein 1 OS=Myotis brandtii OX=109478 GN=D623_10000364 PE=3 SV=1	S	Function unknown	PREDICTED: HEAT repeat-containing protein 1-like [Myotis davidii]
NewGene_9841	--	--	Biological Process: response to hypoxia (GO:0001666);; Biological Process: hematopoietic progenitor cell differentiation (GO:0002244);; Biological Process: regulation of gene expression (GO:0010468);; Biological Process: iron-sulfur cluster assembly (GO:0016226);; Biological Process: oxygen homeostasis (GO:0032364);; Cellular Component: CIA complex (GO:0097361);;	--	--	--	--	--	Fe_hyd_SSU domain-containing protein OS=Sus scrofa OX=9823 GN=CIAO3 PE=3 SV=3	--	--	--
NewGene_3554	--	--	Cellular Component: integral component of membrane (GO:0016021);; Molecular Function: transferase activity, transferring acyl groups other than amino-acyl groups (GO:0016747);;	--	--	--	--	--	NRF domain-containing protein OS=Sus scrofa OX=9823 PE=4 SV=1	--	--	--
NewGene_443	--	--	--	--	--	--	--	--	Uncharacterized protein OS=Sus scrofa OX=9823 PE=4 SV=1	--	--	--
NewGene_7759	--	--	--	--	--	--	--	--	Uncharacterized protein OS=Sus scrofa OX=9823 PE=4 SV=1	--	--	--
NewGene_985	--	--	--	--	--	--	--	--	Kazal-like domain-containing protein OS=Sus scrofa OX=9823 GN=SPINK13 PE=4 SV=1	--	--	cullin-7 isoform X1 [Sus scrofa]
NewGene_6414	--	--	--	--	--	--	--	LINE-1 reverse transcriptase homolog OS=Nycticebus coucang OX=9470 PE=4 SV=1	DUF1725 domain-containing protein OS=Sus scrofa OX=9823 PE=4 SV=1	--	--	LINE-1 retrotransposable element ORF2 protein [Camelus dromedarius]
NewGene_11015	--	--	--	K09228|4.36e-12|ssc:100627241|K09228 KRAB domain-containing zinc finger protein | (RefSeq) zinc finger protein 665-like isoform X1	--	--	--	--	Uncharacterized protein OS=Sus scrofa OX=9823 PE=4 SV=1	--	--	carbonic anhydrase 5A, mitochondrial isoform X8 [Sus scrofa]
NewGene_9109	--	--	Cellular Component: integral component of membrane (GO:0016021);;	--	--	--	--	--	Uncharacterized protein OS=Sus scrofa OX=9823 PE=4 SV=1	--	--	--
NewGene_7188	--	--	--	K10408|1.16e-27|xtr:100497531|K10408 dynein heavy chain, axonemal | (RefSeq) dynein heavy chain 11, axonemal	--	--	--	LINE-1 reverse transcriptase homolog OS=Nycticebus coucang OX=9470 PE=4 SV=1	Uncharacterized protein OS=Sus scrofa OX=9823 PE=4 SV=1	S	Function unknown	hypothetical protein FD755_012212, partial [Muntiacus reevesi]
NewGene_1175	--	--	Biological Process: regulation of cytokine-mediated signaling pathway (GO:0001959);; Biological Process: negative regulation of cytokine-mediated signaling pathway (GO:0001960);; Cellular Component: cellular_component (GO:0005575);; Cellular Component: extracellular region (GO:0005576);; Cellular Component: intracellular (GO:0005622);; Cellular Component: obsolete cell (GO:0005623);; Cellular Com…	--	--	--	--	--	Uncharacterized protein OS=Sus scrofa OX=9823 PE=4 SV=1	S	Function unknown	hypothetical protein DBR06_SOUSAS9810023, partial [Sousa chinensis]
NewGene_4081	--	--	--	--	--	--	--	--	Uncharacterized protein OS=Sus scrofa OX=9823 GN=COL12A1 PE=1 SV=1	--	--	--
NewGene_458	--	--	--	--	--	--	--	--	Uncharacterized protein OS=Sus scrofa OX=9823 PE=4 SV=1	--	--	hypothetical protein FD755_021829 [Muntiacus reevesi]
NewGene_2771	--	--	Cellular Component: integral component of membrane (GO:0016021);; Molecular Function: protein-cysteine S-palmitoyltransferase activity (GO:0019706);;	--	--	--	--	--	Palmitoyltransferase OS=Sus scrofa OX=9823 PE=3 SV=1	--	--	--
NewGene_8741	--	--	--	--	--	--	--	--	Uncharacterized protein OS=Sus scrofa OX=9823 PE=4 SV=1	S	Function unknown	LOW QUALITY PROTEIN: leucine zipper protein 4 [Sus scrofa]
NewGene_8148	--	--	--	--	--	--	--	--	Uncharacterized protein OS=Sus scrofa OX=9823 PE=4 SV=1	--	--	leucine-rich repeat-containing protein 37A-like [Sus scrofa]
NewGene_9917	--	--	--	--	--	--	Protein of unknown function (DUF1725)	LINE-1 reverse transcriptase homolog OS=Nycticebus coucang OX=9470 PE=4 SV=1	DUF1725 domain-containing protein OS=Sus scrofa OX=9823 PE=4 SV=1	--	--	endonuclease/reverse transcriptase [Sus scrofa]
NewGene_8092	--	--	Molecular Function: molecular_function (GO:0003674);; Molecular Function: catalytic activity (GO:0003824);; Cellular Component: cellular_component (GO:0005575);; Cellular Component: intracellular (GO:0005622);; Cellular Component: obsolete cell (GO:0005623);; Cellular Component: cytoplasm (GO:0005737);; Cellular Component: mitochondrion (GO:0005739);; Molecular Function: pyrophosphatase activity …	--	[R]	General function prediction only	--	--	von Willebrand factor A domain-containing protein 8-like OS=Tarsius syrichta OX=1868482 GN=LOC103261130 PE=4 SV=1	S	Function unknown	von Willebrand factor A domain-containing protein 8-like [Sus scrofa]
NewGene_10062	--	--	Molecular Function: methyltransferase activity (GO:0008168);; Cellular Component: integral component of membrane (GO:0016021);; Biological Process: methylation (GO:0032259);;	--	--	--	--	--	Protein-L-isoaspartate(D-aspartate) O-methyltransferase isoform X1-like OS=Sus scrofa OX=9823 PE=4 SV=1	--	--	--
NewGene_7936	--	--	--	--	--	--	--	--	--	--	--	uncharacterized protein LOC105748681 isoform X2 [Orcinus orca]
NewGene_849	--	--	Cellular Component: integral component of membrane (GO:0016021);; Molecular Function: protein dimerization activity (GO:0046983);; Biological Process: calcium activated phospholipid scrambling (GO:0061588);;	K19501|1.14e-12|aml:100481359|K19501 anoctamin-7 | (RefSeq) ANO7; anoctamin-7	--	--	--	--	Anoctamin OS=Colobus angolensis palliatus OX=336983 GN=ANO7 PE=3 SV=1	S	Function unknown	anoctamin-7 [Sus scrofa]
NewGene_8267	--	--	--	K12478|4.86e-58|ssc:100153403|K12478 early endosome antigen 1 | (RefSeq) EEA1; LOW QUALITY PROTEIN: early endosome antigen 1	--	--	--	--	Early endosome antigen 1 OS=Sus scrofa OX=9823 PE=4 SV=1	--	--	LOW QUALITY PROTEIN: early endosome antigen 1 [Sus scrofa]
NewGene_2231	--	--	--	--	--	--	--	--	Uncharacterized protein OS=Sus scrofa OX=9823 PE=4 SV=1	--	--	--
NewGene_873	--	--	Cellular Component: integral component of membrane (GO:0016021);;	--	--	--	--	--	Uncharacterized protein OS=Sus scrofa OX=9823 PE=4 SV=1	--	--	--
NewGene_8968	--	--	Molecular Function: tRNA binding (GO:0000049);; Molecular Function: phenylalanine-tRNA ligase activity (GO:0004826);; Molecular Function: ATP binding (GO:0005524);; Cellular Component: cytoplasm (GO:0005737);; Biological Process: phenylalanyl-tRNA aminoacylation (GO:0006432);;	--	--	--	--	--	Phenylalanyl-tRNA synthetase OS=Sus scrofa OX=9823 PE=3 SV=1	--	--	--
NewGene_9916	--	--	Cellular Component: integral component of membrane (GO:0016021);;	--	--	--	--	--	Uncharacterized protein OS=Sus scrofa OX=9823 PE=4 SV=1	--	--	--
NewGene_2558	--	--	--	--	--	--	--	--	DUF1619 domain-containing protein OS=Sus scrofa OX=9823 GN=TCTN1 PE=3 SV=1	--	--	--
NewGene_5374	--	--	Cellular Component: nucleus (GO:0005634);; Biological Process: negative regulation of transcription, DNA-templated (GO:0045892);;	--	--	--	--	--	Negative elongation factor D OS=Sus scrofa OX=9823 GN=NELFCD PE=3 SV=3	--	--	--
NewGene_2177	--	--	--	--	--	--	--	--	Uncharacterized protein OS=Sus scrofa OX=9823 PE=4 SV=1	--	--	hypothetical protein G4228_010023 [Cervus hanglu yarkandensis]
NewGene_11447	--	--	--	--	[TU]	--	PH domain associated with Beige/BEACH	--	WDFY4 (Fragment) OS=Cervus elaphus hippelaphus OX=46360 GN=Celaphus_00008392 PE=4 SV=1	--	--	WDFY4, partial [Cervus elaphus hippelaphus]
NewGene_10027	--	--	Molecular Function: voltage-gated potassium channel activity (GO:0005249);; Cellular Component: integral component of membrane (GO:0016021);;	--	--	--	--	--	Uncharacterized protein OS=Sus scrofa OX=9823 GN=KCNQ5 PE=4 SV=3	--	--	--
NewGene_6744	--	--	--	--	--	--	--	--	Uncharacterized protein OS=Sus scrofa OX=9823 GN=FAM78B PE=4 SV=1	--	--	--
NewGene_5891	--	--	--	--	--	--	--	--	Uncharacterized protein OS=Sus scrofa OX=9823 PE=4 SV=1	--	--	hypothetical protein HJG59_008569 [Molossus molossus]
NewGene_6509	--	--	--	--	--	--	--	--	Uncharacterized protein OS=Sus scrofa OX=9823 PE=4 SV=1	--	--	--
NewGene_9849	--	--	Biological Process: intracellular signal transduction (GO:0035556);;	--	--	--	--	--	Phorbol-ester/DAG-type domain-containing protein OS=Sus scrofa OX=9823 GN=DEF8 PE=4 SV=1	--	--	--
NewGene_8007	--	--	Molecular Function: ATP binding (GO:0005524);; Cellular Component: integral component of membrane (GO:0016021);; Molecular Function: ATPase activity (GO:0016887);; Molecular Function: ATPase-coupled transmembrane transporter activity (GO:0042626);;	K05673|1.98e-45|ssc:100153359|K05673 ATP-binding cassette, subfamily C (CFTR/MRP), member 4 | (RefSeq) multidrug resistance-associated protein 4-like isoform X1	[Q]	Secondary metabolites biosynthesis, transport and catabolism	ABC transporter transmembrane region	Cystic fibrosis transmembrane conductance regulator OS=Ateles geoffroyi OX=9509 GN=CFTR PE=3 SV=1	Uncharacterized protein OS=Sus scrofa OX=9823 GN=LOC110255845 PE=1 SV=1	Q	Secondary metabolites biosynthesis, transport and catabolism	multidrug resistance-associated protein 4-like isoform X1 [Sus scrofa]
NewGene_11460	--	--	--	--	--	--	--	--	--	--	--	hypothetical protein mPipKuh1_007878 [Pipistrellus kuhlii]
NewGene_1156	--	--	--	--	--	--	--	--	--	--	--	protein CEI isoform X1 [Sus scrofa]
NewGene_9818	--	--	--	--	--	--	--	--	Uncharacterized protein OS=Sus scrofa OX=9823 PE=4 SV=1	--	--	--
NewGene_7419	--	--	Biological Process: intracellular signal transduction (GO:0035556);;	--	--	--	--	--	Phorbol-ester/DAG-type domain-containing protein OS=Sus scrofa OX=9823 GN=DEF8 PE=4 SV=1	--	--	--
NewGene_5334	--	--	--	--	--	--	--	--	Uncharacterized protein OS=Ovis aries OX=9940 PE=4 SV=1	S	Function unknown	Friend virus susceptibility protein 1-like isoform X2 [Acinonyx jubatus]
NewGene_5498	--	--	--	--	--	--	--	--	--	--	--	uncharacterized protein LOC116567105 [Mustela erminea]
NewGene_563	--	--	Cellular Component: integral component of membrane (GO:0016021);;	--	--	--	--	--	Uncharacterized protein OS=Sus scrofa OX=9823 PE=1 SV=2	--	--	--
NewGene_8679	--	--	--	--	--	--	--	--	Uncharacterized protein OS=Sus scrofa OX=9823 PE=4 SV=1	--	--	hypothetical protein HJG60_012242 [Phyllostomus discolor]
NewGene_9672	--	--	Molecular Function: calcium ion binding (GO:0005509);;	--	--	--	--	--	Uncharacterized protein OS=Sus scrofa OX=9823 GN=LOC100519264 PE=4 SV=1	--	--	--
NewGene_11326	--	--	--	--	--	--	--	--	Uncharacterized protein OS=Rhinolophus ferrumequinum OX=59479 PE=4 SV=1	--	--	--
NewGene_6420	--	--	Biological Process: response to bacterium (GO:0009617);;	K10784|4.15e-21|bom:102285902|K10784 T cell receptor alpha chain V region | (RefSeq) cell surface A33 antigen-like	--	--	--	--	T cell receptor alpha variable 4 OS=Sus scrofa OX=9823 GN=TRAV4 PE=4 SV=2	T	Signal transduction mechanisms	T cell receptor alpha chain, partial [Sus scrofa]
NewGene_6384	--	--	--	K09228|4.29e-11|ssc:100627241|K09228 KRAB domain-containing zinc finger protein | (RefSeq) zinc finger protein 665-like isoform X1	--	--	--	--	Uncharacterized protein OS=Sus scrofa OX=9823 PE=4 SV=1	A	RNA processing and modification	vesicle-trafficking protein SEC22a isoform X4 [Sus scrofa]
NewGene_5078	--	--	Biological Process: antigen processing and presentation of endogenous peptide antigen via MHC class Ib (GO:0002476);; Cellular Component: extracellular space (GO:0005615);; Cellular Component: external side of plasma membrane (GO:0009897);; Cellular Component: integral component of membrane (GO:0016021);;	--	--	--	--	--	Ig-like domain-containing protein OS=Sus scrofa OX=9823 PE=4 SV=1	--	--	MHC class I related antigen 2 [Sus scrofa]
NewGene_8215	--	--	Molecular Function: scavenger receptor activity (GO:0005044);; Cellular Component: integral component of membrane (GO:0016021);;	K06545|1.93e-37|oas:101102967|K06545 CD163 antigen | (RefSeq) antigen WC1.1	--	--	Scavenger receptor cysteine-rich domain	Antigen WC1.1 OS=Bos taurus OX=9913 PE=2 SV=1	Uncharacterized protein OS=Sus scrofa OX=9823 PE=4 SV=2	T	Signal transduction mechanisms	antigen WC1.1-like, partial [Sus scrofa]
NewGene_8792	--	--	Molecular Function: selenium binding (GO:0008430);;	--	--	--	--	--	Selenium-binding protein 1 isoform 3 OS=Sus scrofa OX=9823 PE=3 SV=1	--	--	--
NewGene_10719	--	--	--	--	--	--	--	--	Uncharacterized protein OS=Sus scrofa OX=9823 PE=4 SV=1	--	--	hypothetical protein FD755_025814, partial [Muntiacus reevesi]
NewGene_156	--	--	Molecular Function: scavenger receptor activity (GO:0005044);; Cellular Component: membrane (GO:0016020);;	K13912|3.90e-129|ssc:751862|K13912 deleted in malignant brain tumors 1 protein | (RefSeq) DMBT1; deleted in malignant brain tumors 1 protein precursor	--	--	Scavenger receptor cysteine-rich domain	Deleted in malignant brain tumors 1 protein OS=Sus scrofa OX=9823 GN=DMBT1 PE=2 SV=1	SRCR domain-containing protein (Fragment) OS=Sus scrofa OX=9823 PE=4 SV=1	W	Extracellular structures	RecName: Full=Deleted in malignant brain tumors 1 protein; AltName: Full=Hensin; Flags: Precursor [Sus scrofa]
NewGene_6492	--	--	Biological Process: response to hypoxia (GO:0001666);; Biological Process: hematopoietic progenitor cell differentiation (GO:0002244);; Biological Process: regulation of gene expression (GO:0010468);; Biological Process: iron-sulfur cluster assembly (GO:0016226);; Biological Process: oxygen homeostasis (GO:0032364);; Cellular Component: CIA complex (GO:0097361);;	--	--	--	--	--	Fe_hyd_SSU domain-containing protein OS=Sus scrofa OX=9823 GN=CIAO3 PE=3 SV=3	--	--	--
NewGene_3905	--	--	--	--	--	--	--	--	Uncharacterized protein OS=Sus scrofa OX=9823 PE=4 SV=1	--	--	cullin-7 isoform X1 [Sus scrofa]
NewGene_59	--	--	--	--	--	--	--	--	Uncharacterized protein OS=Equus caballus OX=9796 GN=LOC106782922 PE=4 SV=2	--	--	uncharacterized protein LOC106782922 isoform X3 [Equus caballus]
NewGene_4009	--	--	--	--	--	--	--	--	--	--	--	TPA: neuroblastoma breakpoint family, member 3-like, partial [Bos taurus]
NewGene_7367	--	--	--	--	--	--	--	--	--	--	--	uncharacterized protein LOC102158399 [Sus scrofa]
NewGene_3214	--	--	--	--	--	--	--	--	DUF1725 domain-containing protein OS=Sus scrofa OX=9823 PE=4 SV=1	--	--	LINE-1 retrotransposable element ORF2 protein [Camelus dromedarius]
NewGene_441	--	--	--	--	--	--	--	--	Uncharacterized protein OS=Sus scrofa OX=9823 PE=3 SV=1	--	--	--
NewGene_1182	[X]	Mobilome: prophages, transposons	--	K19941|1.03e-42|lcm:102351696|K19941 synapsin | (RefSeq) uncharacterized LOC102351696	[R]	General function prediction only	Reverse transcriptase (RNA-dependent DNA polymerase)	LINE-1 reverse transcriptase homolog OS=Nycticebus coucang OX=9470 PE=4 SV=1	Reverse transcriptase domain-containing protein OS=Sus scrofa OX=9823 PE=4 SV=1	S	Function unknown	LORF2 protein, partial [Crocuta crocuta]
NewGene_6248	--	--	--	K01530|8.53e-06|ssc:100624673|K01530 phospholipid-translocating ATPase [EC:7.6.2.1] | (RefSeq) ATP11B; probable phospholipid-transporting ATPase IF isoform X1	--	--	--	--	Uncharacterized protein OS=Sus scrofa OX=9823 PE=4 SV=1	--	--	IL-23, partial [Sus scrofa]
NewGene_4763	--	--	Cellular Component: integral component of membrane (GO:0016021);;	K00573|1.06e-07|oas:101104502|K00573 protein-L-isoaspartate(D-aspartate) O-methyltransferase [EC:2.1.1.77] | (RefSeq) PCMT1; protein-L-isoaspartate(D-aspartate) O-methyltransferase isoform X1	--	--	--	--	Uncharacterized protein OS=Sus scrofa OX=9823 PE=4 SV=1	--	--	hypothetical protein G4228_010024 [Cervus hanglu yarkandensis]
NewGene_9831	--	--	--	--	--	--	Protein of unknown function (DUF1725)	--	DUF1725 domain-containing protein OS=Sus scrofa OX=9823 PE=4 SV=1	--	--	hypothetical protein mPipKuh1_007981 [Pipistrellus kuhlii]
NewGene_2265	--	--	--	K09228|7.07e-08|dle:111166140|K09228 KRAB domain-containing zinc finger protein | (RefSeq) zinc finger protein 177-like isoform X1	--	--	Protein of unknown function (DUF1725)	LINE-1 reverse transcriptase homolog OS=Nycticebus coucang OX=9470 PE=4 SV=1	DUF1725 domain-containing protein OS=Sus scrofa OX=9823 PE=4 SV=1	--	--	endonuclease/reverse transcriptase [Sus scrofa]
NewGene_8932	--	--	--	--	--	--	--	--	Uncharacterized protein OS=Sus scrofa OX=9823 PE=4 SV=1	S	Function unknown	endonuclease/reverse transcriptase [Sus scrofa]
NewGene_7326	--	--	--	K09228|3.23e-11|dle:111166140|K09228 KRAB domain-containing zinc finger protein | (RefSeq) zinc finger protein 177-like isoform X1	--	--	--	LINE-1 reverse transcriptase homolog OS=Nycticebus coucang OX=9470 PE=4 SV=1	Reverse transcriptase domain-containing protein OS=Sus scrofa OX=9823 PE=4 SV=1	--	--	hypothetical protein mRhiFer1_008791 [Rhinolophus ferrumequinum]
NewGene_1949	--	--	Cellular Component: integral component of membrane (GO:0016021);;	--	--	--	--	--	Uncharacterized protein OS=Sus scrofa OX=9823 GN=TMEM262 PE=4 SV=1	S	Function unknown	transmembrane protein 262 [Sus scrofa]
NewGene_10499	--	--	Cellular Component: transcription factor TFIIA complex (GO:0005672);; Biological Process: transcription initiation from RNA polymerase II promoter (GO:0006367);;	--	--	--	--	--	Transcription initiation factor IIA gamma chain OS=Sus scrofa OX=9823 PE=4 SV=1	--	--	bridging integrator 3 isoform X3 [Sus scrofa]
NewGene_4380	--	--	--	--	--	--	--	--	Reverse transcriptase domain-containing protein OS=Sus scrofa OX=9823 PE=4 SV=1	--	--	vesicle-trafficking protein SEC22a isoform X4 [Sus scrofa]
NewGene_6574	--	--	--	--	--	--	--	--	Uncharacterized protein OS=Sus scrofa OX=9823 PE=4 SV=1	W	Extracellular structures	LOW QUALITY PROTEIN: isthmin-2 [Sus scrofa]
NewGene_1721	--	--	Cellular Component: integral component of membrane (GO:0016021);;	K00573|5.63e-12|epz:103548730|K00573 protein-L-isoaspartate(D-aspartate) O-methyltransferase [EC:2.1.1.77] | (RefSeq) PCMT1; protein-L-isoaspartate (D-aspartate) O-methyltransferase	--	--	--	--	Uncharacterized protein OS=Sus scrofa OX=9823 PE=4 SV=1	--	--	DNA endonuclease RBBP8 isoform X1 [Phocoena sinus]
NewGene_619	--	--	--	--	--	--	--	--	--	--	--	uncharacterized protein LOC110256920 [Sus scrofa]
NewGene_6349	--	--	--	--	--	--	--	--	--	--	--	uncharacterized protein LOC100525054 isoform X1 [Sus scrofa]
NewGene_1954	--	--	Biological Process: regulation of neurotransmitter levels (GO:0001505);; Biological Process: postsynaptic membrane organization (GO:0001941);; Biological Process: system process (GO:0003008);; Molecular Function: molecular_function (GO:0003674);; Molecular Function: transmembrane signaling receptor activity (GO:0004888);; Molecular Function: signaling receptor binding (GO:0005102);; Molecular Fun…	K07377|3.86e-47|cfr:102512939|K07377 neurexin | (RefSeq) NRXN2; LOW QUALITY PROTEIN: neurexin-2-beta	[T]	Signal transduction mechanisms	Laminin G domain	Neurexin-1 OS=Bos taurus OX=9913 GN=NRXN1 PE=1 SV=1	Uncharacterized protein OS=Camelus ferus OX=419612 GN=CB1_000996008 PE=4 SV=1	T	Signal transduction mechanisms	hypothetical protein CB1_000996008 [Camelus ferus]
NewGene_7442	--	--	Cellular Component: integral component of membrane (GO:0016021);;	--	--	--	--	--	Uncharacterized protein OS=Sus scrofa OX=9823 PE=4 SV=1	--	--	--
NewGene_1665	--	--	--	--	--	--	--	--	Uncharacterized protein OS=Sus scrofa OX=9823 PE=4 SV=1	--	--	hypothetical protein HJG63_011465 [Rousettus aegyptiacus]
NewGene_11254	--	--	--	--	--	--	--	--	Uncharacterized protein OS=Sus scrofa OX=9823 PE=4 SV=1	--	--	LINE-1 retrotransposable element ORF2 protein [Camelus dromedarius]
NewGene_10137	--	--	--	--	--	--	--	--	--	--	--	uncharacterized protein LOC111562308 isoform X4 [Felis catus]
NewGene_4270	--	--	Cellular Component: integral component of membrane (GO:0016021);;	--	--	--	--	--	Uncharacterized protein OS=Sus scrofa OX=9823 PE=4 SV=1	--	--	CREB-regulated transcription coactivator 2 isoform X3 [Sus scrofa]
NewGene_8902	--	--	--	--	--	--	--	--	Uncharacterized protein OS=Sus scrofa OX=9823 PE=4 SV=1	--	--	hypothetical protein G4228_010023 [Cervus hanglu yarkandensis]
NewGene_7518	--	--	--	--	--	--	--	--	--	--	--	uncharacterized protein LOC102164422 isoform X3 [Sus scrofa]
NewGene_9789	--	--	--	--	--	--	--	--	Uncharacterized protein OS=Sus scrofa OX=9823 PE=4 SV=1	S	Function unknown	leucine-rich repeat-containing protein 37A-like [Sus scrofa]
NewGene_8964	--	--	Biological Process: immune response (GO:0006955);; Cellular Component: integral component of membrane (GO:0016021);; Biological Process: antigen processing and presentation (GO:0019882);; Cellular Component: MHC class II protein complex (GO:0042613);;	--	--	--	--	--	Ig-like domain-containing protein OS=Sus scrofa OX=9823 PE=4 SV=1	--	--	--
NewGene_6795	--	--	Cellular Component: integral component of membrane (GO:0016021);;	--	--	--	--	--	Melanoma inhibitory activity protein 2 isoform X8-like OS=Sus scrofa OX=9823 PE=4 SV=1	--	--	hypothetical protein Celaphus_00015623 [Cervus elaphus hippelaphus]
NewGene_2158	--	--	Molecular Function: guanyl-nucleotide exchange factor activity (GO:0005085);;	K17531|3.64e-51|ssc:102157525|K17531 obscurin-RhoGEF [EC:2.7.11.1] | (RefSeq) OBSCN; obscurin isoform X1	--	--	Immunoglobulin I-set domain	--	Obscurin isoform X38 OS=Sus scrofa OX=9823 PE=3 SV=1	T	Signal transduction mechanisms	obscurin isoform X34 [Sus scrofa]
NewGene_2032	--	--	Cellular Component: integral component of membrane (GO:0016021);;	--	--	--	--	--	Uncharacterized protein OS=Sus scrofa OX=9823 PE=4 SV=1	--	--	hypothetical protein mPipKuh1_009158 [Pipistrellus kuhlii]
NewGene_2888	--	--	Molecular Function: lipid transporter activity (GO:0005319);; Molecular Function: ATP binding (GO:0005524);; Biological Process: lipid transport (GO:0006869);; Cellular Component: integral component of membrane (GO:0016021);; Molecular Function: ATPase activity (GO:0016887);; Molecular Function: ATPase-coupled transmembrane transporter activity (GO:0042626);; Cellular Component: intracellular mem…	K05643|2.10e-28|ssc:100622606|K05643 ATP-binding cassette, subfamily A (ABC1), member 3 | (RefSeq) ATP-binding cassette sub-family A member 3-like	[IR]	--	--	--	Uncharacterized protein OS=Bos taurus OX=9913 GN=LOC524391 PE=4 SV=3	Q	Secondary metabolites biosynthesis, transport and catabolism	ATP-binding cassette sub-family A member 3-like [Sus scrofa]
NewGene_11266	--	--	--	--	--	--	--	--	Uncharacterized protein OS=Sus scrofa OX=9823 PE=3 SV=1	--	--	RIMS-binding protein 3A [Sus scrofa]
NewGene_10836	--	--	--	--	--	--	--	LINE-1 reverse transcriptase homolog OS=Nycticebus coucang OX=9470 PE=4 SV=1	Uncharacterized protein OS=Sus scrofa OX=9823 PE=4 SV=1	--	--	Hypothetical predicted protein, partial [Lynx pardinus]
NewGene_6183	--	--	--	--	--	--	--	--	Endo/exonuclease/phosphatase domain-containing protein OS=Sus scrofa OX=9823 PE=4 SV=1	S	Function unknown	hypothetical protein mRhiFer1_008090 [Rhinolophus ferrumequinum]
NewGene_3191	--	--	--	K11853|2.22e-46|ssc:100625426|K11853 ubiquitin carboxyl-terminal hydrolase 34 [EC:3.4.19.12] | (RefSeq) USP34; ubiquitin carboxyl-terminal hydrolase 34 isoform X4	--	--	--	--	--	--	--	ubiquitin carboxyl-terminal hydrolase 34 isoform X7 [Sus scrofa]
NewGene_2984	--	--	--	--	--	--	--	--	Uncharacterized protein OS=Sus scrofa OX=9823 PE=4 SV=1	--	--	--
NewGene_3143	--	--	--	--	--	--	--	--	Uncharacterized protein OS=Sus scrofa OX=9823 PE=4 SV=1	--	--	hypothetical protein mMyoMyo1_008305 [Myotis myotis]
NewGene_1039	--	--	--	--	--	--	--	LINE-1 reverse transcriptase homolog OS=Nycticebus coucang OX=9470 PE=4 SV=1	DUF1725 domain-containing protein OS=Sus scrofa OX=9823 PE=4 SV=1	--	--	LINE-1 retrotransposable element ORF2 protein [Camelus dromedarius]
NewGene_9992	--	--	--	--	--	--	--	--	Uncharacterized protein OS=Sus scrofa OX=9823 GN=COL12A1 PE=1 SV=1	--	--	vesicle-trafficking protein SEC22a isoform X4 [Sus scrofa]
NewGene_2403	--	--	--	--	--	--	--	LINE-1 reverse transcriptase homolog OS=Nycticebus coucang OX=9470 PE=4 SV=1	Uncharacterized protein OS=Sus scrofa OX=9823 PE=4 SV=1	S	Function unknown	endonuclease/reverse transcriptase [Sus scrofa]
NewGene_3093	--	--	Molecular Function: methionine adenosyltransferase activity (GO:0004478);; Molecular Function: ATP binding (GO:0005524);; Biological Process: S-adenosylmethionine biosynthetic process (GO:0006556);; Biological Process: one-carbon metabolic process (GO:0006730);; Molecular Function: metal ion binding (GO:0046872);;	--	--	--	--	--	S-adenosylmethionine synthase OS=Pteropus alecto OX=9402 GN=PAL_GLEAN10005177 PE=3 SV=1	--	--	S-adenosylmethionine synthetase isoform type-2 [Pteropus alecto]
NewGene_1279	--	--	Molecular Function: hydrolase activity (GO:0016787);;	--	--	--	--	--	Uncharacterized protein OS=Sus scrofa OX=9823 GN=RBBP9 PE=1 SV=1	--	--	--
NewGene_5176	--	--	Molecular Function: protein tyrosine phosphatase activity (GO:0004725);; Cellular Component: cytoskeleton (GO:0005856);; Cellular Component: integral component of membrane (GO:0016021);;	--	--	--	--	--	Uncharacterized protein OS=Sus scrofa OX=9823 GN=PTPN13 PE=3 SV=1	--	--	--
NewGene_90	--	--	Molecular Function: structural constituent of ribosome (GO:0003735);; Cellular Component: ribosome (GO:0005840);; Biological Process: translation (GO:0006412);;	--	--	--	--	--	Uncharacterized protein (Fragment) OS=Balaenoptera physalus OX=9770 GN=E2I00_000471 PE=3 SV=1	--	--	hypothetical protein E2I00_000471, partial [Balaenoptera physalus]
NewGene_4792	--	--	--	--	--	--	--	--	CST complex subunit CTC1 OS=Bos mutus OX=72004 GN=E5288_WYG000902 PE=3 SV=1	--	--	PREDICTED: uncharacterized protein LOC106700725 [Bos mutus]
NewGene_9665	--	--	--	K19941|3.01e-13|lcm:102351696|K19941 synapsin | (RefSeq) uncharacterized LOC102351696	--	--	--	LINE-1 reverse transcriptase homolog OS=Nycticebus coucang OX=9470 PE=4 SV=1	Reverse transcriptase domain-containing protein OS=Sus scrofa OX=9823 PE=4 SV=1	S	Function unknown	hypothetical protein FD754_002553 [Muntiacus muntjak]
NewGene_8924	[C]	Energy production and conversion	Molecular Function: O-methyltransferase activity (GO:0008171);;	K00543|4.57e-75|ssc:110258194|K00543 acetylserotonin O-methyltransferase [EC:2.1.1.4] | (RefSeq) acetylserotonin O-methyltransferase-like	[R]	General function prediction only	O-methyltransferase domain	Acetylserotonin O-methyltransferase OS=Bos taurus OX=9913 GN=ASMT PE=1 SV=2	Uncharacterized protein OS=Sus scrofa OX=9823 GN=ASMT PE=3 SV=1	S	Function unknown	acetylserotonin O-methyltransferase-like [Sus scrofa]
NewGene_5333	--	--	Biological Process: cell morphogenesis (GO:0000902);; Biological Process: cell morphogenesis involved in differentiation (GO:0000904);; Molecular Function: G protein-coupled receptor binding (GO:0001664);; Biological Process: system process (GO:0003008);; Molecular Function: molecular_function (GO:0003674);; Molecular Function: signaling receptor binding (GO:0005102);; Molecular Function: structu…	K15009|9.78e-287|cfa:484359|K15009 SH3 and multiple ankyrin repeat domains protein | (RefSeq) SHANK1; SH3 and multiple ankyrin repeat domains protein 1	[R]	General function prediction only	Ankyrin repeats (3 copies)	--	SH3 and multiple ankyrin repeat domains protein 1 (Fragment) OS=Macaca mulatta OX=9544 GN=SHANK1 PE=2 SV=1	T	Signal transduction mechanisms	SH3 and multiple ankyrin repeat domains protein 1 [Canis lupus familiaris]
NewGene_3438	--	--	Biological Process: cell adhesion (GO:0007155);; Cellular Component: membrane (GO:0016020);;	--	--	--	--	--	Hemicentin-2 isoform X7-like OS=Sus scrofa OX=9823 PE=4 SV=1	--	--	--
NewGene_2354	--	--	--	K09228|1.43e-08|dle:111166140|K09228 KRAB domain-containing zinc finger protein | (RefSeq) zinc finger protein 177-like isoform X1	--	--	Protein of unknown function (DUF1725)	LINE-1 reverse transcriptase homolog OS=Nycticebus coucang OX=9470 PE=4 SV=1	Reverse transcriptase domain-containing protein OS=Sus scrofa OX=9823 PE=4 SV=1	--	--	hypothetical protein mRhiFer1_008791 [Rhinolophus ferrumequinum]
NewGene_2595	--	--	Cellular Component: cytoskeleton (GO:0005856);; Molecular Function: cytoskeletal protein binding (GO:0008092);;	--	--	--	--	--	FERM domain-containing protein OS=Sus scrofa OX=9823 GN=EPB41L4B PE=4 SV=2	--	--	cullin-7 isoform X1 [Sus scrofa]
NewGene_2093	--	--	Biological Process: cellular protein modification process (GO:0006464);; Biological Process: protein transport (GO:0015031);;	K12183|3.54e-97|ssc:100524238|K12183 ESCRT-I complex subunit TSG101 | (RefSeq) TSG101; LOW QUALITY PROTEIN: tumor susceptibility gene 101 protein	[OU]	--	UEV domain	--	Uncharacterized protein OS=Sus scrofa OX=9823 PE=3 SV=1	U	Intracellular trafficking, secretion, and vesicular transport	tumor susceptibility gene 101 protein isoform X2 [Dasypus novemcinctus]
NewGene_8756	--	--	--	--	--	--	--	--	Uncharacterized protein OS=Pteropus alecto OX=9402 GN=PAL_GLEAN10003548 PE=4 SV=1	--	--	hypothetical protein PAL_GLEAN10003548 [Pteropus alecto]
NewGene_4445	--	--	--	--	--	--	--	--	Uncharacterized protein OS=Sus scrofa OX=9823 PE=4 SV=1	--	--	--
NewGene_2585	--	--	Biological Process: response to hypoxia (GO:0001666);; Biological Process: hematopoietic progenitor cell differentiation (GO:0002244);; Biological Process: regulation of gene expression (GO:0010468);; Biological Process: iron-sulfur cluster assembly (GO:0016226);; Biological Process: oxygen homeostasis (GO:0032364);; Cellular Component: CIA complex (GO:0097361);;	--	--	--	--	--	Fe_hyd_SSU domain-containing protein OS=Sus scrofa OX=9823 GN=CIAO3 PE=3 SV=3	--	--	--
NewGene_11446	--	--	--	K22262|9.75e-113|xco:114154560|K22262 WD repeat and FYVE domain-containing protein 3 | (RefSeq) wdfy3; WD repeat and FYVE domain-containing protein 3 isoform X1	[S]	Function unknown	--	--	Uncharacterized protein OS=Sus scrofa OX=9823 PE=4 SV=1	--	--	LOW QUALITY PROTEIN: WD repeat- and FYVE domain-containing protein 4 [Sus scrofa]
NewGene_4072	--	--	Cellular Component: integral component of membrane (GO:0016021);; Molecular Function: hydrolase activity (GO:0016787);;	--	--	--	--	--	Dolichyl pyrophosphate phosphatase 1 OS=Sus scrofa OX=9823 GN=DOLPP1 PE=3 SV=1	--	--	--
NewGene_8018	--	--	Biological Process: immune system process (GO:0002376);; Molecular Function: molecular_function (GO:0003674);; Molecular Function: binding (GO:0005488);; Molecular Function: protein binding (GO:0005515);; Cellular Component: cellular_component (GO:0005575);; Cellular Component: intracellular (GO:0005622);; Cellular Component: obsolete cell (GO:0005623);; Cellular Component: cytoplasm (GO:0005737)…	K10647|3.15e-53|mun:110541012|K10647 midline 2 [EC:2.3.2.27] | (RefSeq) probable E3 ubiquitin-protein ligase MID2	[O]	Posttranslational modification, protein turnover, chaperones	--	--	RING-type E3 ubiquitin transferase OS=Sus scrofa OX=9823 PE=4 SV=1	O	Posttranslational modification, protein turnover, chaperones	probable E3 ubiquitin-protein ligase MID2 [Sus scrofa]
NewGene_8826	--	--	--	--	--	--	--	--	Uncharacterized protein OS=Sus scrofa OX=9823 PE=4 SV=1	--	--	LINE-1 retrotransposable element ORF2 protein [Camelus dromedarius]
NewGene_1618	--	--	--	--	--	--	--	LINE-1 reverse transcriptase homolog OS=Nycticebus coucang OX=9470 PE=4 SV=1	Reverse transcriptase domain-containing protein OS=Muntiacus muntjak OX=9888 GN=FD754_007396 PE=4 SV=1	S	Function unknown	hypothetical protein FD754_007396 [Muntiacus muntjak]
NewGene_10584	--	--	--	K09228|3.36e-10|ssc:100627241|K09228 KRAB domain-containing zinc finger protein | (RefSeq) zinc finger protein 665-like isoform X1	--	--	--	--	C-type lectin domain containing 19A OS=Sus scrofa OX=9823 GN=CLEC19A PE=4 SV=4	--	--	vesicle-trafficking protein SEC22a isoform X4 [Sus scrofa]
NewGene_11328	--	--	--	--	--	--	--	--	Reverse transcriptase domain-containing protein OS=Equus caballus OX=9796 PE=4 SV=1	--	--	hypothetical protein mRhiFer1_008361 [Rhinolophus ferrumequinum]
NewGene_10195	--	--	--	--	--	--	--	--	Uncharacterized protein OS=Sus scrofa OX=9823 PE=4 SV=1	--	--	IL-23, partial [Sus scrofa]
NewGene_6950	--	--	--	--	--	--	--	--	--	--	--	uncharacterized protein LOC102167454 [Sus scrofa]
NewGene_7581	--	--	Molecular Function: magnesium ion transmembrane transporter activity (GO:0015095);; Cellular Component: integral component of membrane (GO:0016021);;	--	--	--	--	--	Uncharacterized protein OS=Sus scrofa OX=9823 PE=3 SV=1	--	--	--
NewGene_5384	--	--	Cellular Component: exocyst (GO:0000145);; Biological Process: exocytosis (GO:0006887);; Biological Process: protein transport (GO:0015031);; Cellular Component: integral component of membrane (GO:0016021);;	--	--	--	--	--	Exocyst complex component 7 OS=Sus scrofa OX=9823 PE=3 SV=1	--	--	--
NewGene_4412	--	--	--	K02910|2.53e-06|epz:103555032|K02910 large subunit ribosomal protein L31e | (RefSeq) uncharacterized LOC103555032	--	--	--	LINE-1 reverse transcriptase homolog OS=Nycticebus coucang OX=9470 PE=4 SV=1	Uncharacterized protein OS=Sus scrofa OX=9823 PE=4 SV=1	S	Function unknown	hypothetical protein M91_16983, partial [Bos mutus]
NewGene_9935	--	--	Biological Process: system process (GO:0003008);; Biological Process: response to stress (GO:0006950);; Biological Process: sensory perception (GO:0007600);; Biological Process: visual perception (GO:0007601);; Biological Process: biological_process (GO:0008150);; Biological Process: response to radiation (GO:0009314);; Biological Process: response to light stimulus (GO:0009416);; Biological Proc…	K19601|2.76e-61|ssc:102158510|K19601 protein eyes shut | (RefSeq) EYS; LOW QUALITY PROTEIN: protein eyes shut homolog	[T]	Signal transduction mechanisms	Laminin G domain	Protein eyes shut homolog OS=Macaca fascicularis OX=9541 GN=EYS PE=1 SV=1	Protein eyes shut homolog OS=Lynx pardinus OX=191816 GN=LYPA_23C016370 PE=4 SV=1	O	Posttranslational modification, protein turnover, chaperones	LOW QUALITY PROTEIN: protein eyes shut homolog [Sus scrofa]
NewGene_6093	--	--	--	--	--	--	--	--	Uncharacterized protein OS=Sus scrofa OX=9823 PE=4 SV=1	--	--	--
NewGene_8095	--	--	--	K09228|2.41e-09|dle:111166140|K09228 KRAB domain-containing zinc finger protein | (RefSeq) zinc finger protein 177-like isoform X1	--	--	--	LINE-1 reverse transcriptase homolog OS=Nycticebus coucang OX=9470 PE=4 SV=1	DUF1725 domain-containing protein OS=Sus scrofa OX=9823 PE=4 SV=1	--	--	endonuclease/reverse transcriptase [Sus scrofa]
NewGene_4735	--	--	--	--	--	--	--	--	--	--	--	protein kinase C-binding protein NELL2 [Lontra canadensis]
NewGene_9635	--	--	--	--	--	--	--	--	--	--	--	uncharacterized protein LOC102160997 [Sus scrofa]
NewGene_5515	--	--	Molecular Function: protein kinase activity (GO:0004672);; Molecular Function: ATP binding (GO:0005524);;	--	--	--	--	--	Protein kinase domain-containing protein OS=Sus scrofa OX=9823 PE=4 SV=1	--	--	--
NewGene_7271	--	--	--	--	--	--	--	LINE-1 reverse transcriptase homolog OS=Nycticebus coucang OX=9470 PE=4 SV=1	Uncharacterized protein (Fragment) OS=Bos mutus OX=72004 GN=M91_16983 PE=4 SV=1	S	Function unknown	hypothetical protein M91_16983, partial [Bos mutus]
NewGene_8227	--	--	Cellular Component: integral component of membrane (GO:0016021);;	--	--	--	--	--	Uncharacterized protein OS=Sus scrofa OX=9823 PE=4 SV=1	--	--	hypothetical protein HJG60_010189 [Phyllostomus discolor]
NewGene_8261	--	--	Biological Process: immunoglobulin production (GO:0002377);; Cellular Component: extracellular space (GO:0005615);; Biological Process: immune response (GO:0006955);;	K06553|8.68e-40|mun:110543283|K06553 pre-B lymphocyte gene | (RefSeq) Ig kappa chain V19-17-like	--	--	Immunoglobulin V-set domain	Ig kappa chain V region GOM OS=Canis lupus familiaris OX=9615 PE=1 SV=1	Ig-like domain-containing protein OS=Sus scrofa OX=9823 PE=1 SV=2	S	Function unknown	immunoglobulin kappa variable region, partial [Sus scrofa]
NewGene_11211	--	--	Cellular Component: integral component of membrane (GO:0016021);; Molecular Function: carbohydrate binding (GO:0030246);;	K06544|9.25e-105|ssc:100125963|K06544 selectin P ligand | (RefSeq) SELPLG; P-selectin glycoprotein ligand 1 precursor	--	--	--	--	p-selectin glycoprotein ligand 1 propeptide OS=Sus scrofa OX=9823 GN=SELPLG PE=2 SV=1	S	Function unknown	P-selectin glycoprotein ligand 1 propeptide precursor [Sus scrofa]
NewGene_8307	--	--	--	--	--	--	--	--	Uncharacterized protein OS=Muntiacus muntjak OX=9888 GN=FD754_020763 PE=4 SV=1	--	--	hypothetical protein FD754_020763 [Muntiacus muntjak]
NewGene_1291	--	--	--	--	--	--	--	--	--	--	--	uncharacterized protein LOC110257410 [Sus scrofa]
NewGene_2836	--	--	--	--	--	--	--	--	cobW domain-containing protein OS=Macaca mulatta OX=9544 GN=CBWD1 PE=4 SV=3	--	--	uncharacterized protein LOC116855780 isoform X1 [Lontra canadensis]
NewGene_9018	--	--	Molecular Function: structural constituent of ribosome (GO:0003735);; Cellular Component: cytosolic large ribosomal subunit (GO:0022625);;	K09228|1.81e-06|ssc:100627241|K09228 KRAB domain-containing zinc finger protein | (RefSeq) zinc finger protein 665-like isoform X1	--	--	--	--	Ribosomal_L18e/L15P domain-containing protein OS=Sus scrofa OX=9823 PE=4 SV=2	--	--	zinc finger protein 665-like isoform X3 [Sus scrofa]
NewGene_8285	--	--	Molecular Function: cytokine receptor activity (GO:0004896);; Cellular Component: integral component of membrane (GO:0016021);;	K04737|3.81e-73|oor:105748918|K04737 interleukin 3 receptor alpha | (RefSeq) IL3RA; interleukin-3 receptor subunit alpha	--	--	--	--	Interleukin-3 receptor subunit alpha isoform X2 OS=Sus scrofa OX=9823 PE=4 SV=1	T	Signal transduction mechanisms	interleukin-3 receptor subunit alpha isoform X5 [Orcinus orca]
NewGene_2582	--	--	--	--	--	--	--	LINE-1 reverse transcriptase homolog OS=Nycticebus coucang OX=9470 PE=4 SV=1	DUF1725 domain-containing protein OS=Sus scrofa OX=9823 PE=4 SV=1	--	--	hypothetical protein HJG63_008617 [Rousettus aegyptiacus]
NewGene_477	--	--	--	--	--	--	--	--	Kazal-like domain-containing protein OS=Sus scrofa OX=9823 GN=SPINK13 PE=4 SV=1	--	--	cullin-7 isoform X1 [Sus scrofa]
NewGene_5671	--	--	Molecular Function: DNA binding (GO:0003677);; Molecular Function: DNA-binding transcription factor activity (GO:0003700);; Cellular Component: nucleus (GO:0005634);; Molecular Function: zinc ion binding (GO:0008270);; Biological Process: positive regulation of transcription, DNA-templated (GO:0045893);;	K17897|2.01e-09|lve:103085851|K17897 GATA-binding protein 6 | (RefSeq) transcription factor GATA-6-like	--	--	--	--	transcription factor GATA-6-like OS=Lipotes vexillifer OX=118797 GN=LOC103085851 PE=4 SV=1	--	--	PREDICTED: transcription factor GATA-6-like [Lipotes vexillifer]
NewGene_5907	--	--	Molecular Function: calcium ion binding (GO:0005509);;	--	--	--	--	--	Uncharacterized protein OS=Sus scrofa OX=9823 GN=LOC100519264 PE=4 SV=1	--	--	--
NewGene_4765	--	--	--	--	--	--	--	LINE-1 reverse transcriptase homolog OS=Nycticebus coucang OX=9470 PE=4 SV=1	Reverse transcriptase domain-containing protein OS=Sus scrofa OX=9823 PE=4 SV=1	S	Function unknown	hypothetical protein FD754_025110 [Muntiacus muntjak]
NewGene_1435	--	--	Molecular Function: ubiquitin-protein transferase activity (GO:0004842);;	--	--	--	--	--	HECT domain-containing protein OS=Sus scrofa OX=9823 GN=UBE3C PE=1 SV=1	--	--	--
NewGene_7162	--	--	Molecular Function: glutathione transferase activity (GO:0004364);; Cellular Component: cytoplasm (GO:0005737);; Biological Process: glutathione metabolic process (GO:0006749);;	--	--	--	--	--	Glutathione transferase OS=Sus scrofa OX=9823 GN=LOC100153094 PE=3 SV=3	--	--	--
NewGene_8192	--	--	--	--	--	--	--	--	--	--	--	collagen alpha-1(I) chain-like [Sus scrofa]
NewGene_7104	--	--	--	K09228|6.31e-09|dle:111166140|K09228 KRAB domain-containing zinc finger protein | (RefSeq) zinc finger protein 177-like isoform X1	--	--	Protein of unknown function (DUF1725)	LINE-1 reverse transcriptase homolog OS=Nycticebus coucang OX=9470 PE=4 SV=1	DUF1725 domain-containing protein OS=Sus scrofa OX=9823 PE=4 SV=1	--	--	endonuclease/reverse transcriptase [Sus scrofa]
NewGene_1453	--	--	--	--	--	--	--	--	--	--	--	teashirt homolog 2 isoform X2 [Phoca vitulina]
NewGene_4769	--	--	--	K04257|1.07e-11|ssc:100622785|K04257 olfactory receptor | (RefSeq) olfactory receptor 8S1-like	--	--	--	--	--	--	--	olfactory receptor 8S1-like [Sus scrofa]
NewGene_7283	--	--	--	--	--	--	--	--	Uncharacterized protein OS=Capra hircus OX=9925 PE=4 SV=1	--	--	--
NewGene_10169	--	--	--	--	--	--	--	--	Uncharacterized protein OS=Sus scrofa OX=9823 PE=4 SV=1	--	--	hypothetical protein FD755_023295, partial [Muntiacus reevesi]
NewGene_5035	--	--	Molecular Function: nucleic acid binding (GO:0003676);;	K09228|8.68e-38|mdo:100014591|K09228 KRAB domain-containing zinc finger protein | (RefSeq) zinc finger protein 420-like	[BD]	--	DDE superfamily endonuclease	--	DDE-1 domain-containing protein OS=Sus scrofa OX=9823 PE=4 SV=1	--	--	PREDICTED: tigger transposable element-derived protein 1-like [Lipotes vexillifer]
NewGene_8387	--	--	--	--	--	--	--	--	Uncharacterized protein OS=Sus scrofa OX=9823 PE=4 SV=1	--	--	uncharacterized protein LOC110260108 [Sus scrofa]
NewGene_5310	--	--	Cellular Component: mitochondrion (GO:0005739);; Biological Process: positive regulation of release of cytochrome c from mitochondria (GO:0090200);; Biological Process: intrinsic apoptotic signaling pathway (GO:0097193);;	--	--	--	--	--	bcl-2-binding component 3 OS=Tursiops truncatus OX=9739 GN=BBC3 PE=4 SV=1	--	--	bcl-2-binding component 3 isoform X2 [Lagenorhynchus obliquidens]
NewGene_798	--	--	--	--	--	--	--	--	Uncharacterized protein OS=Sus scrofa OX=9823 GN=PER2 PE=4 SV=1	--	--	period circadian protein homolog 2 isoform X4 [Sus scrofa]
NewGene_4523	--	--	Cellular Component: integral component of membrane (GO:0016021);;	--	--	--	--	--	Uncharacterized protein OS=Sus scrofa OX=9823 PE=4 SV=1	--	--	hypothetical protein G4228_010023 [Cervus hanglu yarkandensis]
NewGene_9223	--	--	--	--	--	--	--	--	--	--	--	uncharacterized protein LOC100625534 [Sus scrofa]
NewGene_729	--	--	Molecular Function: neuromedin U receptor activity (GO:0001607);; Molecular Function: RNA binding (GO:0003723);; Cellular Component: integral component of membrane (GO:0016021);;	--	--	--	--	--	Neuromedin-u receptor 1-like OS=Lynx pardinus OX=191816 GN=LYPA_23C016512 PE=4 SV=1	--	--	nucleolin-like isoform X4 [Lynx canadensis]
NewGene_7439	--	--	--	K14480|5.59e-14|tmu:101342074|K14480 apolipoprotein L | (RefSeq) apolipoprotein L2-like isoform X1	--	--	Murine leukemia virus (MLV) integrase (IN) C-terminal domain	--	Pol protein (Fragment) OS=Sus scrofa OX=9823 PE=4 SV=1	--	--	pol protein, partial [Sus scrofa]
NewGene_6357	--	--	--	--	--	--	--	--	TPR_REGION domain-containing protein OS=Sus scrofa OX=9823 PE=4 SV=1	O	Posttranslational modification, protein turnover, chaperones	tetratricopeptide repeat protein 6 [Sus scrofa]
NewGene_331	--	--	--	--	--	--	--	--	--	--	--	uncharacterized protein LOC106506202 isoform X1 [Sus scrofa]
NewGene_158	--	--	--	--	--	--	--	--	Uncharacterized protein (Fragment) OS=Cervus elaphus hippelaphus OX=46360 GN=Celaphus_00013948 PE=4 SV=1	--	--	hypothetical protein Celaphus_00013948, partial [Cervus elaphus hippelaphus]
NewGene_6593	--	--	--	--	--	--	--	--	Uncharacterized protein OS=Gulo gulo OX=48420 GN=BN2614_LOCUS1 PE=4 SV=1	--	--	unnamed protein product [Gulo gulo]
NewGene_9960	--	--	Molecular Function: ligand-gated sodium channel activity (GO:0015280);; Cellular Component: integral component of membrane (GO:0016021);;	K04828|1.27e-58|oor:101289310|K04828 acid-sensing ion channel 2 | (RefSeq) ASIC2; acid-sensing ion channel 2 isoform X1	[PT]	--	Amiloride-sensitive sodium channel	--	Acid sensing ion channel subunit 2 OS=Canis lupus familiaris OX=9615 GN=ASIC2 PE=4 SV=1	--	--	hypothetical protein GH733_014009 [Mirounga leonina]
NewGene_11019	--	--	--	--	--	--	--	--	Uncharacterized protein OS=Sus scrofa OX=9823 GN=LRRC28 PE=4 SV=1	--	--	--
NewGene_7264	--	--	Molecular Function: microtubule motor activity (GO:0003777);; Biological Process: microtubule-based movement (GO:0007018);;	--	--	--	--	--	Uncharacterized protein OS=Sus scrofa OX=9823 PE=4 SV=1	Z	Cytoskeleton	LOW QUALITY PROTEIN: dynein heavy chain domain-containing protein 1 [Sus scrofa]
NewGene_10302	--	--	Cellular Component: extracellular space (GO:0005615);; Cellular Component: endoplasmic reticulum (GO:0005783);; Biological Process: regulation of signaling receptor activity (GO:0010469);; Biological Process: neuroblast differentiation (GO:0014016);; Molecular Function: receptor ligand activity (GO:0048018);; Biological Process: regulation of neuroblast proliferation (GO:1902692);;	--	--	--	TAFA family	Chemokine-like protein TAFA-4 OS=Macaca fascicularis OX=9541 GN=TAFA4 PE=2 SV=1	Uncharacterized protein OS=Sus scrofa OX=9823 GN=TAFA1 PE=3 SV=1	S	Function unknown	PREDICTED: protein FAM19A1 isoform X1 [Condylura cristata]
NewGene_10078	--	--	--	--	--	--	--	--	Uncharacterized protein OS=Sus scrofa OX=9823 PE=4 SV=1	--	--	--
NewGene_4115	--	--	--	--	--	--	--	--	DUF1725 domain-containing protein OS=Sus scrofa OX=9823 PE=4 SV=1	--	--	LINE-1 retrotransposable element ORF2 protein [Camelus dromedarius]
NewGene_5053	--	--	Molecular Function: GTPase activity (GO:0003924);; Molecular Function: calcium ion binding (GO:0005509);; Molecular Function: GTP binding (GO:0005525);;	--	--	--	--	--	Uncharacterized protein OS=Muntiacus muntjak OX=9888 GN=FD754_011454 PE=4 SV=1	--	--	ras and EF-hand domain-containing protein-like isoform X5 [Sus scrofa]
NewGene_5284	--	--	Molecular Function: nucleic acid binding (GO:0003676);; Biological Process: regulation of transcription, DNA-templated (GO:0006355);; Molecular Function: metal ion binding (GO:0046872);;	K09228|1.54e-22|lve:103071576|K09228 KRAB domain-containing zinc finger protein | (RefSeq) ZNF233; zinc finger protein 233	--	--	--	--	LOW QUALITY PROTEIN: zinc finger protein 233 OS=Physeter macrocephalus OX=9755 GN=ZNF233 PE=4 SV=1	S	Function unknown	LOW QUALITY PROTEIN: zinc finger protein 233 [Physeter catodon]
NewGene_9786	--	--	Cellular Component: integral component of membrane (GO:0016021);;	--	--	--	--	--	Uncharacterized protein OS=Sus scrofa OX=9823 PE=4 SV=1	--	--	--
NewGene_5379	--	--	Molecular Function: catalytic activity (GO:0003824);;	--	--	--	--	--	Isochorismatase domain-containing protein 2, mitochondrial (Fragment) OS=Camelus ferus OX=419612 GN=CB1_000945001 PE=3 SV=1	--	--	isochorismatase domain-containing protein 2, mitochondrial precursor, partial [Camelus ferus]
NewGene_7632	--	--	Cellular Component: nucleus (GO:0005634);; Biological Process: regulation of transcription, DNA-templated (GO:0006355);;	--	--	--	--	--	Uncharacterized protein OS=Sus scrofa OX=9823 GN=TLE2 PE=3 SV=1	--	--	--
NewGene_4933	--	--	--	--	--	--	--	--	--	--	--	protein BANP [Leptonychotes weddellii]
NewGene_10271	--	--	--	--	--	--	--	LINE-1 reverse transcriptase homolog OS=Nycticebus coucang OX=9470 PE=4 SV=1	DUF1725 domain-containing protein OS=Sus scrofa OX=9823 PE=4 SV=1	--	--	endonuclease/reverse transcriptase [Sus scrofa]
NewGene_4336	--	--	--	--	--	--	--	--	--	--	--	PREDICTED: uncharacterized protein LOC109247096 [Panthera pardus]
NewGene_8500	--	--	Cellular Component: nucleus (GO:0005634);; Biological Process: regulation of transcription, DNA-templated (GO:0006355);;	--	--	--	--	--	Uncharacterized protein OS=Sus scrofa OX=9823 GN=TLE2 PE=3 SV=1	--	--	--
NewGene_2119	--	--	--	--	--	--	--	--	Uncharacterized protein OS=Camelus dromedarius OX=9838 GN=Cadr_000019756 PE=4 SV=1	--	--	hypothetical protein Cadr_000019756 [Camelus dromedarius]
NewGene_8019	--	--	--	--	--	--	--	--	DUF1725 domain-containing protein OS=Sus scrofa OX=9823 PE=4 SV=1	--	--	--
NewGene_5587	--	--	Cellular Component: cellular_component (GO:0005575);; Cellular Component: intracellular (GO:0005622);; Cellular Component: obsolete cell (GO:0005623);; Cellular Component: nucleus (GO:0005634);; Cellular Component: nucleoplasm (GO:0005654);; Cellular Component: nuclear body (GO:0016604);; Cellular Component: nuclear speck (GO:0016607);; Cellular Component: dendrite (GO:0030425);; Cellular Compone…	--	[E]	Amino acid transport and metabolism	Glycine cleavage H-protein	Protein Abitram OS=Pongo abelii OX=9601 GN=ABITRAM PE=2 SV=1	Actin-binding transcription modulator (Fragment) OS=Sus scrofa OX=9823 PE=3 SV=1	E	Amino acid transport and metabolism	protein Simiate [Sus scrofa]
NewGene_2092	--	--	--	--	--	--	--	LINE-1 reverse transcriptase homolog OS=Nycticebus coucang OX=9470 PE=4 SV=1	Uncharacterized protein OS=Sus scrofa OX=9823 PE=4 SV=1	--	--	hypothetical protein FD754_024241 [Muntiacus muntjak]
NewGene_2982	--	--	--	--	--	--	--	--	Reverse transcriptase domain-containing protein OS=Equus caballus OX=9796 PE=4 SV=1	--	--	--
NewGene_1003	--	--	--	--	--	--	--	--	small integral membrane protein 15 isoform X2 OS=Physeter macrocephalus OX=9755 GN=SMIM15 PE=4 SV=1	--	--	small integral membrane protein 15 isoform X2 [Physeter catodon]
NewGene_6125	--	--	Biological Process: response to tumor necrosis factor (GO:0034612);; Molecular Function: proteasome binding (GO:0070628);;	K12157|3.68e-74|ssc:100294688|K12157 ubiquitin D | (RefSeq) UBD; ubiquitin D	[OR]	--	Ubiquitin family	Polyubiquitin-B OS=Ovis aries OX=9940 GN=UBB PE=2 SV=1	Diubiquitin OS=Sus scrofa OX=9823 GN=UBD PE=4 SV=1	O	Posttranslational modification, protein turnover, chaperones	ubiquitin D [Sus scrofa]
NewGene_11065	--	--	Molecular Function: protein kinase activity (GO:0004672);; Molecular Function: ATP binding (GO:0005524);;	--	--	--	--	--	Protein kinase domain-containing protein OS=Sus scrofa OX=9823 PE=4 SV=1	--	--	--
NewGene_2269	--	--	Cellular Component: integral component of membrane (GO:0016021);;	--	--	--	--	--	Uncharacterized protein OS=Sus scrofa OX=9823 PE=4 SV=1	--	--	hypothetical protein FD755_012551 [Muntiacus reevesi]
NewGene_6970	--	--	--	--	--	--	--	--	--	--	--	tigger transposable element-derived protein 1 [Phocoena sinus]
NewGene_6955	--	--	Biological Process: virion assembly (GO:0019068);;	K16617|6.14e-19|pale:102898513|K16617 collagen type XIII alpha | (RefSeq) COL13A1; collagen alpha-1(XIII) chain	--	--	--	--	Uncharacterized protein OS=Sus scrofa OX=9823 PE=4 SV=1	S	Function unknown	collagen alpha-1(XIII) chain [Pteropus alecto]
NewGene_10331	--	--	--	--	--	--	--	LINE-1 reverse transcriptase homolog OS=Nycticebus coucang OX=9470 PE=4 SV=1	Uncharacterized protein OS=Sus scrofa OX=9823 PE=4 SV=1	--	--	hypothetical protein FD754_024182, partial [Muntiacus muntjak]
NewGene_10896	--	--	--	--	--	--	--	--	Uncharacterized protein OS=Sus scrofa OX=9823 PE=4 SV=1	--	--	cullin-7 isoform X1 [Sus scrofa]
NewGene_3795	--	--	Molecular Function: nucleic acid binding (GO:0003676);; Molecular Function: exonuclease activity (GO:0004527);;	K14570|1.52e-84|umr:103667003|K14570 RNA exonuclease 1 [EC:3.1.-.-] | (RefSeq) RNA exonuclease 1 homolog	[L]	Replication, recombination and repair	--	Exonuclease GOR OS=Pan troglodytes OX=9598 GN=REXO1L1 PE=2 SV=3	RNA exonuclease 1 homolog isoform X3 OS=Ursus maritimus OX=29073 GN=LOC103667003 PE=4 SV=1	L	Replication, recombination and repair	RNA exonuclease 1 homolog isoform X1 [Sus scrofa]
NewGene_897	--	--	--	--	--	--	--	--	--	--	--	PREDICTED: uncharacterized protein LOC106826085 [Equus asinus]
NewGene_9881	--	--	--	--	--	--	--	--	Uncharacterized protein OS=Sus scrofa OX=9823 PE=4 SV=1	--	--	zinc finger protein 511 isoform X3 [Sus scrofa]
NewGene_8633	--	--	--	--	--	--	--	--	Uncharacterized protein OS=Sus scrofa OX=9823 PE=4 SV=1	S	Function unknown	endonuclease/reverse transcriptase [Sus scrofa]
NewGene_6227	--	--	--	K09228|9.92e-10|ssc:100627241|K09228 KRAB domain-containing zinc finger protein | (RefSeq) zinc finger protein 665-like isoform X1	--	--	--	--	Uncharacterized protein OS=Sus scrofa OX=9823 PE=4 SV=1	--	--	vesicle-trafficking protein SEC22a isoform X4 [Sus scrofa]
NewGene_2339	--	--	--	--	--	--	--	--	Uncharacterized protein (Fragment) OS=Monodon monoceros OX=40151 GN=EI555_001430 PE=4 SV=1	--	--	uncharacterized protein LOC106507314 [Sus scrofa]
NewGene_4369	--	--	Molecular Function: structural molecule activity (GO:0005198);; Cellular Component: plasma membrane (GO:0005886);; Cellular Component: bicellular tight junction (GO:0005923);; Biological Process: cell adhesion (GO:0007155);; Cellular Component: integral component of membrane (GO:0016021);; Biological Process: bicellular tight junction assembly (GO:0070830);;	--	--	--	--	--	Uncharacterized protein OS=Sus scrofa OX=9823 PE=3 SV=2	--	--	--
NewGene_1738	--	--	--	K06464|1.31e-09|npr:108802456|K06464 integrin beta 2 | (RefSeq) integrin beta-2-like	--	--	--	LINE-1 reverse transcriptase homolog OS=Nycticebus coucang OX=9470 PE=4 SV=1	Reverse transcriptase domain-containing protein OS=Sus scrofa OX=9823 PE=4 SV=1	S	Function unknown	endonuclease/reverse transcriptase [Sus scrofa]
NewGene_9389	--	--	--	--	--	--	--	LINE-1 reverse transcriptase homolog OS=Nycticebus coucang OX=9470 PE=4 SV=1	Uncharacterized protein OS=Sus scrofa OX=9823 PE=4 SV=1	S	Function unknown	endonuclease/reverse transcriptase [Sus scrofa]
NewGene_8458	--	--	--	--	--	--	Protein of unknown function (DUF1725)	LINE-1 reverse transcriptase homolog OS=Nycticebus coucang OX=9470 PE=4 SV=1	DUF1725 domain-containing protein OS=Sus scrofa OX=9823 PE=4 SV=1	--	--	LINE-1 retrotransposable element ORF2 protein [Camelus dromedarius]
NewGene_4515	--	--	--	--	--	--	--	LINE-1 reverse transcriptase homolog OS=Nycticebus coucang OX=9470 PE=4 SV=1	Uncharacterized protein OS=Sus scrofa OX=9823 PE=4 SV=1	--	--	endonuclease/reverse transcriptase [Sus scrofa]
NewGene_232	--	--	--	K09228|6.44e-09|dle:111166140|K09228 KRAB domain-containing zinc finger protein | (RefSeq) zinc finger protein 177-like isoform X1	--	--	Protein of unknown function (DUF1725)	LINE-1 reverse transcriptase homolog OS=Nycticebus coucang OX=9470 PE=4 SV=1	DUF1725 domain-containing protein OS=Sus scrofa OX=9823 PE=4 SV=1	--	--	endonuclease/reverse transcriptase [Sus scrofa]
NewGene_2314	--	--	Molecular Function: RNA binding (GO:0003723);;	--	--	--	--	--	RRM domain-containing protein OS=Sus scrofa OX=9823 GN=DAZAP1 PE=4 SV=1	--	--	--
NewGene_562	--	--	--	--	--	--	--	LINE-1 reverse transcriptase homolog OS=Nycticebus coucang OX=9470 PE=4 SV=1	DUF1725 domain-containing protein OS=Sus scrofa OX=9823 PE=4 SV=1	--	--	hypothetical protein FD754_024182, partial [Muntiacus muntjak]
NewGene_3830	--	--	--	--	--	--	--	--	--	--	--	uncharacterized protein LOC106510078 isoform X1 [Sus scrofa]
NewGene_9822	--	--	--	--	--	--	--	--	Uncharacterized protein OS=Sus scrofa OX=9823 PE=4 SV=1	--	--	--
NewGene_10463	--	--	--	--	--	--	--	--	Uncharacterized protein OS=Sus scrofa OX=9823 PE=4 SV=1	--	--	--
NewGene_8795	--	--	Cellular Component: integral component of membrane (GO:0016021);;	--	--	--	--	--	Glyco_trans_2-like domain-containing protein OS=Sus scrofa OX=9823 GN=B4GALNT2 PE=4 SV=1	--	--	--
NewGene_9272	--	--	--	--	--	--	--	LINE-1 reverse transcriptase homolog OS=Nycticebus coucang OX=9470 PE=4 SV=1	Endo/exonuclease/phosphatase domain-containing protein OS=Sus scrofa OX=9823 PE=4 SV=1	S	Function unknown	hypothetical protein FD754_025261 [Muntiacus muntjak]
NewGene_9174	--	--	--	--	--	--	--	--	--	--	--	uncharacterized protein LOC106505210 [Sus scrofa]
NewGene_5729	--	--	Cellular Component: integral component of membrane (GO:0016021);;	--	--	--	--	--	Uncharacterized protein OS=Sus scrofa OX=9823 PE=4 SV=1	--	--	--
NewGene_611	--	--	Cellular Component: integral component of membrane (GO:0016021);;	--	--	--	--	--	Uncharacterized protein OS=Bos taurus OX=9913 PE=4 SV=1	--	--	PREDICTED: LOW QUALITY PROTEIN: endogenous retrovirus group PABLB member 1 Env polyprotein-like [Bos indicus]
NewGene_7809	--	--	--	--	--	--	--	--	Secretory phospholipase A2 receptor isoform X4 (Fragment) OS=Sus scrofa OX=9823 PE=4 SV=1	S	Function unknown	Putative C-type lectin domain-containing protein NCRNA00083 [Bos mutus]
NewGene_5830	--	--	Molecular Function: RNA polymerase II transcription regulatory region sequence-specific DNA binding (GO:0000977);; Cellular Component: nucleus (GO:0005634);; Biological Process: regulation of transcription by RNA polymerase II (GO:0006357);;	K09232|7.30e-47|oas:101117210|K09232 zinc finger protein GLIS1/3 | (RefSeq) GLIS1; LOW QUALITY PROTEIN: zinc finger protein GLIS1	--	--	--	--	Zinc finger protein GLIS1 isoform X3 OS=Sus scrofa OX=9823 PE=3 SV=1	K	Transcription	LOW QUALITY PROTEIN: zinc finger protein GLIS1 [Ovis aries]
NewGene_592	--	--	--	--	--	--	Domain of unknown function (DUF4720)	--	Chromosome 2 open reading frame 66 OS=Sus scrofa OX=9823 GN=C2orf66 PE=4 SV=1	S	Function unknown	uncharacterized protein C2orf66 homolog [Sus scrofa]
NewGene_4013	--	--	Cellular Component: integral component of membrane (GO:0016021);;	--	--	--	--	Transmembrane protein 42 OS=Bos taurus OX=9913 GN=TMEM42 PE=2 SV=1	transmembrane protein 42-like OS=Neophocaena asiaeorientalis asiaeorientalis OX=1706337 GN=LOC112413356 PE=4 SV=1	S	Function unknown	transmembrane protein 42-like [Neophocaena asiaeorientalis asiaeorientalis]
NewGene_8753	--	--	Molecular Function: nucleic acid binding (GO:0003676);; Molecular Function: zinc ion binding (GO:0008270);;	--	--	--	PNMA	Zinc finger CCHC domain-containing protein 12 OS=Bos taurus OX=9913 GN=ZCCHC12 PE=2 SV=1	Zinc finger CCHC domain-containing protein 12 OS=Sus scrofa OX=9823 PE=4 SV=1	K	Transcription	LOW QUALITY PROTEIN: zinc finger CCHC domain-containing protein 12 [Sus scrofa]
NewGene_6335	--	--	Cellular Component: cellular_component (GO:0005575);; Cellular Component: extracellular region (GO:0005576);; Cellular Component: extracellular space (GO:0005615);; Cellular Component: obsolete cell (GO:0005623);; Cellular Component: plasma membrane (GO:0005886);; Biological Process: cell adhesion (GO:0007155);; Biological Process: biological_process (GO:0008150);; Cellular Component: membrane (G…	--	[R]	General function prediction only	--	--	SEA domain-containing protein OS=Sus scrofa OX=9823 PE=4 SV=1	S	Function unknown	taste receptor cell protein 1-like isoform X2 [Sus scrofa]
NewGene_7684	--	--	--	--	--	--	--	--	Reverse transcriptase domain-containing protein OS=Sus scrofa OX=9823 PE=4 SV=1	--	--	hypothetical protein FD755_000900 [Muntiacus reevesi]
NewGene_3258	--	--	Cellular Component: integral component of membrane (GO:0016021);;	K08857|1.55e-09|ssc:106504146|K08857 NIMA (never in mitosis gene a)-related kinase 1/4/5 [EC:2.7.11.1] | (RefSeq) NEK4; serine/threonine-protein kinase Nek4 isoform X1	[J]	Translation, ribosomal structure and biogenesis	--	60S ribosomal protein L17 OS=Bos taurus OX=9913 GN=RPL17 PE=2 SV=3	Uncharacterized protein OS=Sus scrofa OX=9823 PE=4 SV=1	--	--	cullin-7 isoform X1 [Sus scrofa]
NewGene_10491	--	--	Cellular Component: integral component of membrane (GO:0016021);;	--	--	--	--	--	Uncharacterized protein OS=Sus scrofa OX=9823 GN=CCDC30 PE=4 SV=1	--	--	--
NewGene_4416	--	--	Cellular Component: basement membrane (GO:0005604);; Molecular Function: metalloendopeptidase inhibitor activity (GO:0008191);; Biological Process: negative regulation of membrane protein ectodomain proteolysis (GO:0051045);; Biological Process: negative regulation of ERK1 and ERK2 cascade (GO:0070373);; Biological Process: cellular response to organic substance (GO:0071310);; Biological Process:…	--	--	--	--	--	Metalloproteinase inhibitor 3 OS=Bos indicus x Bos taurus OX=30522 GN=TIMP3 PE=3 SV=1	--	--	--
NewGene_8273	--	--	Cellular Component: integral component of membrane (GO:0016021);;	--	--	--	--	--	Uncharacterized protein OS=Sus scrofa OX=9823 PE=4 SV=1	--	--	hypothetical protein G4228_013233 [Cervus hanglu yarkandensis]
NewGene_10308	--	--	--	--	--	--	--	--	Uncharacterized protein OS=Sousa chinensis OX=103600 GN=DBR06_SOUSAS3410194 PE=4 SV=1	--	--	hypothetical protein DBR06_SOUSAS3410194 [Sousa chinensis]
NewGene_2156	--	--	Molecular Function: guanyl-nucleotide exchange factor activity (GO:0005085);;	K17531|5.11e-159|ssc:102157525|K17531 obscurin-RhoGEF [EC:2.7.11.1] | (RefSeq) OBSCN; obscurin isoform X1	--	--	Immunoglobulin I-set domain	--	Obscurin isoform X38 OS=Sus scrofa OX=9823 PE=3 SV=1	T	Signal transduction mechanisms	obscurin isoform X34 [Sus scrofa]
NewGene_5187	--	--	Cellular Component: integral component of membrane (GO:0016021);;	--	--	--	--	--	Uncharacterized protein OS=Sus scrofa OX=9823 PE=4 SV=1	--	--	hypothetical protein mMyoMyo1_008048 [Myotis myotis]
NewGene_2634	--	--	Cellular Component: integral component of membrane (GO:0016021);;	--	--	--	--	--	Uncharacterized protein OS=Sus scrofa OX=9823 PE=4 SV=1	--	--	hypothetical protein G4228_013233 [Cervus hanglu yarkandensis]
NewGene_2635	--	--	Cellular Component: integral component of membrane (GO:0016021);;	--	--	--	--	--	Uncharacterized protein OS=Sus scrofa OX=9823 PE=4 SV=1	--	--	hypothetical protein G4228_013233 [Cervus hanglu yarkandensis]
NewGene_4387	--	--	Biological Process: intracellular protein transport (GO:0006886);; Biological Process: vesicle-mediated transport (GO:0016192);; Cellular Component: clathrin adaptor complex (GO:0030131);;	--	--	--	--	--	AP-2 complex subunit alpha-2 isoform 1-like OS=Sus scrofa OX=9823 PE=4 SV=1	--	--	--
NewGene_5688	--	--	Molecular Function: fructose-bisphosphate aldolase activity (GO:0004332);; Cellular Component: cytosol (GO:0005829);; Biological Process: glycolytic process (GO:0006096);; Molecular Function: cytoskeletal protein binding (GO:0008092);; Biological Process: fructose 1,6-bisphosphate metabolic process (GO:0030388);; Biological Process: epithelial cell differentiation (GO:0030855);;	--	--	--	--	--	Fructose-bisphosphate aldolase OS=Sus scrofa OX=9823 GN=ALDOC PE=1 SV=1	--	--	--
NewGene_10206	--	--	--	--	--	--	--	--	--	--	--	uncharacterized protein LOC110256272 [Sus scrofa]
NewGene_3194	--	--	Cellular Component: integral component of membrane (GO:0016021);;	--	--	--	--	--	Uncharacterized protein OS=Sus scrofa OX=9823 GN=LOC100152824 PE=4 SV=1	--	--	CREB-regulated transcription coactivator 2 isoform X3 [Sus scrofa]
NewGene_7696	--	--	Molecular Function: dystroglycan binding (GO:0002162);; Molecular Function: molecular_function (GO:0003674);; Molecular Function: binding (GO:0005488);; Molecular Function: protein binding (GO:0005515);; Cellular Component: cellular_component (GO:0005575);; Cellular Component: intracellular (GO:0005622);; Cellular Component: obsolete cell (GO:0005623);; Cellular Component: cytoplasm (GO:0005737);…	K20357|3.65e-51|ssc:102158500|K20357 anterior gradient protein 3 | (RefSeq) LOW QUALITY PROTEIN: anterior gradient protein 3	--	--	--	Anterior gradient protein 2 homolog OS=Pongo abelii OX=9601 GN=AGR2 PE=2 SV=1	Uncharacterized protein OS=Myotis lucifugus OX=59463 GN=LOC102424924 PE=4 SV=1	S	Function unknown	LOW QUALITY PROTEIN: anterior gradient protein 3 [Sus scrofa]
NewGene_8907	--	--	Molecular Function: calcium ion binding (GO:0005509);;	--	--	--	--	--	Uncharacterized protein OS=Sus scrofa OX=9823 PE=4 SV=1	--	--	CREB-regulated transcription coactivator 2 isoform X3 [Sus scrofa]
NewGene_11444	--	--	Biological Process: regulation of signal transduction (GO:0009966);; Cellular Component: anchored component of plasma membrane (GO:0046658);; Cellular Component: collagen-containing extracellular matrix (GO:0062023);;	K08110|7.46e-11|lav:100663836|K08110 glypican 4 | (RefSeq) GPC4; LOW QUALITY PROTEIN: glypican-4	[T]	Signal transduction mechanisms	--	--	Glypican-4 OS=Callithrix jacchus OX=9483 GN=GPC4 PE=2 SV=1	T	Signal transduction mechanisms	PREDICTED: glypican-4 [Mustela putorius furo]
NewGene_6175	--	--	Cellular Component: transcription factor TFIIA complex (GO:0005672);; Biological Process: transcription initiation from RNA polymerase II promoter (GO:0006367);;	--	--	--	--	--	Transcription initiation factor IIA gamma chain OS=Sus scrofa OX=9823 PE=4 SV=1	--	--	cullin-7 isoform X1 [Sus scrofa]
NewGene_2481	--	--	--	--	--	--	--	--	Uncharacterized protein OS=Sus scrofa OX=9823 PE=4 SV=1	--	--	cullin-7 isoform X1 [Sus scrofa]
NewGene_3070	--	--	Cellular Component: integral component of membrane (GO:0016021);;	--	--	--	Sperm acrosome-associated protein 7	--	Uncharacterized protein OS=Equus caballus OX=9796 GN=C2orf92 PE=4 SV=1	--	--	uncharacterized protein LOC102167341 isoform X2 [Sus scrofa]
NewGene_2783	--	--	Cellular Component: integral component of membrane (GO:0016021);;	K22018|1.96e-177|ssc:100286744|K22018 mucin-12 | (RefSeq) MUC12; mucin-12	--	--	--	--	Mucin-12 (Fragment) OS=Camelus dromedarius OX=9838 GN=Mucin-12 PE=4 SV=1	S	Function unknown	mucin-12 [Sus scrofa]
NewGene_8779	--	--	--	--	--	--	--	--	Uncharacterized protein OS=Sus scrofa OX=9823 PE=4 SV=1	--	--	bridging integrator 3 isoform X3 [Sus scrofa]
NewGene_198	--	--	--	--	--	--	--	--	--	--	--	basic proline-rich protein-like [Sus scrofa]
NewGene_5245	--	--	Cellular Component: cytoskeleton (GO:0005856);; Molecular Function: cytoskeletal protein binding (GO:0008092);;	--	--	--	--	--	FERM domain-containing protein OS=Sus scrofa OX=9823 GN=EPB41L4B PE=4 SV=2	--	--	IL-23, partial [Sus scrofa]
NewGene_6413	--	--	--	K10784|5.33e-46|bom:102285902|K10784 T cell receptor alpha chain V region | (RefSeq) cell surface A33 antigen-like	--	--	Immunoglobulin V-set domain	--	Ig-like domain-containing protein OS=Sus scrofa OX=9823 PE=4 SV=1	S	Function unknown	T cell receptor alpha chain, partial [Sus scrofa]
NewGene_8662	--	--	Biological Process: intracellular signal transduction (GO:0035556);;	--	--	--	--	--	Phorbol-ester/DAG-type domain-containing protein OS=Sus scrofa OX=9823 GN=DEF8 PE=4 SV=1	--	--	--
NewGene_11267	--	--	--	--	--	--	--	--	Tnp_22_trimer domain-containing protein OS=Sus scrofa OX=9823 PE=4 SV=1	--	--	transposase [Lipotes vexillifer]
NewGene_6846	--	--	Molecular Function: protein kinase activity (GO:0004672);; Molecular Function: ATP binding (GO:0005524);;	--	--	--	--	--	Uncharacterized protein OS=Sus scrofa OX=9823 GN=MARK4 PE=4 SV=1	--	--	cullin-7 isoform X1 [Sus scrofa]
NewGene_10843	--	--	Biological Process: response to hypoxia (GO:0001666);; Biological Process: hematopoietic progenitor cell differentiation (GO:0002244);; Biological Process: regulation of gene expression (GO:0010468);; Biological Process: iron-sulfur cluster assembly (GO:0016226);; Biological Process: oxygen homeostasis (GO:0032364);; Cellular Component: CIA complex (GO:0097361);;	--	--	--	--	--	Fe_hyd_SSU domain-containing protein OS=Sus scrofa OX=9823 GN=CIAO3 PE=3 SV=3	--	--	--
NewGene_5088	--	--	Molecular Function: calcium ion binding (GO:0005509);; Biological Process: mitochondrial calcium ion transmembrane transport (GO:0006851);;	--	--	--	--	--	Uncharacterized protein OS=Muntiacus reevesi OX=9886 GN=FD755_005872 PE=4 SV=1	--	--	hypothetical protein FD755_005872 [Muntiacus reevesi]
NewGene_7627	--	--	Cellular Component: integral component of membrane (GO:0016021);;	--	--	--	--	--	Zinc finger protein 277 isoform 1-like (Fragment) OS=Sus scrofa OX=9823 PE=4 SV=1	--	--	hypothetical protein FD755_007575 [Muntiacus reevesi]
NewGene_5233	--	--	Molecular Function: ryanodine-sensitive calcium-release channel activity (GO:0005219);; Cellular Component: membrane (GO:0016020);;	K04961|1.86e-63|ssc:396718|K04961 ryanodine receptor 1 | (RefSeq) RYR1; ryanodine receptor 1	[T]	Signal transduction mechanisms	SPRY domain	Ryanodine receptor 1 OS=Sus scrofa OX=9823 GN=RYR1 PE=2 SV=2	Ryanodine receptor 1 OS=Sus scrofa OX=9823 PE=4 SV=1	T	Signal transduction mechanisms	ryanodine receptor 1, partial [Sus scrofa]
NewGene_4083	--	--	--	K04893|5.57e-187|ssc:100037946|K04893 potassium voltage-gated channel Shal-related subfamily D member 3 | (RefSeq) KCND3; potassium voltage-gated channel subfamily D member 3 isoform X1	[P]	Inorganic ion transport and metabolism	Domain of unknown function (DUF3399)	Potassium voltage-gated channel subfamily D member 3 OS=Oryctolagus cuniculus OX=9986 GN=KCND3 PE=2 SV=1	KCND3 protein (Fragment) OS=Crocuta crocuta OX=9678 GN=Kcnd3_1 PE=4 SV=1	P	Inorganic ion transport and metabolism	KCND3 protein, partial [Crocuta crocuta]
NewGene_10590	--	--	Cellular Component: integral component of membrane (GO:0016021);;	--	--	--	--	--	Uncharacterized protein OS=Sus scrofa OX=9823 PE=4 SV=1	--	--	hypothetical protein mPipKuh1_009414 [Pipistrellus kuhlii]
NewGene_7912	--	--	Molecular Function: structural molecule activity (GO:0005198);; Cellular Component: plasma membrane (GO:0005886);; Cellular Component: bicellular tight junction (GO:0005923);; Biological Process: cell adhesion (GO:0007155);; Cellular Component: integral component of membrane (GO:0016021);; Biological Process: bicellular tight junction assembly (GO:0070830);;	--	--	--	--	--	Uncharacterized protein OS=Sus scrofa OX=9823 PE=3 SV=2	--	--	--
NewGene_7844	--	--	--	--	--	--	--	--	--	--	--	PREDICTED: uncharacterized protein LOC103350956, partial [Oryctolagus cuniculus]
NewGene_6942	--	--	--	--	--	--	--	--	--	--	--	basic salivary proline-rich protein 1-like [Lontra canadensis]
NewGene_6964	[S]	Function unknown	Molecular Function: calcium ion binding (GO:0005509);; Cellular Component: integral component of plasma membrane (GO:0005887);; Biological Process: cell adhesion (GO:0007155);; Biological Process: homophilic cell adhesion via plasma membrane adhesion molecules (GO:0007156);; Biological Process: nephron development (GO:0072006);; Biological Process: condensed mesenchymal cell proliferation (GO:007…	K16507|2.12e-120|ssc:100626442|K16507 protocadherin-16/23 | (RefSeq) DCHS2; LOW QUALITY PROTEIN: protocadherin-23	[T]	Signal transduction mechanisms	Cadherin domain	Protocadherin-11 X-linked OS=Sus scrofa OX=9823 GN=PCDH11X PE=2 SV=1	Uncharacterized protein OS=Sus scrofa OX=9823 GN=DCHS2 PE=4 SV=3	S	Function unknown	LOW QUALITY PROTEIN: protocadherin-23 [Sus scrofa]
NewGene_2761	--	--	--	--	--	--	--	--	Zinc finger protein 236 isoform 1 OS=Sus scrofa OX=9823 PE=4 SV=1	--	--	--
NewGene_284	--	--	--	K09228|1.20e-07|dle:111166140|K09228 KRAB domain-containing zinc finger protein | (RefSeq) zinc finger protein 177-like isoform X1	--	--	--	LINE-1 reverse transcriptase homolog OS=Nycticebus coucang OX=9470 PE=4 SV=1	Uncharacterized protein OS=Sus scrofa OX=9823 PE=4 SV=1	--	--	hypothetical protein mMyoMyo1_012019 [Myotis myotis]
NewGene_9238	--	--	Cellular Component: integral component of membrane (GO:0016021);;	--	--	--	--	--	Uncharacterized protein OS=Sus scrofa OX=9823 GN=TMEM237 PE=3 SV=1	--	--	--
NewGene_9668	--	--	Cellular Component: integral component of membrane (GO:0016021);;	--	--	--	C17orf99 Ig domain	--	Ig_C17orf99 domain-containing protein OS=Sus scrofa OX=9823 PE=4 SV=1	S	Function unknown	PREDICTED: uncharacterized protein C17orf99 homolog [Condylura cristata]
NewGene_1208	--	--	Molecular Function: recombinase activity (GO:0000150);; Biological Process: double-strand break repair via homologous recombination (GO:0000724);; Molecular Function: double-stranded DNA binding (GO:0003690);; Molecular Function: single-stranded DNA binding (GO:0003697);; Molecular Function: ATP binding (GO:0005524);; Cellular Component: nucleus (GO:0005634);; Molecular Function: DNA-dependent AT…	--	--	--	--	--	DNA repair protein RAD51 homolog OS=Muntiacus muntjak OX=9888 GN=FD754_019070 PE=3 SV=1	--	--	hypothetical protein mPipKuh1_008198 [Pipistrellus kuhlii]
NewGene_10743	--	--	--	--	--	--	--	LINE-1 reverse transcriptase homolog OS=Nycticebus coucang OX=9470 PE=4 SV=1	Uncharacterized protein OS=Sus scrofa OX=9823 PE=4 SV=1	S	Function unknown	endonuclease/reverse transcriptase [Sus scrofa]
NewGene_3134	--	--	Biological Process: intracellular protein transport (GO:0006886);; Biological Process: vesicle-mediated transport (GO:0016192);; Cellular Component: clathrin adaptor complex (GO:0030131);;	--	--	--	--	--	AP-2 complex subunit alpha-2 isoform 1-like OS=Sus scrofa OX=9823 PE=4 SV=1	--	--	--
NewGene_2932	--	--	--	--	--	--	--	--	Uncharacterized protein OS=Sus scrofa OX=9823 GN=COL12A1 PE=1 SV=1	--	--	--
NewGene_11104	--	--	Molecular Function: nucleic acid binding (GO:0003676);; Molecular Function: ATP binding (GO:0005524);;	K20103|7.09e-35|mna:107527531|K20103 ATP-dependent RNA helicase DDX60 [EC:3.6.4.13] | (RefSeq) LOW QUALITY PROTEIN: probable ATP-dependent RNA helicase DDX60	--	--	--	--	Uncharacterized protein OS=Equus caballus OX=9796 GN=LOC100067608 PE=4 SV=1	A	RNA processing and modification	PREDICTED: LOW QUALITY PROTEIN: probable ATP-dependent RNA helicase DDX60 [Miniopterus natalensis]
NewGene_8247	--	--	--	--	--	--	--	--	DUF4211 domain-containing protein OS=Sus scrofa OX=9823 GN=QSER1 PE=4 SV=1	--	--	--
NewGene_1214	--	--	--	--	--	--	CCDC144C protein coiled-coil region	--	CCDC144C domain-containing protein OS=Sus scrofa OX=9823 PE=4 SV=1	S	Function unknown	ankyrin repeat domain-containing protein 26-like [Sus scrofa]
NewGene_4165	--	--	--	K10798|2.05e-31|npr:108785582|K10798 poly [ADP-ribose] polymerase 2/3/4 [EC:2.4.2.30] | (RefSeq) poly [ADP-ribose] polymerase 4-like	--	--	--	LINE-1 reverse transcriptase homolog OS=Nycticebus coucang OX=9470 PE=4 SV=1	Reverse transcriptase domain-containing protein OS=Sus scrofa OX=9823 PE=4 SV=1	S	Function unknown	endonuclease/reverse transcriptase [Sus scrofa]
NewGene_10857	--	--	--	--	--	--	--	--	DUF1725 domain-containing protein OS=Sus scrofa OX=9823 PE=4 SV=1	--	--	--
NewGene_5222	--	--	--	--	--	--	--	--	--	--	--	uncharacterized protein LOC106510524 [Sus scrofa]
NewGene_6217	--	--	--	--	--	--	--	--	Kazal-like domain-containing protein OS=Sus scrofa OX=9823 GN=SPINK13 PE=4 SV=1	--	--	--
NewGene_10121	--	--	--	--	--	--	--	LINE-1 reverse transcriptase homolog OS=Nycticebus coucang OX=9470 PE=4 SV=1	Uncharacterized protein OS=Sus scrofa OX=9823 PE=4 SV=1	--	--	endonuclease/reverse transcriptase [Sus scrofa]
NewGene_6672	--	--	Molecular Function: translation elongation factor activity (GO:0003746);; Cellular Component: nucleus (GO:0005634);; Biological Process: negative regulation of transcription, DNA-templated (GO:0045892);;	--	--	--	--	--	Negative elongation factor C/D-like OS=Sus scrofa OX=9823 PE=3 SV=1	--	--	lysosome-associated membrane glycoprotein 3 isoform X1 [Sus scrofa]
NewGene_3556	--	--	--	--	--	--	--	--	Uncharacterized protein OS=Sus scrofa OX=9823 GN=INCA1 PE=4 SV=1	--	--	protein INCA1 isoform X2 [Sus scrofa]
NewGene_8602	--	--	--	--	--	--	--	--	Uncharacterized protein OS=Callithrix jacchus OX=9483 PE=4 SV=1	--	--	hypothetical protein FD754_002166, partial [Muntiacus muntjak]
NewGene_141	--	--	--	--	--	--	--	--	Uncharacterized protein OS=Sus scrofa OX=9823 GN=WDR11 PE=4 SV=1	--	--	--
NewGene_1518	--	--	--	K09228|2.12e-06|ssc:100514110|K09228 KRAB domain-containing zinc finger protein | (RefSeq) LOW QUALITY PROTEIN: zinc finger protein 211	--	--	--	--	Uncharacterized protein OS=Sus scrofa OX=9823 PE=4 SV=1	--	--	carbonic anhydrase 5A, mitochondrial isoform X8 [Sus scrofa]
NewGene_10413	--	--	Molecular Function: DNA-binding transcription factor activity (GO:0003700);; Cellular Component: nucleus (GO:0005634);; Molecular Function: sequence-specific DNA binding (GO:0043565);;	--	--	--	--	--	Fork-head domain-containing protein OS=Ovis aries OX=9940 PE=4 SV=1	K	Transcription	hypothetical protein G4228_012689 [Cervus hanglu yarkandensis]
NewGene_10933	--	--	Molecular Function: calcium ion binding (GO:0005509);;	--	--	--	--	--	Uncharacterized protein OS=Sus scrofa OX=9823 PE=4 SV=1	--	--	--
NewGene_10014	--	--	Cellular Component: integral component of membrane (GO:0016021);;	--	--	--	--	--	Uncharacterized protein OS=Sus scrofa OX=9823 PE=4 SV=1	--	--	hypothetical protein HJG60_010672 [Phyllostomus discolor]
NewGene_10033	--	--	Molecular Function: protein serine/threonine kinase activity (GO:0004674);; Molecular Function: ATP binding (GO:0005524);; Biological Process: mitotic spindle assembly checkpoint (GO:0007094);; Cellular Component: chromosome passenger complex (GO:0032133);; Biological Process: positive regulation of cytokinesis (GO:0032467);; Biological Process: histone H3-S28 phosphorylation (GO:0043988);;	--	--	--	--	--	Aurora 1 OS=Sus scrofa OX=9823 GN=AURKB PE=3 SV=1	--	--	aurora kinase B isoform X2 [Sus scrofa]
NewGene_7277	--	--	Molecular Function: G protein-coupled receptor activity (GO:0004930);; Molecular Function: olfactory receptor activity (GO:0004984);; Cellular Component: plasma membrane (GO:0005886);; Cellular Component: integral component of membrane (GO:0016021);;	K04257|8.07e-191|ssc:100737531|K04257 olfactory receptor | (RefSeq) LOW QUALITY PROTEIN: olfactory receptor 51E1	--	--	Olfactory receptor	Olfactory receptor 1E2 OS=Gorilla gorilla gorilla OX=9595 GN=OR1E2 PE=3 SV=1	Olfactory receptor OS=Sus scrofa OX=9823 GN=OR51E1 PE=3 SV=1	T	Signal transduction mechanisms	LOW QUALITY PROTEIN: olfactory receptor 51E1 [Sus scrofa]
NewGene_5439	--	--	--	--	--	--	--	--	--	--	--	LOW QUALITY PROTEIN: Fanconi anemia core complex-associated protein 20 [Sus scrofa]
NewGene_3480	--	--	--	--	--	--	--	--	--	--	--	olfactory receptor 1G1-like [Sus scrofa]
NewGene_5056	--	--	--	--	--	--	--	LINE-1 reverse transcriptase homolog OS=Nycticebus coucang OX=9470 PE=4 SV=1	Endo/exonuclease/phosphatase domain-containing protein OS=Sus scrofa OX=9823 PE=4 SV=1	--	--	hypothetical protein PANDA_019779, partial [Ailuropoda melanoleuca]
NewGene_5624	--	--	--	--	--	--	--	--	Uncharacterized protein OS=Sus scrofa OX=9823 GN=TENT4B PE=4 SV=1	--	--	--
NewGene_2243	--	--	Cellular Component: integral component of membrane (GO:0016021);;	K16145|2.42e-11|bbub:102408909|K16145 mucin-16 | (RefSeq) LOW QUALITY PROTEIN: mucin-16	--	--	--	--	Mucin-16 OS=Bos taurus OX=9913 GN=MUC16 PE=4 SV=1	--	--	mucin-16-like [Vicugna pacos]
NewGene_9176	--	--	--	--	--	--	--	--	LINE-1 retrotransposable element ORF2 protein OS=Camelus dromedarius OX=9838 GN=Cadr_000001898 PE=4 SV=1	--	--	LINE-1 retrotransposable element ORF2 protein [Camelus dromedarius]
NewGene_1575	--	--	Molecular Function: serine-type endopeptidase activity (GO:0004252);;	K22367|1.56e-28|oas:101109961|K22367 serine protease 58 [EC:3.4.21.-] | (RefSeq) serine protease 58-like	[E]	Amino acid transport and metabolism	Trypsin	Trypsin OS=Sus scrofa OX=9823 PE=1 SV=1	Peptidase S1 domain-containing protein OS=Sus scrofa OX=9823 PE=4 SV=1	E	Amino acid transport and metabolism	serine protease 58-like [Ovis aries]
NewGene_4875	--	--	--	--	--	--	--	LINE-1 reverse transcriptase homolog OS=Nycticebus coucang OX=9470 PE=4 SV=1	Reverse transcriptase domain-containing protein OS=Sus scrofa OX=9823 PE=4 SV=1	S	Function unknown	hypothetical protein M91_08556, partial [Bos mutus]
NewGene_5241	--	--	Molecular Function: calcium-release channel activity (GO:0015278);;	K04961|3.01e-81|ssc:396718|K04961 ryanodine receptor 1 | (RefSeq) RYR1; ryanodine receptor 1	[T]	Signal transduction mechanisms	--	Ryanodine receptor 1 OS=Sus scrofa OX=9823 GN=RYR1 PE=2 SV=2	RYR1 isoform 7 OS=Pan troglodytes OX=9598 GN=CK820_G0030361 PE=4 SV=1	T	Signal transduction mechanisms	Ryanodine receptor 1 [Camelus dromedarius]
NewGene_1649	--	--	--	--	--	--	--	--	--	--	--	uncharacterized protein LOC110257623 [Sus scrofa]
NewGene_9814	--	--	Molecular Function: G protein-coupled receptor activity (GO:0004930);; Molecular Function: olfactory receptor activity (GO:0004984);; Cellular Component: plasma membrane (GO:0005886);; Cellular Component: integral component of membrane (GO:0016021);;	--	--	--	--	--	G_PROTEIN_RECEP_F1_2 domain-containing protein OS=Sus scrofa OX=9823 PE=4 SV=1	--	--	cullin-7 isoform X1 [Sus scrofa]
NewGene_6613	--	--	Cellular Component: cellular_component (GO:0005575);; Cellular Component: obsolete cell (GO:0005623);; Cellular Component: plasma membrane (GO:0005886);; Biological Process: transport (GO:0006810);; Biological Process: ion transport (GO:0006811);; Biological Process: behavior (GO:0007610);; Biological Process: biological_process (GO:0008150);; Biological Process: response to toxic substance (GO:0…	K24014|1.26e-56|ssc:100518260|K24014 protein unc-79 | (RefSeq) UNC79; protein unc-79 homolog isoform X1	[S]	Function unknown	--	--	protein unc-79 homolog isoform X8 OS=Balaenoptera acutorostrata scammoni OX=310752 GN=UNC79 PE=4 SV=1	S	Function unknown	protein unc-79 homolog isoform X14 [Sus scrofa]
NewGene_3658	--	--	--	--	--	--	--	UPF0711 protein C18orf21 homolog OS=Bos taurus OX=9913 PE=2 SV=1	Uncharacterized protein (Fragment) OS=Muntiacus muntjak OX=9888 GN=FD754_001695 PE=3 SV=1	--	--	UPF0711 protein C18orf21 homolog [Bubalus bubalis]
NewGene_3664	--	--	--	--	--	--	Protein of unknown function (DUF1725)	LINE-1 reverse transcriptase homolog OS=Nycticebus coucang OX=9470 PE=4 SV=1	DUF1725 domain-containing protein OS=Sus scrofa OX=9823 PE=4 SV=1	--	--	LINE-1 retrotransposable element ORF2 protein [Camelus dromedarius]
NewGene_2202	--	--	Molecular Function: fructose-bisphosphate aldolase activity (GO:0004332);; Biological Process: glycolytic process (GO:0006096);;	--	--	--	--	--	Fructose-bisphosphate aldolase OS=Sus scrofa OX=9823 GN=ALDOC PE=3 SV=1	--	--	--
NewGene_6063	--	--	--	--	--	--	--	--	--	--	--	hypothetical protein mPipKuh1_008959 [Pipistrellus kuhlii]
NewGene_6068	--	--	--	--	--	--	--	--	Uncharacterized protein OS=Sus scrofa OX=9823 GN=F13B PE=1 SV=1	--	--	CREB-regulated transcription coactivator 2 isoform X3 [Sus scrofa]
NewGene_63	--	--	--	--	--	--	--	--	Uncharacterized protein OS=Sus scrofa OX=9823 PE=4 SV=1	--	--	hypothetical protein mMyoMyo1_010568 [Myotis myotis]
NewGene_10842	--	--	--	--	--	--	--	--	Uncharacterized protein OS=Sus scrofa OX=9823 PE=4 SV=1	--	--	--
NewGene_3187	--	--	--	--	--	--	--	--	Uncharacterized protein OS=Sus scrofa OX=9823 PE=4 SV=1	--	--	--
NewGene_3432	--	--	Cellular Component: integral component of membrane (GO:0016021);;	--	--	--	--	--	Uncharacterized protein OS=Sus scrofa OX=9823 PE=4 SV=1	--	--	hypothetical protein FD755_005302 [Muntiacus reevesi]
NewGene_4455	--	--	Molecular Function: ARF guanyl-nucleotide exchange factor activity (GO:0005086);; Cellular Component: integral component of membrane (GO:0016021);; Biological Process: regulation of ARF protein signal transduction (GO:0032012);;	--	--	--	--	--	SEC7 domain-containing protein OS=Sus scrofa OX=9823 GN=ARFGEF1 PE=4 SV=1	--	--	--
NewGene_2986	--	--	Biological Process: response to hypoxia (GO:0001666);; Biological Process: hematopoietic progenitor cell differentiation (GO:0002244);; Biological Process: regulation of gene expression (GO:0010468);; Biological Process: iron-sulfur cluster assembly (GO:0016226);; Biological Process: oxygen homeostasis (GO:0032364);; Cellular Component: CIA complex (GO:0097361);;	--	--	--	--	--	Fe_hyd_SSU domain-containing protein OS=Sus scrofa OX=9823 GN=CIAO3 PE=3 SV=3	--	--	--
NewGene_1899	--	--	--	--	--	--	--	--	Uncharacterized protein OS=Sus scrofa OX=9823 GN=API5 PE=3 SV=1	--	--	--
NewGene_5446	--	--	--	--	--	--	--	--	--	--	--	uncharacterized protein LOC110261082 [Sus scrofa]
NewGene_5414	--	--	--	--	--	--	--	--	Uncharacterized protein OS=Sus scrofa OX=9823 PE=4 SV=1	--	--	--
NewGene_8146	--	--	--	--	--	--	--	--	Uncharacterized protein OS=Sus scrofa OX=9823 PE=4 SV=1	--	--	hypothetical protein HJG60_012242 [Phyllostomus discolor]
NewGene_7557	--	--	--	--	--	--	--	--	Reverse transcriptase domain-containing protein OS=Oryctolagus cuniculus OX=9986 PE=4 SV=1	--	--	hypothetical protein HJG63_009085 [Rousettus aegyptiacus]
NewGene_2264	--	--	Biological Process: protein transport (GO:0015031);; Cellular Component: integral component of membrane (GO:0016021);;	--	--	--	--	--	Plug_translocon domain-containing protein OS=Sus scrofa OX=9823 GN=SEC61A2 PE=1 SV=1	--	--	--
NewGene_5226	--	--	--	--	--	--	--	--	Uncharacterized protein OS=Sus scrofa OX=9823 GN=WDR87 PE=4 SV=4	S	Function unknown	WD repeat-containing protein 87 isoform X2 [Sus scrofa]
NewGene_3644	--	--	--	--	--	--	--	--	uncharacterized protein LOC103006620 OS=Balaenoptera acutorostrata scammoni OX=310752 GN=LOC103006620 PE=4 SV=1	--	--	uncharacterized protein LOC103006620 [Balaenoptera acutorostrata scammoni]
NewGene_10776	--	--	Cellular Component: integral component of membrane (GO:0016021);;	--	--	--	--	--	Uncharacterized protein OS=Sus scrofa OX=9823 PE=4 SV=1	--	--	hypothetical protein FD755_005302 [Muntiacus reevesi]
NewGene_6234	--	--	Molecular Function: selenium binding (GO:0008430);;	--	--	--	--	--	Selenium-binding protein 1 isoform 3 OS=Sus scrofa OX=9823 PE=3 SV=1	--	--	--
NewGene_5375	--	--	Cellular Component: nucleus (GO:0005634);; Biological Process: negative regulation of transcription, DNA-templated (GO:0045892);;	--	--	--	--	--	Negative elongation factor D OS=Sus scrofa OX=9823 GN=NELFCD PE=3 SV=3	--	--	--
NewGene_1692	--	--	Molecular Function: protein kinase activity (GO:0004672);; Molecular Function: ATP binding (GO:0005524);;	--	--	--	--	--	Protein kinase domain-containing protein OS=Sus scrofa OX=9823 PE=4 SV=1	--	--	--
NewGene_3713	--	--	--	--	--	--	--	LINE-1 reverse transcriptase homolog OS=Nycticebus coucang OX=9470 PE=4 SV=1	Uncharacterized protein OS=Sus scrofa OX=9823 PE=4 SV=1	S	Function unknown	coiled-coil domain-containing protein 169 isoform X1 [Phocoena sinus]
NewGene_7931	--	--	Cellular Component: integral component of membrane (GO:0016021);;	--	--	--	--	--	Uncharacterized protein OS=Sus scrofa OX=9823 PE=4 SV=1	--	--	hypothetical protein mPipKuh1_008520 [Pipistrellus kuhlii]
NewGene_10336	--	--	--	--	--	--	--	LINE-1 reverse transcriptase homolog OS=Nycticebus coucang OX=9470 PE=4 SV=1	DUF1725 domain-containing protein OS=Sus scrofa OX=9823 PE=4 SV=1	--	--	hypothetical protein FD754_025177, partial [Muntiacus muntjak]
NewGene_5236	--	--	Molecular Function: calcium-release channel activity (GO:0015278);; Cellular Component: membrane (GO:0016020);;	K04961|1.88e-36|aju:106980247|K04961 ryanodine receptor 1 | (RefSeq) RYR1; ryanodine receptor 1 isoform X1	[T]	Signal transduction mechanisms	--	Ryanodine receptor 1 OS=Sus scrofa OX=9823 GN=RYR1 PE=2 SV=2	RYDR_ITPR domain-containing protein (Fragment) OS=Macaca fascicularis OX=9541 GN=EGM_09681 PE=4 SV=1	T	Signal transduction mechanisms	RYR1 [Cervus elaphus hippelaphus]
NewGene_9031	--	--	Cellular Component: integral component of membrane (GO:0016021);; Biological Process: retinol metabolic process (GO:0042572);; Molecular Function: thyroid hormone binding (GO:0070324);; Biological Process: thyroid hormone transport (GO:0070327);;	--	--	--	--	--	Prealbumin OS=Sus scrofa OX=9823 GN=TTR PE=3 SV=1	--	--	CREB-regulated transcription coactivator 2 isoform X3 [Sus scrofa]
NewGene_1300	--	--	Molecular Function: structural molecule activity (GO:0005198);; Cellular Component: integral component of membrane (GO:0016021);;	K07987|5.10e-12|mcf:102129186|K07987 retinoic acid early transcript 1 | (RefSeq) ULBP4; NKG2D ligand 4-like	--	--	--	--	Uncharacterized protein OS=Oryctolagus cuniculus OX=9986 PE=4 SV=1	--	--	PREDICTED: endogenous retrovirus group K member 6 Env polyprotein-like isoform X2 [Monodelphis domestica]
NewGene_6210	--	--	Cellular Component: chromatin (GO:0000785);; Molecular Function: DNA binding (GO:0003677);; Cellular Component: nucleus (GO:0005634);; Biological Process: regulation of transcription, DNA-templated (GO:0006355);;	--	--	--	--	--	Uncharacterized protein OS=Sus scrofa OX=9823 GN=HMGA2 PE=1 SV=1	--	--	--
NewGene_6062	--	--	--	--	--	--	--	--	--	--	--	hypothetical protein mRhiFer1_010300 [Rhinolophus ferrumequinum]
NewGene_8625	--	--	--	--	--	--	ENV polyprotein (coat polyprotein)	--	Uncharacterized protein OS=Sus scrofa OX=9823 GN=FAAH2 PE=4 SV=1	--	--	fatty-acid amide hydrolase 2 isoform X2 [Sus scrofa]
NewGene_2096	--	--	Cellular Component: BLOC-2 complex (GO:0031084);;	K20191|0.0|ssc:100049701|K20191 Hermansky-Pudlak syndrome 5 protein | (RefSeq) HPS5; Hermansky-Pudlak syndrome 5 protein	--	--	--	--	Hermansky-Pudlak syndrome 5 protein homolog OS=Sus scrofa OX=9823 GN=HPS5 PE=2 SV=1	S	Function unknown	Hermansky-Pudlak syndrome 5 protein [Sus scrofa]
NewGene_1908	--	--	--	--	--	--	--	--	Uncharacterized protein OS=Sus scrofa OX=9823 PE=4 SV=1	--	--	cleavage stimulation factor subunit 2 tau variant-like isoform X2 [Sus scrofa]
NewGene_7282	--	--	Molecular Function: selenium binding (GO:0008430);;	--	--	--	--	--	Selenium-binding protein 1 isoform 3 OS=Sus scrofa OX=9823 PE=3 SV=1	--	--	--
NewGene_4634	--	--	--	--	--	--	--	--	--	--	--	protein starmaker-like isoform X1 [Sus scrofa]
NewGene_7123	--	--	Cellular Component: integral component of membrane (GO:0016021);;	--	--	--	--	--	Uncharacterized protein OS=Sus scrofa OX=9823 PE=4 SV=1	--	--	hypothetical protein FD755_012180 [Muntiacus reevesi]
NewGene_597	--	--	--	K09228|3.30e-06|dle:111166140|K09228 KRAB domain-containing zinc finger protein | (RefSeq) zinc finger protein 177-like isoform X1	--	--	--	LINE-1 reverse transcriptase homolog OS=Nycticebus coucang OX=9470 PE=4 SV=1	DUF1725 domain-containing protein OS=Sus scrofa OX=9823 PE=4 SV=1	S	Function unknown	endonuclease/reverse transcriptase [Sus scrofa]
NewGene_2249	--	--	--	--	--	--	Endonuclease-reverse transcriptase	LINE-1 reverse transcriptase homolog OS=Nycticebus coucang OX=9470 PE=4 SV=1	Endo/exonuclease/phosphatase domain-containing protein OS=Sus scrofa OX=9823 PE=4 SV=1	S	Function unknown	endonuclease/reverse transcriptase [Sus scrofa]
NewGene_1833	--	--	--	K18080|8.42e-09|tmu:101345078|K18080 tensin | (RefSeq) tensin-3	--	--	Endonuclease/Exonuclease/phosphatase family	LINE-1 reverse transcriptase homolog OS=Nycticebus coucang OX=9470 PE=4 SV=1	Endo/exonuclease/phosphatase domain-containing protein OS=Sus scrofa OX=9823 PE=4 SV=1	S	Function unknown	hypothetical protein FD754_025261 [Muntiacus muntjak]
NewGene_7776	--	--	--	K13748|2.01e-35|rbb:108545046|K13748 alpha-1,3-mannosylglycoprotein beta-1,4-N-acetylglucosaminyltransferase C [EC:2.4.1.201 2.4.1.145] | (RefSeq) alpha-1,3-mannosyl-glycoprotein 4-beta-N-acetylglucosaminyltransferase C-like	--	--	N-Acetylglucosaminyltransferase-IV (GnT-IV) conserved region	Alpha-1,3-mannosyl-glycoprotein 4-beta-N-acetylglucosaminyltransferase C OS=Macaca fascicularis OX=9541 GN=MGAT4C PE=2 SV=1	Uncharacterized protein OS=Sus scrofa OX=9823 PE=4 SV=1	S	Function unknown	PREDICTED: alpha-1,3-mannosyl-glycoprotein 4-beta-N-acetylglucosaminyltransferase C-like isoform X1 [Ceratotherium simum simum]
NewGene_10335	--	--	--	K04810|2.99e-33|gja:107111011|K04810 nicotinic acetylcholine receptor alpha-9 | (RefSeq) CHRNA9; cholinergic receptor nicotinic alpha 9 subunit	--	--	Reverse transcriptase (RNA-dependent DNA polymerase)	LINE-1 reverse transcriptase homolog OS=Nycticebus coucang OX=9470 PE=4 SV=1	Reverse transcriptase domain-containing protein OS=Sus scrofa OX=9823 PE=4 SV=1	S	Function unknown	hypothetical protein FD755_015501, partial [Muntiacus reevesi]
NewGene_2793	--	--	--	K04257|9.61e-16|npr:108800243|K04257 olfactory receptor | (RefSeq) olfactory receptor 12D2-like	--	--	--	LINE-1 reverse transcriptase homolog OS=Nycticebus coucang OX=9470 PE=4 SV=1	Uncharacterized protein OS=Sus scrofa OX=9823 PE=4 SV=1	S	Function unknown	coiled-coil domain-containing protein 169 isoform X1 [Phocoena sinus]
NewGene_6086	--	--	Molecular Function: protein kinase activity (GO:0004672);; Molecular Function: ATP binding (GO:0005524);;	--	--	--	--	--	Protein kinase domain-containing protein OS=Sus scrofa OX=9823 PE=4 SV=1	--	--	--
NewGene_4752	--	--	Molecular Function: UDP-glucose 6-dehydrogenase activity (GO:0003979);; Cellular Component: integral component of membrane (GO:0016021);; Molecular Function: NAD binding (GO:0051287);;	--	--	--	--	--	UDPG_MGDP_dh_N domain-containing protein OS=Sus scrofa OX=9823 PE=4 SV=1	--	--	--
NewGene_3779	--	--	--	--	--	--	--	--	Uncharacterized protein OS=Sus scrofa OX=9823 PE=4 SV=1	--	--	hypothetical protein G4228_010023 [Cervus hanglu yarkandensis]
NewGene_6758	--	--	Molecular Function: lipid binding (GO:0008289);;	--	--	--	--	--	Lipocln_cytosolic_FA-bd_dom domain-containing protein OS=Sus scrofa OX=9823 GN=RBP7 PE=3 SV=1	--	--	cullin-7 isoform X1 [Sus scrofa]
NewGene_5104	--	--	--	K17595|2.27e-45|oor:105748580|K17595 spermatogenesis-associated protein 2 | (RefSeq) spermatogenesis-associated protein 2-like protein	--	--	--	--	Uncharacterized protein OS=Sus scrofa OX=9823 GN=LOC110260929 PE=4 SV=1	S	Function unknown	uncharacterized protein LOC110260929 [Sus scrofa]
NewGene_6155	--	--	Cellular Component: cellular_component (GO:0005575);; Cellular Component: extracellular region (GO:0005576);; Cellular Component: intracellular (GO:0005622);; Cellular Component: obsolete cell (GO:0005623);; Cellular Component: cytoplasm (GO:0005737);; Cellular Component: endoplasmic reticulum (GO:0005783);; Cellular Component: endoplasmic reticulum lumen (GO:0005788);; Cellular Component: cytoso…	K16629|1.38e-25|ssc:100523618|K16629 collagen type XXI alpha | (RefSeq) COL21A1; collagen alpha-1(XXI) chain isoform X1	[W]	Extracellular structures	Collagen triple helix repeat (20 copies)	--	Uncharacterized protein OS=Sus scrofa OX=9823 PE=4 SV=1	W	Extracellular structures	collagen alpha-1(XXI) chain isoform X3 [Sus scrofa]
NewGene_341	--	--	Cellular Component: integral component of membrane (GO:0016021);; Molecular Function: transmembrane transporter activity (GO:0022857);;	K01530|6.85e-07|ssc:100624673|K01530 phospholipid-translocating ATPase [EC:7.6.2.1] | (RefSeq) ATP11B; probable phospholipid-transporting ATPase IF isoform X1	--	--	--	--	MFS domain-containing protein OS=Sus scrofa OX=9823 GN=SLC2A11 PE=3 SV=1	--	--	cullin-7 isoform X1 [Sus scrofa]
NewGene_2172	--	--	Cellular Component: integral component of membrane (GO:0016021);;	--	--	--	--	--	Uncharacterized protein OS=Camelus dromedarius OX=9838 GN=Cadr_000005069 PE=4 SV=1	--	--	hypothetical protein Cadr_000005069 [Camelus dromedarius]
NewGene_10390	--	--	Molecular Function: urocanate hydratase activity (GO:0016153);;	K01712|2.41e-08|pale:102878145|K01712 urocanate hydratase [EC:4.2.1.49] | (RefSeq) UROC1; LOW QUALITY PROTEIN: urocanate hydratase	--	--	--	--	Imidazolonepropionate hydrolase OS=Tursiops truncatus OX=9739 GN=UROC1 PE=3 SV=1	E	Amino acid transport and metabolism	uncharacterized protein LOC110256296 isoform X3 [Sus scrofa]
NewGene_2159	--	--	Molecular Function: guanyl-nucleotide exchange factor activity (GO:0005085);;	K17531|2.04e-51|ssc:102157525|K17531 obscurin-RhoGEF [EC:2.7.11.1] | (RefSeq) OBSCN; obscurin isoform X1	--	--	Immunoglobulin I-set domain	--	Obscurin isoform X38 OS=Sus scrofa OX=9823 PE=3 SV=1	T	Signal transduction mechanisms	obscurin isoform X34 [Sus scrofa]
NewGene_2759	--	--	--	K17503|4.09e-06|umr:103656954|K17503 protein phosphatase 1H [EC:3.1.3.16] | (RefSeq) PPM1H; protein phosphatase, Mg2+/Mn2+ dependent 1H	--	--	Protein of unknown function (DUF1725)	--	LORF2 protein (Fragment) OS=Crocuta crocuta OX=9678 GN=Pol_98 PE=4 SV=1	--	--	LORF2 protein, partial [Crocuta crocuta]
NewGene_7065	--	--	Biological Process: MyD88-independent toll-like receptor signaling pathway (GO:0002756);; Molecular Function: polyubiquitin modification-dependent protein binding (GO:0031593);; Biological Process: toll-like receptor 4 signaling pathway (GO:0034142);; Biological Process: negative regulation of I-kappaB kinase/NF-kappaB signaling (GO:0043124);; Biological Process: positive regulation of transcript…	K23836|1.74e-17|ssc:100738704|K23836 TNFAIP3-interacting protein 3 | (RefSeq) TNIP3; TNFAIP3-interacting protein 3	--	--	--	--	CC2-LZ domain-containing protein OS=Sus scrofa OX=9823 GN=TNIP3 PE=4 SV=4	S	Function unknown	TNFAIP3-interacting protein 3 [Sus scrofa]
NewGene_7589	--	--	--	K09228|6.58e-07|dle:111166140|K09228 KRAB domain-containing zinc finger protein | (RefSeq) zinc finger protein 177-like isoform X1	--	--	--	LINE-1 reverse transcriptase homolog OS=Nycticebus coucang OX=9470 PE=4 SV=1	DUF1725 domain-containing protein OS=Sus scrofa OX=9823 PE=4 SV=1	--	--	endonuclease/reverse transcriptase [Sus scrofa]
NewGene_4297	--	--	--	--	--	--	--	--	Uncharacterized protein OS=Sus scrofa OX=9823 PE=4 SV=1	--	--	--
NewGene_10131	--	--	Cellular Component: integral component of membrane (GO:0016021);;	K00573|2.61e-09|biu:109564036|K00573 protein-L-isoaspartate(D-aspartate) O-methyltransferase [EC:2.1.1.77] | (RefSeq) PCMT1; protein-L-isoaspartate(D-aspartate) O-methyltransferase isoform X1	--	--	--	--	Uncharacterized protein OS=Sus scrofa OX=9823 PE=4 SV=1	--	--	hypothetical protein HJG60_009778 [Phyllostomus discolor]
NewGene_8683	--	--	Cellular Component: integral component of membrane (GO:0016021);;	--	--	--	--	--	Uncharacterized protein OS=Sus scrofa OX=9823 PE=4 SV=1	--	--	reverse transcriptase-like protein [Sus scrofa]
NewGene_3141	--	--	Cellular Component: integral component of membrane (GO:0016021);;	--	--	--	--	--	Uncharacterized protein OS=Sus scrofa OX=9823 PE=4 SV=1	--	--	--
NewGene_10333	--	--	--	--	--	--	--	LINE-1 reverse transcriptase homolog OS=Nycticebus coucang OX=9470 PE=4 SV=1	Uncharacterized protein OS=Sus scrofa OX=9823 PE=4 SV=1	S	Function unknown	endonuclease/reverse transcriptase [Sus scrofa]
NewGene_8017	--	--	--	--	--	--	--	--	Uncharacterized protein OS=Sus scrofa OX=9823 PE=4 SV=1	--	--	cullin-7 isoform X1 [Sus scrofa]
NewGene_1757	--	--	Cellular Component: integral component of membrane (GO:0016021);;	--	--	--	--	--	Uncharacterized protein OS=Sus scrofa OX=9823 PE=4 SV=1	--	--	hypothetical protein G4228_010023 [Cervus hanglu yarkandensis]
NewGene_7466	--	--	Cellular Component: integral component of membrane (GO:0016021);;	--	--	--	--	--	Uncharacterized protein OS=Sus scrofa OX=9823 PE=4 SV=1	--	--	--
NewGene_2764	--	--	--	--	--	--	--	--	Uncharacterized protein OS=Sus scrofa OX=9823 PE=4 SV=1	--	--	uncharacterized protein LOC100620498 isoform X8 [Sus scrofa]
NewGene_7547	--	--	--	--	--	--	--	--	Uncharacterized protein OS=Sus scrofa OX=9823 PE=4 SV=1	--	--	cullin-7 isoform X1 [Sus scrofa]
NewGene_3751	--	--	--	--	--	--	--	LINE-1 reverse transcriptase homolog OS=Nycticebus coucang OX=9470 PE=4 SV=1	Reverse transcriptase domain-containing protein OS=Sus scrofa OX=9823 PE=4 SV=1	--	--	hypothetical protein mRhiFer1_008791 [Rhinolophus ferrumequinum]
NewGene_1242	--	--	--	--	--	--	--	--	Reverse transcriptase domain-containing protein OS=Sus scrofa OX=9823 PE=4 SV=1	S	Function unknown	hypothetical protein M91_21373, partial [Bos mutus]
NewGene_5648	--	--	--	--	--	--	--	--	Uncharacterized protein OS=Sus scrofa OX=9823 PE=4 SV=1	--	--	--
NewGene_1354	--	--	--	--	--	--	--	--	--	--	--	uncharacterized protein LOC116641920 [Phoca vitulina]
NewGene_1197	--	--	Biological Process: deadenylation-dependent decapping of nuclear-transcribed mRNA (GO:0000290);;	--	--	--	--	--	protein PAT1 homolog 2 isoform X5 OS=Neophocaena asiaeorientalis asiaeorientalis OX=1706337 GN=PATL2 PE=3 SV=1	--	--	protein PAT1 homolog 2 isoform X5 [Neophocaena asiaeorientalis asiaeorientalis]
NewGene_11277	--	--	Molecular Function: microtubule motor activity (GO:0003777);; Molecular Function: ATP binding (GO:0005524);; Biological Process: microtubule-based movement (GO:0007018);; Molecular Function: microtubule binding (GO:0008017);; Molecular Function: lipid binding (GO:0008289);;	--	--	--	--	--	Uncharacterized protein OS=Sus scrofa OX=9823 PE=3 SV=1	--	--	--
NewGene_10183	--	--	Molecular Function: ARF guanyl-nucleotide exchange factor activity (GO:0005086);; Cellular Component: integral component of membrane (GO:0016021);; Biological Process: regulation of ARF protein signal transduction (GO:0032012);;	--	--	--	--	--	SEC7 domain-containing protein OS=Sus scrofa OX=9823 GN=ARFGEF1 PE=4 SV=1	--	--	CREB-regulated transcription coactivator 2 isoform X3 [Sus scrofa]
NewGene_8191	--	--	--	--	--	--	--	--	Uncharacterized protein OS=Sus scrofa OX=9823 PE=4 SV=1	--	--	--
NewGene_10648	--	--	Cellular Component: condensin complex (GO:0000796);; Biological Process: mitotic chromosome condensation (GO:0007076);;	K06676|7.84e-12|ssc:100525691|K06676 condensin complex subunit 2 | (RefSeq) NCAPH; condensin complex subunit 2 isoform X1	[BD]	--	--	--	Condensin complex subunit 2 OS=Camelus dromedarius OX=9838 GN=Cadr_000029890 PE=3 SV=1	--	--	Condensin complex subunit 2 [Camelus dromedarius]
NewGene_2983	--	--	--	K09228|5.12e-09|dle:111166140|K09228 KRAB domain-containing zinc finger protein | (RefSeq) zinc finger protein 177-like isoform X1	--	--	Protein of unknown function (DUF1725)	LINE-1 reverse transcriptase homolog OS=Nycticebus coucang OX=9470 PE=4 SV=1	DUF1725 domain-containing protein OS=Sus scrofa OX=9823 PE=4 SV=1	--	--	endonuclease/reverse transcriptase [Sus scrofa]
NewGene_8933	--	--	--	--	--	--	--	--	Uncharacterized protein OS=Sus scrofa OX=9823 PE=4 SV=1	--	--	--
NewGene_7204	--	--	Molecular Function: DNA binding (GO:0003677);; Cellular Component: nucleus (GO:0005634);;	K11423|2.08e-13|pbi:103055763|K11423 [histone H3]-dimethyl-L-lysine36 N-methyltransferase [EC:2.1.1.358] | (RefSeq) SETD2; histone-lysine N-methyltransferase SETD2 isoform X2	[BD]	--	DDE superfamily endonuclease	--	Uncharacterized protein OS=Canis lupus familiaris OX=9615 PE=4 SV=1	--	--	tigger transposable element-derived protein 1 [Zalophus californianus]
NewGene_9556	--	--	Cellular Component: integral component of membrane (GO:0016021);;	--	--	--	--	--	Uncharacterized protein OS=Sus scrofa OX=9823 PE=4 SV=1	--	--	--
NewGene_2994	--	--	--	--	--	--	--	--	Uncharacterized protein OS=Sus scrofa OX=9823 PE=4 SV=1	--	--	--
NewGene_8632	--	--	Molecular Function: guanyl-nucleotide exchange factor activity (GO:0005085);;	K20686|1.97e-107|cdk:105102077|K20686 Rho guanine nucleotide exchange factor 9 | (RefSeq) ARHGEF9; rho guanine nucleotide exchange factor 9 isoform X10	--	--	--	--	Collybistin OS=Sus scrofa OX=9823 GN=ARHGEF9 PE=1 SV=1	T	Signal transduction mechanisms	rho guanine nucleotide exchange factor 9 isoform X2 [Sus scrofa]
NewGene_1521	--	--	--	--	--	--	--	--	coiled-coil domain-containing protein 32 isoform X2 OS=Physeter macrocephalus OX=9755 GN=CCDC32 PE=4 SV=1	--	--	coiled-coil domain-containing protein 32 isoform X2 [Physeter catodon]
NewGene_9090	--	--	--	--	--	--	--	--	uncharacterized protein LOC112413728 OS=Neophocaena asiaeorientalis asiaeorientalis OX=1706337 GN=LOC112413728 PE=4 SV=1	--	--	uncharacterized protein LOC112413728 [Neophocaena asiaeorientalis asiaeorientalis]
NewGene_9964	--	--	--	K11827|9.88e-10|dro:112312929|K11827 AP-2 complex subunit sigma-1 | (RefSeq) AP2S1; AP-2 complex subunit sigma isoform X1	--	--	--	LINE-1 reverse transcriptase homolog OS=Nycticebus coucang OX=9470 PE=4 SV=1	Uncharacterized protein OS=Sus scrofa OX=9823 PE=4 SV=1	--	--	LINE-1 retrotransposable element ORF2 protein [Camelus dromedarius]
NewGene_4884	--	--	Cellular Component: cytoplasm (GO:0005737);; Biological Process: signal transduction (GO:0007165);; Molecular Function: phosphatase regulator activity (GO:0019208);; Molecular Function: protein kinase binding (GO:0019901);;	K06270|2.70e-81|ssc:397190|K06270 protein phosphatase 1 regulatory subunit 12A | (RefSeq) PPP1R12A; LOW QUALITY PROTEIN: protein phosphatase 1 regulatory subunit 12A	[OT]	--	--	--	Protein phosphatase 1 regulatory subunit OS=Sus scrofa OX=9823 GN=PPP1R12A PE=1 SV=1	--	--	LOW QUALITY PROTEIN: protein phosphatase 1 regulatory subunit 12A [Sus scrofa]
NewGene_7625	--	--	Cellular Component: integral component of membrane (GO:0016021);;	--	--	--	--	--	uncharacterized protein LOC112403559 OS=Neophocaena asiaeorientalis asiaeorientalis OX=1706337 GN=LOC112403559 PE=4 SV=1	--	--	uncharacterized protein LOC100627879 [Sus scrofa]
NewGene_10865	--	--	--	--	--	--	--	--	Uncharacterized protein OS=Sus scrofa OX=9823 PE=4 SV=1	--	--	--
NewGene_3800	--	--	Molecular Function: protein dimerization activity (GO:0046983);;	K09072|7.32e-15|pss:102450579|K09072 musculin (activated B-cell factor-1) | (RefSeq) MSC; musculin	[K]	Transcription	Helix-loop-helix DNA-binding domain	Transcription factor 23 OS=Bos taurus OX=9913 GN=TCF23 PE=2 SV=1	BHLH domain-containing protein OS=Sus scrofa OX=9823 GN=TCF24 PE=4 SV=1	K	Transcription	transcription factor 24 [Sus scrofa]
NewGene_3074	--	--	Cellular Component: integral component of membrane (GO:0016021);;	--	--	--	--	--	Uncharacterized protein OS=Sus scrofa OX=9823 PE=4 SV=1	--	--	--
NewGene_7105	--	--	Molecular Function: tRNA binding (GO:0000049);;	--	--	--	--	--	tRNA-binding domain-containing protein OS=Sus scrofa OX=9823 GN=AIMP1 PE=1 SV=1	--	--	--
NewGene_6655	--	--	--	--	--	--	--	--	Uncharacterized protein OS=Sus scrofa OX=9823 GN=TENT4B PE=4 SV=1	--	--	--
NewGene_1309	--	--	--	K11827|1.14e-11|dro:112312929|K11827 AP-2 complex subunit sigma-1 | (RefSeq) AP2S1; AP-2 complex subunit sigma isoform X1	--	--	Protein of unknown function (DUF1725)	LINE-1 reverse transcriptase homolog OS=Nycticebus coucang OX=9470 PE=4 SV=1	DUF1725 domain-containing protein OS=Sus scrofa OX=9823 PE=4 SV=1	--	--	LINE-1 retrotransposable element ORF2 protein [Camelus dromedarius]
NewGene_11333	--	--	--	--	--	--	--	--	--	--	--	hypothetical protein G4228_008926 [Cervus hanglu yarkandensis]
NewGene_9444	--	--	Molecular Function: voltage-gated ion channel activity (GO:0005244);; Molecular Function: calcium channel activity (GO:0005262);; Cellular Component: integral component of membrane (GO:0016021);;	--	--	--	Voltage-dependent calcium channel gamma-like subunit protein family	--	Uncharacterized protein OS=Sus scrofa OX=9823 PE=4 SV=1	--	--	voltage-dependent calcium channel gamma-like subunit [Physeter catodon]
NewGene_3963	--	--	--	--	--	--	--	--	Uncharacterized protein (Fragment) OS=Camelus dromedarius OX=9838 GN=Cadr_000024690 PE=4 SV=1	--	--	hypothetical protein Cadr_000024690, partial [Camelus dromedarius]
NewGene_8639	--	--	--	--	--	--	--	--	DUF1725 domain-containing protein OS=Sus scrofa OX=9823 PE=4 SV=1	--	--	LORF2 protein, partial [Crocuta crocuta]
NewGene_4526	--	--	--	K17503|2.17e-09|umr:103656954|K17503 protein phosphatase 1H [EC:3.1.3.16] | (RefSeq) PPM1H; protein phosphatase, Mg2+/Mn2+ dependent 1H	--	--	Protein of unknown function (DUF1725)	LINE-1 reverse transcriptase homolog OS=Nycticebus coucang OX=9470 PE=4 SV=1	DUF1725 domain-containing protein OS=Sus scrofa OX=9823 PE=4 SV=1	--	--	LINE-1 retrotransposable element ORF2 protein [Camelus dromedarius]
NewGene_2828	--	--	--	--	--	--	--	--	Uncharacterized protein OS=Sus scrofa OX=9823 PE=4 SV=1	--	--	--
NewGene_8497	--	--	Cellular Component: motile cilium (GO:0031514);;	--	--	--	--	--	LOW QUALITY PROTEIN: cilia- and flagella-associated protein 47-like OS=Balaenoptera acutorostrata scammoni OX=310752 GN=LOC103006796 PE=4 SV=1	S	Function unknown	LOW QUALITY PROTEIN: cilia- and flagella-associated protein 47 [Sus scrofa]
NewGene_3997	--	--	Cellular Component: integral component of membrane (GO:0016021);;	--	--	--	--	--	Uncharacterized protein OS=Sus scrofa OX=9823 PE=4 SV=1	--	--	hypothetical protein FD755_009719 [Muntiacus reevesi]
NewGene_3637	--	--	--	--	--	--	Protein of unknown function (DUF1725)	LINE-1 reverse transcriptase homolog OS=Nycticebus coucang OX=9470 PE=4 SV=1	DUF1725 domain-containing protein OS=Sus scrofa OX=9823 PE=4 SV=1	--	--	LINE-1 retrotransposable element ORF2 protein [Camelus dromedarius]
NewGene_7519	--	--	Molecular Function: structural molecule activity (GO:0005198);; Cellular Component: plasma membrane (GO:0005886);; Cellular Component: bicellular tight junction (GO:0005923);; Biological Process: cell adhesion (GO:0007155);; Cellular Component: integral component of membrane (GO:0016021);; Biological Process: bicellular tight junction assembly (GO:0070830);;	--	--	--	--	--	Uncharacterized protein OS=Sus scrofa OX=9823 PE=3 SV=2	--	--	--
NewGene_614	--	--	Molecular Function: RNA polymerase II cis-regulatory region sequence-specific DNA binding (GO:0000978);; Molecular Function: DNA-binding transcription activator activity, RNA polymerase II-specific (GO:0001228);; Cellular Component: granular component (GO:0001652);; Molecular Function: DNA binding (GO:0003677);; Cellular Component: nucleus (GO:0005634);; Biological Process: cellular response to p…	--	--	--	--	--	Uncharacterized protein OS=Sus scrofa OX=9823 GN=CARF PE=4 SV=3	--	--	--
NewGene_4744	--	--	--	--	--	--	--	--	--	--	--	uncharacterized protein LOC110260812 [Sus scrofa]
NewGene_8831	--	--	Molecular Function: nucleic acid binding (GO:0003676);;	--	--	--	--	--	DDE-1 domain-containing protein OS=Equus caballus OX=9796 GN=LOC106781387 PE=4 SV=1	--	--	PREDICTED: uncharacterized protein LOC106828050 [Equus asinus]
NewGene_1719	--	--	Cellular Component: integral component of membrane (GO:0016021);;	--	--	--	--	--	Uncharacterized protein OS=Muntiacus muntjak OX=9888 GN=FD754_003536 PE=4 SV=1	--	--	hypothetical protein FD755_022325 [Muntiacus reevesi]
NewGene_6677	--	--	Biological Process: double-strand break repair via homologous recombination (GO:0000724);; Molecular Function: DNA binding (GO:0003677);; Molecular Function: DNA-directed DNA polymerase activity (GO:0003887);; Cellular Component: nucleus (GO:0005634);; Cellular Component: nucleoplasm (GO:0005654);; Cellular Component: cytoplasm (GO:0005737);; Biological Process: DNA-dependent DNA replication (GO:…	K16586|4.53e-23|cdk:105100866|K16586 HAUS augmin-like complex subunit 3 | (RefSeq) HAUS3; HAUS augmin-like complex subunit 3 isoform X1	--	--	--	--	POLAc domain-containing protein OS=Sus scrofa OX=9823 GN=POLN PE=4 SV=2	L	Replication, recombination and repair	DNA polymerase nu isoform X2 [Sus scrofa]
NewGene_1143	--	--	Cellular Component: Arp2/3 protein complex (GO:0005885);; Biological Process: Arp2/3 complex-mediated actin nucleation (GO:0034314);;	--	--	--	--	--	Actin-related protein 2/3 complex subunit 5 OS=Sus scrofa OX=9823 GN=ARPC5 PE=3 SV=1	--	--	--
NewGene_4472	--	--	--	--	--	--	--	--	--	--	--	sperm-associated antigen 7 isoform X1 [Sus scrofa]
NewGene_4740	--	--	Molecular Function: protein kinase activity (GO:0004672);; Molecular Function: ATP binding (GO:0005524);;	--	--	--	--	--	Protein kinase domain-containing protein OS=Sus scrofa OX=9823 PE=4 SV=1	--	--	--
NewGene_4359	--	--	--	--	--	--	--	--	FAD-binding FR-type domain-containing protein (Fragment) OS=Balaenoptera physalus OX=9770 GN=E2I00_010047 PE=3 SV=1	--	--	hypothetical protein E2I00_010047, partial [Balaenoptera physalus]
NewGene_1910	--	--	--	K09228|3.68e-06|ssc:100627241|K09228 KRAB domain-containing zinc finger protein | (RefSeq) zinc finger protein 665-like isoform X1	--	--	--	--	DUF1619 domain-containing protein OS=Sus scrofa OX=9823 GN=TCTN1 PE=3 SV=1	--	--	vesicle-trafficking protein SEC22a isoform X4 [Sus scrofa]
NewGene_2770	--	--	--	--	--	--	--	--	Uncharacterized protein (Fragment) OS=Sus scrofa OX=9823 PE=4 SV=1	--	--	--
NewGene_719	--	--	Molecular Function: DNA binding (GO:0003677);; Cellular Component: nucleus (GO:0005634);; Molecular Function: metal ion binding (GO:0046872);;	K15413|5.96e-33|lve:103088206|K15413 nuclear autoantigen Sp-100 | (RefSeq) SP100; SP100 nuclear antigen	[O]	Posttranslational modification, protein turnover, chaperones	PHD-finger	--	Uncharacterized protein OS=Sus scrofa OX=9823 GN=LOC100517129 PE=4 SV=2	O	Posttranslational modification, protein turnover, chaperones	nuclear autoantigen Sp-100 isoform X7 [Sus scrofa]
NewGene_7371	--	--	Cellular Component: integral component of membrane (GO:0016021);;	--	--	--	--	--	Uncharacterized protein OS=Sus scrofa OX=9823 GN=LOC100152824 PE=4 SV=1	--	--	CREB-regulated transcription coactivator 2 isoform X3 [Sus scrofa]
NewGene_7035	--	--	Cellular Component: integral component of membrane (GO:0016021);;	--	--	--	--	--	Uncharacterized protein OS=Sus scrofa OX=9823 PE=4 SV=1	--	--	hypothetical protein FD754_007596 [Muntiacus muntjak]
NewGene_5476	--	--	--	--	--	--	Domain of unknown function (DUF4684)	--	Uncharacterized protein OS=Sus scrofa OX=9823 GN=LOC102165849 PE=4 SV=1	S	Function unknown	uncharacterized protein C1orf167, partial [Sus scrofa]
NewGene_8417	--	--	Molecular Function: structural molecule activity (GO:0005198);; Cellular Component: bicellular tight junction (GO:0005923);; Cellular Component: integral component of membrane (GO:0016021);;	K06087|6.21e-64|ssc:110258629|K06087 claudin | (RefSeq) claudin-34-like	--	--	--	--	Uncharacterized protein OS=Sus scrofa OX=9823 PE=3 SV=1	S	Function unknown	claudin-34-like [Sus scrofa]
NewGene_7301	--	--	--	--	--	--	--	LINE-1 reverse transcriptase homolog OS=Nycticebus coucang OX=9470 PE=4 SV=1	Uncharacterized protein OS=Sus scrofa OX=9823 PE=4 SV=1	--	--	LINE-1 retrotransposable element ORF2 protein [Camelus dromedarius]
NewGene_6477	--	--	Cellular Component: integral component of membrane (GO:0016021);;	--	--	--	--	--	Uncharacterized protein OS=Sus scrofa OX=9823 PE=4 SV=1	--	--	hypothetical protein mMyoMyo1_008305 [Myotis myotis]
NewGene_1307	--	--	--	--	--	--	--	--	--	--	--	uncharacterized protein LOC102163011 [Sus scrofa]
NewGene_2758	--	--	Molecular Function: nucleic acid binding (GO:0003676);;	K09228|4.17e-09|scan:103824969|K09228 KRAB domain-containing zinc finger protein | (RefSeq) zinc finger protein 70	[R]	General function prediction only	Zinc-finger double domain	Zinc finger protein 135 OS=Bos taurus OX=9913 GN=ZNF135 PE=2 SV=1	ZFP62 zinc finger protein OS=Canis lupus familiaris OX=9615 GN=ZFP62 PE=4 SV=1	S	Function unknown	zinc finger protein 135 isoform X8 [Sus scrofa]
NewGene_11313	--	--	--	K01530|3.22e-06|ssc:100624673|K01530 phospholipid-translocating ATPase [EC:7.6.2.1] | (RefSeq) ATP11B; probable phospholipid-transporting ATPase IF isoform X1	--	--	--	--	Kazal-like domain-containing protein OS=Sus scrofa OX=9823 GN=SPINK13 PE=4 SV=1	--	--	cullin-7 isoform X1 [Sus scrofa]
NewGene_10895	--	--	Cellular Component: integral component of membrane (GO:0016021);;	--	--	--	--	--	Uncharacterized protein OS=Sus scrofa OX=9823 PE=4 SV=1	--	--	hypothetical protein HJG63_011465 [Rousettus aegyptiacus]
NewGene_7387	--	--	--	--	--	--	--	LINE-1 reverse transcriptase homolog OS=Nycticebus coucang OX=9470 PE=4 SV=1	DUF1725 domain-containing protein OS=Sus scrofa OX=9823 PE=4 SV=1	--	--	hypothetical protein FD754_025177, partial [Muntiacus muntjak]
NewGene_10255	--	--	--	--	--	--	--	--	Uncharacterized protein OS=Sus scrofa OX=9823 PE=4 SV=1	--	--	--
NewGene_1062	--	--	--	--	--	--	--	--	--	--	--	uncharacterized protein LOC111767939 [Equus caballus]
NewGene_9232	--	--	Cellular Component: integral component of plasma membrane (GO:0005887);;	--	--	--	--	--	Transmembrane channel-like protein OS=Sus scrofa OX=9823 GN=TMC5 PE=1 SV=2	--	--	--
NewGene_1037	--	--	Cellular Component: integral component of membrane (GO:0016021);;	--	--	--	--	--	Uncharacterized protein OS=Sus scrofa OX=9823 PE=4 SV=1	--	--	hypothetical protein mPipKuh1_009590 [Pipistrellus kuhlii]
NewGene_10812	--	--	Cellular Component: integral component of membrane (GO:0016021);;	--	--	--	--	--	Uncharacterized protein OS=Sus scrofa OX=9823 PE=4 SV=1	--	--	--
NewGene_8562	--	--	--	--	--	--	--	--	Uncharacterized protein OS=Camelus dromedarius OX=9838 GN=Cadr_000012115 PE=4 SV=1	--	--	hypothetical protein Cadr_000012115 [Camelus dromedarius]
NewGene_9009	--	--	--	K10798|1.09e-09|npr:108785582|K10798 poly [ADP-ribose] polymerase 2/3/4 [EC:2.4.2.30] | (RefSeq) poly [ADP-ribose] polymerase 4-like	--	--	--	LINE-1 reverse transcriptase homolog OS=Nycticebus coucang OX=9470 PE=4 SV=1	Reverse transcriptase domain-containing protein OS=Sus scrofa OX=9823 PE=4 SV=1	S	Function unknown	hypothetical protein FD754_002553 [Muntiacus muntjak]
NewGene_5680	--	--	--	--	--	--	--	--	Uncharacterized protein OS=Sus scrofa OX=9823 PE=4 SV=1	--	--	--
NewGene_7679	--	--	Molecular Function: calcium ion binding (GO:0005509);;	--	[T]	Signal transduction mechanisms	EGF-like domain	--	Uncharacterized protein OS=Sus scrofa OX=9823 GN=VWDE PE=4 SV=1	T	Signal transduction mechanisms	von Willebrand factor D and EGF domain-containing protein isoform X4 [Sus scrofa]
NewGene_665	--	--	Molecular Function: cation transmembrane transporter activity (GO:0008324);; Cellular Component: integral component of membrane (GO:0016021);;	--	--	--	--	--	Uncharacterized protein OS=Sus scrofa OX=9823 PE=3 SV=1	--	--	CREB-regulated transcription coactivator 2 isoform X3 [Sus scrofa]
NewGene_9503	--	--	Molecular Function: ATP binding (GO:0005524);; Cellular Component: integral component of membrane (GO:0016021);; Molecular Function: ATPase activity (GO:0016887);; Molecular Function: ATPase-coupled transmembrane transporter activity (GO:0042626);;	K05673|2.90e-125|ssc:100153359|K05673 ATP-binding cassette, subfamily C (CFTR/MRP), member 4 | (RefSeq) multidrug resistance-associated protein 4-like isoform X1	[Q]	Secondary metabolites biosynthesis, transport and catabolism	ABC transporter transmembrane region	Multidrug resistance-associated protein 1 OS=Canis lupus familiaris OX=9615 GN=ABCC1 PE=1 SV=1	Uncharacterized protein OS=Sus scrofa OX=9823 GN=LOC100517850 PE=4 SV=4	Q	Secondary metabolites biosynthesis, transport and catabolism	LOW QUALITY PROTEIN: multidrug resistance-associated protein 4-like [Sus scrofa]
NewGene_366	--	--	--	--	--	--	--	--	Uncharacterized protein OS=Sus scrofa OX=9823 PE=4 SV=1	--	--	cullin-7 isoform X1 [Sus scrofa]
NewGene_8725	--	--	--	--	--	--	--	--	Uncharacterized protein OS=Sus scrofa OX=9823 PE=4 SV=1	--	--	--
NewGene_4399	--	--	--	K09228|1.55e-07|ssc:100627241|K09228 KRAB domain-containing zinc finger protein | (RefSeq) zinc finger protein 665-like isoform X1	--	--	--	--	Uncharacterized protein OS=Sus scrofa OX=9823 PE=4 SV=1	--	--	vesicle-trafficking protein SEC22a isoform X4 [Sus scrofa]
NewGene_8861	--	--	--	--	--	--	--	--	Uncharacterized protein OS=Camelus dromedarius OX=9838 GN=Cadr_000002599 PE=4 SV=1	S	Function unknown	uncharacterized protein CXorf51A-like [Camelus dromedarius]
NewGene_3389	--	--	Cellular Component: integral component of membrane (GO:0016021);;	--	--	--	--	--	Uncharacterized protein OS=Sus scrofa OX=9823 GN=TMEM39B PE=3 SV=1	--	--	--
NewGene_9412	--	--	--	--	--	--	--	--	FAM194 domain-containing protein OS=Bos indicus x Bos taurus OX=30522 PE=4 SV=1	S	Function unknown	LOW QUALITY PROTEIN: glutamate-rich protein 6B [Sus scrofa]
NewGene_2848	--	--	Molecular Function: GTPase activity (GO:0003924);; Molecular Function: GTP binding (GO:0005525);; Biological Process: protein ubiquitination (GO:0016567);; Biological Process: intracellular signal transduction (GO:0035556);;	--	--	--	--	--	SOCS box domain-containing protein OS=Sus scrofa OX=9823 GN=RAB40B PE=4 SV=1	--	--	--
NewGene_7067	--	--	Cellular Component: Arp2/3 protein complex (GO:0005885);; Biological Process: Arp2/3 complex-mediated actin nucleation (GO:0034314);;	--	--	--	--	--	Actin-related protein 2/3 complex subunit 5 OS=Sus scrofa OX=9823 GN=ARPC5 PE=3 SV=1	--	--	--
NewGene_8995	--	--	--	--	--	--	--	--	Uncharacterized protein OS=Sus scrofa OX=9823 PE=4 SV=1	--	--	--
NewGene_1847	--	--	Molecular Function: protein dimerization activity (GO:0046983);;	--	--	--	hAT family C-terminal dimerisation region	--	Dimer_Tnp_hAT domain-containing protein OS=Sus scrofa OX=9823 GN=ZBED6CL PE=4 SV=1	S	Function unknown	ZBED6 C-terminal-like protein [Sus scrofa]
NewGene_7045	--	--	--	--	--	--	--	--	Uncharacterized protein OS=Vombatus ursinus OX=29139 PE=4 SV=1	S	Function unknown	PREDICTED: UPF0462 protein C4orf33 homolog [Orycteropus afer afer]
NewGene_11361	--	--	--	--	--	--	--	LINE-1 reverse transcriptase homolog OS=Nycticebus coucang OX=9470 PE=4 SV=1	Uncharacterized protein OS=Sus scrofa OX=9823 PE=4 SV=1	--	--	endonuclease/reverse transcriptase [Sus scrofa]
NewGene_8613	--	--	--	--	--	--	--	--	--	--	--	integrator complex subunit 6 homolog isoform X1 [Sus scrofa]
NewGene_4922	--	--	Molecular Function: malate dehydrogenase (decarboxylating) (NAD+) activity (GO:0004471);; Molecular Function: metal ion binding (GO:0046872);; Molecular Function: NAD binding (GO:0051287);;	--	--	--	--	--	Malic enzyme OS=Sus scrofa OX=9823 GN=ME2 PE=1 SV=1	--	--	--
NewGene_2320	--	--	--	--	--	--	--	--	Uncharacterized protein OS=Sus scrofa OX=9823 GN=CCDC122 PE=4 SV=2	--	--	--
NewGene_7256	--	--	Molecular Function: microtubule motor activity (GO:0003777);; Biological Process: microtubule-based movement (GO:0007018);; Cellular Component: dynein complex (GO:0030286);;	K10408|4.02e-21|lak:106179702|K10408 dynein heavy chain, axonemal | (RefSeq) dynein heavy chain 6, axonemal-like	--	--	Microtubule-binding stalk of dynein motor	--	Dynein heavy chain domain-containing protein 1 OS=Camelus dromedarius OX=9838 GN=Cadr_000015026 PE=4 SV=1	Z	Cytoskeleton	LOW QUALITY PROTEIN: dynein heavy chain domain-containing protein 1 [Sus scrofa]
NewGene_1650	--	--	--	--	--	--	--	--	--	--	--	uncharacterized protein LOC110257597 [Sus scrofa]
NewGene_8392	--	--	--	--	--	--	--	--	--	--	--	uncharacterized protein LOC110257974 [Sus scrofa]
NewGene_5656	--	--	--	--	--	--	Protein of unknown function (DUF1725)	LINE-1 reverse transcriptase homolog OS=Nycticebus coucang OX=9470 PE=4 SV=1	DUF1725 domain-containing protein OS=Sus scrofa OX=9823 PE=4 SV=1	--	--	hypothetical protein mPipKuh1_007981 [Pipistrellus kuhlii]
NewGene_3938	--	--	Molecular Function: frizzled binding (GO:0005109);; Cellular Component: integral component of plasma membrane (GO:0005887);; Biological Process: ubiquitin-dependent protein catabolic process (GO:0006511);; Biological Process: Wnt receptor catabolic process (GO:0038018);; Molecular Function: ubiquitin protein ligase activity (GO:0061630);; Biological Process: negative regulation of canonical Wnt s…	--	--	--	--	--	RING-type E3 ubiquitin transferase OS=Sus scrofa OX=9823 GN=ZNRF3 PE=3 SV=3	--	--	--
NewGene_10927	--	--	--	--	--	--	--	--	Kazal-like domain-containing protein OS=Sus scrofa OX=9823 GN=SPINK13 PE=4 SV=1	--	--	cullin-7 isoform X1 [Sus scrofa]
NewGene_5356	--	--	Molecular Function: nucleic acid binding (GO:0003676);; Biological Process: regulation of transcription, DNA-templated (GO:0006355);;	K09228|2.05e-115|ssc:100737585|K09228 KRAB domain-containing zinc finger protein | (RefSeq) LOW QUALITY PROTEIN: uncharacterized protein LOC100737585	[R]	General function prediction only	KRAB box	Zinc finger protein 350 OS=Bos taurus OX=9913 GN=ZNF350 PE=2 SV=1	KRAB domain-containing protein OS=Sus scrofa OX=9823 PE=4 SV=1	K	Transcription	LOW QUALITY PROTEIN: uncharacterized protein LOC100737585 [Sus scrofa]
NewGene_220	--	--	--	--	--	--	--	--	Uncharacterized protein OS=Sus scrofa OX=9823 PE=4 SV=1	--	--	endonuclease/reverse transcriptase [Sus scrofa]
NewGene_11140	--	--	Cellular Component: integral component of membrane (GO:0016021);;	K17599|2.92e-45|dle:111186942|K17599 transmembrane protein 132 | (RefSeq) TMEM132B; transmembrane protein 132B isoform X1	--	--	Mature oligodendrocyte transmembrane protein, TMEM132D, N-term	--	Uncharacterized protein OS=Sus scrofa OX=9823 PE=3 SV=1	S	Function unknown	transmembrane protein 132B-like [Sus scrofa]
NewGene_2802	--	--	--	--	--	--	--	--	Uncharacterized protein OS=Sousa chinensis OX=103600 GN=DBR06_SOUSAS33710006 PE=4 SV=1	--	--	hypothetical protein DBR06_SOUSAS33710006 [Sousa chinensis]
NewGene_8787	--	--	--	K09228|2.80e-10|dle:111166140|K09228 KRAB domain-containing zinc finger protein | (RefSeq) zinc finger protein 177-like isoform X1	--	--	--	LINE-1 reverse transcriptase homolog OS=Nycticebus coucang OX=9470 PE=4 SV=1	Uncharacterized protein OS=Sus scrofa OX=9823 PE=4 SV=1	--	--	endonuclease/reverse transcriptase [Sus scrofa]
NewGene_7451	--	--	--	--	--	--	--	LINE-1 reverse transcriptase homolog OS=Nycticebus coucang OX=9470 PE=4 SV=1	LORF2 protein (Fragment) OS=Crocuta crocuta OX=9678 GN=FOF47_R06475 PE=4 SV=1	--	--	LORF2 protein, partial [Crocuta crocuta]
NewGene_8706	--	--	Molecular Function: nucleic acid binding (GO:0003676);; Molecular Function: zinc ion binding (GO:0008270);; Biological Process: virion assembly (GO:0019068);;	--	--	--	Gag P30 core shell protein	--	Uncharacterized protein OS=Sus scrofa OX=9823 PE=4 SV=1	L	Replication, recombination and repair	uncharacterized protein LOC110256218 [Sus scrofa]
NewGene_8729	--	--	Biological Process: epithelial cell morphogenesis (GO:0003382);; Cellular Component: plasma membrane (GO:0005886);; Cellular Component: integral component of membrane (GO:0016021);; Biological Process: maintenance of gastrointestinal epithelium (GO:0030277);;	K06791|7.33e-27|pvt:110074031|K06791 immunoglobulin superfamily, member 11 | (RefSeq) IGSF11; immunoglobulin superfamily member 11 isoform X1	--	--	Immunoglobulin domain	V-set and immunoglobulin domain-containing protein 1 OS=Bos taurus OX=9913 GN=VSIG1 PE=2 SV=1	V-set and immunoglobulin domain-containing protein 1 OS=Sus scrofa OX=9823 GN=VSIG1 PE=4 SV=1	T	Signal transduction mechanisms	V-set and immunoglobulin domain-containing protein 1 isoform X2 [Sus scrofa]
NewGene_1895	--	--	Biological Process: ubiquitin-dependent protein catabolic process (GO:0006511);; Molecular Function: zinc ion binding (GO:0008270);; Biological Process: protein deubiquitination (GO:0016579);; Molecular Function: thiol-dependent ubiquitinyl hydrolase activity (GO:0036459);;	--	--	--	--	--	Ubiquitinyl hydrolase 1 OS=Sus scrofa OX=9823 GN=USP3 PE=4 SV=4	--	--	--
NewGene_5351	--	--	Molecular Function: protein phosphatase regulator activity (GO:0019888);; Biological Process: protein-containing complex assembly (GO:0065003);;	--	--	--	--	--	Serine/threonine-protein phosphatase 2A 65 kDa regulatory subunit A alpha isoform-like OS=Sus scrofa OX=9823 PE=4 SV=1	--	--	--
NewGene_2181	--	--	--	--	--	--	--	--	DUF1725 domain-containing protein OS=Sus scrofa OX=9823 PE=4 SV=1	--	--	--
NewGene_2866	--	--	Biological Process: signal transduction (GO:0007165);; Molecular Function: signaling adaptor activity (GO:0035591);;	K12459|5.66e-11|ssc:100516788|K12459 SH2B adaptor protein 1/3 | (RefSeq) SH2B1; LOW QUALITY PROTEIN: SH2B adapter protein 1	--	--	--	--	SH2B adapter protein 1 isoform 2 OS=Sus scrofa OX=9823 PE=3 SV=1	--	--	LOW QUALITY PROTEIN: SH2B adapter protein 1 [Sus scrofa]
NewGene_1669	--	--	Molecular Function: voltage-gated potassium channel activity (GO:0005249);; Cellular Component: voltage-gated potassium channel complex (GO:0008076);;	K04892|2.37e-174|biu:109557931|K04892 potassium voltage-gated channel Shal-related subfamily D member 2 | (RefSeq) potassium voltage-gated channel subfamily D member 2-like	[P]	Inorganic ion transport and metabolism	Domain of unknown function (DUF3399)	Potassium voltage-gated channel subfamily D member 2 OS=Mustela putorius furo OX=9669 GN=KCND2 PE=2 SV=1	Uncharacterized protein OS=Ovis aries OX=9940 PE=4 SV=1	P	Inorganic ion transport and metabolism	PREDICTED: potassium voltage-gated channel subfamily D member 2 [Rousettus aegyptiacus]
NewGene_8115	--	--	Molecular Function: structural molecule activity (GO:0005198);; Cellular Component: bicellular tight junction (GO:0005923);; Cellular Component: integral component of membrane (GO:0016021);;	--	--	--	--	--	Uncharacterized protein OS=Sus scrofa OX=9823 PE=3 SV=1	--	--	--
NewGene_7919	--	--	--	--	--	--	--	--	DUF1725 domain-containing protein OS=Sus scrofa OX=9823 PE=4 SV=1	--	--	--
NewGene_10517	--	--	--	--	--	--	--	--	Uncharacterized protein OS=Sus scrofa OX=9823 PE=4 SV=1	--	--	--
NewGene_6794	--	--	Cellular Component: integral component of membrane (GO:0016021);;	--	--	--	--	--	Melanoma inhibitory activity protein 2 isoform X8-like OS=Sus scrofa OX=9823 PE=4 SV=1	--	--	hypothetical protein Celaphus_00015623 [Cervus elaphus hippelaphus]
NewGene_7382	--	--	--	--	--	--	--	LINE-1 reverse transcriptase homolog OS=Nycticebus coucang OX=9470 PE=4 SV=1	DUF1725 domain-containing protein OS=Sus scrofa OX=9823 PE=4 SV=1	--	--	LORF2 protein, partial [Crocuta crocuta]
NewGene_2328	--	--	Molecular Function: nucleic acid binding (GO:0003676);;	--	[BD]	--	DDE superfamily endonuclease	--	Uncharacterized protein OS=Lynx canadensis OX=61383 PE=4 SV=1	--	--	PREDICTED: tigger transposable element-derived protein 1 [Panthera pardus]
NewGene_1994	--	--	--	K09228|1.49e-10|dle:111166140|K09228 KRAB domain-containing zinc finger protein | (RefSeq) zinc finger protein 177-like isoform X1	--	--	--	LINE-1 reverse transcriptase homolog OS=Nycticebus coucang OX=9470 PE=4 SV=1	Reverse transcriptase domain-containing protein OS=Sus scrofa OX=9823 PE=4 SV=1	--	--	hypothetical protein FD754_025177, partial [Muntiacus muntjak]
NewGene_2266	--	--	--	K19941|5.08e-24|lcm:102351696|K19941 synapsin | (RefSeq) uncharacterized LOC102351696	[R]	General function prediction only	Reverse transcriptase (RNA-dependent DNA polymerase)	LINE-1 reverse transcriptase homolog OS=Nycticebus coucang OX=9470 PE=4 SV=1	Reverse transcriptase domain-containing protein OS=Sus scrofa OX=9823 PE=4 SV=1	S	Function unknown	endonuclease/reverse transcriptase [Sus scrofa]
NewGene_2344	--	--	--	--	--	--	--	LINE-1 reverse transcriptase homolog OS=Nycticebus coucang OX=9470 PE=4 SV=1	Endo/exonuclease/phosphatase domain-containing protein OS=Sus scrofa OX=9823 PE=4 SV=1	S	Function unknown	endonuclease reverse transcriptase [Bos taurus]
NewGene_6036	--	--	--	--	--	--	--	LINE-1 reverse transcriptase homolog OS=Nycticebus coucang OX=9470 PE=4 SV=1	Reverse transcriptase domain-containing protein OS=Sus scrofa OX=9823 PE=4 SV=1	--	--	hypothetical protein HJG59_010598 [Molossus molossus]
NewGene_11257	--	--	Cellular Component: integral component of membrane (GO:0016021);;	--	--	--	--	--	Uncharacterized protein OS=Sus scrofa OX=9823 PE=4 SV=1	--	--	--
NewGene_2287	--	--	Cellular Component: integral component of membrane (GO:0016021);;	--	--	--	--	--	Uncharacterized protein OS=Sus scrofa OX=9823 PE=4 SV=1	--	--	--
NewGene_9485	--	--	--	--	--	--	--	--	Uncharacterized protein OS=Sus scrofa OX=9823 PE=4 SV=1	--	--	hypothetical protein FD755_025814, partial [Muntiacus reevesi]
NewGene_8717	--	--	Cellular Component: integral component of membrane (GO:0016021);;	--	--	--	--	--	Uncharacterized protein OS=Sus scrofa OX=9823 PE=4 SV=1	--	--	hypothetical protein mMyoMyo1_010557 [Myotis myotis]
NewGene_145	--	--	Cellular Component: integral component of membrane (GO:0016021);;	--	--	--	--	--	Uncharacterized protein OS=Sus scrofa OX=9823 PE=4 SV=1	--	--	hypothetical protein G4228_010023 [Cervus hanglu yarkandensis]
NewGene_8070	--	--	Cellular Component: nucleus (GO:0005634);; Biological Process: regulation of transcription, DNA-templated (GO:0006355);; Biological Process: xenobiotic metabolic process (GO:0006805);; Molecular Function: protein dimerization activity (GO:0046983);;	K09093|6.25e-54|aju:106987523|K09093 aryl hydrocarbon receptor | (RefSeq) aryl hydrocarbon receptor-like isoform X1	--	--	--	--	Uncharacterized protein OS=Bos taurus OX=9913 PE=4 SV=1	K	Transcription	uncharacterized protein LOC102162226 [Sus scrofa]
NewGene_332	--	--	--	K17495|1.97e-57|ssc:100625335|K17495 CUB and sushi domain-containing protein | (RefSeq) CSMD1; LOW QUALITY PROTEIN: CUB and sushi domain-containing protein 1	[TV]	--	Sushi repeat (SCR repeat)	Seizure 6-like protein 2 OS=Bos taurus OX=9913 GN=SEZ6L2 PE=2 SV=1	CUB and sushi domain-containing protein 1-like OS=Erinaceus europaeus OX=9365 GN=LOC107522924 PE=4 SV=1	--	--	PREDICTED: CUB and sushi domain-containing protein 1-like [Orycteropus afer afer]
NewGene_7260	--	--	Molecular Function: microtubule motor activity (GO:0003777);; Molecular Function: ATP binding (GO:0005524);; Biological Process: microtubule-based movement (GO:0007018);; Cellular Component: dynein complex (GO:0030286);;	--	[Z]	Cytoskeleton	Dynein heavy chain AAA lid domain	--	LOW QUALITY PROTEIN: dynein heavy chain domain-containing protein 1 OS=Physeter macrocephalus OX=9755 GN=DNHD1 PE=3 SV=1	Z	Cytoskeleton	LOW QUALITY PROTEIN: dynein heavy chain domain-containing protein 1 [Sus scrofa]
NewGene_2742	--	--	--	--	--	--	--	--	Uncharacterized protein OS=Sus scrofa OX=9823 GN=INCA1 PE=4 SV=1	--	--	protein INCA1 isoform X2 [Sus scrofa]
NewGene_5550	--	--	--	--	--	--	--	LINE-1 reverse transcriptase homolog OS=Nycticebus coucang OX=9470 PE=4 SV=1	Uncharacterized protein OS=Sus scrofa OX=9823 PE=4 SV=1	S	Function unknown	endonuclease/reverse transcriptase [Sus scrofa]
NewGene_2035	--	--	--	K09228|3.18e-06|dle:111166140|K09228 KRAB domain-containing zinc finger protein | (RefSeq) zinc finger protein 177-like isoform X1	--	--	--	LINE-1 reverse transcriptase homolog OS=Nycticebus coucang OX=9470 PE=4 SV=1	DUF1725 domain-containing protein OS=Sus scrofa OX=9823 PE=4 SV=1	--	--	endonuclease/reverse transcriptase [Sus scrofa]
NewGene_5456	--	--	Molecular Function: fructose-bisphosphate aldolase activity (GO:0004332);; Cellular Component: cytosol (GO:0005829);; Biological Process: glycolytic process (GO:0006096);; Molecular Function: cytoskeletal protein binding (GO:0008092);; Biological Process: fructose 1,6-bisphosphate metabolic process (GO:0030388);; Biological Process: epithelial cell differentiation (GO:0030855);;	--	--	--	--	--	Fructose-bisphosphate aldolase OS=Sus scrofa OX=9823 GN=ALDOC PE=1 SV=1	--	--	--
NewGene_8817	--	--	Molecular Function: GTPase activity (GO:0003924);; Molecular Function: GTP binding (GO:0005525);; Biological Process: protein ubiquitination (GO:0016567);; Biological Process: intracellular signal transduction (GO:0035556);;	--	--	--	--	--	SOCS box domain-containing protein OS=Sus scrofa OX=9823 GN=RAB40B PE=4 SV=1	--	--	--
NewGene_9607	--	--	--	K09228|4.13e-08|dle:111166140|K09228 KRAB domain-containing zinc finger protein | (RefSeq) zinc finger protein 177-like isoform X1	--	--	--	LINE-1 reverse transcriptase homolog OS=Nycticebus coucang OX=9470 PE=4 SV=1	DUF1725 domain-containing protein OS=Sus scrofa OX=9823 PE=4 SV=1	--	--	endonuclease/reverse transcriptase [Sus scrofa]
NewGene_7047	--	--	--	--	--	--	--	--	Uncharacterized protein (Fragment) OS=Sousa chinensis OX=103600 GN=DBR06_SOUSAS8810060 PE=4 SV=1	--	--	hypothetical protein DBR06_SOUSAS8810060, partial [Sousa chinensis]
NewGene_3531	--	--	--	--	--	--	--	--	Uncharacterized protein OS=Camelus dromedarius OX=9838 GN=Cadr_000022875 PE=4 SV=1	--	--	hypothetical protein Cadr_000022875 [Camelus dromedarius]
NewGene_11440	--	--	--	--	--	--	--	--	G protein-regulated inducer of neurite outgrowth 2 OS=Sus scrofa OX=9823 GN=GPRIN2 PE=2 SV=1	S	Function unknown	G protein-regulated inducer of neurite outgrowth 2 [Sus scrofa]
NewGene_10377	--	--	--	--	--	--	--	LINE-1 reverse transcriptase homolog OS=Nycticebus coucang OX=9470 PE=4 SV=1	Uncharacterized protein OS=Sus scrofa OX=9823 PE=4 SV=1	S	Function unknown	endonuclease/reverse transcriptase [Sus scrofa]
NewGene_6992	--	--	Cellular Component: integral component of membrane (GO:0016021);;	--	--	--	Reeler domain	--	Reelin domain-containing protein OS=Sus scrofa OX=9823 GN=REELD1 PE=4 SV=1	--	--	uncharacterized protein LOC102167861 [Sus scrofa]
NewGene_5829	--	--	--	K01530|3.19e-07|ssc:100624673|K01530 phospholipid-translocating ATPase [EC:7.6.2.1] | (RefSeq) ATP11B; probable phospholipid-transporting ATPase IF isoform X1	--	--	--	--	Uncharacterized protein OS=Sus scrofa OX=9823 PE=4 SV=1	--	--	cullin-7 isoform X1 [Sus scrofa]
NewGene_2556	--	--	--	--	--	--	--	--	--	--	--	zinc finger protein 234 isoform X4 [Pteropus alecto]
NewGene_6855	--	--	--	--	--	--	--	--	Uncharacterized protein OS=Macaca mulatta OX=9544 PE=4 SV=1	--	--	--
NewGene_6842	--	--	--	--	--	--	--	LINE-1 reverse transcriptase homolog OS=Nycticebus coucang OX=9470 PE=4 SV=1	Uncharacterized protein OS=Sus scrofa OX=9823 PE=4 SV=1	S	Function unknown	hypothetical protein FD755_025270, partial [Muntiacus reevesi]
NewGene_1203	--	--	Biological Process: deadenylation-dependent decapping of nuclear-transcribed mRNA (GO:0000290);;	K19026|6.02e-51|ssc:100522412|K19026 spatacsin | (RefSeq) SPG11; spatacsin isoform X1	--	--	--	--	PAT1 domain-containing protein OS=Sus scrofa OX=9823 GN=SPG11 PE=3 SV=1	S	Function unknown	spatacsin isoform X11 [Sus scrofa]
NewGene_1151	--	--	Cellular Component: chromatin (GO:0000785);; Molecular Function: molecular_function (GO:0003674);; Molecular Function: binding (GO:0005488);; Molecular Function: protein binding (GO:0005515);; Cellular Component: cellular_component (GO:0005575);; Cellular Component: intracellular (GO:0005622);; Cellular Component: obsolete cell (GO:0005623);; Cellular Component: nucleus (GO:0005634);; Cellular Co…	--	--	--	--	--	little elongation complex subunit 1 isoform X2 OS=Vulpes vulpes OX=9627 GN=ICE1 PE=4 SV=1	K	Transcription	little elongation complex subunit 1 isoform X3 [Canis lupus dingo]
NewGene_7566	--	--	--	--	--	--	--	--	--	--	--	uncharacterized protein LOC100516455 isoform X5 [Sus scrofa]
NewGene_5327	--	--	Molecular Function: GTPase activator activity (GO:0005096);; Molecular Function: metal ion binding (GO:0046872);; Molecular Function: phosphatidylinositol bisphosphate binding (GO:1902936);;	--	--	--	--	--	Uncharacterized protein OS=Sus scrofa OX=9823 GN=ADAP1 PE=4 SV=1	--	--	--
NewGene_454	--	--	Cellular Component: integral component of membrane (GO:0016021);;	K05030|1.25e-41|ccan:109686519|K05030 calcium-activated chloride channel regulator 3/4 | (RefSeq) epithelial chloride channel protein-like	--	--	ENV polyprotein (coat polyprotein)	Syncytin-2 OS=Callithrix jacchus OX=9483 GN=ERVFRD-1 PE=3 SV=1	Uncharacterized protein OS=Sus scrofa OX=9823 PE=4 SV=2	S	Function unknown	envelope glycoprotein [Sus scrofa]
NewGene_10435	--	--	Biological Process: nuclear-transcribed mRNA catabolic process (GO:0000956);; Molecular Function: nucleic acid binding (GO:0003676);; Molecular Function: 5'-3' exonuclease activity (GO:0008409);;	K12618|0.0|ssc:100515927|K12618 5'-3' exoribonuclease 1 [EC:3.1.13.-] | (RefSeq) XRN1; LOW QUALITY PROTEIN: 5'-3' exoribonuclease 1	[LD]	--	Xrn1 SH3-like domain	--	5'-3' exoribonuclease 1 OS=Sus scrofa domesticus OX=9825 GN=XRN1 PE=4 SV=1	--	--	LOW QUALITY PROTEIN: 5'-3' exoribonuclease 1 [Sus scrofa]
NewGene_4169	--	--	--	--	--	--	--	--	Uncharacterized protein OS=Sus scrofa OX=9823 PE=4 SV=1	--	--	hypothetical protein mMyoMyo1_011422 [Myotis myotis]
NewGene_224	--	--	Molecular Function: selenium binding (GO:0008430);;	--	--	--	--	--	Selenium-binding protein 1 isoform 3 OS=Sus scrofa OX=9823 PE=3 SV=1	--	--	--
NewGene_3976	--	--	--	K22654|7.08e-20|oor:101275236|K22654 immunoglobulin superfamily DCC subclass member 3 | (RefSeq) LOW QUALITY PROTEIN: immunoglobulin superfamily DCC subclass member 3	[T]	Signal transduction mechanisms	Immunoglobulin I-set domain	--	LOW QUALITY PROTEIN: immunoglobulin superfamily DCC subclass member 3 OS=Tursiops truncatus OX=9739 GN=LOC101337987 PE=4 SV=1	T	Signal transduction mechanisms	immunoglobulin superfamily DCC subclass member 3 [Equus caballus]
NewGene_163	--	--	--	--	--	--	--	--	Uncharacterized protein OS=Sus scrofa OX=9823 GN=LRRC28 PE=4 SV=1	--	--	--
NewGene_4639	--	--	--	--	--	--	Proline-rich	--	Uncharacterized protein OS=Balaenoptera physalus OX=9770 GN=E2I00_011832 PE=4 SV=1	--	--	hypothetical protein E2I00_011832 [Balaenoptera physalus]
NewGene_8096	--	--	--	K20133|1.17e-39|eai:106826502|K20133 USP6 N-terminal-like protein | (RefSeq) USP6 N-terminal-like protein	[R]	General function prediction only	Rab-GTPase-TBC domain	--	Rab-GAP TBC domain-containing protein OS=Sus scrofa OX=9823 PE=4 SV=1	S	Function unknown	USP6 N-terminal-like protein [Sus scrofa]
NewGene_6124	--	--	Biological Process: response to tumor necrosis factor (GO:0034612);; Molecular Function: proteasome binding (GO:0070628);;	K12157|5.93e-69|ssc:100294688|K12157 ubiquitin D | (RefSeq) UBD; ubiquitin D	[OR]	--	Ubiquitin family	Ubiquitin OS=Camelus dromedarius OX=9838 PE=3 SV=2	Diubiquitin OS=Sus scrofa OX=9823 GN=UBD PE=4 SV=1	O	Posttranslational modification, protein turnover, chaperones	ubiquitin D [Sus scrofa]
NewGene_10741	--	--	--	--	--	--	Protein of unknown function (DUF1725)	LINE-1 reverse transcriptase homolog OS=Nycticebus coucang OX=9470 PE=4 SV=1	DUF1725 domain-containing protein OS=Sus scrofa OX=9823 PE=4 SV=1	--	--	LINE-1 retrotransposable element ORF2 protein [Camelus dromedarius]
NewGene_634	--	--	--	--	--	--	--	LINE-1 reverse transcriptase homolog OS=Nycticebus coucang OX=9470 PE=4 SV=1	Uncharacterized protein OS=Muntiacus muntjak OX=9888 GN=FD754_025462 PE=4 SV=1	S	Function unknown	hypothetical protein FD755_011890 [Muntiacus reevesi]
NewGene_5420	--	--	--	--	--	--	--	--	Uncharacterized protein OS=Sus scrofa OX=9823 PE=4 SV=1	--	--	--
NewGene_3592	--	--	Cellular Component: cytoskeleton (GO:0005856);; Molecular Function: cytoskeletal protein binding (GO:0008092);;	--	--	--	--	--	FERM domain-containing protein OS=Sus scrofa OX=9823 GN=EPB41L4B PE=4 SV=2	--	--	cullin-7 isoform X1 [Sus scrofa]
NewGene_10889	--	--	Molecular Function: protein kinase activity (GO:0004672);; Molecular Function: ATP binding (GO:0005524);;	--	--	--	--	--	Protein kinase domain-containing protein OS=Sus scrofa OX=9823 PE=4 SV=1	--	--	--
NewGene_5202	--	--	Cellular Component: integral component of membrane (GO:0016021);;	--	--	--	--	--	Uncharacterized protein OS=Sus scrofa OX=9823 PE=4 SV=1	--	--	--
NewGene_2253	--	--	Cellular Component: integral component of membrane (GO:0016021);;	--	--	--	--	--	Uncharacterized protein OS=Sus scrofa OX=9823 PE=4 SV=1	--	--	--
NewGene_3355	--	--	--	--	--	--	--	LINE-1 reverse transcriptase homolog OS=Nycticebus coucang OX=9470 PE=4 SV=1	Reverse transcriptase domain-containing protein OS=Sus scrofa OX=9823 PE=4 SV=1	S	Function unknown	coiled-coil domain-containing protein 169 isoform X1 [Phocoena sinus]
NewGene_3990	--	--	--	--	--	--	--	--	Uncharacterized protein OS=Sus scrofa OX=9823 GN=API5 PE=3 SV=1	--	--	--
NewGene_3883	--	--	--	--	--	--	--	--	Uncharacterized protein OS=Sus scrofa OX=9823 PE=4 SV=1	--	--	--
NewGene_6755	--	--	Molecular Function: DNA-binding transcription factor activity, RNA polymerase II-specific (GO:0000981);; Molecular Function: molecular_function (GO:0003674);; Molecular Function: nucleic acid binding (GO:0003676);; Molecular Function: DNA binding (GO:0003677);; Molecular Function: DNA-binding transcription factor activity (GO:0003700);; Molecular Function: binding (GO:0005488);; Cellular Componen…	K22758|1.97e-41|mpah:110312903|K22758 coiled-coil-helix-coiled-coil-helix domain-containing protein 2 | (RefSeq) Chchd2; coiled-coil-helix-coiled-coil-helix domain-containing protein 2	--	--	--	Protein FAM200A OS=Macaca fascicularis OX=9541 GN=FAM200A PE=2 SV=1	Uncharacterized protein OS=Sus scrofa OX=9823 PE=4 SV=1	S	Function unknown	LOW QUALITY PROTEIN: protein FAM200B [Sus scrofa]
NewGene_3260	--	--	Molecular Function: protein kinase activity (GO:0004672);; Molecular Function: ATP binding (GO:0005524);;	--	--	--	--	--	Protein kinase domain-containing protein OS=Sus scrofa OX=9823 PE=4 SV=1	--	--	--
NewGene_8609	--	--	--	K09228|1.74e-07|dle:111166140|K09228 KRAB domain-containing zinc finger protein | (RefSeq) zinc finger protein 177-like isoform X1	--	--	--	LINE-1 reverse transcriptase homolog OS=Nycticebus coucang OX=9470 PE=4 SV=1	DUF1725 domain-containing protein OS=Sus scrofa OX=9823 PE=4 SV=1	--	--	endonuclease/reverse transcriptase [Sus scrofa]
NewGene_9739	--	--	--	--	--	--	--	--	--	--	--	uncharacterized protein LOC110256655 [Sus scrofa]
NewGene_8869	--	--	--	K23386|1.06e-92|ssc:110257701|K23386 PWWP domain-containing DNA repair factor 3 | (RefSeq) PWWP domain-containing protein MUM1L1-like	--	--	--	--	Uncharacterized protein OS=Rhinolophus ferrumequinum OX=59479 PE=3 SV=1	S	Function unknown	PWWP domain-containing protein MUM1L1-like [Sus scrofa]
NewGene_2146	--	--	--	--	--	--	--	--	Uncharacterized protein OS=Sus scrofa OX=9823 PE=4 SV=1	--	--	endonuclease/reverse transcriptase [Sus scrofa]
NewGene_2240	--	--	--	K16145|0.0|ssc:100624460|K16145 mucin-16 | (RefSeq) mucin-16	--	--	--	--	Uncharacterized protein OS=Bos mutus OX=72004 GN=E5288_WYG011652 PE=4 SV=1	--	--	mucin-16 [Sus scrofa]
NewGene_7327	--	--	Biological Process: lipid metabolic process (GO:0006629);; Molecular Function: phosphoric diester hydrolase activity (GO:0008081);; Cellular Component: integral component of membrane (GO:0016021);;	K01124|4.88e-19|xtr:100038173|K01124 glycerophosphoinositol inositolphosphodiesterase [EC:3.1.4.43] | (RefSeq) gdpd2; glycerophosphoinositol inositolphosphodiesterase GDPD2 isoform X1	--	--	--	Glycerophosphodiester phosphodiesterase domain-containing protein 4 OS=Macaca fascicularis OX=9541 GN=GDPD4 PE=2 SV=2	GP-PDE domain-containing protein OS=Ovis aries OX=9940 PE=3 SV=1	C	Energy production and conversion	glycerophosphodiester phosphodiesterase domain-containing protein 4-like [Sus scrofa]
NewGene_4090	[T]	Signal transduction mechanisms	Molecular Function: voltage-gated potassium channel activity (GO:0005249);; Cellular Component: voltage-gated potassium channel complex (GO:0008076);; Biological Process: regulation of ion transmembrane transport (GO:0034765);; Biological Process: protein homooligomerization (GO:0051260);;	K04876|0.0|ssc:100156614|K04876 potassium voltage-gated channel Shaker-related subfamily A member 3 | (RefSeq) KCNA3; potassium voltage-gated channel subfamily A member 3	[P]	Inorganic ion transport and metabolism	Ion transport protein	Potassium voltage-gated channel subfamily A member 2 OS=Oryctolagus cuniculus OX=9986 GN=KCNA2 PE=1 SV=2	BTB domain-containing protein OS=Sus scrofa OX=9823 GN=KCNA3 PE=4 SV=1	P	Inorganic ion transport and metabolism	potassium voltage-gated channel subfamily A member 3 [Sus scrofa]
NewGene_10012	--	--	Cellular Component: nucleoplasm (GO:0005654);; Cellular Component: cytosol (GO:0005829);; Cellular Component: plasma membrane (GO:0005886);; Molecular Function: citrate transmembrane transporter activity (GO:0015137);; Molecular Function: succinate transmembrane transporter activity (GO:0015141);; Biological Process: citrate transport (GO:0015746);; Cellular Component: integral component of membr…	--	--	--	--	--	Uncharacterized protein OS=Sus scrofa OX=9823 GN=SLC13A5 PE=3 SV=4	--	--	--
NewGene_7987	--	--	Cellular Component: integral component of membrane (GO:0016021);;	--	--	--	--	--	Phosphoribosyl pyrophosphate synthase-associated protein 1 isoform X1 OS=Sus scrofa OX=9823 PE=4 SV=1	--	--	--
NewGene_4710	--	--	Molecular Function: voltage-gated calcium channel activity (GO:0005245);; Cellular Component: voltage-gated calcium channel complex (GO:0005891);;	K04850|2.40e-53|ssc:100518733|K04850 voltage-dependent calcium channel L type alpha-1C | (RefSeq) CACNA1C; LOW QUALITY PROTEIN: voltage-dependent L-type calcium channel subunit alpha-1C	[PT]	--	--	Voltage-dependent L-type calcium channel subunit alpha-1C OS=Oryctolagus cuniculus OX=9986 GN=CACNA1C PE=1 SV=1	Uncharacterized protein OS=Mustela putorius furo OX=9669 PE=4 SV=1	--	--	unnamed protein product, partial [Gulo gulo]
NewGene_8260	--	--	--	--	--	--	--	--	--	--	--	uncharacterized protein LOC102159535 [Sus scrofa]
NewGene_4757	--	--	Molecular Function: frizzled binding (GO:0005109);; Cellular Component: integral component of plasma membrane (GO:0005887);; Biological Process: ubiquitin-dependent protein catabolic process (GO:0006511);; Biological Process: Wnt receptor catabolic process (GO:0038018);; Molecular Function: ubiquitin protein ligase activity (GO:0061630);; Biological Process: negative regulation of canonical Wnt s…	--	--	--	--	--	RING-type E3 ubiquitin transferase OS=Sus scrofa OX=9823 GN=ZNRF3 PE=3 SV=3	--	--	--
NewGene_2228	--	--	--	--	--	--	--	LINE-1 reverse transcriptase homolog OS=Nycticebus coucang OX=9470 PE=4 SV=1	Uncharacterized protein OS=Sus scrofa OX=9823 PE=4 SV=1	S	Function unknown	endonuclease/reverse transcriptase [Sus scrofa]
NewGene_2186	--	--	Cellular Component: integral component of membrane (GO:0016021);;	--	--	--	--	--	Uncharacterized protein OS=Sus scrofa OX=9823 PE=4 SV=1	--	--	hypothetical protein FD755_007122 [Muntiacus reevesi]
NewGene_1545	--	--	--	--	--	--	--	--	General transcription factor IIF subunit 2 (Fragment) OS=Sus scrofa OX=9823 PE=4 SV=1	--	--	matrix-remodeling-associated protein 7 isoform X1 [Sus scrofa]
NewGene_921	--	--	--	--	--	--	--	--	--	--	--	scavenger receptor class F member 2-like [Sus scrofa]
NewGene_3951	--	--	Cellular Component: integral component of membrane (GO:0016021);;	K06727|1.60e-38|cjc:100896586|K06727 Fc receptor-like protein | (RefSeq) Fc receptor-like protein 5	--	--	Immunoglobulin V-set domain	--	Ig-like domain-containing protein OS=Sus scrofa OX=9823 GN=LOC100525572 PE=1 SV=1	S	Function unknown	SLAM family member 9 isoform X3 [Sus scrofa]
NewGene_8764	--	--	--	--	--	--	--	--	--	--	--	transcriptional regulator Kaiso isoform X2 [Sus scrofa]
NewGene_6619	--	--	Biological Process: lipid metabolic process (GO:0006629);; Molecular Function: phosphoric diester hydrolase activity (GO:0008081);; Cellular Component: integral component of membrane (GO:0016021);;	--	--	--	--	--	GP-PDE domain-containing protein OS=Sus scrofa OX=9823 GN=GDPD1 PE=1 SV=1	--	--	uncharacterized protein LOC100620498 isoform X8 [Sus scrofa]
NewGene_7989	--	--	Cellular Component: integral component of membrane (GO:0016021);;	--	--	--	--	--	Uncharacterized protein OS=Sus scrofa OX=9823 PE=4 SV=1	--	--	--
NewGene_8994	--	--	--	--	--	--	--	LINE-1 reverse transcriptase homolog OS=Nycticebus coucang OX=9470 PE=4 SV=1	Uncharacterized protein OS=Sus scrofa OX=9823 PE=4 SV=1	--	--	endonuclease/reverse transcriptase [Sus scrofa]
NewGene_7398	--	--	Molecular Function: ATP binding (GO:0005524);; Cellular Component: integral component of membrane (GO:0016021);; Molecular Function: ATPase activity (GO:0016887);;	--	--	--	--	--	Uncharacterized protein OS=Sus scrofa OX=9823 GN=VWA8 PE=1 SV=1	--	--	--
NewGene_10668	--	--	--	K05692|5.46e-57|ptg:102971629|K05692 actin beta/gamma 1 | (RefSeq) ACTG1; actin gamma 1	[Z]	Cytoskeleton	Actin	Actin, cytoplasmic 1 OS=Chlorocebus pygerythrus OX=60710 GN=ACTB PE=1 SV=1	Beta-actin (Fragment) OS=Paradoxurus hermaphroditus OX=71117 PE=2 SV=1	Z	Cytoskeleton	beta-actin, partial [Paradoxurus hermaphroditus]
NewGene_4653	--	--	Molecular Function: methylated histone binding (GO:0035064);;	--	--	--	PGC7/Stella/Dppa3 domain	Developmental pluripotency-associated protein 3 OS=Bos taurus OX=9913 GN=DPPA3 PE=2 SV=1	Uncharacterized protein OS=Sus scrofa OX=9823 PE=4 SV=1	S	Function unknown	developmental pluripotency-associated protein 3 [Sus scrofa]
NewGene_4995	--	--	--	--	--	--	--	--	Uncharacterized protein OS=Sus scrofa OX=9823 PE=4 SV=1	--	--	hypothetical protein HJG60_008239 [Phyllostomus discolor]
NewGene_1963	--	--	Biological Process: regulation of alternative mRNA splicing, via spliceosome (GO:0000381);; Cellular Component: nucleus (GO:0005634);; Biological Process: mRNA methylation (GO:0080009);;	--	--	--	--	--	Female-lethal(2)D homolog OS=Sus scrofa OX=9823 GN=WTAP PE=1 SV=1	--	--	--
NewGene_10128	--	--	--	--	--	--	--	--	Uncharacterized protein OS=Sus scrofa OX=9823 GN=ADGB PE=4 SV=1	--	--	--
NewGene_8097	--	--	Molecular Function: GTPase activator activity (GO:0005096);; Biological Process: intracellular protein transport (GO:0006886);; Molecular Function: Rab GTPase binding (GO:0017137);; Biological Process: activation of GTPase activity (GO:0090630);;	K20133|1.97e-40|cmk:103174934|K20133 USP6 N-terminal-like protein | (RefSeq) uncharacterized LOC103174934	[R]	General function prediction only	Rab-GTPase-TBC domain	Small G protein signaling modulator 3 OS=Bos taurus OX=9913 GN=SGSM3 PE=2 SV=1	Rab-GAP TBC domain-containing protein OS=Sus scrofa OX=9823 GN=LOC110258908 PE=4 SV=1	S	Function unknown	USP6 N-terminal-like protein isoform X3 [Sus scrofa]
NewGene_840	--	--	Cellular Component: integral component of membrane (GO:0016021);;	--	--	--	--	--	Uncharacterized protein OS=Equus caballus OX=9796 PE=4 SV=1	--	--	hypothetical protein mRhiFer1_009411 [Rhinolophus ferrumequinum]
NewGene_3178	--	--	--	--	--	--	--	LINE-1 reverse transcriptase homolog OS=Nycticebus coucang OX=9470 PE=4 SV=1	Reverse transcriptase domain-containing protein OS=Sus scrofa OX=9823 PE=4 SV=1	S	Function unknown	coiled-coil domain-containing protein 169 isoform X1 [Phocoena sinus]
NewGene_9944	--	--	Cellular Component: integral component of membrane (GO:0016021);;	--	--	--	--	--	Uncharacterized protein OS=Sus scrofa OX=9823 PE=4 SV=1	--	--	--
NewGene_469	--	--	Biological Process: immune system process (GO:0002376);; Molecular Function: molecular_function (GO:0003674);; Molecular Function: obsolete SH3/SH2 adaptor activity (GO:0005070);; Molecular Function: signaling receptor binding (GO:0005102);; Molecular Function: binding (GO:0005488);; Molecular Function: protein binding (GO:0005515);; Cellular Component: cellular_component (GO:0005575);; Cellular …	--	--	--	--	--	--	T	Signal transduction mechanisms	uncharacterized protein LOC113900201 [Bos indicus x Bos taurus]
NewGene_8193	--	--	Molecular Function: selenium binding (GO:0008430);;	--	--	--	--	--	Selenium-binding protein 1 isoform 3 OS=Sus scrofa OX=9823 PE=3 SV=1	--	--	--
NewGene_10165	--	--	--	--	--	--	--	--	Uncharacterized protein OS=Camelus dromedarius OX=9838 GN=Cadr_000020083 PE=4 SV=1	--	--	hypothetical protein Cadr_000020083 [Camelus dromedarius]
NewGene_2121	--	--	--	K04257|3.69e-10|npr:108800243|K04257 olfactory receptor | (RefSeq) olfactory receptor 12D2-like	--	--	--	LINE-1 reverse transcriptase homolog OS=Nycticebus coucang OX=9470 PE=4 SV=1	Reverse transcriptase domain-containing protein OS=Sus scrofa OX=9823 PE=4 SV=1	S	Function unknown	hypothetical protein FD755_009257 [Muntiacus reevesi]
NewGene_5834	--	--	--	--	--	--	--	--	Uncharacterized protein OS=Sus scrofa OX=9823 PE=4 SV=1	--	--	--
NewGene_2791	--	--	Cellular Component: integral component of membrane (GO:0016021);;	--	--	--	--	--	Uncharacterized protein (Fragment) OS=Sus scrofa OX=9823 PE=4 SV=1	--	--	hypothetical protein FD755_007812 [Muntiacus reevesi]
NewGene_8323	--	--	Cellular Component: Arp2/3 protein complex (GO:0005885);; Biological Process: Arp2/3 complex-mediated actin nucleation (GO:0034314);;	--	--	--	--	--	Actin-related protein 2/3 complex subunit 5 OS=Sus scrofa OX=9823 GN=ARPC5 PE=3 SV=1	--	--	--
NewGene_9853	--	--	--	K04985|1.91e-11|ptg:102956458|K04985 polycystin 1 | (RefSeq) PKD1; polycystin 1, transient receptor potential channel interacting	--	--	--	LINE-1 reverse transcriptase homolog OS=Nycticebus coucang OX=9470 PE=4 SV=1	DUF1725 domain-containing protein OS=Sus scrofa OX=9823 PE=4 SV=1	--	--	LINE-1 retrotransposable element ORF2 protein [Camelus dromedarius]
NewGene_1574	--	--	--	K10785|1.60e-50|mpah:110316786|K10785 T-cell receptor beta chain V region | (RefSeq) uncharacterized protein LOC110316786	--	--	Immunoglobulin V-set domain	--	Ig-like domain-containing protein OS=Sus scrofa OX=9823 PE=4 SV=1	S	Function unknown	TCR beta chain V-beta-T13 V region, partial [Sus scrofa]
NewGene_10991	--	--	--	K09228|1.59e-09|dle:111166140|K09228 KRAB domain-containing zinc finger protein | (RefSeq) zinc finger protein 177-like isoform X1	--	--	--	LINE-1 reverse transcriptase homolog OS=Nycticebus coucang OX=9470 PE=4 SV=1	DUF1725 domain-containing protein OS=Sus scrofa OX=9823 PE=4 SV=1	--	--	hypothetical protein FD754_025189 [Muntiacus muntjak]
NewGene_6504	--	--	Cellular Component: integral component of membrane (GO:0016021);;	--	--	--	--	--	Uncharacterized protein OS=Sus scrofa OX=9823 PE=4 SV=1	--	--	--
NewGene_7454	--	--	Cellular Component: integral component of membrane (GO:0016021);;	--	--	--	--	--	Uncharacterized protein OS=Sus scrofa OX=9823 PE=4 SV=1	--	--	cullin-7 isoform X1 [Sus scrofa]
NewGene_4823	--	--	Molecular Function: metal ion binding (GO:0046872);;	K12478|2.05e-288|ssc:100153403|K12478 early endosome antigen 1 | (RefSeq) EEA1; LOW QUALITY PROTEIN: early endosome antigen 1	--	--	--	--	Uncharacterized protein OS=Sus scrofa OX=9823 GN=EEA1 PE=1 SV=1	--	--	LOW QUALITY PROTEIN: early endosome antigen 1 [Sus scrofa]
NewGene_4786	--	--	--	K10798|7.20e-28|npr:108785582|K10798 poly [ADP-ribose] polymerase 2/3/4 [EC:2.4.2.30] | (RefSeq) poly [ADP-ribose] polymerase 4-like	--	--	--	LINE-1 reverse transcriptase homolog OS=Nycticebus coucang OX=9470 PE=4 SV=1	Reverse transcriptase domain-containing protein OS=Sus scrofa OX=9823 PE=4 SV=1	K	Transcription	coiled-coil domain-containing protein 169 isoform X1 [Phocoena sinus]
NewGene_6112	--	--	--	--	--	--	ENV polyprotein (coat polyprotein)	--	Envelope glycoprotein (Fragment) OS=Sus scrofa OX=9823 GN=env PE=4 SV=1	S	Function unknown	envelope glycoprotein, partial [Sus scrofa]
NewGene_4023	--	--	--	K19941|2.01e-24|lcm:102351696|K19941 synapsin | (RefSeq) uncharacterized LOC102351696	[R]	General function prediction only	Reverse transcriptase (RNA-dependent DNA polymerase)	LINE-1 reverse transcriptase homolog OS=Nycticebus coucang OX=9470 PE=4 SV=1	Reverse transcriptase domain-containing protein OS=Sus scrofa OX=9823 PE=4 SV=1	S	Function unknown	hypothetical protein mPipKuh1_009404 [Pipistrellus kuhlii]
NewGene_6448	--	--	Cellular Component: integral component of membrane (GO:0016021);;	--	--	--	--	--	Uncharacterized protein OS=Sus scrofa OX=9823 PE=4 SV=1	--	--	hypothetical protein mPipKuh1_010258 [Pipistrellus kuhlii]
NewGene_8844	--	--	Molecular Function: structural constituent of ribosome (GO:0003735);; Cellular Component: cytosolic large ribosomal subunit (GO:0022625);;	--	--	--	--	--	Ribosomal_L18e/L15P domain-containing protein OS=Sus scrofa OX=9823 PE=4 SV=2	--	--	vesicle-trafficking protein SEC22a isoform X4 [Sus scrofa]
NewGene_2538	--	--	--	K06464|3.99e-12|npr:108802456|K06464 integrin beta 2 | (RefSeq) integrin beta-2-like	--	--	--	LINE-1 reverse transcriptase homolog OS=Nycticebus coucang OX=9470 PE=4 SV=1	Reverse transcriptase domain-containing protein OS=Sus scrofa OX=9823 PE=4 SV=1	S	Function unknown	endonuclease/reverse transcriptase [Sus scrofa]
NewGene_1232	--	--	--	--	--	--	--	LINE-1 reverse transcriptase homolog OS=Nycticebus coucang OX=9470 PE=4 SV=1	Uncharacterized protein OS=Sus scrofa OX=9823 PE=4 SV=1	S	Function unknown	endonuclease/reverse transcriptase [Sus scrofa]
NewGene_9956	--	--	Cellular Component: integral component of membrane (GO:0016021);;	K04598|4.01e-81|hai:109374140|K04598 adhesion G protein-coupled receptor B3 | (RefSeq) adhesion G protein-coupled receptor B3	--	--	Adhesion GPCR B N-terminal region	Adhesion G protein-coupled receptor B2 OS=Pongo abelii OX=9601 GN=ADGRB2 PE=2 SV=2	Brain-specific angiogenesis OS=Lynx pardinus OX=191816 GN=LYPA_23C020140 PE=4 SV=1	T	Signal transduction mechanisms	PREDICTED: adhesion G protein-coupled receptor B3-like [Panthera tigris altaica]
NewGene_8303	--	--	--	--	--	--	--	--	Uncharacterized protein OS=Sus scrofa OX=9823 PE=4 SV=1	--	--	translation initiation factor IF-2-like isoform X2 [Sus scrofa]
NewGene_3292	--	--	--	--	--	--	--	--	WD_REPEATS_REGION domain-containing protein OS=Sus scrofa OX=9823 PE=4 SV=1	--	--	--
NewGene_9333	--	--	--	--	--	--	--	--	Uncharacterized protein OS=Sus scrofa OX=9823 PE=4 SV=1	--	--	growth factor receptor-bound protein 10 isoform X4 [Sus scrofa]
NewGene_11148	--	--	--	--	--	--	--	--	--	--	--	collagen alpha-1(I) chain-like [Sus scrofa]
NewGene_9406	--	--	--	K10408|2.28e-39|xtr:100497531|K10408 dynein heavy chain, axonemal | (RefSeq) dynein heavy chain 11, axonemal	--	--	Reverse transcriptase (RNA-dependent DNA polymerase)	LINE-1 reverse transcriptase homolog OS=Nycticebus coucang OX=9470 PE=4 SV=1	Reverse transcriptase domain-containing protein OS=Sus scrofa OX=9823 PE=4 SV=1	S	Function unknown	endonuclease/reverse transcriptase [Sus scrofa]
NewGene_6941	--	--	--	K11827|5.47e-09|dro:112312929|K11827 AP-2 complex subunit sigma-1 | (RefSeq) AP2S1; AP-2 complex subunit sigma isoform X1	--	--	--	LINE-1 reverse transcriptase homolog OS=Nycticebus coucang OX=9470 PE=4 SV=1	Reverse transcriptase domain-containing protein OS=Sus scrofa OX=9823 PE=4 SV=1	S	Function unknown	hypothetical protein FD754_020908 [Muntiacus muntjak]
NewGene_7483	--	--	Cellular Component: integral component of membrane (GO:0016021);;	K04257|1.16e-39|ssc:100153406|K04257 olfactory receptor | (RefSeq) olfactory receptor 5K1-like	--	--	ENV polyprotein (coat polyprotein)	--	Uncharacterized protein OS=Sus scrofa OX=9823 PE=4 SV=1	--	--	ENR1 protein, partial [Crocuta crocuta]
NewGene_11468	--	--	--	--	--	--	--	--	--	--	--	uncharacterized protein LOC106506082 [Sus scrofa]
NewGene_4988	--	--	--	K11290|2.90e-10|rno:317165|K11290 template-activating factor I | (RefSeq) LRRGT00152; similar to Set alpha isoform	--	--	Protein of unknown function (DUF1725)	--	Uncharacterized protein OS=Sus scrofa OX=9823 PE=4 SV=1	--	--	hypothetical protein mRhiFer1_008905 [Rhinolophus ferrumequinum]
NewGene_9731	--	--	--	--	--	--	--	--	--	--	--	uncharacterized protein LOC102165318 [Sus scrofa]
NewGene_7090	--	--	Molecular Function: serine-type endopeptidase activity (GO:0004252);; Molecular Function: scavenger receptor activity (GO:0005044);; Cellular Component: membrane (GO:0016020);;	--	--	--	--	--	Uncharacterized protein OS=Sus scrofa OX=9823 PE=4 SV=1	--	--	uncharacterized protein LOC102157627 [Sus scrofa]
NewGene_6066	--	--	Biological Process: intracellular protein transport (GO:0006886);; Biological Process: vesicle-mediated transport (GO:0016192);; Cellular Component: clathrin adaptor complex (GO:0030131);;	--	--	--	--	--	AP-2 complex subunit alpha-2 isoform 1-like OS=Sus scrofa OX=9823 PE=4 SV=1	--	--	--
NewGene_10825	--	--	Cellular Component: integral component of membrane (GO:0016021);; Molecular Function: transmembrane transporter activity (GO:0022857);;	--	--	--	--	--	MFS domain-containing protein OS=Sus scrofa OX=9823 GN=SLC2A11 PE=3 SV=1	--	--	cullin-7 isoform X1 [Sus scrofa]
NewGene_8908	[P]	Inorganic ion transport and metabolism	Molecular Function: sulfuric ester hydrolase activity (GO:0008484);;	K18222|2.92e-60|ssc:100627778|K18222 arylsulfatase E [EC:3.1.6.-] | (RefSeq) ARSE; arylsulfatase E precursor	[R]	General function prediction only	Sulfatase	Arylsulfatase L OS=Macaca fascicularis OX=9541 GN=ARSL PE=2 SV=1	Arylsulfatase E isoform X2 OS=Sus scrofa OX=9823 PE=3 SV=1	P	Inorganic ion transport and metabolism	arylsulfatase E-like isoform X2 [Sus scrofa]
NewGene_451	--	--	Molecular Function: transcription regulatory region sequence-specific DNA binding (GO:0000976);; Molecular Function: RNA polymerase II transcription regulatory region sequence-specific DNA binding (GO:0000977);; Molecular Function: RNA polymerase II cis-regulatory region sequence-specific DNA binding (GO:0000978);; Molecular Function: DNA-binding transcription factor activity, RNA polymerase II-s…	K08532|1.47e-22|ecb:100147460|K08532 RAR-related orphan receptor alpha | (RefSeq) RORA; nuclear receptor ROR-alpha isoform X1	--	--	--	--	nuclear receptor ROR-alpha-like isoform X4 OS=Physeter macrocephalus OX=9755 GN=LOC114487032 PE=4 SV=1	T	Signal transduction mechanisms	PREDICTED: nuclear receptor ROR-alpha-like [Ceratotherium simum simum]
NewGene_9802	--	--	--	--	--	--	--	--	Uncharacterized protein OS=Sus scrofa OX=9823 GN=INCA1 PE=4 SV=1	--	--	protein INCA1 isoform X2 [Sus scrofa]
NewGene_7136	--	--	--	--	--	--	--	--	Uncharacterized protein (Fragment) OS=Gulo gulo OX=48420 GN=BN2614_LOCUS1 PE=4 SV=1	--	--	unnamed protein product, partial [Gulo gulo]
NewGene_7674	--	--	--	--	--	--	--	--	Uncharacterized protein OS=Sus scrofa OX=9823 PE=4 SV=1	--	--	--
NewGene_1925	--	--	Molecular Function: kinase activity (GO:0016301);; Biological Process: regulation of mitochondrial mRNA stability (GO:0044528);;	--	--	--	--	--	FAST kinase domain-containing protein 1, mitochondrial isoform 2 OS=Sus scrofa OX=9823 PE=4 SV=1	--	--	--
NewGene_5705	--	--	Molecular Function: structural constituent of ribosome (GO:0003735);; Biological Process: translation (GO:0006412);; Cellular Component: small ribosomal subunit (GO:0015935);;	K02998|2.20e-38|pcw:110196899|K02998 small subunit ribosomal protein SAe | (RefSeq) LOW QUALITY PROTEIN: 40S ribosomal protein SA-like	[J]	Translation, ribosomal structure and biogenesis	--	40S ribosomal protein SA OS=Bos taurus OX=9913 GN=RPSA PE=2 SV=4	LOW QUALITY PROTEIN: 40S ribosomal protein SA-like OS=Balaenoptera acutorostrata scammoni OX=310752 GN=LOC103013000 PE=3 SV=1	J	Translation, ribosomal structure and biogenesis	LOW QUALITY PROTEIN: 40S ribosomal protein SA-like [Balaenoptera acutorostrata scammoni]
NewGene_8835	--	--	Molecular Function: translation elongation factor activity (GO:0003746);; Cellular Component: nucleus (GO:0005634);; Biological Process: negative regulation of transcription, DNA-templated (GO:0045892);;	--	--	--	--	--	Negative elongation factor C/D-like OS=Sus scrofa OX=9823 PE=3 SV=1	--	--	cullin-7 isoform X1 [Sus scrofa]
NewGene_11376	--	--	--	K11290|2.38e-10|rno:317165|K11290 template-activating factor I | (RefSeq) LRRGT00152; similar to Set alpha isoform	--	--	--	LINE-1 reverse transcriptase homolog OS=Nycticebus coucang OX=9470 PE=4 SV=1	Reverse transcriptase domain-containing protein OS=Sus scrofa OX=9823 PE=4 SV=1	--	--	hypothetical protein mRhiFer1_008791 [Rhinolophus ferrumequinum]
NewGene_4162	--	--	Molecular Function: DNA binding (GO:0003677);; Cellular Component: nucleus (GO:0005634);;	K11293|6.30e-19|epz:103564619|K11293 protein HIRA/HIR1 | (RefSeq) protein HIRA	[BD]	--	DDE superfamily endonuclease	--	Uncharacterized protein OS=Muntiacus muntjak OX=9888 GN=FD754_001147 PE=4 SV=1	--	--	tigger transposable element-derived protein 1 [Echinops telfairi]
NewGene_2005	[C]	Energy production and conversion	Molecular Function: L-lactate dehydrogenase activity (GO:0004459);; Cellular Component: cytoplasm (GO:0005737);; Biological Process: carbohydrate metabolic process (GO:0005975);; Biological Process: carboxylic acid metabolic process (GO:0019752);;	K00016|2.10e-220|ssc:100621540|K00016 L-lactate dehydrogenase [EC:1.1.1.27] | (RefSeq) LDHB; L-lactate dehydrogenase B chain	[C]	Energy production and conversion	lactate/malate dehydrogenase, NAD binding domain	L-lactate dehydrogenase B chain OS=Sus scrofa OX=9823 GN=LDHB PE=1 SV=3	L-lactate dehydrogenase OS=Sus scrofa OX=9823 PE=3 SV=1	C	Energy production and conversion	L-lactate dehydrogenase B chain [Sus scrofa]
NewGene_9785	--	--	--	--	--	--	--	--	Uncharacterized protein OS=Bos mutus OX=72004 GN=E5288_WYG007650 PE=4 SV=1	--	--	EF-hand calcium-binding domain-containing protein 13-like [Sus scrofa]
NewGene_5238	--	--	Molecular Function: ryanodine-sensitive calcium-release channel activity (GO:0005219);; Cellular Component: membrane (GO:0016020);;	K04961|1.58e-58|ssc:396718|K04961 ryanodine receptor 1 | (RefSeq) RYR1; ryanodine receptor 1	[T]	Signal transduction mechanisms	RyR domain	Ryanodine receptor 1 OS=Sus scrofa OX=9823 GN=RYR1 PE=2 SV=2	Ryanodine receptor 1 OS=Sus scrofa OX=9823 PE=4 SV=1	T	Signal transduction mechanisms	PREDICTED: ryanodine receptor 1-like, partial [Galeopterus variegatus]
NewGene_4915	--	--	--	--	--	--	--	--	--	--	--	spermatogenesis-associated protein 33 [Sus scrofa]
NewGene_8325	--	--	--	--	--	--	--	--	Uncharacterized protein OS=Sus scrofa OX=9823 GN=COL12A1 PE=1 SV=1	--	--	vesicle-trafficking protein SEC22a isoform X4 [Sus scrofa]
NewGene_4537	--	--	--	--	--	--	--	--	--	--	--	PREDICTED: LOW QUALITY PROTEIN: thyrotropin-releasing hormone-degrading ectoenzyme [Bison bison bison]
NewGene_3550	--	--	--	--	--	--	--	--	Uncharacterized protein OS=Sus scrofa OX=9823 PE=4 SV=1	--	--	--
NewGene_3790	--	--	--	K14570|2.33e-43|bacu:103015293|K14570 RNA exonuclease 1 [EC:3.1.-.-] | (RefSeq) uncharacterized LOC103015293	--	--	--	--	uncharacterized protein LOC103015293 OS=Balaenoptera acutorostrata scammoni OX=310752 GN=LOC103015293 PE=4 SV=1	L	Replication, recombination and repair	uncharacterized protein LOC103015293 [Balaenoptera acutorostrata scammoni]
NewGene_5171	--	--	Molecular Function: G protein-coupled receptor activity (GO:0004930);; Molecular Function: olfactory receptor activity (GO:0004984);; Cellular Component: plasma membrane (GO:0005886);; Cellular Component: integral component of membrane (GO:0016021);;	K04257|1.93e-29|ptg:102957008|K04257 olfactory receptor | (RefSeq) olfactory receptor 2S2-like	--	--	Olfactory receptor	Olfactory receptor-like protein OLF4 OS=Canis lupus familiaris OX=9615 PE=3 SV=1	Olfactory receptor OS=Sus scrofa OX=9823 PE=3 SV=1	T	Signal transduction mechanisms	PREDICTED: olfactory receptor 2S2-like [Manis javanica]
NewGene_7928	--	--	--	--	--	--	--	--	--	--	--	uncharacterized protein LOC102160111 isoform X3 [Sus scrofa]
NewGene_7036	--	--	Molecular Function: calcium ion binding (GO:0005509);; Cellular Component: plasma membrane (GO:0005886);; Biological Process: homophilic cell adhesion via plasma membrane adhesion molecules (GO:0007156);;	K16499|1.95e-19|umr:103671157|K16499 protocadherin delta 2 | (RefSeq) PCDH10; protocadherin 10	[S]	Function unknown	Cadherin-like	--	Protocadherin 10 (Fragment) OS=Neovison vison OX=452646 GN=E9PCA6 PE=2 SV=1	S	Function unknown	Protocadherin-10 [Pteropus alecto]
NewGene_230	--	--	--	--	--	--	--	LINE-1 reverse transcriptase homolog OS=Nycticebus coucang OX=9470 PE=4 SV=1	Uncharacterized protein OS=Sus scrofa OX=9823 PE=4 SV=1	S	Function unknown	endonuclease/reverse transcriptase [Sus scrofa]
NewGene_3223	--	--	Molecular Function: selenium binding (GO:0008430);;	--	--	--	--	--	Selenium-binding protein 1 isoform 3 OS=Sus scrofa OX=9823 PE=3 SV=1	--	--	--
NewGene_8890	--	--	--	K09228|4.70e-06|ssc:100514110|K09228 KRAB domain-containing zinc finger protein | (RefSeq) LOW QUALITY PROTEIN: zinc finger protein 211	--	--	--	--	Uncharacterized protein OS=Sus scrofa OX=9823 GN=PPP1R7 PE=1 SV=1	--	--	vesicle-trafficking protein SEC22a isoform X4 [Sus scrofa]
NewGene_88	--	--	--	--	--	--	--	--	Uncharacterized protein OS=Sus scrofa OX=9823 PE=4 SV=1	--	--	--
NewGene_3723	--	--	Cellular Component: integral component of membrane (GO:0016021);; Molecular Function: transmembrane transporter activity (GO:0022857);;	--	--	--	--	--	MFS domain-containing protein OS=Sus scrofa OX=9823 GN=SLC2A11 PE=3 SV=1	--	--	--
NewGene_5045	--	--	Molecular Function: oxidoreductase activity (GO:0016491);;	--	--	--	--	--	Pyruvate dehydrogenase phosphatase regulatory subunit OS=Macaca mulatta OX=9544 GN=PDPR PE=4 SV=1	--	--	pyruvate dehydrogenase phosphatase regulatory subunit, mitochondrial isoform X4 [Vicugna pacos]
NewGene_11113	--	--	--	K10798|6.49e-21|npr:108785582|K10798 poly [ADP-ribose] polymerase 2/3/4 [EC:2.4.2.30] | (RefSeq) poly [ADP-ribose] polymerase 4-like	--	--	--	LINE-1 reverse transcriptase homolog OS=Nycticebus coucang OX=9470 PE=4 SV=1	Reverse transcriptase domain-containing protein OS=Sus scrofa OX=9823 PE=4 SV=1	S	Function unknown	hypothetical protein FD755_025405, partial [Muntiacus reevesi]
NewGene_8758	--	--	Biological Process: reproduction (GO:0000003);; Molecular Function: molecular_function (GO:0003674);; Molecular Function: binding (GO:0005488);; Molecular Function: protein binding (GO:0005515);; Cellular Component: cellular_component (GO:0005575);; Cellular Component: intracellular (GO:0005622);; Cellular Component: obsolete cell (GO:0005623);; Cellular Component: cytoplasm (GO:0005737);; Cellul…	K16530|3.74e-147|ssc:100512513|K16530 A-kinase anchor protein 14 | (RefSeq) AKAP14; A-kinase anchor protein 14 isoform X2	--	--	28 kDa A-kinase anchor	--	Uncharacterized protein OS=Sus scrofa OX=9823 GN=AKAP14 PE=4 SV=1	S	Function unknown	A-kinase anchor protein 14 isoform X2 [Sus scrofa]
NewGene_10572	--	--	Biological Process: neuron migration (GO:0001764);; Biological Process: hair follicle development (GO:0001942);; Molecular Function: G protein-coupled receptor activity (GO:0004930);; Molecular Function: calcium ion binding (GO:0005509);; Cellular Component: nucleoplasm (GO:0005654);; Cellular Component: integral component of plasma membrane (GO:0005887);; Biological Process: cell adhesion (GO:00…	--	--	--	--	--	Uncharacterized protein OS=Sus scrofa OX=9823 GN=CELSR1 PE=3 SV=1	--	--	matrix-remodeling-associated protein 7 isoform X1 [Sus scrofa]
NewGene_11340	--	--	Molecular Function: DNA-binding transcription factor activity, RNA polymerase II-specific (GO:0000981);; Molecular Function: molecular_function (GO:0003674);; Molecular Function: DNA-binding transcription factor activity (GO:0003700);; Cellular Component: cellular_component (GO:0005575);; Cellular Component: intracellular (GO:0005622);; Cellular Component: obsolete cell (GO:0005623);; Cellular Co…	--	--	--	--	--	--	K	Transcription	--
NewGene_3535	--	--	Cellular Component: integral component of membrane (GO:0016021);;	--	--	--	--	--	Uncharacterized protein OS=Sus scrofa OX=9823 PE=4 SV=1	--	--	--
NewGene_11403	--	--	Cellular Component: integral component of membrane (GO:0016021);; Molecular Function: hydrolase activity (GO:0016787);;	--	--	--	--	--	Dolichyl pyrophosphate phosphatase 1 OS=Sus scrofa OX=9823 GN=DOLPP1 PE=3 SV=1	--	--	--
NewGene_8772	--	--	--	K10798|7.35e-24|npr:108785582|K10798 poly [ADP-ribose] polymerase 2/3/4 [EC:2.4.2.30] | (RefSeq) poly [ADP-ribose] polymerase 4-like	--	--	--	LINE-1 reverse transcriptase homolog OS=Nycticebus coucang OX=9470 PE=4 SV=1	Reverse transcriptase domain-containing protein OS=Sus scrofa OX=9823 PE=4 SV=1	S	Function unknown	endonuclease/reverse transcriptase [Sus scrofa]
NewGene_5910	--	--	--	--	--	--	--	--	--	--	--	matrix-remodeling-associated protein 7 isoform X1 [Sus scrofa]
NewGene_8206	--	--	Biological Process: reproduction (GO:0000003);; Biological Process: cell morphogenesis (GO:0000902);; Biological Process: regulation of neurotransmitter levels (GO:0001505);; Molecular Function: amyloid-beta binding (GO:0001540);; Biological Process: microglial cell activation (GO:0001774);; Biological Process: cell activation (GO:0001775);; Biological Process: regulation of cytokine production (…	K17252|3.12e-35|ssc:397025|K17252 clusterin | (RefSeq) CLU; clusterin precursor	--	--	Clusterin	Clusterin OS=Sus scrofa OX=9823 GN=CLU PE=1 SV=1	Clusterin OS=Sus scrofa OX=9823 PE=3 SV=1	T	Signal transduction mechanisms	clusterin-like [Sus scrofa]
NewGene_6373	--	--	--	--	--	--	--	--	--	--	--	hypothetical protein GH733_004751 [Mirounga leonina]
NewGene_1718	--	--	--	--	--	--	--	--	Uncharacterized protein (Fragment) OS=Sus scrofa OX=9823 PE=4 SV=1	--	--	--
NewGene_10015	--	--	Cellular Component: integral component of membrane (GO:0016021);;	K00573|3.14e-11|epz:103548730|K00573 protein-L-isoaspartate(D-aspartate) O-methyltransferase [EC:2.1.1.77] | (RefSeq) PCMT1; protein-L-isoaspartate (D-aspartate) O-methyltransferase	--	--	--	--	Uncharacterized protein OS=Sus scrofa OX=9823 PE=4 SV=1	--	--	reverse transcriptase-like protein [Sus scrofa]
NewGene_2962	--	--	Cellular Component: integral component of membrane (GO:0016021);;	--	--	--	--	--	Uncharacterized protein OS=Sus scrofa OX=9823 GN=LOC100737121 PE=3 SV=1	--	--	fibroin heavy chain-like isoform X18 [Sus scrofa]
NewGene_5042	--	--	--	--	--	--	--	--	Uncharacterized protein OS=Sus scrofa OX=9823 GN=YJU2 PE=3 SV=1	--	--	--
NewGene_5196	--	--	Cellular Component: kinetochore (GO:0000776);; Molecular Function: protein kinase activity (GO:0004672);; Molecular Function: ATP binding (GO:0005524);; Biological Process: mitotic spindle assembly checkpoint (GO:0007094);; Biological Process: male meiotic nuclear division (GO:0007140);; Biological Process: attachment of spindle microtubules to kinetochore (GO:0008608);; Cellular Component: midbo…	K11394|1.06e-194|ssc:106510519|K11394 hydroxyproline dehydrogenase [EC:1.5.5.3] | (RefSeq) PRODH2; probable proline dehydrogenase 2 isoform X1	--	--	Protein tyrosine and serine/threonine kinase	--	Uncharacterized protein OS=Sus scrofa OX=9823 GN=PRODH2 PE=4 SV=2	T	Signal transduction mechanisms	probable proline dehydrogenase 2 isoform X10 [Sus scrofa]
NewGene_929	--	--	--	--	--	--	--	LINE-1 reverse transcriptase homolog OS=Nycticebus coucang OX=9470 PE=4 SV=1	Reverse transcriptase domain-containing protein OS=Bos indicus x Bos taurus OX=30522 PE=4 SV=1	S	Function unknown	hypothetical protein mMyoMyo1_008015 [Myotis myotis]
NewGene_7808	--	--	--	--	--	--	Lectin C-type domain	--	Secretory phospholipase A2 receptor isoform 3 (Fragment) OS=Sus scrofa OX=9823 PE=4 SV=1	S	Function unknown	putative C-type lectin domain-containing protein LINC00083 [Sus scrofa]
NewGene_5294	--	--	--	--	--	--	--	--	--	--	--	hypothetical protein DBR06_SOUSAS30310010, partial [Sousa chinensis]
NewGene_6937	--	--	--	--	--	--	--	--	Uncharacterized protein OS=Gulo gulo OX=48420 GN=BN2614_LOCUS3 PE=4 SV=1	--	--	unnamed protein product [Gulo gulo]
NewGene_2067	--	--	Cellular Component: transcription factor TFIIA complex (GO:0005672);; Biological Process: transcription initiation from RNA polymerase II promoter (GO:0006367);;	--	--	--	--	--	Transcription initiation factor IIA gamma chain OS=Sus scrofa OX=9823 PE=4 SV=1	--	--	cullin-7 isoform X1 [Sus scrofa]
NewGene_2718	--	--	Cellular Component: integral component of membrane (GO:0016021);; Molecular Function: transmembrane transporter activity (GO:0022857);;	--	--	--	--	--	MFS domain-containing protein OS=Sus scrofa OX=9823 GN=SLC2A11 PE=3 SV=1	--	--	IL-23, partial [Sus scrofa]
NewGene_8828	--	--	Molecular Function: growth factor activity (GO:0008083);;	K22413|2.96e-45|aju:106980689|K22413 fibroblast growth factor 11/12/13 | (RefSeq) FGF13; fibroblast growth factor 13 isoform X1	--	--	--	--	Fibroblast growth factor 13 (Fragment) OS=Neovison vison OX=452646 GN=B1AK17 PE=2 SV=1	T	Signal transduction mechanisms	fibroblast growth factor 13 isoform X8 [Physeter catodon]
NewGene_8848	--	--	--	--	--	--	--	--	Uncharacterized protein OS=Sus scrofa OX=9823 PE=4 SV=1	--	--	--
NewGene_6418	--	--	--	K10784|1.84e-23|ecb:111767719|K10784 T cell receptor alpha chain V region | (RefSeq) uncharacterized protein LOC111767719	--	--	Immunoglobulin V-set domain	--	Ig-like domain-containing protein OS=Mustela putorius furo OX=9669 PE=4 SV=1	S	Function unknown	T cell receptor alpha chain, partial [Sus scrofa]
NewGene_612	--	--	--	K13624|1.36e-16|npr:108801534|K13624 ceruloplasmin [EC:1.16.3.1] | (RefSeq) ceruloplasmin-like	--	--	--	LINE-1 reverse transcriptase homolog OS=Nycticebus coucang OX=9470 PE=4 SV=1	Uncharacterized protein OS=Sus scrofa OX=9823 PE=4 SV=1	S	Function unknown	hypothetical protein FD755_019491, partial [Muntiacus reevesi]
NewGene_4414	--	--	--	--	--	--	--	--	Uncharacterized protein OS=Sus scrofa OX=9823 PE=4 SV=1	--	--	cullin-7 isoform X1 [Sus scrofa]
NewGene_1293	--	--	Cellular Component: integral component of membrane (GO:0016021);;	--	--	--	--	--	Uncharacterized protein OS=Sus scrofa OX=9823 PE=4 SV=1	--	--	alpha-fetoprotein-like isoform X2 [Sus scrofa]
NewGene_9729	--	--	--	--	--	--	--	--	Uncharacterized protein OS=Sus scrofa OX=9823 PE=4 SV=1	--	--	LINE-1 retrotransposable element ORF2 protein [Camelus dromedarius]
NewGene_3213	--	--	Cellular Component: integral component of membrane (GO:0016021);;	--	--	--	--	--	Uncharacterized protein OS=Sus scrofa OX=9823 PE=4 SV=1	--	--	--
NewGene_1982	--	--	--	--	--	--	--	--	Tubulin-folding cofactor E OS=Sus scrofa OX=9823 GN=TBCE PE=3 SV=1	--	--	lysosome-associated membrane glycoprotein 3 isoform X1 [Sus scrofa]
NewGene_11131	--	--	--	--	--	--	--	--	Reverse transcriptase domain-containing protein OS=Sus scrofa OX=9823 PE=4 SV=1	--	--	hypothetical protein FD754_025538, partial [Muntiacus muntjak]
NewGene_10516	--	--	Molecular Function: calcium ion binding (GO:0005509);;	--	--	--	--	--	Uncharacterized protein OS=Sus scrofa OX=9823 PE=4 SV=1	--	--	--
NewGene_2435	--	--	Molecular Function: aminopeptidase activity (GO:0004177);; Molecular Function: metallopeptidase activity (GO:0008237);; Molecular Function: zinc ion binding (GO:0008270);; Cellular Component: integral component of membrane (GO:0016021);;	--	--	--	--	--	Leucyl-cystinyl aminopeptidase OS=Camelus ferus OX=419612 GN=CB1_011054003 PE=3 SV=1	O	Posttranslational modification, protein turnover, chaperones	2'-5'-oligoadenylate synthase 3-like [Sus scrofa]
NewGene_3796	--	--	--	K09228|2.55e-09|dle:111166140|K09228 KRAB domain-containing zinc finger protein | (RefSeq) zinc finger protein 177-like isoform X1	--	--	--	LINE-1 reverse transcriptase homolog OS=Nycticebus coucang OX=9470 PE=4 SV=1	Reverse transcriptase domain-containing protein OS=Sus scrofa OX=9823 PE=4 SV=1	--	--	hypothetical protein FD754_025189 [Muntiacus muntjak]
NewGene_2970	--	--	--	K05643|2.94e-32|dle:111184978|K05643 ATP-binding cassette, subfamily A (ABC1), member 3 | (RefSeq) LOW QUALITY PROTEIN: ATP-binding cassette sub-family A member 17-like	[IR]	--	--	--	Uncharacterized protein OS=Balaenoptera physalus OX=9770 GN=E2I00_009224 PE=4 SV=1	Q	Secondary metabolites biosynthesis, transport and catabolism	LOW QUALITY PROTEIN: ATP-binding cassette sub-family A member 17-like [Monodon monoceros]
NewGene_5403	--	--	--	--	--	--	--	--	--	--	--	uncharacterized protein LOC110261077 isoform X2 [Sus scrofa]
NewGene_4026	--	--	--	K22244|1.90e-19|ecb:100066990|K22244 regenerating islet-derived protein 4 | (RefSeq) neuroblastoma breakpoint family member 6	--	--	Olduvai domain	--	Uncharacterized protein OS=Sus scrofa OX=9823 GN=LOC102159001 PE=4 SV=2	S	Function unknown	neuroblastoma breakpoint family member 6-like isoform X4 [Sus scrofa]
NewGene_7412	--	--	Cellular Component: integral component of membrane (GO:0016021);;	--	--	--	--	--	Uncharacterized protein OS=Sus scrofa OX=9823 PE=4 SV=1	--	--	hypothetical protein G4228_010023 [Cervus hanglu yarkandensis]
NewGene_8000	--	--	Molecular Function: ATP binding (GO:0005524);; Cellular Component: integral component of membrane (GO:0016021);; Molecular Function: ATPase activity (GO:0016887);; Molecular Function: ATPase-coupled transmembrane transporter activity (GO:0042626);;	K05673|1.45e-30|ssc:100153359|K05673 ATP-binding cassette, subfamily C (CFTR/MRP), member 4 | (RefSeq) multidrug resistance-associated protein 4-like isoform X1	[Q]	Secondary metabolites biosynthesis, transport and catabolism	ABC transporter transmembrane region	Multidrug resistance-associated protein 1 OS=Bos taurus OX=9913 GN=ABCC1 PE=1 SV=1	Uncharacterized protein OS=Sus scrofa OX=9823 GN=LOC100517850 PE=4 SV=4	Q	Secondary metabolites biosynthesis, transport and catabolism	multidrug resistance-associated protein 4-like isoform X2 [Sus scrofa]
NewGene_5234	--	--	Molecular Function: ryanodine-sensitive calcium-release channel activity (GO:0005219);; Cellular Component: membrane (GO:0016020);;	K04961|7.18e-66|ssc:396718|K04961 ryanodine receptor 1 | (RefSeq) RYR1; ryanodine receptor 1	[T]	Signal transduction mechanisms	--	Ryanodine receptor 1 OS=Sus scrofa OX=9823 GN=RYR1 PE=2 SV=2	Ryanodine receptor 1 OS=Sus scrofa OX=9823 PE=4 SV=1	T	Signal transduction mechanisms	ryanodine receptor 1, partial [Sus scrofa]
NewGene_9021	--	--	Cellular Component: integral component of membrane (GO:0016021);; Molecular Function: transmembrane transporter activity (GO:0022857);;	--	--	--	--	--	MFS domain-containing protein OS=Sus scrofa OX=9823 GN=SLC2A11 PE=3 SV=1	--	--	lysosome-associated membrane glycoprotein 3 isoform X1 [Sus scrofa]
NewGene_2250	--	--	--	K10408|2.94e-06|xtr:100497531|K10408 dynein heavy chain, axonemal | (RefSeq) dynein heavy chain 11, axonemal	--	--	--	LINE-1 reverse transcriptase homolog OS=Nycticebus coucang OX=9470 PE=4 SV=1	Uncharacterized protein OS=Sus scrofa OX=9823 PE=4 SV=1	S	Function unknown	endonuclease/reverse transcriptase [Sus scrofa]
NewGene_5506	--	--	Cellular Component: Arp2/3 protein complex (GO:0005885);; Biological Process: Arp2/3 complex-mediated actin nucleation (GO:0034314);;	--	--	--	--	--	Actin-related protein 2/3 complex subunit 5 OS=Sus scrofa OX=9823 GN=ARPC5 PE=3 SV=1	--	--	--
NewGene_7997	--	--	--	--	--	--	--	--	--	--	--	uncharacterized protein LOC102159535 [Sus scrofa]
NewGene_6411	--	--	--	K09228|1.29e-08|dle:111166140|K09228 KRAB domain-containing zinc finger protein | (RefSeq) zinc finger protein 177-like isoform X1	--	--	--	LINE-1 reverse transcriptase homolog OS=Nycticebus coucang OX=9470 PE=4 SV=1	Reverse transcriptase domain-containing protein OS=Sus scrofa OX=9823 PE=4 SV=1	--	--	hypothetical protein FD754_025189 [Muntiacus muntjak]
NewGene_2360	--	--	--	--	--	--	Ankyrin repeats (many copies)	--	ANK_REP_REGION domain-containing protein OS=Sus scrofa OX=9823 PE=4 SV=1	S	Function unknown	LOW QUALITY PROTEIN: putative ankyrin repeat domain-containing protein 31 [Sus scrofa]
NewGene_4091	--	--	--	--	--	--	--	--	Uncharacterized protein OS=Sus scrofa OX=9823 PE=4 SV=1	--	--	--
NewGene_6810	--	--	--	--	--	--	--	--	Uncharacterized protein OS=Sus scrofa OX=9823 GN=API5 PE=3 SV=1	--	--	--
NewGene_7973	--	--	--	--	--	--	--	--	Uncharacterized protein OS=Sus scrofa OX=9823 PE=4 SV=1	--	--	--
NewGene_5243	--	--	Molecular Function: calcium-release channel activity (GO:0015278);;	K04961|2.44e-132|ssc:396718|K04961 ryanodine receptor 1 | (RefSeq) RYR1; ryanodine receptor 1	[T]	Signal transduction mechanisms	--	Ryanodine receptor 1 OS=Sus scrofa OX=9823 GN=RYR1 PE=2 SV=2	RYR1 isoform 9 (Fragment) OS=Pan troglodytes OX=9598 GN=CK820_G0030361 PE=4 SV=1	T	Signal transduction mechanisms	Ryanodine receptor 1 [Myotis davidii]
NewGene_8120	--	--	Cellular Component: integral component of membrane (GO:0016021);;	--	--	--	--	--	Uncharacterized protein OS=Sus scrofa OX=9823 PE=4 SV=1	--	--	hypothetical protein G4228_013233 [Cervus hanglu yarkandensis]
NewGene_10853	--	--	Biological Process: regulation of peptide secretion (GO:0002791);; Biological Process: positive regulation of peptide secretion (GO:0002793);; Molecular Function: molecular_function (GO:0003674);; Molecular Function: guanyl-nucleotide exchange factor activity (GO:0005085);; Molecular Function: Ras guanyl-nucleotide exchange factor activity (GO:0005088);; Molecular Function: Rho guanyl-nucleotide …	K20045|1.17e-74|mcf:102128265|K20045 intersectin | (RefSeq) intersectin-1-like	[T]	Signal transduction mechanisms	C2 domain	Extended synaptotagmin-1 OS=Pongo abelii OX=9601 GN=ESYT1 PE=2 SV=2	Intersectin-1 OS=Camelus dromedarius OX=9838 GN=Cadr_000001116 PE=4 SV=1	T	Signal transduction mechanisms	Intersectin-1 [Camelus dromedarius]
NewGene_6871	--	--	--	K11290|3.36e-12|rno:317165|K11290 template-activating factor I | (RefSeq) LRRGT00152; similar to Set alpha isoform	--	--	Protein of unknown function (DUF1725)	LINE-1 reverse transcriptase homolog OS=Nycticebus coucang OX=9470 PE=4 SV=1	DUF1725 domain-containing protein OS=Sus scrofa OX=9823 PE=4 SV=1	--	--	LINE-1 retrotransposable element ORF2 protein [Camelus dromedarius]
NewGene_6444	--	--	Molecular Function: structural molecule activity (GO:0005198);; Cellular Component: integral component of membrane (GO:0016021);;	K04257|1.71e-20|hgl:106008731|K04257 olfactory receptor | (RefSeq) uncharacterized LOC106008731	--	--	Retroviral envelope protein	--	GP41 domain-containing protein OS=Sus scrofa OX=9823 PE=4 SV=1	S	Function unknown	endogenous retrovirus group K member 25 Env polyprotein-like [Suricata suricatta]
NewGene_9667	--	--	Cellular Component: integral component of membrane (GO:0016021);;	--	--	--	C17orf99 Ig domain	--	Ig_C17orf99 domain-containing protein OS=Sus scrofa OX=9823 PE=4 SV=1	S	Function unknown	PREDICTED: uncharacterized protein C17orf99 homolog [Condylura cristata]
NewGene_7878	--	--	--	--	--	--	--	--	--	--	--	protein angel homolog 2 isoform X1 [Sus scrofa]
NewGene_632	--	--	--	--	--	--	--	--	LINE-1 retrotransposable element ORF2 protein OS=Camelus dromedarius OX=9838 GN=Cadr_000017255 PE=4 SV=1	--	--	LINE-1 retrotransposable element ORF2 protein [Camelus dromedarius]
NewGene_3524	--	--	--	--	--	--	--	--	Uncharacterized protein OS=Sus scrofa OX=9823 GN=MROH5 PE=4 SV=3	S	Function unknown	maestro heat-like repeat family member 5 [Sus scrofa]
NewGene_4882	--	--	--	K16910|3.53e-270|ssc:102166132|K16910 receptor-type tyrosine-protein phosphatase Q [EC:3.1.3.48] | (RefSeq) PTPRQ; phosphatidylinositol phosphatase PTPRQ isoform X1	--	--	Lectin C-type domain	--	uncharacterized protein LOC112915066 OS=Vulpes vulpes OX=9627 GN=LOC112915066 PE=4 SV=1	T	Signal transduction mechanisms	phosphatidylinositol phosphatase PTPRQ isoform X5 [Sus scrofa]
NewGene_10835	--	--	--	K19941|9.52e-15|lcm:102351696|K19941 synapsin | (RefSeq) uncharacterized LOC102351696	--	--	--	LINE-1 reverse transcriptase homolog OS=Nycticebus coucang OX=9470 PE=4 SV=1	Reverse transcriptase domain-containing protein OS=Sus scrofa OX=9823 PE=4 SV=1	S	Function unknown	hypothetical protein FD755_012212, partial [Muntiacus reevesi]
NewGene_667	[M]	Cell wall/membrane/envelope biogenesis	Molecular Function: protein serine/threonine kinase activity (GO:0004674);; Molecular Function: ATP binding (GO:0005524);;	K08809|0.0|ssc:100737722|K08809 striated muscle-specific serine/threonine protein kinase [EC:2.7.11.1] | (RefSeq) SPEG; LOW QUALITY PROTEIN: striated muscle preferentially expressed protein kinase	[T]	Signal transduction mechanisms	Protein kinase domain	Serine/threonine-protein kinase 17A OS=Oryctolagus cuniculus OX=9986 GN=STK17A PE=2 SV=1	Striated muscle preferentially expressed protein kinase OS=Sus scrofa OX=9823 PE=3 SV=1	T	Signal transduction mechanisms	LOW QUALITY PROTEIN: striated muscle preferentially expressed protein kinase [Sus scrofa]
NewGene_11109	--	--	Biological Process: negative regulation of transcription by RNA polymerase II (GO:0000122);; Cellular Component: nucleus (GO:0005634);; Biological Process: DNA methylation-dependent heterochromatin assembly (GO:0006346);; Molecular Function: methyl-CpG binding (GO:0008327);;	--	--	--	--	--	Uncharacterized protein OS=Sus scrofa OX=9823 GN=LOC100157664 PE=4 SV=2	K	Transcription	anomalous homeobox protein-like [Sus scrofa]
NewGene_3734	--	--	--	K09228|2.55e-07|dle:111166140|K09228 KRAB domain-containing zinc finger protein | (RefSeq) zinc finger protein 177-like isoform X1	--	--	Protein of unknown function (DUF1725)	LINE-1 reverse transcriptase homolog OS=Nycticebus coucang OX=9470 PE=4 SV=1	DUF1725 domain-containing protein OS=Sus scrofa OX=9823 PE=4 SV=1	--	--	endonuclease/reverse transcriptase [Sus scrofa]
NewGene_7524	--	--	Cellular Component: cell-cell junction (GO:0005911);; Biological Process: cell adhesion (GO:0007155);; Cellular Component: integral component of membrane (GO:0016021);; Biological Process: virion attachment to host cell (GO:0019062);; Molecular Function: protein homodimerization activity (GO:0042803);; Cellular Component: synapse (GO:0045202);; Molecular Function: cell adhesion molecule binding (…	K06081|3.30e-40|dle:111167423|K06081 poliovirus receptor-related protein 1 | (RefSeq) NECTIN1; nectin-1 isoform X2	--	--	--	--	Nectin-1 OS=Sus scrofa OX=9823 GN=NECTIN1 PE=4 SV=1	--	--	PREDICTED: nectin-1 isoform X4 [Panthera pardus]
NewGene_7687	--	--	--	--	--	--	--	--	Uncharacterized protein OS=Sus scrofa OX=9823 PE=4 SV=1	--	--	cullin-7 isoform X1 [Sus scrofa]
NewGene_9159	--	--	--	K01229|1.07e-07|myb:102246527|K01229 lactase-phlorizin hydrolase [EC:3.2.1.108 3.2.1.62] | (RefSeq) LCT; lactase	--	--	--	LINE-1 reverse transcriptase homolog OS=Nycticebus coucang OX=9470 PE=4 SV=1	DUF1725 domain-containing protein OS=Sus scrofa OX=9823 PE=4 SV=1	--	--	hypothetical protein FD754_025177, partial [Muntiacus muntjak]
NewGene_8612	--	--	--	--	--	--	--	--	--	--	--	integrator complex subunit 6 homolog isoform X1 [Sus scrofa]
NewGene_5237	--	--	Molecular Function: calcium-release channel activity (GO:0015278);; Cellular Component: membrane (GO:0016020);;	K04961|6.43e-45|bom:102275567|K04961 ryanodine receptor 1 | (RefSeq) RYR1; ryanodine receptor 1	[T]	Signal transduction mechanisms	--	Ryanodine receptor 1 OS=Sus scrofa OX=9823 GN=RYR1 PE=2 SV=2	RYR1 OS=Cervus elaphus hippelaphus OX=46360 GN=Celaphus_00004449 PE=4 SV=1	T	Signal transduction mechanisms	RYR1 [Cervus elaphus hippelaphus]
NewGene_11191	--	--	--	--	--	--	--	--	Uncharacterized protein OS=Sus scrofa OX=9823 PE=4 SV=1	--	--	--
NewGene_6430	--	--	--	K01530|9.95e-06|ssc:100624673|K01530 phospholipid-translocating ATPase [EC:7.6.2.1] | (RefSeq) ATP11B; probable phospholipid-transporting ATPase IF isoform X1	--	--	--	--	Uncharacterized protein OS=Sus scrofa OX=9823 PE=4 SV=1	--	--	uncharacterized protein LOC110255939 isoform X4 [Sus scrofa]
NewGene_6537	--	--	--	--	--	--	--	--	--	--	--	uncharacterized protein LOC102159548 [Sus scrofa]
NewGene_2120	--	--	--	K04257|3.69e-10|npr:108800243|K04257 olfactory receptor | (RefSeq) olfactory receptor 12D2-like	--	--	--	LINE-1 reverse transcriptase homolog OS=Nycticebus coucang OX=9470 PE=4 SV=1	Reverse transcriptase domain-containing protein OS=Sus scrofa OX=9823 PE=4 SV=1	S	Function unknown	hypothetical protein FD755_009257 [Muntiacus reevesi]
NewGene_1832	--	--	--	--	--	--	--	--	Tubulin-folding cofactor E OS=Sus scrofa OX=9823 GN=TBCE PE=3 SV=1	--	--	--
NewGene_2442	--	--	Cellular Component: integral component of membrane (GO:0016021);;	--	--	--	--	--	Uncharacterized protein OS=Sus scrofa OX=9823 PE=4 SV=2	--	--	hypothetical protein G4228_010023 [Cervus hanglu yarkandensis]
NewGene_2943	--	--	--	--	--	--	--	--	Uncharacterized protein OS=Sus scrofa OX=9823 PE=4 SV=1	--	--	--
NewGene_4403	--	--	--	K18647|1.58e-06|pale:112476446|K18647 acidic leucine-rich nuclear phosphoprotein 32 family member B | (RefSeq) LOW QUALITY PROTEIN: acidic leucine-rich nuclear phosphoprotein 32 family member B-like	--	--	--	LINE-1 reverse transcriptase homolog OS=Nycticebus coucang OX=9470 PE=4 SV=1	Uncharacterized protein OS=Sus scrofa OX=9823 PE=4 SV=1	S	Function unknown	hypothetical protein M91_05513, partial [Bos mutus]
NewGene_8426	--	--	Molecular Function: GTPase activator activity (GO:0005096);; Biological Process: actin filament organization (GO:0007015);; Biological Process: signal transduction (GO:0007165);;	K20631|4.97e-124|ssc:100524780|K20631 Rho GTPase-activating protein 6 | (RefSeq) ARHGAP6; rho GTPase-activating protein 6 isoform X1	[TZ]	--	--	--	Rho GTPase-activating protein 6 OS=Sus scrofa OX=9823 PE=4 SV=1	T	Signal transduction mechanisms	rho GTPase-activating protein 6 isoform X1 [Sus scrofa]
NewGene_7534	--	--	Molecular Function: extracellular matrix structural constituent (GO:0005201);; Biological Process: sensory perception of sound (GO:0007605);; Cellular Component: collagen-containing extracellular matrix (GO:0062023);;	K18273|3.69e-15|mcf:102116928|K18273 alpha-tectorin | (RefSeq) TECTA; tectorin alpha	--	--	Zona pellucida-like domain	--	ZP domain-containing protein OS=Gulo gulo OX=48420 GN=BN2614_LOCUS1 PE=4 SV=1	W	Extracellular structures	unnamed protein product [Gulo gulo]
NewGene_7001	--	--	--	--	--	--	Protein of unknown function (DUF1725)	LINE-1 reverse transcriptase homolog OS=Nycticebus coucang OX=9470 PE=4 SV=1	DUF1725 domain-containing protein OS=Sus scrofa OX=9823 PE=4 SV=1	--	--	endonuclease/reverse transcriptase [Sus scrofa]
NewGene_5018	--	--	--	--	--	--	--	--	Pep_M12B_propep domain-containing protein OS=Sus scrofa OX=9823 GN=ADAMTS18 PE=4 SV=1	--	--	--
NewGene_4696	--	--	Cellular Component: integral component of membrane (GO:0016021);;	--	--	--	--	--	Uncharacterized protein OS=Sus scrofa OX=9823 PE=4 SV=1	--	--	reverse transcriptase-like protein [Sus scrofa]
NewGene_9779	--	--	--	--	--	--	--	--	Uncharacterized protein OS=Sus scrofa OX=9823 PE=4 SV=1	--	--	--
NewGene_4826	--	--	Molecular Function: metal ion binding (GO:0046872);;	K12478|1.67e-18|ssc:100153403|K12478 early endosome antigen 1 | (RefSeq) EEA1; LOW QUALITY PROTEIN: early endosome antigen 1	--	--	--	--	Uncharacterized protein OS=Sus scrofa OX=9823 GN=EEA1 PE=1 SV=1	--	--	LOW QUALITY PROTEIN: early endosome antigen 1 [Sus scrofa]
NewGene_10676	--	--	Cellular Component: integral component of membrane (GO:0016021);;	K05030|1.96e-43|ccan:109686519|K05030 calcium-activated chloride channel regulator 3/4 | (RefSeq) epithelial chloride channel protein-like	--	--	ENV polyprotein (coat polyprotein)	Syncytin-2 OS=Callithrix jacchus OX=9483 GN=ERVFRD-1 PE=3 SV=1	Uncharacterized protein OS=Sus scrofa OX=9823 PE=4 SV=1	S	Function unknown	envelope protein [Sus scrofa]
NewGene_2699	--	--	--	--	--	--	--	--	Uncharacterized protein OS=Sus scrofa OX=9823 PE=4 SV=1	--	--	bridging integrator 3 isoform X3 [Sus scrofa]
NewGene_5239	--	--	Molecular Function: nucleotide binding (GO:0000166);; Biological Process: skeletal system development (GO:0001501);; Biological Process: ossification (GO:0001503);; Biological Process: response to hypoxia (GO:0001666);; Molecular Function: protease binding (GO:0002020);; Biological Process: heart morphogenesis (GO:0003007);; Biological Process: system process (GO:0003008);; Biological Process: mu…	K04961|1.32e-30|cdk:105096948|K04961 ryanodine receptor 1 | (RefSeq) RYR1; ryanodine receptor 1 isoform X1	[T]	Signal transduction mechanisms	--	Ryanodine receptor 1 OS=Sus scrofa OX=9823 GN=RYR1 PE=2 SV=2	Ryanodine receptor 1 OS=Pteropus alecto OX=9402 GN=PAL_GLEAN10001918 PE=4 SV=1	T	Signal transduction mechanisms	ryanodine receptor 1-like [Ailuropoda melanoleuca]
NewGene_4861	--	--	Molecular Function: calcium ion binding (GO:0005509);;	--	--	--	--	--	Uncharacterized protein OS=Sus scrofa OX=9823 GN=LOC100519264 PE=4 SV=1	--	--	--
NewGene_534	--	--	Molecular Function: protein kinase activity (GO:0004672);; Molecular Function: ATP binding (GO:0005524);;	K12567|7.73e-52|ssc:100519519|K12567 titin [EC:2.7.11.1] | (RefSeq) TTN; LOW QUALITY PROTEIN: titin	[Z]	Cytoskeleton	Fibronectin type III domain	--	Uncharacterized protein OS=Sus scrofa OX=9823 PE=3 SV=1	T	Signal transduction mechanisms	LOW QUALITY PROTEIN: titin [Sus scrofa]
NewGene_336	--	--	--	--	--	--	--	--	Reverse transcriptase domain-containing protein OS=Sus scrofa OX=9823 PE=4 SV=1	--	--	hypothetical protein M91_16901, partial [Bos mutus]
NewGene_2304	--	--	Cellular Component: nucleus (GO:0005634);; Biological Process: regulation of transcription, DNA-templated (GO:0006355);;	--	--	--	--	--	transducin-like enhancer protein 6 isoform X2 OS=Ursus arctos horribilis OX=116960 GN=TLE6 PE=3 SV=1	B	Chromatin structure and dynamics	transducin-like enhancer protein 6 isoform X7 [Sus scrofa]
NewGene_10712	[X]	Mobilome: prophages, transposons	--	K19941|1.34e-32|lcm:102351696|K19941 synapsin | (RefSeq) uncharacterized LOC102351696	[R]	General function prediction only	Reverse transcriptase (RNA-dependent DNA polymerase)	LINE-1 reverse transcriptase homolog OS=Nycticebus coucang OX=9470 PE=4 SV=1	Reverse transcriptase domain-containing protein OS=Sus scrofa OX=9823 PE=4 SV=1	S	Function unknown	endonuclease/reverse transcriptase [Sus scrofa]
NewGene_7018	--	--	Biological Process: urogenital system development (GO:0001655);; Biological Process: cell activation (GO:0001775);; Biological Process: kidney development (GO:0001822);; Biological Process: embryonic epithelial tube formation (GO:0001838);; Biological Process: neural tube formation (GO:0001841);; Biological Process: neural tube closure (GO:0001843);; Biological Process: regulation of protein phos…	K07206|4.94e-172|ssc:100154726|K07206 tuberous sclerosis 1 | (RefSeq) TSC1; LOW QUALITY PROTEIN: hamartin	--	--	--	--	Uncharacterized protein OS=Sus scrofa OX=9823 GN=TSC1 PE=1 SV=1	S	Function unknown	LOW QUALITY PROTEIN: hamartin [Sus scrofa]
NewGene_4687	--	--	--	K01510|1.82e-06|bta:506087|K01510 apyrase [EC:3.6.1.5] | (RefSeq) ENTPD3; ectonucleoside triphosphate diphosphohydrolase 3	--	--	Protein of unknown function (DUF1725)	LINE-1 reverse transcriptase homolog OS=Nycticebus coucang OX=9470 PE=4 SV=1	DUF1725 domain-containing protein OS=Sus scrofa OX=9823 PE=4 SV=1	--	--	LINE-1 retrotransposable element ORF2 protein [Camelus dromedarius]
NewGene_7074	--	--	--	--	--	--	--	--	Uncharacterized protein OS=Sus scrofa OX=9823 GN=API5 PE=3 SV=1	--	--	--
NewGene_8441	--	--	Biological Process: response to hypoxia (GO:0001666);; Biological Process: hematopoietic progenitor cell differentiation (GO:0002244);; Biological Process: regulation of gene expression (GO:0010468);; Biological Process: iron-sulfur cluster assembly (GO:0016226);; Biological Process: oxygen homeostasis (GO:0032364);; Cellular Component: CIA complex (GO:0097361);;	--	--	--	--	--	Fe_hyd_SSU domain-containing protein OS=Sus scrofa OX=9823 GN=CIAO3 PE=3 SV=3	--	--	--
NewGene_5407	--	--	Cellular Component: integral component of membrane (GO:0016021);; Molecular Function: hydrolase activity (GO:0016787);;	--	--	--	--	--	Dolichyl pyrophosphate phosphatase 1 OS=Sus scrofa OX=9823 GN=DOLPP1 PE=3 SV=1	--	--	--
NewGene_3681	--	--	Cellular Component: integral component of plasma membrane (GO:0005887);;	--	--	--	--	--	Transmembrane channel-like protein OS=Sus scrofa OX=9823 GN=TMC5 PE=1 SV=2	--	--	--
NewGene_8594	--	--	Molecular Function: ARF guanyl-nucleotide exchange factor activity (GO:0005086);; Cellular Component: integral component of membrane (GO:0016021);; Biological Process: regulation of ARF protein signal transduction (GO:0032012);;	--	--	--	--	--	SEC7 domain-containing protein OS=Sus scrofa OX=9823 GN=ARFGEF1 PE=4 SV=1	--	--	alpha-fetoprotein-like isoform X2 [Sus scrofa]
NewGene_4546	--	--	--	K01510|8.03e-07|bta:506087|K01510 apyrase [EC:3.6.1.5] | (RefSeq) ENTPD3; ectonucleoside triphosphate diphosphohydrolase 3	--	--	Protein of unknown function (DUF1725)	LINE-1 reverse transcriptase homolog OS=Nycticebus coucang OX=9470 PE=4 SV=1	DUF1725 domain-containing protein OS=Sus scrofa OX=9823 PE=4 SV=1	--	--	LINE-1 retrotransposable element ORF2 protein [Camelus dromedarius]
NewGene_1400	--	--	--	--	--	--	--	--	Uncharacterized protein OS=Sus scrofa OX=9823 PE=4 SV=1	--	--	uncharacterized protein LOC110255939 isoform X4 [Sus scrofa]
NewGene_11204	--	--	Molecular Function: G protein-coupled serotonin receptor activity (GO:0004993);; Cellular Component: integral component of plasma membrane (GO:0005887);; Biological Process: chemical synaptic transmission (GO:0007268);; Biological Process: vasoconstriction (GO:0042310);; Cellular Component: synapse (GO:0045202);; Biological Process: bone remodeling (GO:0046849);; Biological Process: regulation of…	K04153|1.52e-204|ssc:397563|K04153 5-hydroxytryptamine receptor 1 | (RefSeq) HTR1B; 5-hydroxytryptamine receptor 1B	[R]	General function prediction only	7 transmembrane receptor (rhodopsin family)	5-hydroxytryptamine receptor 1B OS=Gorilla gorilla gorilla OX=9595 GN=HTR1B PE=3 SV=1	5-hydroxytryptamine receptor 1B OS=Sus scrofa OX=9823 GN=HTR1B PE=3 SV=1	T	Signal transduction mechanisms	5-hydroxytryptamine receptor 1B [Sus scrofa]
NewGene_4371	--	--	--	--	--	--	--	--	Uncharacterized protein (Fragment) OS=Balaenoptera physalus OX=9770 GN=E2I00_004604 PE=4 SV=1	--	--	hypothetical protein E2I00_004604, partial [Balaenoptera physalus]
NewGene_4002	--	--	--	--	--	--	--	--	Uncharacterized protein OS=Sus scrofa OX=9823 GN=LRRC28 PE=4 SV=1	--	--	uncharacterized protein LOC100620498 isoform X8 [Sus scrofa]
NewGene_10793	--	--	Cellular Component: integral component of membrane (GO:0016021);;	--	--	--	--	--	Uncharacterized protein OS=Sus scrofa OX=9823 PE=4 SV=1	--	--	--
NewGene_1774	--	--	Molecular Function: magnesium ion transmembrane transporter activity (GO:0015095);; Cellular Component: integral component of membrane (GO:0016021);;	--	--	--	--	--	Uncharacterized protein OS=Sus scrofa OX=9823 PE=3 SV=1	--	--	--
NewGene_10334	--	--	--	--	--	--	--	LINE-1 reverse transcriptase homolog OS=Nycticebus coucang OX=9470 PE=4 SV=1	Uncharacterized protein OS=Sus scrofa OX=9823 PE=4 SV=1	S	Function unknown	endonuclease/reverse transcriptase [Sus scrofa]
NewGene_3828	--	--	--	K08857|1.23e-06|ssc:106504146|K08857 NIMA (never in mitosis gene a)-related kinase 1/4/5 [EC:2.7.11.1] | (RefSeq) NEK4; serine/threonine-protein kinase Nek4 isoform X1	--	--	--	--	Uncharacterized protein OS=Sus scrofa OX=9823 PE=4 SV=1	--	--	serine/threonine-protein kinase Nek4 isoform X6 [Sus scrofa]
NewGene_9799	--	--	Molecular Function: selenium binding (GO:0008430);;	--	--	--	--	--	Selenium-binding protein 1 isoform 3 OS=Sus scrofa OX=9823 PE=3 SV=1	--	--	--
NewGene_2849	--	--	Molecular Function: GTPase activity (GO:0003924);; Molecular Function: GTP binding (GO:0005525);; Biological Process: protein ubiquitination (GO:0016567);; Biological Process: intracellular signal transduction (GO:0035556);;	--	--	--	--	--	SOCS box domain-containing protein OS=Sus scrofa OX=9823 GN=RAB40B PE=4 SV=1	--	--	--
NewGene_8661	--	--	--	K11827|2.86e-09|dro:112312929|K11827 AP-2 complex subunit sigma-1 | (RefSeq) AP2S1; AP-2 complex subunit sigma isoform X1	--	--	Protein of unknown function (DUF1725)	LINE-1 reverse transcriptase homolog OS=Nycticebus coucang OX=9470 PE=4 SV=1	DUF1725 domain-containing protein OS=Sus scrofa OX=9823 PE=4 SV=1	--	--	endonuclease/reverse transcriptase [Sus scrofa]
NewGene_11401	--	--	--	--	--	--	--	--	Uncharacterized protein OS=Cervus elaphus hippelaphus OX=46360 GN=Celaphus_00008321 PE=4 SV=1	--	--	--
NewGene_10108	--	--	--	--	--	--	--	--	Uncharacterized protein OS=Sus scrofa OX=9823 PE=4 SV=1	--	--	endogenous retrovirus group 3 member 1 Env polyprotein-like [Sus scrofa]
NewGene_2155	--	--	Molecular Function: molecular_function (GO:0003674);; Molecular Function: catalytic activity (GO:0003824);; Molecular Function: protein kinase activity (GO:0004672);; Molecular Function: guanyl-nucleotide exchange factor activity (GO:0005085);; Molecular Function: Ras guanyl-nucleotide exchange factor activity (GO:0005088);; Molecular Function: Rho guanyl-nucleotide exchange factor activity (GO:0…	K17531|8.91e-36|ssc:102157525|K17531 obscurin-RhoGEF [EC:2.7.11.1] | (RefSeq) OBSCN; obscurin isoform X1	--	--	Immunoglobulin I-set domain	--	Ig-like domain-containing protein OS=Sus scrofa OX=9823 PE=4 SV=1	T	Signal transduction mechanisms	obscurin isoform X34 [Sus scrofa]
NewGene_473	--	--	Cellular Component: integral component of membrane (GO:0016021);; Molecular Function: transmembrane transporter activity (GO:0022857);;	--	--	--	--	--	MFS domain-containing protein OS=Sus scrofa OX=9823 GN=SLC2A11 PE=3 SV=1	--	--	bridging integrator 3 isoform X3 [Sus scrofa]
NewGene_3005	--	--	Biological Process: cell adhesion (GO:0007155);; Molecular Function: cadherin binding (GO:0045296);; Molecular Function: actin filament binding (GO:0051015);;	--	--	--	--	--	Uncharacterized protein OS=Sus scrofa OX=9823 PE=3 SV=1	W	Extracellular structures	vinculin-like [Delphinapterus leucas]
NewGene_10150	--	--	--	--	--	--	--	--	Uncharacterized protein OS=Macaca fascicularis OX=9541 GN=EGM_11166 PE=4 SV=1	--	--	PREDICTED: LOW QUALITY PROTEIN: putative uncharacterized protein C3orf53 [Galeopterus variegatus]
NewGene_11279	--	--	--	--	--	--	--	LINE-1 reverse transcriptase homolog OS=Nycticebus coucang OX=9470 PE=4 SV=1	DUF1725 domain-containing protein OS=Sus scrofa OX=9823 PE=4 SV=1	S	Function unknown	endonuclease/reverse transcriptase [Sus scrofa]
NewGene_4665	--	--	--	K11827|6.34e-12|dro:112312929|K11827 AP-2 complex subunit sigma-1 | (RefSeq) AP2S1; AP-2 complex subunit sigma isoform X1	--	--	Protein of unknown function (DUF1725)	LINE-1 reverse transcriptase homolog OS=Nycticebus coucang OX=9470 PE=4 SV=1	DUF1725 domain-containing protein OS=Sus scrofa OX=9823 PE=4 SV=1	--	--	LINE-1 retrotransposable element ORF2 protein [Camelus dromedarius]
NewGene_9290	--	--	--	K09228|1.03e-10|ssc:100627241|K09228 KRAB domain-containing zinc finger protein | (RefSeq) zinc finger protein 665-like isoform X1	--	--	--	--	Uncharacterized protein OS=Sus scrofa OX=9823 PE=4 SV=1	--	--	vesicle-trafficking protein SEC22a isoform X4 [Sus scrofa]
NewGene_6118	--	--	--	--	--	--	--	--	Tnp_22_trimer domain-containing protein OS=Sus scrofa OX=9823 PE=4 SV=1	--	--	--
NewGene_537	--	--	Biological Process: mitotic sister chromatid segregation (GO:0000070);; Cellular Component: nuclear chromosome (GO:0000228);; Biological Process: mitotic cell cycle (GO:0000278);; Biological Process: nuclear division (GO:0000280);; Cellular Component: condensed chromosome (GO:0000793);; Cellular Component: condensed nuclear chromosome (GO:0000794);; Biological Process: sister chromatid segregatio…	K12567|3.45e-39|mcc:703527|K12567 titin [EC:2.7.11.1] | (RefSeq) TTN; titin isoform X2	[Z]	Cytoskeleton	Fibronectin type III domain	--	TTN isoform 8 OS=Pongo abelii OX=9601 GN=CR201_G0017238 PE=4 SV=1	T	Signal transduction mechanisms	PREDICTED: titin-like, partial [Myotis davidii]
NewGene_6961	--	--	Molecular Function: calcium ion binding (GO:0005509);; Cellular Component: plasma membrane (GO:0005886);; Biological Process: homophilic cell adhesion via plasma membrane adhesion molecules (GO:0007156);; Cellular Component: integral component of membrane (GO:0016021);;	K16507|2.92e-49|ssc:100626442|K16507 protocadherin-16/23 | (RefSeq) DCHS2; LOW QUALITY PROTEIN: protocadherin-23	[S]	Function unknown	Cadherin domain	Protocadherin gamma-A9 OS=Pan troglodytes OX=9598 GN=PCDHGA9 PE=3 SV=1	Uncharacterized protein OS=Sus scrofa OX=9823 PE=4 SV=1	S	Function unknown	LOW QUALITY PROTEIN: protocadherin-23 [Sus scrofa]
NewGene_7029	--	--	--	--	--	--	--	--	Uncharacterized protein OS=Sus scrofa OX=9823 GN=ADGB PE=4 SV=1	--	--	--
NewGene_6869	--	--	--	K04985|2.07e-11|ptg:102956458|K04985 polycystin 1 | (RefSeq) PKD1; polycystin 1, transient receptor potential channel interacting	--	--	--	LINE-1 reverse transcriptase homolog OS=Nycticebus coucang OX=9470 PE=4 SV=1	Uncharacterized protein OS=Sus scrofa OX=9823 PE=4 SV=1	--	--	LINE-1 retrotransposable element ORF2 protein [Camelus dromedarius]
NewGene_3271	--	--	--	--	--	--	--	--	--	--	--	hypothetical protein HJG63_011929 [Rousettus aegyptiacus]
NewGene_8055	--	--	--	K16549|3.53e-95|ssc:100624559|K16549 myomegalin | (RefSeq) myomegalin isoform X1	--	--	--	--	myomegalin-like isoform X1 OS=Tursiops truncatus OX=9739 GN=LOC101339052 PE=4 SV=1	S	Function unknown	myomegalin isoform X6 [Sus scrofa]
NewGene_4558	--	--	Cellular Component: integral component of membrane (GO:0016021);;	--	--	--	--	--	Uncharacterized protein OS=Sus scrofa OX=9823 PE=4 SV=1	--	--	hypothetical protein mMyoMyo1_009454 [Myotis myotis]
NewGene_11409	--	--	Cellular Component: integral component of membrane (GO:0016021);; Biological Process: vesicle-mediated transport (GO:0016192);;	--	--	--	--	--	Uncharacterized protein OS=Sus scrofa OX=9823 GN=CNIH4 PE=1 SV=1	--	--	lysosome-associated membrane glycoprotein 3 isoform X1 [Sus scrofa]
NewGene_10070	--	--	Molecular Function: MAP-kinase scaffold activity (GO:0005078);;	--	--	--	--	--	Uncharacterized protein OS=Sus scrofa OX=9823 GN=SPAG9 PE=1 SV=1	--	--	vesicle-trafficking protein SEC22a isoform X4 [Sus scrofa]
NewGene_6254	--	--	--	K09228|2.76e-08|dle:111166140|K09228 KRAB domain-containing zinc finger protein | (RefSeq) zinc finger protein 177-like isoform X1	--	--	--	LINE-1 reverse transcriptase homolog OS=Nycticebus coucang OX=9470 PE=4 SV=1	DUF1725 domain-containing protein OS=Sus scrofa OX=9823 PE=4 SV=1	--	--	endonuclease/reverse transcriptase [Sus scrofa]
NewGene_4594	--	--	Cellular Component: integral component of membrane (GO:0016021);;	--	--	--	--	--	Uncharacterized protein OS=Sus scrofa OX=9823 PE=4 SV=1	S	Function unknown	lymphoid-restricted membrane protein isoform X2 [Sus scrofa]
NewGene_7331	--	--	Molecular Function: argininosuccinate lyase activity (GO:0004056);; Biological Process: arginine biosynthetic process via ornithine (GO:0042450);;	--	--	--	--	--	Uncharacterized protein OS=Sus scrofa OX=9823 GN=ASL PE=3 SV=1	--	--	--
NewGene_10346	--	--	--	--	--	--	--	LINE-1 reverse transcriptase homolog OS=Nycticebus coucang OX=9470 PE=4 SV=1	Uncharacterized protein OS=Sus scrofa OX=9823 PE=4 SV=1	--	--	endonuclease/reverse transcriptase [Sus scrofa]
NewGene_5828	--	--	--	--	--	--	--	--	--	S	Function unknown	--
NewGene_9168	--	--	Biological Process: protein ubiquitination (GO:0016567);; Biological Process: intracellular signal transduction (GO:0035556);;	--	--	--	--	--	Uncharacterized protein OS=Sus scrofa OX=9823 GN=ASB13 PE=4 SV=1	--	--	--
NewGene_4495	--	--	--	--	--	--	--	LINE-1 reverse transcriptase homolog OS=Nycticebus coucang OX=9470 PE=4 SV=1	DUF1725 domain-containing protein OS=Sus scrofa OX=9823 PE=4 SV=1	S	Function unknown	endonuclease/reverse transcriptase [Sus scrofa]
NewGene_5277	--	--	--	--	--	--	--	--	Uncharacterized protein OS=Balaenoptera physalus OX=9770 GN=E2I00_005747 PE=4 SV=1	O	Posttranslational modification, protein turnover, chaperones	uncharacterized protein LOC106507601 isoform X3 [Sus scrofa]
NewGene_9026	--	--	Cellular Component: nucleus (GO:0005634);; Biological Process: negative regulation of transcription, DNA-templated (GO:0045892);;	--	--	--	--	--	Negative elongation factor D OS=Sus scrofa OX=9823 GN=NELFCD PE=3 SV=3	--	--	IL-23, partial [Sus scrofa]
NewGene_1223	--	--	Molecular Function: farnesyl-diphosphate farnesyltransferase activity (GO:0004310);; Biological Process: lipid biosynthetic process (GO:0008610);; Cellular Component: integral component of membrane (GO:0016021);; Molecular Function: squalene synthase activity (GO:0051996);;	--	--	--	--	--	Squalene synthase OS=Sus scrofa OX=9823 PE=3 SV=1	--	--	--
NewGene_5350	--	--	--	--	--	--	--	--	Reverse transcriptase domain-containing protein OS=Sus scrofa OX=9823 PE=4 SV=1	S	Function unknown	endonuclease/reverse transcriptase [Sus scrofa]
NewGene_11347	--	--	Cellular Component: integral component of membrane (GO:0016021);;	K08858|4.17e-08|ssc:100621492|K08858 serine/threonine-protein kinase SBK [EC:2.7.11.1] | (RefSeq) serine/threonine-protein kinase SBK2 isoform X1	--	--	--	--	Uncharacterized protein OS=Sus scrofa OX=9823 PE=4 SV=1	--	--	uncharacterized serine/threonine-protein kinase SBK3 isoform X3 [Sus scrofa]
NewGene_28	--	--	Cellular Component: stress fiber (GO:0001725);; Molecular Function: actin binding (GO:0003779);; Cellular Component: adherens junction (GO:0005912);; Biological Process: heart development (GO:0007507);; Cellular Component: Z disc (GO:0030018);; Biological Process: actin cytoskeleton organization (GO:0030036);; Cellular Component: filamentous actin (GO:0031941);; Molecular Function: muscle alpha-a…	--	--	--	--	--	Uncharacterized protein OS=Sus scrofa OX=9823 GN=PDLIM1 PE=1 SV=4	--	--	--
NewGene_9305	--	--	--	K01530|1.95e-10|ssc:100624673|K01530 phospholipid-translocating ATPase [EC:7.6.2.1] | (RefSeq) ATP11B; probable phospholipid-transporting ATPase IF isoform X1	--	--	--	--	Uncharacterized protein OS=Sus scrofa OX=9823 PE=4 SV=1	--	--	cullin-7 isoform X1 [Sus scrofa]
NewGene_5578	--	--	Cellular Component: integral component of membrane (GO:0016021);; Molecular Function: protein-cysteine S-palmitoyltransferase activity (GO:0019706);;	--	--	--	--	--	Palmitoyltransferase OS=Sus scrofa OX=9823 PE=3 SV=1	--	--	--
NewGene_6657	--	--	--	--	--	--	--	--	Tnp_22_trimer domain-containing protein OS=Sus scrofa OX=9823 PE=4 SV=1	--	--	--
NewGene_9229	--	--	--	--	--	--	--	--	uncharacterized protein LOC103664388 OS=Ursus maritimus OX=29073 GN=LOC103664388 PE=4 SV=1	S	Function unknown	uncharacterized protein LOC110255765 [Sus scrofa]
NewGene_7408	--	--	--	--	--	--	--	--	Glutamine-dependent NAD(+) synthetase isoform X1 OS=Sus scrofa OX=9823 PE=4 SV=1	--	--	--
NewGene_1801	--	--	--	--	--	--	--	--	Uncharacterized protein OS=Sus scrofa OX=9823 PE=4 SV=1	--	--	--
NewGene_7697	--	--	Cellular Component: integral component of membrane (GO:0016021);; Molecular Function: phosphatidylinositol binding (GO:0035091);; Biological Process: positive regulation of GTPase activity (GO:0043547);;	K17925|3.25e-61|ssc:100624923|K17925 sorting nexin-13 | (RefSeq) SNX13; sorting nexin-13 isoform X2	--	--	--	--	Uncharacterized protein OS=Sus scrofa OX=9823 GN=SNX13 PE=3 SV=2	--	--	sorting nexin-13 isoform X2 [Sus scrofa]
NewGene_6666	--	--	--	--	--	--	--	--	--	--	--	uncharacterized protein LOC110262036 [Sus scrofa]
NewGene_3261	--	--	--	--	--	--	--	--	--	--	--	60S ribosomal protein L23a-like [Orcinus orca]
NewGene_6524	--	--	Cellular Component: integral component of nuclear inner membrane (GO:0005639);; Cellular Component: meiotic nuclear membrane microtubule tethering complex (GO:0034993);;	--	--	--	--	--	SUN domain-containing protein OS=Sus scrofa OX=9823 PE=4 SV=1	--	--	--
NewGene_3495	--	--	--	--	--	--	--	--	Uncharacterized protein OS=Sus scrofa OX=9823 GN=C4H8orf33 PE=3 SV=3	--	--	UPF0488 protein C8orf33 homolog isoform X2 [Sus scrofa]
NewGene_2889	--	--	Molecular Function: ATP binding (GO:0005524);; Cellular Component: integral component of membrane (GO:0016021);; Molecular Function: ATPase activity (GO:0016887);; Molecular Function: ATPase-coupled transmembrane transporter activity (GO:0042626);;	K05643|1.54e-23|cfa:489979|K05643 ATP-binding cassette, subfamily A (ABC1), member 3 | (RefSeq) ATP-binding cassette sub-family A member 3-like isoform X2	--	--	--	--	Uncharacterized protein OS=Canis lupus familiaris OX=9615 GN=LOC489979 PE=4 SV=1	Q	Secondary metabolites biosynthesis, transport and catabolism	ATP-binding cassette sub-family A member 3-like isoform X10 [Canis lupus familiaris]
NewGene_2157	--	--	Molecular Function: guanyl-nucleotide exchange factor activity (GO:0005085);;	K17531|1.66e-94|ssc:102157525|K17531 obscurin-RhoGEF [EC:2.7.11.1] | (RefSeq) OBSCN; obscurin isoform X1	--	--	Immunoglobulin I-set domain	--	Obscurin isoform X38 OS=Sus scrofa OX=9823 PE=3 SV=1	T	Signal transduction mechanisms	obscurin isoform X34 [Sus scrofa]
NewGene_2276	--	--	Biological Process: negative regulation of transcription by RNA polymerase II (GO:0000122);; Cellular Component: nucleus (GO:0005634);; Biological Process: DNA methylation-dependent heterochromatin assembly (GO:0006346);; Molecular Function: methyl-CpG binding (GO:0008327);;	--	[KB]	--	p55-binding region of Methyl-CpG-binding domain proteins MBD	--	Uncharacterized protein OS=Sus scrofa OX=9823 GN=LOC102167984 PE=4 SV=3	--	--	putative methyl-CpG-binding domain protein 3-like 5 [Sus scrofa]
NewGene_10651	--	--	Cellular Component: proteasome complex (GO:0000502);; Biological Process: proteasome assembly (GO:0043248);; Molecular Function: molecular adaptor activity (GO:0060090);;	--	--	--	--	--	Proteasome-associated protein ECM29 homolog isoform X3 OS=Sus scrofa OX=9823 PE=4 SV=1	--	--	CREB-regulated transcription coactivator 2 isoform X3 [Sus scrofa]
NewGene_1731	--	--	Molecular Function: GTPase activator activity (GO:0005096);; Biological Process: intracellular signal transduction (GO:0035556);; Molecular Function: metal ion binding (GO:0046872);; Biological Process: regulation of small GTPase mediated signal transduction (GO:0051056);;	--	--	--	--	--	Chimaerin OS=Sus scrofa OX=9823 GN=CHN2 PE=4 SV=1	--	--	--
NewGene_77	--	--	--	--	--	--	--	--	--	--	--	predicted GPI-anchored protein 58 [Sus scrofa]
NewGene_2007	--	--	--	--	--	--	--	--	182 kDa tankyrase-1-binding protein OS=Sus scrofa OX=9823 PE=4 SV=1	--	--	PREDICTED: 182 kDa tankyrase-1-binding protein isoform X1 [Mustela putorius furo]
NewGene_8375	--	--	Molecular Function: selenium binding (GO:0008430);;	--	--	--	--	--	Selenium-binding protein 1 isoform 3 OS=Sus scrofa OX=9823 PE=3 SV=1	--	--	--
NewGene_8781	--	--	Biological Process: signal transduction (GO:0007165);; Cellular Component: integral component of membrane (GO:0016021);;	--	--	--	Teneurin Intracellular Region	--	teneurin-1-like OS=Balaenoptera acutorostrata scammoni OX=310752 GN=LOC103010379 PE=4 SV=1	T	Signal transduction mechanisms	teneurin-1-like [Balaenoptera acutorostrata scammoni]
NewGene_3154	--	--	--	--	--	--	Protein of unknown function (DUF1725)	--	DUF1725 domain-containing protein OS=Sus scrofa OX=9823 PE=4 SV=1	--	--	LORF2 protein, partial [Crocuta crocuta]
NewGene_10834	--	--	--	--	--	--	--	--	Tnp_22_dsRBD domain-containing protein OS=Sus scrofa OX=9823 PE=4 SV=1	--	--	--
NewGene_6016	--	--	Molecular Function: structural molecule activity (GO:0005198);; Cellular Component: plasma membrane (GO:0005886);; Cellular Component: bicellular tight junction (GO:0005923);; Biological Process: cell adhesion (GO:0007155);; Cellular Component: integral component of membrane (GO:0016021);; Biological Process: bicellular tight junction assembly (GO:0070830);;	--	--	--	--	--	Uncharacterized protein OS=Sus scrofa OX=9823 PE=3 SV=2	--	--	--
NewGene_532	--	--	Molecular Function: protein kinase activity (GO:0004672);; Molecular Function: ATP binding (GO:0005524);;	K12567|2.38e-66|ssc:100519519|K12567 titin [EC:2.7.11.1] | (RefSeq) TTN; LOW QUALITY PROTEIN: titin	[Z]	Cytoskeleton	Fibronectin type III domain	--	Uncharacterized protein OS=Sus scrofa OX=9823 PE=3 SV=1	T	Signal transduction mechanisms	LOW QUALITY PROTEIN: titin [Sus scrofa]
NewGene_5189	--	--	--	--	--	--	--	--	nuclear envelope pore membrane protein POM 121C OS=Erinaceus europaeus OX=9365 GN=POM121C PE=3 SV=1	--	--	nuclear envelope pore membrane protein POM 121C isoform X2 [Dasypus novemcinctus]
NewGene_3943	--	--	Cellular Component: integral component of membrane (GO:0016021);;	--	--	--	--	--	Uncharacterized protein OS=Sus scrofa OX=9823 PE=4 SV=1	--	--	hypothetical protein mMyoMyo1_010584 [Myotis myotis]
NewGene_2361	--	--	--	K09663|3.65e-11|acs:100567248|K09663 beta-1,6-N-acetylglucosaminyltransferase 4 [EC:2.4.1.-] | (RefSeq) ankrd31; ankyrin repeat domain 31	--	--	--	--	ANK_REP_REGION domain-containing protein OS=Pongo abelii OX=9601 PE=4 SV=1	S	Function unknown	LOW QUALITY PROTEIN: putative ankyrin repeat domain-containing protein 31 [Sus scrofa]
NewGene_10036	--	--	Cellular Component: integral component of membrane (GO:0016021);;	K11167|2.36e-34|nle:100587094|K11167 dehydrogenase/reductase SDR family member 7C [EC:1.1.-.-] | (RefSeq) DHRS7C; dehydrogenase/reductase SDR family member 7C isoform X1	--	--	--	Germ cell-specific gene 1 protein OS=Bos taurus OX=9913 GN=GSG1 PE=2 SV=2	Uncharacterized protein OS=Sus scrofa OX=9823 GN=GSG1L2 PE=3 SV=1	S	Function unknown	LOW QUALITY PROTEIN: germ cell-specific gene 1-like protein 2 [Sus scrofa]
NewGene_10692	--	--	--	--	--	--	--	--	Uncharacterized protein OS=Sus scrofa OX=9823 PE=4 SV=1	--	--	hypothetical protein FD755_011552 [Muntiacus reevesi]
NewGene_10176	--	--	--	--	--	--	--	LINE-1 reverse transcriptase homolog OS=Nycticebus coucang OX=9470 PE=4 SV=1	Uncharacterized protein OS=Sus scrofa OX=9823 PE=4 SV=1	S	Function unknown	endonuclease/reverse transcriptase [Sus scrofa]
NewGene_10851	--	--	--	--	--	--	--	LINE-1 reverse transcriptase homolog OS=Nycticebus coucang OX=9470 PE=4 SV=1	Uncharacterized protein OS=Sus scrofa OX=9823 PE=4 SV=1	S	Function unknown	endonuclease/reverse transcriptase [Sus scrofa]
NewGene_9625	--	--	--	--	--	--	Leg1	--	Uncharacterized protein OS=Muntiacus muntjak OX=9888 GN=FD754_008428 PE=3 SV=1	S	Function unknown	protein LEG1 homolog [Sus scrofa]
NewGene_8005	--	--	--	--	--	--	--	--	--	--	--	uncharacterized protein LOC106504501 [Sus scrofa]
NewGene_2973	--	--	Molecular Function: ATP binding (GO:0005524);;	--	--	--	--	--	Uncharacterized protein OS=Sus scrofa OX=9823 GN=NLRP4 PE=3 SV=1	--	--	--
NewGene_9867	--	--	--	--	--	--	--	--	--	--	--	PREDICTED: KH domain-containing, RNA-binding, signal transduction-associated protein 1-like [Bison bison bison]
NewGene_1867	--	--	--	--	--	--	Protein of unknown function (DUF1725)	LINE-1 reverse transcriptase homolog OS=Nycticebus coucang OX=9470 PE=4 SV=1	Uncharacterized protein OS=Sus scrofa OX=9823 PE=4 SV=1	--	--	hypothetical protein HJG63_008617 [Rousettus aegyptiacus]
NewGene_6196	--	--	Biological Process: DNA-templated transcription, initiation (GO:0006352);;	--	--	--	--	--	Uncharacterized protein OS=Cervus elaphus hippelaphus OX=46360 GN=Celaphus_00014284 PE=4 SV=1	--	--	hypothetical protein Celaphus_00014284 [Cervus elaphus hippelaphus]
NewGene_4467	--	--	--	--	--	--	--	LINE-1 reverse transcriptase homolog OS=Nycticebus coucang OX=9470 PE=4 SV=1	Endo/exonuclease/phosphatase domain-containing protein OS=Sus scrofa OX=9823 PE=4 SV=1	S	Function unknown	endonuclease/reverse transcriptase [Sus scrofa]
NewGene_10449	--	--	--	K09228|3.81e-10|dle:111166140|K09228 KRAB domain-containing zinc finger protein | (RefSeq) zinc finger protein 177-like isoform X1	--	--	Protein of unknown function (DUF1725)	LINE-1 reverse transcriptase homolog OS=Nycticebus coucang OX=9470 PE=4 SV=1	DUF1725 domain-containing protein OS=Sus scrofa OX=9823 PE=4 SV=1	--	--	LINE-1 retrotransposable element ORF2 protein [Camelus dromedarius]
NewGene_3089	--	--	--	--	--	--	--	--	Uncharacterized protein OS=Sus scrofa OX=9823 PE=4 SV=1	--	--	cullin-7 isoform X1 [Sus scrofa]
NewGene_5692	--	--	--	--	--	--	--	LINE-1 reverse transcriptase homolog OS=Nycticebus coucang OX=9470 PE=4 SV=1	DUF1725 domain-containing protein OS=Sus scrofa OX=9823 PE=4 SV=1	--	--	LINE-1 retrotransposable element ORF2 protein [Camelus dromedarius]
NewGene_10109	--	--	--	--	--	--	--	--	Uncharacterized protein OS=Sus scrofa OX=9823 PE=4 SV=1	--	--	cullin-7 isoform X1 [Sus scrofa]
NewGene_7968	--	--	Cellular Component: integral component of membrane (GO:0016021);;	--	--	--	--	--	Uncharacterized protein OS=Sus scrofa OX=9823 PE=4 SV=1	--	--	--
NewGene_5758	--	--	--	--	--	--	--	--	Uncharacterized protein OS=Sus scrofa OX=9823 PE=4 SV=1	--	--	--
NewGene_2656	--	--	--	--	--	--	--	--	--	--	--	hypothetical protein HJG60_007925 [Phyllostomus discolor]
NewGene_10095	--	--	--	K09228|6.95e-11|ssc:100627241|K09228 KRAB domain-containing zinc finger protein | (RefSeq) zinc finger protein 665-like isoform X1	--	--	--	--	Uncharacterized protein OS=Sus scrofa OX=9823 PE=4 SV=1	--	--	carbonic anhydrase 5A, mitochondrial isoform X8 [Sus scrofa]
NewGene_1572	--	--	--	--	--	--	--	LINE-1 reverse transcriptase homolog OS=Nycticebus coucang OX=9470 PE=4 SV=1	Reverse transcriptase domain-containing protein OS=Felis catus OX=9685 PE=4 SV=1	--	--	hypothetical protein mRhiFer1_007909 [Rhinolophus ferrumequinum]
NewGene_10538	--	--	--	--	--	--	--	--	Uncharacterized protein OS=Sus scrofa OX=9823 PE=4 SV=1	--	--	--
NewGene_4533	--	--	Molecular Function: cation transmembrane transporter activity (GO:0008324);; Cellular Component: integral component of membrane (GO:0016021);;	--	--	--	--	--	Uncharacterized protein OS=Sus scrofa OX=9823 PE=3 SV=1	--	--	CREB-regulated transcription coactivator 2 isoform X3 [Sus scrofa]
NewGene_11011	--	--	Molecular Function: nucleic acid binding (GO:0003676);; Biological Process: regulation of transcription, DNA-templated (GO:0006355);; Molecular Function: metal ion binding (GO:0046872);;	K09228|3.09e-34|tmu:101342614|K09228 KRAB domain-containing zinc finger protein | (RefSeq) zinc finger protein 782-like isoform X1	[R]	General function prediction only	KRAB box	Zinc finger protein 248 OS=Pongo abelii OX=9601 GN=ZNF248 PE=2 SV=1	zinc finger protein 782-like isoform X1 OS=Trichechus manatus latirostris OX=127582 GN=LOC101342614 PE=4 SV=1	K	Transcription	zinc finger protein 510-like isoform X2 [Sus scrofa]
NewGene_5899	--	--	--	--	--	--	--	--	TBC1 domain family member 31 OS=Sus scrofa OX=9823 GN=TBC1D31 PE=4 SV=2	--	--	--
NewGene_4271	--	--	Molecular Function: cation transmembrane transporter activity (GO:0008324);; Cellular Component: integral component of membrane (GO:0016021);;	--	--	--	--	--	Uncharacterized protein OS=Sus scrofa OX=9823 PE=3 SV=1	--	--	--
NewGene_1860	--	--	--	--	--	--	--	LINE-1 reverse transcriptase homolog OS=Nycticebus coucang OX=9470 PE=4 SV=1	Reverse transcriptase domain-containing protein OS=Sus scrofa OX=9823 PE=4 SV=1	--	--	hypothetical protein mRhiFer1_008791 [Rhinolophus ferrumequinum]
NewGene_7185	--	--	Cellular Component: integral component of membrane (GO:0016021);;	--	--	--	--	--	Uncharacterized protein OS=Sus scrofa OX=9823 PE=4 SV=1	--	--	--
NewGene_948	--	--	--	--	--	--	--	--	Uncharacterized protein OS=Sus scrofa OX=9823 PE=4 SV=1	--	--	--
NewGene_7597	--	--	--	--	--	--	--	--	--	--	--	rab3 GTPase-activating protein non-catalytic subunit [Puma concolor]
NewGene_2057	--	--	--	--	--	--	--	LINE-1 reverse transcriptase homolog OS=Nycticebus coucang OX=9470 PE=4 SV=1	Uncharacterized protein OS=Sus scrofa OX=9823 PE=4 SV=1	--	--	hypothetical protein FD754_024182, partial [Muntiacus muntjak]
NewGene_11085	--	--	--	--	--	--	--	--	Reverse transcriptase domain-containing protein OS=Sus scrofa OX=9823 PE=4 SV=1	--	--	--
NewGene_3791	--	--	Cellular Component: integral component of membrane (GO:0016021);; Biological Process: transmembrane transport (GO:0055085);;	K14356|1.22e-47|ssc:100157250|K14356 solute carrier organic anion transporter family, member 5A | (RefSeq) SLCO5A1; LOW QUALITY PROTEIN: solute carrier organic anion transporter family member 5A1	[Q]	Secondary metabolites biosynthesis, transport and catabolism	Organic Anion Transporter Polypeptide (OATP) family	--	Solute carrier organic anion transporter family member 5A1 (Fragment) OS=Eschrichtius robustus OX=9764 GN=ESR_19750 PE=4 SV=1	Q	Secondary metabolites biosynthesis, transport and catabolism	hypothetical protein HPG69_011444 [Diceros bicornis minor]
NewGene_10411	--	--	--	--	--	--	--	--	--	--	--	uncharacterized protein LOC106507207 [Sus scrofa]
NewGene_7666	--	--	--	--	--	--	--	--	Uncharacterized protein OS=Callithrix jacchus OX=9483 PE=4 SV=1	--	--	--
NewGene_6345	--	--	--	--	--	--	--	--	--	--	--	collagen alpha-2(I) chain-like [Sus scrofa]
NewGene_9414	--	--	--	--	--	--	FAM194 protein	--	glutamate-rich protein 6B OS=Physeter macrocephalus OX=9755 GN=ERICH6B PE=4 SV=1	S	Function unknown	LOW QUALITY PROTEIN: glutamate-rich protein 6B [Sus scrofa]
NewGene_9439	--	--	--	--	--	--	--	--	Kazal-like domain-containing protein OS=Sus scrofa OX=9823 GN=SPINK13 PE=4 SV=1	--	--	--
NewGene_7262	--	--	Molecular Function: microtubule motor activity (GO:0003777);; Molecular Function: ATP binding (GO:0005524);; Biological Process: microtubule-based movement (GO:0007018);; Cellular Component: dynein complex (GO:0030286);;	--	--	--	--	--	LOW QUALITY PROTEIN: dynein heavy chain domain-containing protein 1 OS=Lipotes vexillifer OX=118797 GN=DNHD1 PE=3 SV=1	Z	Cytoskeleton	LOW QUALITY PROTEIN: dynein heavy chain domain-containing protein 1 [Sus scrofa]
NewGene_8631	--	--	Molecular Function: guanyl-nucleotide exchange factor activity (GO:0005085);;	K20686|3.82e-93|chx:106503826|K20686 Rho guanine nucleotide exchange factor 9 | (RefSeq) uncharacterized LOC106503826	--	--	--	Rho guanine nucleotide exchange factor 9 OS=Bos taurus OX=9913 GN=ARHGEF9 PE=2 SV=1	Collybistin OS=Sus scrofa OX=9823 GN=ARHGEF9 PE=4 SV=1	T	Signal transduction mechanisms	rho guanine nucleotide exchange factor 9 isoform X1 [Sus scrofa]
NewGene_3172	--	--	Molecular Function: lipid binding (GO:0008289);;	--	--	--	--	--	Lipocln_cytosolic_FA-bd_dom domain-containing protein OS=Sus scrofa OX=9823 GN=RBP7 PE=3 SV=1	--	--	--
NewGene_5328	--	--	Molecular Function: nucleic acid binding (GO:0003676);;	--	--	--	Zinc-finger double domain	--	Uncharacterized protein (Fragment) OS=Gulo gulo OX=48420 GN=BN2614_LOCUS2 PE=4 SV=1	S	Function unknown	unnamed protein product, partial [Gulo gulo]
NewGene_10029	--	--	Cellular Component: integral component of membrane (GO:0016021);;	--	--	--	--	--	Uncharacterized protein OS=Balaenoptera physalus OX=9770 GN=E2I00_019108 PE=4 SV=1	--	--	hypothetical protein E2I00_019108 [Balaenoptera physalus]
NewGene_528	--	--	Molecular Function: protein kinase activity (GO:0004672);; Molecular Function: ATP binding (GO:0005524);;	K12567|3.73e-34|myd:102766243|K12567 titin [EC:2.7.11.1] | (RefSeq) TTN; titin	[Z]	Cytoskeleton	Immunoglobulin I-set domain	--	Titin OS=Camelus dromedarius OX=9838 GN=Titin PE=3 SV=1	T	Signal transduction mechanisms	PREDICTED: titin [Sorex araneus]
NewGene_10844	--	--	Biological Process: response to hypoxia (GO:0001666);; Biological Process: hematopoietic progenitor cell differentiation (GO:0002244);; Biological Process: regulation of gene expression (GO:0010468);; Biological Process: iron-sulfur cluster assembly (GO:0016226);; Biological Process: oxygen homeostasis (GO:0032364);; Cellular Component: CIA complex (GO:0097361);;	--	--	--	--	--	Fe_hyd_SSU domain-containing protein OS=Sus scrofa OX=9823 GN=CIAO3 PE=3 SV=3	--	--	--
NewGene_6916	--	--	Cellular Component: integral component of membrane (GO:0016021);;	--	--	--	--	--	Uncharacterized protein OS=Sus scrofa OX=9823 PE=4 SV=1	--	--	hypothetical protein mPipKuh1_009414 [Pipistrellus kuhlii]
NewGene_3530	--	--	--	--	--	--	--	--	Uncharacterized protein OS=Sus scrofa OX=9823 PE=4 SV=1	--	--	--
NewGene_1480	--	--	Cellular Component: integral component of membrane (GO:0016021);;	--	--	--	--	--	Uncharacterized protein OS=Sus scrofa OX=9823 PE=4 SV=1	--	--	hypothetical protein mRhiFer1_009305 [Rhinolophus ferrumequinum]
NewGene_4562	--	--	--	--	--	--	--	--	Kazal-like domain-containing protein OS=Sus scrofa OX=9823 GN=SPINK13 PE=4 SV=1	--	--	lysosome-associated membrane glycoprotein 3 isoform X1 [Sus scrofa]
NewGene_1594	--	--	Cellular Component: cellular_component (GO:0005575);; Cellular Component: intracellular (GO:0005622);; Cellular Component: obsolete cell (GO:0005623);; Cellular Component: cytoplasm (GO:0005737);; Cellular Component: cytosol (GO:0005829);; Cellular Component: obsolete intracellular part (GO:0044424);; Cellular Component: obsolete cytoplasmic part (GO:0044444);; Cellular Component: obsolete cell p…	K15259|2.01e-23|shr:100931944|K15259 poly [ADP-ribose] polymerase 7/11/12/13 [EC:2.4.2.30] | (RefSeq) protein mono-ADP-ribosyltransferase PARP12 isoform X1	--	--	--	--	Zinc finger CCCH-type antiviral protein 1-like OS=Sus scrofa OX=9823 PE=4 SV=1	S	Function unknown	LOW QUALITY PROTEIN: zinc finger CCCH-type antiviral protein 1-like [Sus scrofa]
NewGene_3913	--	--	Molecular Function: ARF guanyl-nucleotide exchange factor activity (GO:0005086);; Cellular Component: integral component of membrane (GO:0016021);; Biological Process: regulation of ARF protein signal transduction (GO:0032012);;	--	--	--	--	--	SEC7 domain-containing protein OS=Sus scrofa OX=9823 GN=ARFGEF1 PE=4 SV=1	--	--	CREB-regulated transcription coactivator 2 isoform X3 [Sus scrofa]
NewGene_769	--	--	--	--	--	--	--	--	Uncharacterized protein OS=Sus scrofa OX=9823 GN=LOC100524999 PE=3 SV=1	--	--	--
NewGene_5240	--	--	Molecular Function: calcium-release channel activity (GO:0015278);;	K04961|3.14e-46|epz:103541052|K04961 ryanodine receptor 1 | (RefSeq) RYR1; ryanodine receptor 1	[T]	Signal transduction mechanisms	--	Ryanodine receptor 1 OS=Sus scrofa OX=9823 GN=RYR1 PE=2 SV=2	Calcium release channel (Ryanodine receptor 1) (Fragment) OS=Sus scrofa OX=9823 GN=CRC1: RYR1 PE=4 SV=1	T	Signal transduction mechanisms	ryanodine receptor 1-like, partial [Monodon monoceros]
NewGene_11084	--	--	--	--	--	--	--	LINE-1 reverse transcriptase homolog OS=Nycticebus coucang OX=9470 PE=4 SV=1	Uncharacterized protein OS=Sus scrofa OX=9823 PE=4 SV=1	--	--	hypothetical protein FD754_023360 [Muntiacus muntjak]
NewGene_4624	--	--	--	--	--	--	--	--	Uncharacterized protein OS=Sus scrofa OX=9823 PE=4 SV=1	--	--	--
NewGene_8982	--	--	Cellular Component: integral component of membrane (GO:0016021);;	--	--	--	--	--	Dolichyl-phosphate-mannose--protein mannosyltransferase OS=Sus scrofa OX=9823 PE=3 SV=1	--	--	--
NewGene_7743	--	--	Cellular Component: integral component of membrane (GO:0016021);;	--	--	--	--	--	Uncharacterized protein OS=Sus scrofa OX=9823 PE=4 SV=1	--	--	hypothetical protein FD754_000685 [Muntiacus muntjak]
NewGene_316	--	--	--	--	--	--	--	--	Basic proline-rich protein-like (Fragment) OS=Sus scrofa OX=9823 PE=4 SV=1	--	--	basic proline-rich protein-like [Sus scrofa]
NewGene_1306	--	--	--	--	--	--	--	--	--	--	--	targeting protein for Xklp2-like [Bos indicus x Bos taurus]
NewGene_7100	--	--	Molecular Function: antiporter activity (GO:0015297);; Cellular Component: integral component of membrane (GO:0016021);; Molecular Function: xenobiotic transmembrane transporter activity (GO:0042910);;	--	--	--	--	--	Multidrug and toxin extrusion protein OS=Sus scrofa OX=9823 PE=3 SV=1	--	--	--
NewGene_3231	--	--	Cellular Component: integral component of membrane (GO:0016021);;	--	--	--	--	--	Uncharacterized protein OS=Sus scrofa OX=9823 PE=4 SV=1	--	--	hypothetical protein mPipKuh1_009590 [Pipistrellus kuhlii]
NewGene_4655	--	--	Molecular Function: DNA binding (GO:0003677);; Cellular Component: nucleus (GO:0005634);;	K02866|1.90e-16|cfa:100685417|K02866 large subunit ribosomal protein L10e | (RefSeq) NANOGNB; LOW QUALITY PROTEIN: NANOG neighbor homeobox	--	--	Homeodomain	--	Homeobox domain-containing protein OS=Myotis lucifugus OX=59463 PE=4 SV=1	K	Transcription	NANOG neighbor homeobox [Pipistrellus kuhlii]
NewGene_10717	--	--	--	--	--	--	--	--	Glutamine-dependent NAD(+) synthetase isoform X1 OS=Sus scrofa OX=9823 PE=4 SV=1	--	--	--
NewGene_1884	--	--	Cellular Component: integral component of membrane (GO:0016021);;	K04722|1.88e-43|hai:109389286|K04722 tumor necrosis factor receptor superfamily member 10A/B | (RefSeq) tumor necrosis factor receptor superfamily member 10A-like	--	--	TNFR/NGFR cysteine-rich region	--	Uncharacterized protein OS=Sus scrofa OX=9823 PE=4 SV=1	T	Signal transduction mechanisms	tumor necrosis factor receptor superfamily member 26-like isoform X4 [Sus scrofa]
NewGene_6925	--	--	--	--	--	--	--	LINE-1 reverse transcriptase homolog OS=Nycticebus coucang OX=9470 PE=4 SV=1	Reverse transcriptase domain-containing protein OS=Canis lupus familiaris OX=9615 PE=4 SV=1	--	--	hypothetical protein mPipKuh1_008819 [Pipistrellus kuhlii]
NewGene_7258	--	--	Molecular Function: microtubule motor activity (GO:0003777);; Molecular Function: ATP binding (GO:0005524);; Biological Process: microtubule-based movement (GO:0007018);; Cellular Component: dynein complex (GO:0030286);;	--	--	--	P-loop containing dynein motor region D4	--	LOW QUALITY PROTEIN: dynein heavy chain domain-containing protein 1 OS=Lipotes vexillifer OX=118797 GN=DNHD1 PE=3 SV=1	Z	Cytoskeleton	LOW QUALITY PROTEIN: dynein heavy chain domain-containing protein 1 [Sus scrofa]
NewGene_7452	--	--	--	--	--	--	--	--	Uncharacterized protein OS=Monodon monoceros OX=40151 GN=EI555_012677 PE=4 SV=1	S	Function unknown	uncharacterized protein LOC102394974 [Bubalus bubalis]
NewGene_8726	--	--	--	--	--	--	--	--	Uncharacterized protein OS=Sus scrofa OX=9823 GN=GEMIN2 PE=4 SV=1	--	--	--
NewGene_5393	--	--	--	--	--	--	--	--	DUF1725 domain-containing protein OS=Sus scrofa OX=9823 PE=4 SV=1	--	--	--
NewGene_7574	--	--	Cellular Component: integral component of membrane (GO:0016021);;	K01530|1.60e-09|ssc:100624673|K01530 phospholipid-translocating ATPase [EC:7.6.2.1] | (RefSeq) ATP11B; probable phospholipid-transporting ATPase IF isoform X1	--	--	--	--	Uncharacterized protein OS=Sus scrofa OX=9823 PE=4 SV=1	--	--	uncharacterized protein LOC110255939 isoform X4 [Sus scrofa]
NewGene_9656	--	--	--	--	--	--	--	--	Uncharacterized protein OS=Camelus dromedarius OX=9838 GN=Cadr_000019893 PE=4 SV=1	--	--	sulfated surface glycoprotein 185-like [Sus scrofa]
NewGene_4338	--	--	Molecular Function: calcium ion binding (GO:0005509);;	--	--	--	EF-hand domain pair	EF-hand calcium-binding domain-containing protein 6 OS=Pongo abelii OX=9601 GN=EFCAB6 PE=3 SV=1	EF-hand calcium-binding domain-containing protein 6 OS=Balaenoptera acutorostrata scammoni OX=310752 GN=EFCAB6 PE=4 SV=1	T	Signal transduction mechanisms	LOW QUALITY PROTEIN: EF-hand calcium-binding domain-containing protein 6 [Sus scrofa]
NewGene_7248	--	--	--	--	--	--	--	LINE-1 reverse transcriptase homolog OS=Nycticebus coucang OX=9470 PE=4 SV=1	Uncharacterized protein OS=Sus scrofa OX=9823 PE=4 SV=1	S	Function unknown	hypothetical protein FD754_024361, partial [Muntiacus muntjak]
NewGene_6918	--	--	Cellular Component: integral component of membrane (GO:0016021);;	K04257|9.21e-06|tup:106733730|K04257 olfactory receptor | (RefSeq) olfactory receptor 4C16-like	--	--	--	--	Uncharacterized protein OS=Sus scrofa OX=9823 PE=4 SV=1	--	--	hypothetical protein mPipKuh1_010258 [Pipistrellus kuhlii]
NewGene_11187	--	--	--	--	--	--	--	--	Coagulation factor XIII B chain isoform X1 OS=Sus scrofa OX=9823 PE=4 SV=1	--	--	--
NewGene_6417	--	--	--	K10784|3.34e-46|bom:102279674|K10784 T cell receptor alpha chain V region | (RefSeq) uncharacterized LOC102279674	--	--	Immunoglobulin V-set domain	--	Ig-like domain-containing protein OS=Sus scrofa OX=9823 PE=4 SV=1	S	Function unknown	uncharacterized protein LOC111171298 [Delphinapterus leucas]
NewGene_1920	--	--	--	--	--	--	--	--	Uncharacterized protein OS=Bos mutus OX=72004 GN=E5288_WYG022737 PE=4 SV=1	--	--	PREDICTED: uncharacterized protein LOC106833243 [Equus asinus]
NewGene_6018	--	--	Cellular Component: nuclear chromosome (GO:0000228);; Cellular Component: chromosome, centromeric region (GO:0000775);; Cellular Component: condensed chromosome, centromeric region (GO:0000779);; Cellular Component: condensed nuclear chromosome, centromeric region (GO:0000780);; Cellular Component: condensed chromosome (GO:0000793);; Cellular Component: condensed nuclear chromosome (GO:0000794);;…	--	--	--	--	--	Uncharacterized protein OS=Sus scrofa OX=9823 GN=SYCP2L PE=3 SV=1	S	Function unknown	synaptonemal complex protein 2-like isoform X2 [Sus scrofa]
NewGene_4633	--	--	--	--	--	--	Proline-rich	Basic proline-rich protein OS=Sus scrofa OX=9823 PE=1 SV=2	Uncharacterized protein OS=Sus scrofa OX=9823 PE=4 SV=1	--	--	--
NewGene_8360	--	--	Molecular Function: methyltransferase activity (GO:0008168);; Biological Process: methylation (GO:0032259);;	K18203|2.44e-70|ssc:100520426|K18203 [phosphatase 2A protein]-leucine-carboxy methyltransferase [EC:2.1.1.233] | (RefSeq) leucine carboxyl methyltransferase 1	[O]	Posttranslational modification, protein turnover, chaperones	Leucine carboxyl methyltransferase	Leucine carboxyl methyltransferase 1 OS=Bos taurus OX=9913 GN=LCMT1 PE=2 SV=1	[Phosphatase 2A protein]-leucine-carboxy methyltransferase 1 OS=Sus scrofa OX=9823 GN=LOC100625764 PE=3 SV=1	O	Posttranslational modification, protein turnover, chaperones	leucine carboxyl methyltransferase 1-like isoform X1 [Sus scrofa]
NewGene_7500	--	--	--	K11827|1.06e-07|dro:112312929|K11827 AP-2 complex subunit sigma-1 | (RefSeq) AP2S1; AP-2 complex subunit sigma isoform X1	--	--	Protein of unknown function (DUF1725)	LINE-1 reverse transcriptase homolog OS=Nycticebus coucang OX=9470 PE=4 SV=1	DUF1725 domain-containing protein OS=Sus scrofa OX=9823 PE=4 SV=1	--	--	LINE-1 retrotransposable element ORF2 protein [Camelus dromedarius]
NewGene_3384	--	--	--	--	--	--	Protein of unknown function (DUF1725)	LINE-1 reverse transcriptase homolog OS=Nycticebus coucang OX=9470 PE=4 SV=1	DUF1725 domain-containing protein OS=Sus scrofa OX=9823 PE=4 SV=1	--	--	endonuclease/reverse transcriptase [Sus scrofa]
NewGene_9266	--	--	Molecular Function: calcium ion binding (GO:0005509);;	--	--	--	--	--	Uncharacterized protein OS=Sus scrofa OX=9823 PE=4 SV=1	--	--	CREB-regulated transcription coactivator 2 isoform X3 [Sus scrofa]
NewGene_9918	--	--	--	--	--	--	--	--	Uncharacterized protein OS=Sus scrofa OX=9823 PE=4 SV=1	--	--	cullin-7 isoform X1 [Sus scrofa]
NewGene_3353	--	--	--	--	--	--	--	LINE-1 reverse transcriptase homolog OS=Nycticebus coucang OX=9470 PE=4 SV=1	Uncharacterized protein OS=Sus scrofa OX=9823 PE=4 SV=1	S	Function unknown	hypothetical protein mMyoMyo1_008729 [Myotis myotis]
NewGene_3182	--	--	Cellular Component: integral component of membrane (GO:0016021);;	--	--	--	--	--	Uncharacterized protein OS=Sus scrofa OX=9823 PE=4 SV=1	--	--	--
NewGene_11027	--	--	--	--	--	--	--	--	Uncharacterized protein OS=Sus scrofa OX=9823 PE=4 SV=1	--	--	cullin-7 isoform X1 [Sus scrofa]
NewGene_10923	--	--	--	--	--	--	--	LINE-1 reverse transcriptase homolog OS=Nycticebus coucang OX=9470 PE=4 SV=1	Uncharacterized protein OS=Sus scrofa OX=9823 PE=4 SV=1	S	Function unknown	endonuclease/reverse transcriptase [Sus scrofa]
NewGene_5663	--	--	Cellular Component: integral component of membrane (GO:0016021);;	--	--	--	--	--	Uncharacterized protein OS=Sus scrofa OX=9823 PE=4 SV=1	--	--	hypothetical protein G4228_010023 [Cervus hanglu yarkandensis]
NewGene_5860	--	--	Cellular Component: integral component of membrane (GO:0016021);;	--	--	--	--	--	Uncharacterized protein OS=Sus scrofa OX=9823 PE=4 SV=1	--	--	--
NewGene_5481	--	--	Biological Process: cell morphogenesis (GO:0000902);; Biological Process: cell morphogenesis involved in differentiation (GO:0000904);; Molecular Function: molecular_function (GO:0003674);; Molecular Function: binding (GO:0005488);; Molecular Function: protein binding (GO:0005515);; Cellular Component: cellular_component (GO:0005575);; Biological Process: cell communication (GO:0007154);; Biologi…	--	--	--	--	--	Uncharacterized protein OS=Sus scrofa OX=9823 GN=KAZN PE=4 SV=1	S	Function unknown	putative uncharacterized protein C1orf196 [Balaenoptera acutorostrata scammoni]
NewGene_7034	--	--	--	--	--	--	--	--	Tnp_22_trimer domain-containing protein OS=Sus scrofa OX=9823 PE=4 SV=1	--	--	--
NewGene_10241	--	--	--	K10798|1.01e-61|npr:108785582|K10798 poly [ADP-ribose] polymerase 2/3/4 [EC:2.4.2.30] | (RefSeq) poly [ADP-ribose] polymerase 4-like	[R]	General function prediction only	Reverse transcriptase (RNA-dependent DNA polymerase)	LINE-1 reverse transcriptase homolog OS=Nycticebus coucang OX=9470 PE=4 SV=1	Sperm-associated antigen 16 protein isoform X18 OS=Sus scrofa OX=9823 PE=4 SV=1	S	Function unknown	hypothetical protein FD755_024010 [Muntiacus reevesi]
NewGene_10342	--	--	--	--	--	--	--	--	Uncharacterized protein OS=Camelus dromedarius OX=9838 GN=Cadr_000010630 PE=4 SV=1	--	--	uncharacterized protein LOC102166862 [Sus scrofa]
NewGene_3405	--	--	Molecular Function: nucleic acid binding (GO:0003676);; Molecular Function: RNA-DNA hybrid ribonuclease activity (GO:0004523);; Biological Process: DNA integration (GO:0015074);;	K09228|7.74e-07|hgl:101697471|K09228 KRAB domain-containing zinc finger protein | (RefSeq) zinc finger protein 670-like	[R]	General function prediction only	--	--	Ribonuclease H OS=Equus caballus OX=9796 PE=3 SV=1	O	Posttranslational modification, protein turnover, chaperones	hypothetical protein HJG60_010848 [Phyllostomus discolor]
NewGene_594	--	--	Molecular Function: G protein-coupled receptor activity (GO:0004930);; Molecular Function: olfactory receptor activity (GO:0004984);; Cellular Component: plasma membrane (GO:0005886);; Cellular Component: integral component of membrane (GO:0016021);;	--	--	--	--	--	G_PROTEIN_RECEP_F1_2 domain-containing protein OS=Sus scrofa OX=9823 PE=4 SV=1	--	--	--
NewGene_5376	--	--	Biological Process: cell adhesion (GO:0007155);; Cellular Component: membrane (GO:0016020);;	--	--	--	--	--	Hemicentin-2 isoform X7-like OS=Sus scrofa OX=9823 PE=4 SV=1	--	--	--
NewGene_8780	--	--	--	--	--	--	--	--	Uncharacterized protein isoform X1 OS=Sus scrofa OX=9823 PE=4 SV=1	--	--	--
NewGene_1507	--	--	Biological Process: cell morphogenesis (GO:0000902);; Molecular Function: calcium ion binding (GO:0005509);; Cellular Component: integral component of plasma membrane (GO:0005887);; Cellular Component: adherens junction (GO:0005912);; Biological Process: cell-cell junction assembly (GO:0007043);; Biological Process: homophilic cell adhesion via plasma membrane adhesion molecules (GO:0007156);; Bi…	K06797|7.93e-28|ssc:100626354|K06797 cadherin 4, type 1, R-cadherin | (RefSeq) CDH4; cadherin-4 isoform X1	[S]	Function unknown	--	--	Uncharacterized protein OS=Sus scrofa OX=9823 GN=CDH4 PE=4 SV=3	S	Function unknown	cadherin-4 isoform X1 [Sus scrofa]
NewGene_8889	--	--	--	--	[W]	Extracellular structures	Domain of unknown function (DUF4641)	Uncharacterized protein CXorf49 homolog OS=Bos taurus OX=9913 PE=2 SV=1	Uncharacterized protein OS=Sus scrofa OX=9823 GN=LOC102158155 PE=4 SV=1	W	Extracellular structures	uncharacterized protein CXorf49-like [Sus scrofa]
NewGene_8136	--	--	--	--	--	--	--	--	Reverse transcriptase domain-containing protein OS=Sus scrofa OX=9823 PE=4 SV=1	--	--	--
NewGene_6986	--	--	Cellular Component: proteasome complex (GO:0000502);; Biological Process: proteasome assembly (GO:0043248);; Molecular Function: molecular adaptor activity (GO:0060090);;	--	--	--	--	--	Proteasome-associated protein ECM29 homolog isoform X3 OS=Sus scrofa OX=9823 PE=4 SV=1	--	--	--
NewGene_11098	--	--	Cellular Component: integral component of membrane (GO:0016021);;	--	--	--	--	--	Uncharacterized protein OS=Sus scrofa OX=9823 PE=4 SV=1	--	--	hypothetical protein G4228_010023 [Cervus hanglu yarkandensis]
NewGene_7267	--	--	--	--	--	--	--	--	TBC1 domain family member 31 OS=Sus scrofa OX=9823 GN=TBC1D31 PE=4 SV=2	--	--	--
NewGene_4357	--	--	--	--	--	--	--	--	--	--	--	hypothetical protein HJG63_012462 [Rousettus aegyptiacus]
NewGene_5947	--	--	--	--	--	--	--	--	Uncharacterized protein OS=Sus scrofa OX=9823 GN=TEX48 PE=4 SV=1	--	--	uncharacterized protein TEX48 [Sus scrofa]
NewGene_10372	--	--	--	--	--	--	--	--	Uncharacterized protein OS=Sus scrofa OX=9823 GN=LRRC28 PE=4 SV=1	--	--	--
NewGene_2999	--	--	--	--	--	--	--	--	Tnp_22_trimer domain-containing protein OS=Sus scrofa OX=9823 PE=4 SV=1	--	--	transposase [Lipotes vexillifer]
NewGene_3707	--	--	--	K06856|5.55e-09|cfa:100683065|K06856 immunoglobulin heavy chain | (RefSeq) LOW QUALITY PROTEIN: uncharacterized protein LOC100683065	[R]	General function prediction only	Reverse transcriptase (RNA-dependent DNA polymerase)	LINE-1 reverse transcriptase homolog OS=Nycticebus coucang OX=9470 PE=4 SV=1	Reverse transcriptase domain-containing protein OS=Bos taurus OX=9913 PE=4 SV=1	S	Function unknown	hypothetical protein mRhiFer1_009437 [Rhinolophus ferrumequinum]
NewGene_6935	--	--	--	--	--	--	--	--	Uncharacterized protein OS=Myotis davidii OX=225400 GN=MDA_GLEAN10010659 PE=4 SV=1	--	--	COPII coat assembly protein SEC16-like isoform X2 [Sus scrofa]
NewGene_4602	--	--	--	--	--	--	--	--	Uncharacterized protein OS=Sus scrofa OX=9823 PE=4 SV=1	--	--	--
NewGene_6017	--	--	Cellular Component: nuclear chromosome (GO:0000228);; Cellular Component: chromosome, centromeric region (GO:0000775);; Cellular Component: condensed chromosome, centromeric region (GO:0000779);; Cellular Component: condensed nuclear chromosome, centromeric region (GO:0000780);; Cellular Component: condensed chromosome (GO:0000793);; Cellular Component: condensed nuclear chromosome (GO:0000794);;…	--	--	--	Synaptonemal complex 2 Spt16M-like domain	--	Uncharacterized protein OS=Sus scrofa OX=9823 PE=3 SV=1	S	Function unknown	synaptonemal complex protein 2-like isoform X4 [Sus scrofa]
NewGene_8241	--	--	Biological Process: central nervous system development (GO:0007417);; Biological Process: intracellular signal transduction (GO:0035556);;	K17448|1.35e-96|bbub:102411865|K17448 SHC-transforming protein 3 | (RefSeq) SHC3; SHC-transforming protein 3 isoform X4	[T]	Signal transduction mechanisms	Phosphotyrosine interaction domain (PTB/PID)	SHC-transforming protein 1 OS=Bos taurus OX=9913 GN=SHC1 PE=2 SV=1	Uncharacterized protein OS=Sus scrofa OX=9823 GN=SHC3 PE=4 SV=1	T	Signal transduction mechanisms	SHC-transforming protein 3 isoform X2 [Sus scrofa]
NewGene_1886	--	--	--	K05692|2.49e-11|lgi:LOTGIDRAFT_215510|K05692 actin beta/gamma 1 | (RefSeq) hypothetical protein	[Z]	Cytoskeleton	Actin	Actin, cytoplasmic 1 OS=Chlorocebus pygerythrus OX=60710 GN=ACTB PE=1 SV=1	Uncharacterized protein OS=Sus scrofa OX=9823 GN=LOC102158424 PE=3 SV=1	Z	Cytoskeleton	actin-85C-like [Sus scrofa]
NewGene_4390	--	--	Biological Process: actin filament organization (GO:0007015);; Biological Process: sensory perception of sound (GO:0007605);; Cellular Component: actin cytoskeleton (GO:0015629);; Molecular Function: ubiquitin protein ligase binding (GO:0031625);; Molecular Function: actin filament binding (GO:0051015);; Biological Process: auditory receptor cell stereocilium organization (GO:0060088);; Biologica…	K23751|9.84e-144|lve:103070453|K23751 TRIO and F-actin-binding protein | (RefSeq) TRIO and F-actin-binding protein-like	--	--	--	--	PH domain-containing protein OS=Sus scrofa OX=9823 GN=TRIOBP PE=4 SV=2	T	Signal transduction mechanisms	TRIO and F-actin-binding protein isoform X1 [Sus scrofa]
NewGene_7253	--	--	Biological Process: regulation of cytokine production (GO:0001817);; Biological Process: negative regulation of cytokine production (GO:0001818);; Biological Process: response to molecule of bacterial origin (GO:0002237);; Biological Process: immune system process (GO:0002376);; Molecular Function: molecular_function (GO:0003674);; Molecular Function: actin binding (GO:0003779);; Molecular Functi…	K12800|4.36e-09|amj:102569186|K12800 NACHT, LRR and PYD domains-containing protein 3 | (RefSeq) NACHT, LRR and PYD domains-containing protein 3	--	--	PAAD/DAPIN/Pyrin domain	--	Pyrin domain-containing protein OS=Sus scrofa OX=9823 PE=4 SV=1	O	Posttranslational modification, protein turnover, chaperones	Pyrin, partial [Bos mutus]
NewGene_2927	--	--	Molecular Function: asparaginase activity (GO:0004067);;	K08857|6.90e-08|ssc:106504146|K08857 NIMA (never in mitosis gene a)-related kinase 1/4/5 [EC:2.7.11.1] | (RefSeq) NEK4; serine/threonine-protein kinase Nek4 isoform X1	--	--	--	--	Asparaginase OS=Sus scrofa OX=9823 GN=ASPG PE=4 SV=2	--	--	lysosome-associated membrane glycoprotein 3 isoform X1 [Sus scrofa]
NewGene_5201	--	--	--	--	--	--	--	--	--	B	Chromatin structure and dynamics	--
NewGene_6324	--	--	--	--	--	--	--	--	Uncharacterized protein OS=Sus scrofa OX=9823 GN=FAAH2 PE=4 SV=1	--	--	fatty-acid amide hydrolase 2 isoform X2 [Sus scrofa]
NewGene_9072	--	--	Molecular Function: magnesium ion binding (GO:0000287);; Molecular Function: ribose phosphate diphosphokinase activity (GO:0004749);; Biological Process: nucleotide biosynthetic process (GO:0009165);;	--	--	--	--	--	PRPSAP2 isoform 28 (Fragment) OS=Pongo abelii OX=9601 GN=CR201_G0055079 PE=3 SV=1	--	--	--
NewGene_1372	--	--	Cellular Component: integral component of membrane (GO:0016021);;	--	--	--	--	--	Uncharacterized protein OS=Sus scrofa OX=9823 PE=4 SV=1	--	--	lysosome-associated membrane glycoprotein 3 isoform X1 [Sus scrofa]
NewGene_5872	--	--	Molecular Function: fructose-bisphosphate aldolase activity (GO:0004332);; Cellular Component: cytosol (GO:0005829);; Biological Process: glycolytic process (GO:0006096);; Molecular Function: cytoskeletal protein binding (GO:0008092);; Biological Process: fructose 1,6-bisphosphate metabolic process (GO:0030388);; Biological Process: epithelial cell differentiation (GO:0030855);;	--	--	--	--	--	Fructose-bisphosphate aldolase OS=Sus scrofa OX=9823 GN=ALDOC PE=1 SV=1	--	--	--
NewGene_7624	--	--	Cellular Component: Arp2/3 protein complex (GO:0005885);; Biological Process: Arp2/3 complex-mediated actin nucleation (GO:0034314);;	--	--	--	--	--	Actin-related protein 2/3 complex subunit 5 OS=Sus scrofa OX=9823 GN=ARPC5 PE=3 SV=1	--	--	hypothetical protein mMyoMyo1_009601 [Myotis myotis]
NewGene_11092	--	--	--	K11290|7.18e-09|rno:317165|K11290 template-activating factor I | (RefSeq) LRRGT00152; similar to Set alpha isoform	--	--	--	LINE-1 reverse transcriptase homolog OS=Nycticebus coucang OX=9470 PE=4 SV=1	Reverse transcriptase domain-containing protein OS=Sus scrofa OX=9823 PE=4 SV=1	--	--	hypothetical protein mRhiFer1_008791 [Rhinolophus ferrumequinum]
NewGene_9904	--	--	--	--	--	--	--	--	Uncharacterized protein OS=Sus scrofa OX=9823 PE=4 SV=1	--	--	--
NewGene_3781	--	--	Cellular Component: transcription factor TFIIA complex (GO:0005672);; Biological Process: transcription initiation from RNA polymerase II promoter (GO:0006367);;	K01530|4.08e-07|ssc:100624673|K01530 phospholipid-translocating ATPase [EC:7.6.2.1] | (RefSeq) ATP11B; probable phospholipid-transporting ATPase IF isoform X1	--	--	--	--	Transcription initiation factor IIA gamma chain OS=Sus scrofa OX=9823 PE=4 SV=1	--	--	cullin-7 isoform X1 [Sus scrofa]
NewGene_5330	--	--	--	--	--	--	--	--	Uncharacterized protein OS=Sus scrofa OX=9823 PE=4 SV=1	--	--	--
NewGene_7413	--	--	--	K09228|1.26e-07|dle:111166140|K09228 KRAB domain-containing zinc finger protein | (RefSeq) zinc finger protein 177-like isoform X1	--	--	Protein of unknown function (DUF1725)	LINE-1 reverse transcriptase homolog OS=Nycticebus coucang OX=9470 PE=4 SV=1	DUF1725 domain-containing protein OS=Sus scrofa OX=9823 PE=4 SV=1	--	--	endonuclease/reverse transcriptase [Sus scrofa]
NewGene_624	--	--	--	K16791|2.24e-18|xla:108703982|K16791 mothers against decapentaplegic homolog 9 | (RefSeq) mothers against decapentaplegic homolog 9-like	--	--	--	LINE-1 reverse transcriptase homolog OS=Nycticebus coucang OX=9470 PE=4 SV=1	Uncharacterized protein OS=Sus scrofa OX=9823 PE=4 SV=1	S	Function unknown	endonuclease/reverse transcriptase [Sus scrofa]
NewGene_2847	--	--	--	--	--	--	--	--	Uncharacterized protein OS=Sus scrofa OX=9823 PE=4 SV=1	--	--	cullin-7 isoform X1 [Sus scrofa]
NewGene_6815	--	--	--	K09228|1.46e-06|dle:111166140|K09228 KRAB domain-containing zinc finger protein | (RefSeq) zinc finger protein 177-like isoform X1	--	--	--	LINE-1 reverse transcriptase homolog OS=Nycticebus coucang OX=9470 PE=4 SV=1	Uncharacterized protein (Fragment) OS=Muntiacus muntjak OX=9888 GN=FD754_025177 PE=4 SV=1	S	Function unknown	hypothetical protein FD754_025177, partial [Muntiacus muntjak]
NewGene_3099	--	--	Molecular Function: ARF guanyl-nucleotide exchange factor activity (GO:0005086);; Cellular Component: integral component of membrane (GO:0016021);; Biological Process: regulation of ARF protein signal transduction (GO:0032012);;	--	--	--	--	--	SEC7 domain-containing protein OS=Sus scrofa OX=9823 GN=ARFGEF1 PE=4 SV=1	--	--	CREB-regulated transcription coactivator 2 isoform X3 [Sus scrofa]
NewGene_6445	--	--	Molecular Function: structural molecule activity (GO:0005198);; Cellular Component: integral component of membrane (GO:0016021);;	K04257|1.71e-20|hgl:106008731|K04257 olfactory receptor | (RefSeq) uncharacterized LOC106008731	--	--	Retroviral envelope protein	--	GP41 domain-containing protein OS=Sus scrofa OX=9823 PE=4 SV=1	S	Function unknown	endogenous retrovirus group K member 25 Env polyprotein-like [Suricata suricatta]
NewGene_2094	--	--	Biological Process: protein transport (GO:0015031);;	K12183|2.54e-07|epz:103565608|K12183 ESCRT-I complex subunit TSG101 | (RefSeq) TSG101; tumor susceptibility 101	[OU]	--	Vps23 core domain	--	TSG101 isoform 3 (Fragment) OS=Pongo abelii OX=9601 GN=CR201_G0026194 PE=4 SV=1	--	--	PREDICTED: tumor susceptibility gene 101 protein [Manis javanica]
NewGene_1958	--	--	--	--	--	--	--	--	--	--	--	LOW QUALITY PROTEIN: coiled-coil domain-containing protein 88B [Sus scrofa]
NewGene_351	--	--	Cellular Component: plasma membrane (GO:0005886);; Molecular Function: glycerophosphocholine cholinephosphodiesterase activity (GO:0047390);;	--	--	--	--	--	Choline-specific glycerophosphodiester phosphodiesterase OS=Sus scrofa OX=9823 GN=ENPP6 PE=3 SV=1	--	--	--
NewGene_10633	--	--	--	--	--	--	--	--	Uncharacterized protein OS=Sus scrofa OX=9823 PE=4 SV=1	--	--	cullin-7 isoform X1 [Sus scrofa]
NewGene_8194	--	--	--	--	--	--	--	--	Uncharacterized protein OS=Sus scrofa OX=9823 GN=COL12A1 PE=1 SV=1	--	--	--
NewGene_4010	--	--	Molecular Function: translation elongation factor activity (GO:0003746);; Cellular Component: nucleus (GO:0005634);; Biological Process: negative regulation of transcription, DNA-templated (GO:0045892);;	--	--	--	--	--	Negative elongation factor C/D-like OS=Sus scrofa OX=9823 PE=3 SV=1	--	--	lysosome-associated membrane glycoprotein 3 isoform X1 [Sus scrofa]
NewGene_482	--	--	--	--	--	--	--	--	Uncharacterized protein OS=Sus scrofa OX=9823 PE=4 SV=1	--	--	--
NewGene_8523	--	--	Cellular Component: integral component of membrane (GO:0016021);;	--	--	--	--	--	Uncharacterized protein OS=Muntiacus muntjak OX=9888 GN=FD754_001460 PE=4 SV=1	--	--	hypothetical protein FD755_000617 [Muntiacus reevesi]
NewGene_7233	--	--	--	--	--	--	--	--	--	--	--	A-kinase-interacting protein 1 isoform X1 [Sus scrofa]
NewGene_10515	--	--	--	--	--	--	--	--	Uncharacterized protein OS=Sus scrofa OX=9823 PE=4 SV=1	--	--	LINE-1 retrotransposable element ORF2 protein [Camelus dromedarius]
NewGene_257	--	--	Molecular Function: calcium ion binding (GO:0005509);; Cellular Component: integral component of membrane (GO:0016021);;	K20049|2.29e-28|etl:114065861|K20049 low-density lipoprotein receptor-related protein 1B | (RefSeq) LRP1B; low-density lipoprotein receptor-related protein 1B isoform X1	[T]	Signal transduction mechanisms	--	--	low-density lipoprotein receptor-related protein 1B isoform X4 OS=Delphinapterus leucas OX=9749 GN=LRP1B PE=3 SV=1	T	Signal transduction mechanisms	low-density lipoprotein receptor-related protein 1B isoform X4 [Delphinapterus leucas]
NewGene_9346	--	--	--	--	--	--	--	--	DUF1725 domain-containing protein OS=Sus scrofa OX=9823 PE=4 SV=1	--	--	--
NewGene_2224	--	--	--	K09228|1.06e-08|dle:111166140|K09228 KRAB domain-containing zinc finger protein | (RefSeq) zinc finger protein 177-like isoform X1	--	--	--	LINE-1 reverse transcriptase homolog OS=Nycticebus coucang OX=9470 PE=4 SV=1	Reverse transcriptase domain-containing protein OS=Sus scrofa OX=9823 PE=4 SV=1	--	--	hypothetical protein mRhiFer1_008791 [Rhinolophus ferrumequinum]
NewGene_2542	--	--	Biological Process: response to hypoxia (GO:0001666);; Biological Process: hematopoietic progenitor cell differentiation (GO:0002244);; Biological Process: regulation of gene expression (GO:0010468);; Biological Process: iron-sulfur cluster assembly (GO:0016226);; Biological Process: oxygen homeostasis (GO:0032364);; Cellular Component: CIA complex (GO:0097361);;	--	--	--	--	--	Fe_hyd_SSU domain-containing protein OS=Sus scrofa OX=9823 GN=CIAO3 PE=3 SV=3	--	--	--
NewGene_4082	--	--	Biological Process: intracellular signal transduction (GO:0035556);;	--	--	--	--	--	Phorbol-ester/DAG-type domain-containing protein OS=Sus scrofa OX=9823 GN=DEF8 PE=4 SV=1	--	--	--
NewGene_10273	--	--	--	--	--	--	--	--	Uncharacterized protein OS=Sus scrofa OX=9823 PE=4 SV=1	--	--	LORF2 protein, partial [Crocuta crocuta]
NewGene_6419	--	--	--	K10784|7.34e-20|ecb:111767719|K10784 T cell receptor alpha chain V region | (RefSeq) uncharacterized protein LOC111767719	--	--	Immunoglobulin V-set domain	--	T cell receptor alpha variable 5 OS=Lynx canadensis OX=61383 GN=TRAV5 PE=4 SV=1	S	Function unknown	T cell receptor alpha chain, partial [Sus scrofa]
NewGene_698	--	--	--	--	--	--	--	--	Coiled-coil domain containing 195 OS=Sus scrofa OX=9823 GN=CCDC195 PE=4 SV=1	--	--	hypothetical protein EI555_019391 [Monodon monoceros]
NewGene_9526	--	--	Molecular Function: selenium binding (GO:0008430);;	--	--	--	--	--	Selenium-binding protein 1 isoform 3 OS=Sus scrofa OX=9823 PE=3 SV=1	--	--	--
NewGene_10652	--	--	Molecular Function: protein binding (GO:0005515);; Cellular Component: cellular_component (GO:0005575);; Cellular Component: intracellular (GO:0005622);; Cellular Component: obsolete cell (GO:0005623);; Cellular Component: microtubule organizing center (GO:0005815);; Cellular Component: cytoskeleton (GO:0005856);; Cellular Component: cilium (GO:0005929);; Biological Process: organelle organizatio…	K14963|1.36e-91|ssc:100627452|K14963 COMPASS component SWD3 | (RefSeq) WDR5B; WD repeat-containing protein 5B	[R]	General function prediction only	WD domain, G-beta repeat	WD repeat-containing protein 5B OS=Pongo abelii OX=9601 PE=2 SV=1	WD repeat-containing protein 5B OS=Camelus ferus OX=419612 GN=CB1_001278025 PE=3 SV=1	S	Function unknown	WD repeat-containing protein 5B [Sus scrofa]
NewGene_8888	--	--	--	K15902|1.25e-21|oor:101276746|K15902 EKC/KEOPS complex subunit PCC1/LAGE3 | (RefSeq) LAGE3; EKC/KEOPS complex subunit LAGE3	--	--	Transcription factor Pcc1	--	Uncharacterized protein OS=Sus scrofa OX=9823 PE=3 SV=1	S	Function unknown	uncharacterized protein LOC100737597 [Sus scrofa]
NewGene_8063	--	--	--	K22858|0.0|ssc:110258246|K22858 protein JBTS26 | (RefSeq) protein KIAA0556-like	--	--	Domain of unknown function (DUF4457)	--	Protein KIAA0556 OS=Sus scrofa OX=9823 PE=4 SV=1	S	Function unknown	protein KIAA0556-like, partial [Sus scrofa]
NewGene_11253	--	--	--	K06553|1.33e-44|asn:102375206|K06553 pre-B lymphocyte gene | (RefSeq) uncharacterized protein LOC102375206	--	--	Immunoglobulin V-set domain	--	Ig-like domain-containing protein OS=Sus scrofa OX=9823 PE=4 SV=1	S	Function unknown	PREDICTED: uncharacterized protein LOC107509383 [Rousettus aegyptiacus]
NewGene_5838	--	--	Cellular Component: integral component of membrane (GO:0016021);;	--	--	--	--	--	Kazal-like domain-containing protein OS=Sus scrofa OX=9823 PE=4 SV=1	--	--	--
NewGene_8656	--	--	Biological Process: resolution of meiotic recombination intermediates (GO:0000712);; Cellular Component: central element (GO:0000801);; Biological Process: meiotic gene conversion (GO:0006311);; Biological Process: male meiosis chromosome segregation (GO:0007060);; Biological Process: synaptonemal complex assembly (GO:0007130);; Biological Process: reciprocal meiotic recombination (GO:0007131);; …	--	[S]	Function unknown	--	--	Uncharacterized protein OS=Sus scrofa OX=9823 GN=TEX11 PE=4 SV=2	S	Function unknown	testis-expressed protein 11 [Sus scrofa]
NewGene_996	--	--	--	K13293|9.94e-50|ecb:100051344|K13293 cAMP-specific phosphodiesterase 4 [EC:3.1.4.53] | (RefSeq) PDE4D; cAMP-specific 3',5'-cyclic phosphodiesterase 4D	--	--	--	--	Phosphodiesterase 4D, cAMP-specific (Fragment) OS=Neovison vison OX=452646 GN=D6RIG1 PE=2 SV=1	--	--	PREDICTED: cAMP-specific 3',5'-cyclic phosphodiesterase 4D-like [Equus asinus]
NewGene_5323	--	--	Biological Process: carbohydrate metabolic process (GO:0005975);; Biological Process: protein glycosylation (GO:0006486);; Molecular Function: galactoside 2-alpha-L-fucosyltransferase activity (GO:0008107);; Cellular Component: Golgi cisterna membrane (GO:0032580);;	K00718|1.16e-205|ssc:397138|K00718 galactoside 2-L-fucosyltransferase 1/2 [EC:2.4.1.69] | (RefSeq) FUT1; galactoside 2-alpha-L-fucosyltransferase 1	--	--	Glycosyl transferase family 11	Galactoside alpha-(1,2)-fucosyltransferase 1 OS=Sus scrofa OX=9823 GN=FUT1 PE=2 SV=2	L-Fucosyltransferase OS=Sus scrofa OX=9823 GN=FUT1 PE=3 SV=1	G	Carbohydrate transport and metabolism	galactoside alpha-(1,2)-fucosyltransferase 1 [Sus scrofa]
NewGene_6266	--	--	Molecular Function: selenium binding (GO:0008430);;	--	--	--	--	--	Selenium-binding protein 1 isoform 3 OS=Sus scrofa OX=9823 PE=3 SV=1	--	--	--
NewGene_1658	--	--	Molecular Function: ligase activity (GO:0016874);;	K06927|1.08e-30|dle:111181579|K06927 diphthine-ammonia ligase [EC:6.3.1.14] | (RefSeq) DPH6; LOW QUALITY PROTEIN: diphthine--ammonia ligase	--	--	--	--	ATP-binding domain-containing protein 4 OS=Delphinapterus leucas OX=9749 GN=DPH6 PE=3 SV=1	--	--	LOW QUALITY PROTEIN: diphthine--ammonia ligase [Delphinapterus leucas]
NewGene_10132	--	--	Cellular Component: integral component of membrane (GO:0016021);;	K04257|3.33e-06|tup:106733730|K04257 olfactory receptor | (RefSeq) olfactory receptor 4C16-like	--	--	--	--	Uncharacterized protein OS=Sus scrofa OX=9823 PE=4 SV=1	--	--	hypothetical protein FD755_005302 [Muntiacus reevesi]
NewGene_4062	--	--	--	--	--	--	--	--	--	--	--	oleosin-B6-like isoform X1 [Sus scrofa]
NewGene_1399	--	--	--	--	--	--	--	--	Uncharacterized protein OS=Sus scrofa OX=9823 PE=4 SV=1	--	--	uncharacterized protein LOC110255939 isoform X4 [Sus scrofa]
NewGene_3649	--	--	Cellular Component: integral component of membrane (GO:0016021);;	--	--	--	--	--	Uncharacterized protein OS=Sus scrofa OX=9823 PE=4 SV=1	--	--	hypothetical protein HJG59_011127 [Molossus molossus]
NewGene_8085	--	--	Biological Process: response to acid chemical (GO:0001101);; Biological Process: formation of primary germ layer (GO:0001704);; Biological Process: endoderm formation (GO:0001706);; Molecular Function: molecular_function (GO:0003674);; Molecular Function: binding (GO:0005488);; Molecular Function: protein binding (GO:0005515);; Cellular Component: cellular_component (GO:0005575);; Cellular Compon…	K06238|2.79e-59|ssc:100623720|K06238 collagen type VI alpha | (RefSeq) collagen alpha-1(VI) chain	[W]	Extracellular structures	--	--	Uncharacterized protein OS=Sus scrofa OX=9823 GN=COL6A1 PE=1 SV=1	W	Extracellular structures	collagen alpha-1(VI) chain [Sus scrofa]
NewGene_2295	--	--	--	--	--	--	--	--	DUF1725 domain-containing protein OS=Sus scrofa OX=9823 PE=4 SV=1	--	--	Hypothetical predicted protein, partial [Lynx pardinus]
NewGene_5098	--	--	--	K09228|2.18e-10|dle:111166140|K09228 KRAB domain-containing zinc finger protein | (RefSeq) zinc finger protein 177-like isoform X1	--	--	--	LINE-1 reverse transcriptase homolog OS=Nycticebus coucang OX=9470 PE=4 SV=1	Reverse transcriptase domain-containing protein OS=Sus scrofa OX=9823 PE=4 SV=1	--	--	hypothetical protein FD754_025189 [Muntiacus muntjak]
NewGene_796	--	--	--	--	--	--	--	--	Uncharacterized protein OS=Sus scrofa OX=9823 GN=COL12A1 PE=1 SV=1	--	--	--
NewGene_11437	--	--	--	--	--	--	--	--	Tnp_22_trimer domain-containing protein OS=Sus scrofa OX=9823 PE=4 SV=1	--	--	hypothetical protein mRhiFer1_008659 [Rhinolophus ferrumequinum]
NewGene_9906	--	--	Molecular Function: nucleic acid binding (GO:0003676);; Molecular Function: RNA-DNA hybrid ribonuclease activity (GO:0004523);; Biological Process: DNA integration (GO:0015074);;	K09228|9.51e-22|rno:100912294|K09228 KRAB domain-containing zinc finger protein | (RefSeq) zinc finger protein 709-like	[R]	General function prediction only	Murine leukemia virus (MLV) integrase (IN) C-terminal domain	--	Ribonuclease H OS=Sus scrofa OX=9823 PE=4 SV=1	O	Posttranslational modification, protein turnover, chaperones	uncharacterized protein LOC110256933 [Sus scrofa]
NewGene_3496	--	--	--	--	--	--	--	--	Uncharacterized protein OS=Sus scrofa OX=9823 GN=C4H8orf33 PE=3 SV=3	--	--	UPF0488 protein C8orf33 homolog isoform X2 [Sus scrofa]
NewGene_298	--	--	--	K01530|1.98e-06|ssc:100624673|K01530 phospholipid-translocating ATPase [EC:7.6.2.1] | (RefSeq) ATP11B; probable phospholipid-transporting ATPase IF isoform X1	--	--	--	--	Kazal-like domain-containing protein OS=Sus scrofa OX=9823 GN=SPINK13 PE=4 SV=1	--	--	cullin-7 isoform X1 [Sus scrofa]
NewGene_1393	--	--	--	--	--	--	--	--	Uncharacterized protein OS=Sus scrofa OX=9823 PE=4 SV=1	--	--	cullin-7 isoform X1 [Sus scrofa]
NewGene_2554	--	--	Cellular Component: integral component of membrane (GO:0016021);;	--	--	--	--	--	Uncharacterized protein OS=Sus scrofa OX=9823 PE=4 SV=1	--	--	hypothetical protein mPipKuh1_010307 [Pipistrellus kuhlii]
NewGene_6476	--	--	--	--	--	--	--	--	--	--	--	uncharacterized protein LOC113607635 [Lagenorhynchus obliquidens]
NewGene_7986	--	--	Cellular Component: integral component of membrane (GO:0016021);;	--	--	--	--	--	Uncharacterized protein OS=Sus scrofa OX=9823 PE=4 SV=1	--	--	hypothetical protein Cadr_000015692 [Camelus dromedarius]
NewGene_5840	--	--	Molecular Function: calcium ion binding (GO:0005509);; Cellular Component: endoplasmic reticulum (GO:0005783);; Biological Process: protein folding (GO:0006457);; Molecular Function: unfolded protein binding (GO:0051082);;	K08057|1.36e-08|bom:102282354|K08057 calreticulin | (RefSeq) calreticulin-like	--	--	--	--	Uncharacterized protein OS=Capra hircus OX=9925 PE=3 SV=1	--	--	calreticulin-like [Sus scrofa]
NewGene_1340	--	--	Biological Process: intracellular protein transport (GO:0006886);; Biological Process: vesicle-mediated transport (GO:0016192);; Cellular Component: clathrin adaptor complex (GO:0030131);;	--	--	--	--	--	AP-2 complex subunit alpha-2 isoform 1-like OS=Sus scrofa OX=9823 PE=4 SV=1	--	--	--
NewGene_4895	--	--	--	--	--	--	--	--	--	--	--	uncharacterized protein LOC100620498 isoform X8 [Sus scrofa]
NewGene_8028	--	--	Molecular Function: G protein-coupled receptor activity (GO:0004930);; Molecular Function: olfactory receptor activity (GO:0004984);; Cellular Component: plasma membrane (GO:0005886);; Cellular Component: integral component of membrane (GO:0016021);;	K04257|2.22e-119|ssc:100157955|K04257 olfactory receptor | (RefSeq) olfactory receptor 4K13-like	--	--	Olfactory receptor	Olfactory receptor-like protein DTMT OS=Canis lupus familiaris OX=9615 PE=3 SV=1	Olfactory receptor OS=Sus scrofa OX=9823 PE=3 SV=1	T	Signal transduction mechanisms	olfactory receptor 4K13-like [Sus scrofa]
NewGene_8847	--	--	Molecular Function: mechanosensitive ion channel activity (GO:0008381);; Cellular Component: integral component of membrane (GO:0016021);;	--	--	--	--	--	Uncharacterized protein OS=Muntiacus muntjak OX=9888 GN=FD754_021111 PE=4 SV=1	--	--	hypothetical protein FD754_021111 [Muntiacus muntjak]
NewGene_394	--	--	--	--	--	--	--	--	Uncharacterized protein OS=Sus scrofa OX=9823 GN=LOC100524999 PE=3 SV=1	--	--	--
NewGene_45	--	--	Cellular Component: integral component of membrane (GO:0016021);;	--	--	--	--	--	Uncharacterized protein OS=Sus scrofa OX=9823 PE=4 SV=1	--	--	CREB-regulated transcription coactivator 2 isoform X3 [Sus scrofa]
NewGene_6487	--	--	Molecular Function: cAMP-dependent protein kinase activity (GO:0004691);; Molecular Function: guanyl-nucleotide exchange factor activity (GO:0005085);; Biological Process: regulation of Rho protein signal transduction (GO:0035023);; Biological Process: intracellular signal transduction (GO:0035556);; Molecular Function: metal ion binding (GO:0046872);;	K16529|0.0|bacu:103012476|K16529 A-kinase anchor protein 13 | (RefSeq) AKAP13; A-kinase anchoring protein 13	[T]	Signal transduction mechanisms	--	--	Uncharacterized protein OS=Sus scrofa OX=9823 GN=AKAP13 PE=4 SV=1	T	Signal transduction mechanisms	A-kinase anchor protein 13 isoform X2 [Sus scrofa]
NewGene_4937	--	--	Molecular Function: antiporter activity (GO:0015297);; Cellular Component: integral component of membrane (GO:0016021);; Molecular Function: xenobiotic transmembrane transporter activity (GO:0042910);;	--	--	--	--	--	Multidrug and toxin extrusion protein OS=Sus scrofa OX=9823 PE=3 SV=1	--	--	--
NewGene_8111	--	--	--	--	--	--	--	--	Uncharacterized protein OS=Sus scrofa OX=9823 PE=4 SV=1	--	--	--
NewGene_9915	--	--	Cellular Component: integral component of membrane (GO:0016021);;	--	--	--	--	--	Uncharacterized protein OS=Sus scrofa OX=9823 PE=4 SV=1	--	--	--
NewGene_11442	--	--	Cellular Component: integral component of membrane (GO:0016021);; Molecular Function: signaling receptor activity (GO:0038023);;	K20909|1.57e-45|bacu:103003954|K20909 anthrax toxin receptor | (RefSeq) anthrax toxin receptor-like	--	--	Anthrax receptor extracellular domain	--	Anth_Ig domain-containing protein OS=Sus scrofa OX=9823 PE=4 SV=1	S	Function unknown	cell wall protein DAN4-like [Sus scrofa]
NewGene_7618	--	--	--	--	--	--	--	--	MaoC-like domain-containing protein OS=Sus scrofa OX=9823 GN=HTD2 PE=4 SV=1	--	--	--
NewGene_6281	--	--	--	--	--	--	--	--	Uncharacterized protein OS=Sus scrofa OX=9823 PE=4 SV=1	--	--	--
NewGene_7213	--	--	Cellular Component: cytoplasm (GO:0005737);;	--	--	--	Domain of unknown function (DUF4464)	Cilia- and flagella-associated protein 299 OS=Bos taurus OX=9913 GN=CFAP299 PE=2 SV=1	Cilia- and flagella-associated protein 299 OS=Sus scrofa OX=9823 GN=CFAP299 PE=4 SV=1	S	Function unknown	uncharacterized protein C4orf22 homolog isoform X2 [Sus scrofa]
NewGene_8222	--	--	--	--	--	--	NUT protein	--	NUT domain-containing protein OS=Sus scrofa OX=9823 GN=LOC100514433 PE=3 SV=1	S	Function unknown	NUT family member 2G [Sus scrofa]
NewGene_7807	--	--	--	--	--	--	--	--	Uncharacterized protein OS=Sus scrofa OX=9823 PE=4 SV=1	S	Function unknown	putative C-type lectin domain family 20 member A [Camelus ferus]
NewGene_8640	--	--	--	K08857|1.01e-09|ssc:106504146|K08857 NIMA (never in mitosis gene a)-related kinase 1/4/5 [EC:2.7.11.1] | (RefSeq) NEK4; serine/threonine-protein kinase Nek4 isoform X1	--	--	--	--	Uncharacterized protein OS=Sus scrofa OX=9823 PE=4 SV=1	--	--	uncharacterized protein LOC110255939 isoform X4 [Sus scrofa]
NewGene_1077	--	--	--	--	--	--	--	--	Uncharacterized protein OS=Sus scrofa OX=9823 PE=4 SV=1	--	--	hypothetical protein M91_10472 [Bos mutus]
NewGene_405	--	--	--	K09228|1.56e-10|dle:111166140|K09228 KRAB domain-containing zinc finger protein | (RefSeq) zinc finger protein 177-like isoform X1	--	--	--	LINE-1 reverse transcriptase homolog OS=Nycticebus coucang OX=9470 PE=4 SV=1	Reverse transcriptase domain-containing protein OS=Sus scrofa OX=9823 PE=4 SV=1	--	--	hypothetical protein mPipKuh1_010795 [Pipistrellus kuhlii]
NewGene_7686	--	--	--	--	--	--	--	--	Uncharacterized protein OS=Sus scrofa OX=9823 PE=4 SV=1	--	--	--
NewGene_11357	--	--	Molecular Function: DNA binding (GO:0003677);; Molecular Function: RNA binding (GO:0003723);; Biological Process: regulation of transcription by RNA polymerase II (GO:0006357);; Biological Process: RNA processing (GO:0006396);;	K12886|1.13e-138|chx:100861302|K12886 heterogeneous nuclear ribonucleoprotein K | (RefSeq) HNRNPK; heterogeneous nuclear ribonucleoprotein K	[AR]	--	ROKNT (NUC014) domain	Heterogeneous nuclear ribonucleoprotein K OS=Bos taurus OX=9913 GN=HNRNPK PE=2 SV=1	Heterogeneous nuclear ribonucleoprotein K OS=Capra hircus OX=9925 GN=HNRNPK PE=4 SV=1	K	Transcription	heterogeneous nuclear ribonucleoprotein K [Capra hircus]
NewGene_6252	--	--	--	--	--	--	--	--	Uncharacterized protein OS=Sus scrofa OX=9823 PE=4 SV=1	--	--	--
NewGene_3962	--	--	Molecular Function: cytokine activity (GO:0005125);; Molecular Function: cytokine receptor binding (GO:0005126);; Cellular Component: extracellular space (GO:0005615);; Biological Process: defense response to virus (GO:0051607);;	K05414|1.69e-63|ssc:100154938|K05414 interferon alpha | (RefSeq) IFN-ALPHA-17; uncharacterized protein LOC100154938 precursor	--	--	Interferon alpha/beta domain	Interferon alpha-1 OS=Sus scrofa OX=9823 PE=3 SV=1	Uncharacterized protein OS=Sus scrofa OX=9823 PE=3 SV=1	O	Posttranslational modification, protein turnover, chaperones	interferon alpha, partial [Sus scrofa]
NewGene_1579	--	--	--	--	--	--	--	--	Envelope glycoprotein (Fragment) OS=Sus scrofa OX=9823 GN=env PE=4 SV=1	S	Function unknown	envelope glycoprotein, partial [Sus scrofa]
NewGene_11087	--	--	Cellular Component: nucleus (GO:0005634);; Biological Process: DNA replication (GO:0006260);;	--	--	--	--	--	GINS complex subunit 2 OS=Sus scrofa OX=9823 PE=3 SV=1	--	--	--
NewGene_1134	--	--	Cellular Component: integral component of membrane (GO:0016021);; Molecular Function: semaphorin receptor binding (GO:0030215);;	K06841|1.34e-239|ssc:100737194|K06841 semaphorin 5 | (RefSeq) SEMA5A; LOW QUALITY PROTEIN: semaphorin-5A	[T]	Signal transduction mechanisms	Thrombospondin type 1 domain	--	Semaphorin-5A OS=Sus scrofa OX=9823 PE=4 SV=1	T	Signal transduction mechanisms	hypothetical protein HPG69_003471 [Diceros bicornis minor]
NewGene_5645	--	--	Cellular Component: nucleus (GO:0005634);; Biological Process: regulation of transcription, DNA-templated (GO:0006355);; Molecular Function: zinc ion binding (GO:0008270);;	--	--	--	--	--	lethal(3)malignant brain tumor-like protein 4 OS=Lipotes vexillifer OX=118797 GN=L3MBTL4 PE=4 SV=1	K	Transcription	PREDICTED: lethal(3)malignant brain tumor-like protein 4 [Lipotes vexillifer]
NewGene_6592	--	--	Molecular Function: calcium ion binding (GO:0005509);;	--	--	--	--	--	Uncharacterized protein OS=Sus scrofa OX=9823 GN=EFCAB11 PE=4 SV=1	--	--	EF-hand calcium-binding domain-containing protein 11 isoform X4 [Sus scrofa]
NewGene_9907	--	--	--	--	--	--	--	--	Uncharacterized protein OS=Sus scrofa OX=9823 PE=4 SV=1	--	--	hypothetical protein HJG60_012242 [Phyllostomus discolor]
NewGene_8663	--	--	Cellular Component: cellular_component (GO:0005575);; Cellular Component: intracellular (GO:0005622);; Cellular Component: obsolete cell (GO:0005623);; Cellular Component: nucleus (GO:0005634);; Biological Process: nucleobase-containing compound metabolic process (GO:0006139);; Biological Process: DNA metabolic process (GO:0006259);; Biological Process: DNA modification (GO:0006304);; Biological …	--	[S]	Function unknown	SprT-like family	--	acidic repeat-containing protein OS=Lipotes vexillifer OX=118797 GN=ACRC PE=4 SV=1	S	Function unknown	acidic repeat-containing protein [Sus scrofa]
NewGene_9278	--	--	--	--	--	--	--	LINE-1 reverse transcriptase homolog OS=Nycticebus coucang OX=9470 PE=4 SV=1	Uncharacterized protein OS=Sus scrofa OX=9823 PE=4 SV=1	--	--	endonuclease/reverse transcriptase [Sus scrofa]
NewGene_11380	--	--	Cellular Component: integral component of membrane (GO:0016021);;	--	--	--	--	--	Uncharacterized protein OS=Sus scrofa OX=9823 PE=4 SV=1	--	--	--
NewGene_1351	--	--	Cellular Component: cytoskeleton (GO:0005856);; Molecular Function: cytoskeletal protein binding (GO:0008092);;	--	--	--	--	--	FERM domain-containing protein OS=Sus scrofa OX=9823 GN=EPB41L4B PE=4 SV=2	--	--	lysosome-associated membrane glycoprotein 3 isoform X1 [Sus scrofa]
NewGene_8043	--	--	Cellular Component: cytoskeleton (GO:0005856);; Molecular Function: cytoskeletal protein binding (GO:0008092);;	--	--	--	--	--	FERM domain-containing protein OS=Sus scrofa OX=9823 GN=EPB41L4B PE=4 SV=2	--	--	cullin-7 isoform X1 [Sus scrofa]
NewGene_5422	--	--	--	--	--	--	--	--	--	--	--	hypothetical protein HPG69_012591 [Diceros bicornis minor]
NewGene_9326	--	--	Biological Process: cell morphogenesis (GO:0000902);;	--	--	--	--	--	protein furry homolog isoform X4 OS=Vulpes vulpes OX=9627 GN=FRY PE=4 SV=1	S	Function unknown	protein furry homolog isoform X8 [Canis lupus dingo]
NewGene_9034	--	--	--	--	--	--	--	--	--	--	--	uncharacterized protein LOC102162747 isoform X1 [Sus scrofa]
NewGene_10726	--	--	--	--	--	--	--	--	Uncharacterized protein OS=Sus scrofa OX=9823 PE=4 SV=1	S	Function unknown	LIN1 transcriptase, partial [Crocuta crocuta]
NewGene_8258	--	--	--	--	--	--	--	--	Uncharacterized protein OS=Sus scrofa OX=9823 PE=4 SV=1	--	--	--
NewGene_545	--	--	--	K12567|1.63e-61|ecb:100053844|K12567 titin [EC:2.7.11.1] | (RefSeq) TTN; titin isoform X1	[Z]	Cytoskeleton	Immunoglobulin I-set domain	--	Titin OS=Sus scrofa OX=9823 PE=4 SV=1	T	Signal transduction mechanisms	titin, partial [Leptonychotes weddellii]
NewGene_6461	--	--	Molecular Function: RNA binding (GO:0003723);; Cellular Component: cytosolic large ribosomal subunit (GO:0022625);;	--	--	--	--	--	60S ribosomal protein L7a OS=Muntiacus muntjak OX=9888 GN=FD754_018518 PE=3 SV=1	--	--	hypothetical protein FD754_018518 [Muntiacus muntjak]
NewGene_5142	--	--	Molecular Function: calcium ion binding (GO:0005509);;	--	--	--	--	--	Uncharacterized protein OS=Sus scrofa OX=9823 PE=4 SV=1	--	--	--
NewGene_5871	--	--	--	--	--	--	--	--	Uncharacterized protein OS=Sus scrofa OX=9823 PE=4 SV=1	--	--	cullin-7 isoform X1 [Sus scrofa]
NewGene_1804	--	--	Molecular Function: structural constituent of ribosome (GO:0003735);; Biological Process: translation (GO:0006412);; Cellular Component: large ribosomal subunit (GO:0015934);;	--	--	--	--	--	Uncharacterized protein (Fragment) OS=Cervus elaphus hippelaphus OX=46360 GN=Celaphus_00017952 PE=3 SV=1	J	Translation, ribosomal structure and biogenesis	hypothetical protein Celaphus_00017952, partial [Cervus elaphus hippelaphus]
NewGene_7303	--	--	--	--	--	--	--	--	Uncharacterized protein OS=Sus scrofa OX=9823 PE=4 SV=1	--	--	--
NewGene_5405	--	--	--	--	--	--	--	--	Uncharacterized protein OS=Sus scrofa OX=9823 PE=4 SV=1	--	--	--
NewGene_11153	--	--	Cellular Component: integral component of membrane (GO:0016021);;	--	--	--	--	--	Uncharacterized protein OS=Sus scrofa OX=9823 PE=4 SV=1	--	--	--
NewGene_7263	--	--	Molecular Function: microtubule motor activity (GO:0003777);; Biological Process: microtubule-based movement (GO:0007018);;	--	--	--	--	--	Uncharacterized protein OS=Sus scrofa OX=9823 PE=4 SV=1	Z	Cytoskeleton	LOW QUALITY PROTEIN: dynein heavy chain domain-containing protein 1 [Sus scrofa]
NewGene_10323	--	--	--	--	--	--	--	LINE-1 reverse transcriptase homolog OS=Nycticebus coucang OX=9470 PE=4 SV=1	Uncharacterized protein OS=Sus scrofa OX=9823 PE=4 SV=1	--	--	endonuclease/reverse transcriptase [Sus scrofa]
NewGene_8617	--	--	--	--	--	--	Protein of unknown function (DUF1725)	LINE-1 reverse transcriptase homolog OS=Nycticebus coucang OX=9470 PE=4 SV=1	DUF1725 domain-containing protein OS=Sus scrofa OX=9823 PE=4 SV=1	--	--	endonuclease/reverse transcriptase [Sus scrofa]
NewGene_9975	--	--	--	--	--	--	Collagen triple helix repeat (20 copies)	--	--	--	--	--
NewGene_8126	--	--	--	--	--	--	--	--	Reverse transcriptase domain-containing protein OS=Sus scrofa OX=9823 PE=4 SV=1	--	--	--
NewGene_8343	--	--	Biological Process: regulation of transcription, DNA-templated (GO:0006355);; Biological Process: spermatogenesis (GO:0007283);; Molecular Function: protein dimerization activity (GO:0046983);; Biological Process: oogenesis (GO:0048477);;	K22495|1.88e-33|ssc:100519291|K22495 spermatogenesis- and oogenesis-specific basic helix-loop-helix-containing protein 1 | (RefSeq) SOHLH1; LOW QUALITY PROTEIN: spermatogenesis- and oogenesis-specific basic helix-loop-helix-containing protein 1	--	--	--	--	BHLH domain-containing protein OS=Sus scrofa OX=9823 GN=SOHLH1 PE=4 SV=1	K	Transcription	LOW QUALITY PROTEIN: spermatogenesis- and oogenesis-specific basic helix-loop-helix-containing protein 1 [Sus scrofa]
NewGene_6320	--	--	--	K17299|3.18e-31|pon:100450610|K17299 POTE ankyrin domain family protein | (RefSeq) POTE ankyrin domain family member A	--	--	CCDC144C protein coiled-coil region	--	ANK_REP_REGION domain-containing protein OS=Sus scrofa OX=9823 GN=LOC100516390 PE=4 SV=1	S	Function unknown	PREDICTED: ankyrin repeat domain-containing protein 26, partial [Equus przewalskii]
NewGene_7376	--	--	--	--	--	--	--	LINE-1 reverse transcriptase homolog OS=Nycticebus coucang OX=9470 PE=4 SV=1	Reverse transcriptase domain-containing protein OS=Sus scrofa OX=9823 PE=4 SV=1	S	Function unknown	hypothetical protein HJG60_008237 [Phyllostomus discolor]
NewGene_9711	--	--	Molecular Function: NAD+ kinase activity (GO:0003951);; Molecular Function: diacylglycerol kinase activity (GO:0004143);; Molecular Function: ATP binding (GO:0005524);; Biological Process: protein kinase C-activating G protein-coupled receptor signaling pathway (GO:0007205);; Cellular Component: integral component of membrane (GO:0016021);; Biological Process: intracellular signal transduction (G…	--	--	--	--	--	Diacylglycerol kinase OS=Sus scrofa OX=9823 PE=3 SV=1	--	--	--
NewGene_3067	--	--	--	--	--	--	Domain of unknown function (DUF4599)	--	Uncharacterized protein OS=Sus scrofa OX=9823 PE=4 SV=1	S	Function unknown	putative spermatogenesis-associated protein 31C2 [Physeter catodon]
NewGene_7004	--	--	Molecular Function: DNA binding (GO:0003677);; Cellular Component: nucleus (GO:0005634);;	K11293|7.12e-10|epz:103564619|K11293 protein HIRA/HIR1 | (RefSeq) protein HIRA	[BD]	--	--	--	Uncharacterized protein OS=Sus scrofa OX=9823 PE=4 SV=1	--	--	PREDICTED: tigger transposable element-derived protein 1-like [Myotis brandtii]
NewGene_322	--	--	Biological Process: regulation of actin filament polymerization (GO:0030833);; Molecular Function: Rac GTPase binding (GO:0048365);;	K05749|6.28e-280|mpah:110316336|K05749 cytoplasmic FMR1 interacting protein | (RefSeq) Cyfip1; cytoplasmic FMR1-interacting protein 1	[R]	General function prediction only	Protein of unknown function (DUF1394)	Cytoplasmic FMR1-interacting protein 2 OS=Pongo abelii OX=9601 GN=CYFIP2 PE=2 SV=1	Cytoplasmic FMR1-interacting protein 1 OS=Sus scrofa OX=9823 PE=4 SV=1	S	Function unknown	cytoplasmic FMR1 interacting protein 1 [Rousettus aegyptiacus]
NewGene_6236	--	--	--	--	--	--	--	--	Uncharacterized protein (Fragment) OS=Monodon monoceros OX=40151 GN=EI555_018275 PE=4 SV=1	--	--	hypothetical protein HPG69_002485, partial [Diceros bicornis minor]
NewGene_3290	--	--	Molecular Function: translation elongation factor activity (GO:0003746);; Cellular Component: nucleus (GO:0005634);; Biological Process: negative regulation of transcription, DNA-templated (GO:0045892);;	--	--	--	--	--	Negative elongation factor C/D-like OS=Sus scrofa OX=9823 PE=3 SV=1	--	--	cullin-7 isoform X1 [Sus scrofa]
NewGene_10813	--	--	Cellular Component: integral component of membrane (GO:0016021);;	--	--	--	--	--	Uncharacterized protein OS=Sus scrofa OX=9823 PE=4 SV=1	--	--	hypothetical protein FD755_025814, partial [Muntiacus reevesi]
NewGene_5839	--	--	Cellular Component: integral component of membrane (GO:0016021);;	--	--	--	--	--	Kazal-like domain-containing protein OS=Sus scrofa OX=9823 PE=4 SV=1	--	--	--
NewGene_2352	--	--	Cellular Component: integral component of membrane (GO:0016021);;	--	--	--	--	--	Uncharacterized protein OS=Sus scrofa OX=9823 PE=4 SV=1	--	--	hypothetical protein G4228_010023 [Cervus hanglu yarkandensis]
NewGene_10431	--	--	--	--	--	--	Leucine Rich repeat	--	Uncharacterized protein OS=Lynx pardinus OX=191816 GN=LYPA_23C003485 PE=4 SV=1	--	--	uncharacterized protein LOC100515582 isoform X1 [Sus scrofa]
NewGene_4828	--	--	Molecular Function: 1-phosphatidylinositol binding (GO:0005545);; Cellular Component: early endosome (GO:0005769);; Cellular Component: cytosol (GO:0005829);; Cellular Component: serine-pyruvate aminotransferase complex (GO:0005969);; Biological Process: endocytosis (GO:0006897);; Biological Process: vesicle fusion (GO:0006906);; Cellular Component: extrinsic component of plasma membrane (GO:0019…	K12478|1.06e-27|mna:107538909|K12478 early endosome antigen 1 | (RefSeq) EEA1; early endosome antigen 1 isoform X1	--	--	--	--	Uncharacterized protein OS=Rhinopithecus bieti OX=61621 GN=EEA1 PE=4 SV=1	--	--	early endosome antigen 1 [Phyllostomus discolor]
NewGene_238	--	--	Molecular Function: cytokine receptor activity (GO:0004896);; Cellular Component: plasma membrane (GO:0005886);; Cellular Component: integral component of membrane (GO:0016021);; Biological Process: cytokine-mediated signaling pathway (GO:0019221);; Molecular Function: interleukin-20 binding (GO:0042015);;	K05136|3.47e-62|ssc:100622457|K05136 interleukin 20 receptor alpha | (RefSeq) IL20RA; interleukin-20 receptor subunit alpha isoform X2	--	--	--	--	Uncharacterized protein OS=Sus scrofa OX=9823 GN=IL20RA PE=4 SV=3	T	Signal transduction mechanisms	interleukin-20 receptor subunit alpha isoform X3 [Sus scrofa]
NewGene_1611	--	--	Cellular Component: integral component of membrane (GO:0016021);;	--	--	--	--	--	Uncharacterized protein OS=Sus scrofa OX=9823 PE=4 SV=1	--	--	hypothetical protein FD754_002101 [Muntiacus muntjak]
NewGene_6688	--	--	Cellular Component: integral component of membrane (GO:0016021);;	--	--	--	--	--	Uncharacterized protein OS=Sus scrofa OX=9823 PE=4 SV=1	--	--	hypothetical protein FD755_024376 [Muntiacus reevesi]
NewGene_1684	--	--	Cellular Component: integral component of membrane (GO:0016021);;	--	--	--	Domain of unknown function (DUF4730)	--	Uncharacterized protein OS=Sus scrofa OX=9823 PE=4 SV=1	S	Function unknown	small integral membrane protein 30 [Delphinapterus leucas]
NewGene_8195	--	--	--	--	--	--	--	--	Uncharacterized protein OS=Sus scrofa OX=9823 PE=4 SV=1	--	--	LINE-1 retrotransposable element ORF2 protein [Camelus dromedarius]
NewGene_8730	--	--	Molecular Function: insulin receptor binding (GO:0005158);; Biological Process: insulin receptor signaling pathway (GO:0008286);;	K17446|7.14e-15|cdk:105099556|K17446 insulin receptor substrate 4 | (RefSeq) IRS4; LOW QUALITY PROTEIN: insulin receptor substrate 4	--	--	--	--	Insulin receptor substrate 4 OS=Camelus dromedarius OX=9838 GN=Cadr_000002944 PE=4 SV=1	--	--	Insulin receptor substrate 4 [Camelus dromedarius]
NewGene_6317	--	--	--	--	--	--	--	--	Uncharacterized protein OS=Sus scrofa OX=9823 PE=4 SV=1	--	--	hypothetical protein Celaphus_00008184, partial [Cervus elaphus hippelaphus]
NewGene_10847	--	--	Cellular Component: transcription factor TFIIA complex (GO:0005672);; Biological Process: transcription initiation from RNA polymerase II promoter (GO:0006367);;	--	--	--	--	--	Transcription initiation factor IIA gamma chain OS=Sus scrofa OX=9823 PE=4 SV=1	--	--	cullin-7 isoform X1 [Sus scrofa]
NewGene_5358	--	--	Molecular Function: protein kinase activity (GO:0004672);; Molecular Function: ATP binding (GO:0005524);;	--	--	--	--	--	Protein kinase domain-containing protein OS=Sus scrofa OX=9823 PE=4 SV=1	--	--	--
NewGene_4873	--	--	--	--	--	--	--	LINE-1 reverse transcriptase homolog OS=Nycticebus coucang OX=9470 PE=4 SV=1	Uncharacterized protein OS=Sus scrofa OX=9823 PE=4 SV=1	--	--	LINE-1 retrotransposable element ORF2 protein [Camelus dromedarius]
NewGene_8025	--	--	--	--	--	--	--	LINE-1 reverse transcriptase homolog OS=Nycticebus coucang OX=9470 PE=4 SV=1	DUF1725 domain-containing protein OS=Sus scrofa OX=9823 PE=4 SV=1	--	--	LINE-1 retrotransposable element ORF2 protein [Camelus dromedarius]
NewGene_7533	--	--	Cellular Component: nucleus (GO:0005634);; Biological Process: DNA replication (GO:0006260);;	--	--	--	--	--	GINS complex subunit 2 OS=Sus scrofa OX=9823 PE=3 SV=1	--	--	--
NewGene_4661	--	--	Molecular Function: complement component C3a receptor activity (GO:0004876);; Molecular Function: G protein-coupled receptor activity (GO:0004930);; Biological Process: chemotaxis (GO:0006935);; Biological Process: positive regulation of vascular endothelial growth factor production (GO:0010575);; Biological Process: positive regulation of macrophage chemotaxis (GO:0010759);; Cellular Component: …	K04009|2.58e-264|ssc:100625728|K04009 C3a anaphylatoxin chemotactic receptor | (RefSeq) C3AR1; LOW QUALITY PROTEIN: C3a anaphylatoxin chemotactic receptor	--	--	7 transmembrane receptor (rhodopsin family)	C3a anaphylatoxin chemotactic receptor OS=Pongo abelii OX=9601 GN=C3AR1 PE=2 SV=1	C3a anaphylatoxin chemotactic receptor OS=Sus scrofa OX=9823 GN=C3AR1 PE=2 SV=1	T	Signal transduction mechanisms	LOW QUALITY PROTEIN: C3a anaphylatoxin chemotactic receptor [Sus scrofa]
NewGene_9627	--	--	--	--	--	--	--	--	Uncharacterized protein OS=Sus scrofa OX=9823 GN=COL12A1 PE=1 SV=1	--	--	vesicle-trafficking protein SEC22a isoform X4 [Sus scrofa]
NewGene_7999	--	--	Molecular Function: RNA binding (GO:0003723);;	K12741|1.38e-06|dle:111179872|K12741 heterogeneous nuclear ribonucleoprotein A1/A3 | (RefSeq) LOW QUALITY PROTEIN: heterogeneous nuclear ribonucleoprotein A1-like	--	--	--	--	LOW QUALITY PROTEIN: heterogeneous nuclear ribonucleoprotein A1-like OS=Delphinapterus leucas OX=9749 GN=LOC111179872 PE=4 SV=1	--	--	LOW QUALITY PROTEIN: heterogeneous nuclear ribonucleoprotein A1-like [Delphinapterus leucas]
NewGene_10111	--	--	Cellular Component: bicellular tight junction (GO:0005923);;	K05701|1.32e-10|dle:111164686|K05701 tight junction protein 1 | (RefSeq) TJP1; tight junction protein ZO-1 isoform X1	--	--	--	--	tight junction protein ZO-1 isoform X3 OS=Tursiops truncatus OX=9739 GN=TJP1 PE=4 SV=1	--	--	PREDICTED: translation initiation factor IF-2-like [Capra hircus]
NewGene_5362	--	--	Molecular Function: protein kinase activity (GO:0004672);; Molecular Function: ATP binding (GO:0005524);;	--	--	--	--	--	Uncharacterized protein OS=Sus scrofa OX=9823 GN=MARK4 PE=4 SV=1	--	--	cullin-7 isoform X1 [Sus scrofa]
NewGene_8879	--	--	Cellular Component: cellular_component (GO:0005575);; Cellular Component: intracellular (GO:0005622);; Cellular Component: obsolete cell (GO:0005623);; Cellular Component: cytoplasm (GO:0005737);; Cellular Component: endomembrane system (GO:0012505);; Cellular Component: transport vesicle (GO:0030133);; Cellular Component: cytoplasmic vesicle (GO:0031410);; Cellular Component: vesicle (GO:0031982…	--	--	--	TMEM187 protein family	Transmembrane protein 187 OS=Bos taurus OX=9913 GN=TMEM187 PE=2 SV=1	Uncharacterized protein OS=Sus scrofa OX=9823 GN=TMEM187 PE=4 SV=1	S	Function unknown	LOW QUALITY PROTEIN: transmembrane protein 187 [Sus scrofa]
NewGene_283	--	--	Molecular Function: microtubule motor activity (GO:0003777);; Molecular Function: ATP binding (GO:0005524);; Biological Process: microtubule-based movement (GO:0007018);; Molecular Function: microtubule binding (GO:0008017);; Molecular Function: lipid binding (GO:0008289);;	--	--	--	--	--	Uncharacterized protein OS=Sus scrofa OX=9823 PE=3 SV=1	--	--	--
NewGene_904	--	--	--	--	--	--	--	--	Uncharacterized protein OS=Sus scrofa OX=9823 PE=4 SV=1	--	--	vesicle-trafficking protein SEC22a isoform X4 [Sus scrofa]
NewGene_7901	--	--	--	--	--	--	--	--	PDZ domain-containing protein OS=Sus scrofa OX=9823 PE=4 SV=1	--	--	--
NewGene_2716	--	--	--	--	--	--	--	--	Uncharacterized protein OS=Sus scrofa OX=9823 PE=4 SV=1	--	--	hypothetical protein mRhiFer1_009289 [Rhinolophus ferrumequinum]
NewGene_6693	--	--	--	--	--	--	--	--	--	--	--	translation initiation factor IF-2-like [Phocoena sinus]
NewGene_2372	--	--	--	--	--	--	--	--	Uncharacterized protein OS=Sus scrofa OX=9823 GN=F13B PE=1 SV=1	--	--	--
NewGene_1522	--	--	--	--	--	--	--	--	Uncharacterized protein OS=Sus scrofa OX=9823 PE=4 SV=1	--	--	--
NewGene_3896	--	--	Biological Process: intracellular protein transport (GO:0006886);; Biological Process: vesicle-mediated transport (GO:0016192);; Cellular Component: clathrin adaptor complex (GO:0030131);;	--	--	--	--	--	AP-2 complex subunit alpha-2 isoform 1-like OS=Sus scrofa OX=9823 PE=4 SV=1	--	--	--
NewGene_8491	--	--	Biological Process: response to hypoxia (GO:0001666);; Biological Process: hematopoietic progenitor cell differentiation (GO:0002244);; Biological Process: regulation of gene expression (GO:0010468);; Biological Process: iron-sulfur cluster assembly (GO:0016226);; Biological Process: oxygen homeostasis (GO:0032364);; Cellular Component: CIA complex (GO:0097361);;	--	--	--	--	--	Fe_hyd_SSU domain-containing protein OS=Sus scrofa OX=9823 GN=CIAO3 PE=3 SV=3	--	--	--
NewGene_10677	--	--	Cellular Component: integral component of membrane (GO:0016021);;	K05030|1.96e-43|ccan:109686519|K05030 calcium-activated chloride channel regulator 3/4 | (RefSeq) epithelial chloride channel protein-like	--	--	ENV polyprotein (coat polyprotein)	Syncytin-2 OS=Callithrix jacchus OX=9483 GN=ERVFRD-1 PE=3 SV=1	Uncharacterized protein OS=Sus scrofa OX=9823 PE=4 SV=1	S	Function unknown	envelope protein [Sus scrofa]
NewGene_4250	--	--	Cellular Component: integral component of membrane (GO:0016021);;	K19721|1.41e-267|ssc:102157845|K19721 collagen type V/XI/XXIV/XXVII, alpha | (RefSeq) COL24A1; LOW QUALITY PROTEIN: collagen alpha-1(XXIV) chain	[W]	Extracellular structures	--	--	LAM_G_DOMAIN domain-containing protein OS=Sus scrofa OX=9823 PE=4 SV=1	W	Extracellular structures	LOW QUALITY PROTEIN: collagen alpha-1(XXIV) chain [Sus scrofa]
NewGene_2682	--	--	Molecular Function: microtubule motor activity (GO:0003777);; Molecular Function: ATP binding (GO:0005524);; Cellular Component: microtubule (GO:0005874);; Biological Process: microtubule-based movement (GO:0007018);; Molecular Function: microtubule binding (GO:0008017);;	K10401|5.22e-25|bbub:102390463|K10401 kinesin family member 18/19 | (RefSeq) kinesin-like protein KIF19	--	--	--	--	Kinesin-like protein OS=Canis lupus familiaris OX=9615 PE=3 SV=1	Z	Cytoskeleton	kinesin-like protein KIF19 [Bubalus bubalis]
NewGene_5851	--	--	Cellular Component: exocyst (GO:0000145);; Biological Process: exocytosis (GO:0006887);; Biological Process: protein transport (GO:0015031);; Cellular Component: integral component of membrane (GO:0016021);;	--	--	--	--	--	Exocyst complex component 7 OS=Sus scrofa OX=9823 PE=3 SV=1	--	--	--
NewGene_8271	--	--	Molecular Function: ATP binding (GO:0005524);; Cellular Component: integral component of membrane (GO:0016021);; Molecular Function: ATPase activity (GO:0016887);; Molecular Function: ATPase-coupled transmembrane transporter activity (GO:0042626);;	K05673|9.18e-94|ssc:100153359|K05673 ATP-binding cassette, subfamily C (CFTR/MRP), member 4 | (RefSeq) multidrug resistance-associated protein 4-like isoform X1	[Q]	Secondary metabolites biosynthesis, transport and catabolism	ABC transporter transmembrane region	Cystic fibrosis transmembrane conductance regulator OS=Gorilla gorilla gorilla OX=9595 GN=CFTR PE=3 SV=1	Uncharacterized protein OS=Sus scrofa OX=9823 GN=LOC110255845 PE=1 SV=1	Q	Secondary metabolites biosynthesis, transport and catabolism	multidrug resistance-associated protein 4-like isoform X1 [Sus scrofa]
NewGene_2102	--	--	--	--	--	--	--	LINE-1 reverse transcriptase homolog OS=Nycticebus coucang OX=9470 PE=4 SV=1	DUF1725 domain-containing protein OS=Sus scrofa OX=9823 PE=4 SV=1	S	Function unknown	hypothetical protein FD754_025189 [Muntiacus muntjak]
NewGene_9426	--	--	Cellular Component: integral component of plasma membrane (GO:0005887);;	--	--	--	--	--	Transmembrane channel-like protein OS=Sus scrofa OX=9823 GN=TMC5 PE=1 SV=2	--	--	--
NewGene_1559	--	--	--	--	--	--	--	--	WD_REPEATS_REGION domain-containing protein OS=Sus scrofa OX=9823 GN=WDR33 PE=4 SV=1	--	--	--
NewGene_8370	--	--	Molecular Function: metal ion binding (GO:0046872);;	K12478|1.56e-15|cfr:102518430|K12478 early endosome antigen 1 | (RefSeq) EEA1; LOW QUALITY PROTEIN: early endosome antigen 1	--	--	Hantavirus nucleocapsid protein	--	early endosome antigen 1-like OS=Leptonychotes weddellii OX=9713 GN=LOC102727514 PE=4 SV=1	--	--	early endosome antigen 1-like, partial [Leptonychotes weddellii]
NewGene_7381	--	--	Molecular Function: MAP-kinase scaffold activity (GO:0005078);;	K09228|1.25e-10|ssc:100627241|K09228 KRAB domain-containing zinc finger protein | (RefSeq) zinc finger protein 665-like isoform X1	--	--	--	--	Uncharacterized protein OS=Sus scrofa OX=9823 GN=SPAG9 PE=1 SV=1	--	--	vesicle-trafficking protein SEC22a isoform X3 [Sus scrofa]
NewGene_5107	--	--	--	K09228|3.87e-08|dle:111166140|K09228 KRAB domain-containing zinc finger protein | (RefSeq) zinc finger protein 177-like isoform X1	--	--	Protein of unknown function (DUF1725)	LINE-1 reverse transcriptase homolog OS=Nycticebus coucang OX=9470 PE=4 SV=1	DUF1725 domain-containing protein OS=Sus scrofa OX=9823 PE=4 SV=1	--	--	endonuclease/reverse transcriptase [Sus scrofa]
NewGene_2876	--	--	--	--	--	--	--	--	Reverse transcriptase domain-containing protein OS=Sus scrofa OX=9823 PE=4 SV=1	--	--	LIN1 transcriptase, partial [Crocuta crocuta]
NewGene_173	--	--	Biological Process: intracellular protein transport (GO:0006886);; Biological Process: vesicle-mediated transport (GO:0016192);; Cellular Component: clathrin adaptor complex (GO:0030131);;	--	--	--	--	--	AP-2 complex subunit alpha-2 isoform 1-like OS=Sus scrofa OX=9823 PE=4 SV=1	--	--	--
NewGene_5092	--	--	--	--	--	--	--	LINE-1 reverse transcriptase homolog OS=Nycticebus coucang OX=9470 PE=4 SV=1	Uncharacterized protein OS=Sus scrofa OX=9823 PE=4 SV=1	S	Function unknown	endonuclease/reverse transcriptase [Sus scrofa]
NewGene_10894	--	--	Cellular Component: integral component of membrane (GO:0016021);;	K08857|2.83e-08|ssc:106504146|K08857 NIMA (never in mitosis gene a)-related kinase 1/4/5 [EC:2.7.11.1] | (RefSeq) NEK4; serine/threonine-protein kinase Nek4 isoform X1	--	--	--	--	Uncharacterized protein OS=Sus scrofa OX=9823 PE=4 SV=1	--	--	cullin-7 isoform X1 [Sus scrofa]
NewGene_11023	--	--	--	K09228|1.98e-08|ssc:100627241|K09228 KRAB domain-containing zinc finger protein | (RefSeq) zinc finger protein 665-like isoform X1	--	--	--	--	Uncharacterized protein OS=Sus scrofa OX=9823 PE=4 SV=1	--	--	carbonic anhydrase 5A, mitochondrial isoform X8 [Sus scrofa]
NewGene_1857	--	--	Cellular Component: integral component of membrane (GO:0016021);;	--	--	--	--	--	Uncharacterized protein OS=Sus scrofa OX=9823 PE=4 SV=1	--	--	hypothetical protein FD755_005302 [Muntiacus reevesi]
NewGene_717	--	--	--	K09228|3.51e-06|ssc:100627241|K09228 KRAB domain-containing zinc finger protein | (RefSeq) zinc finger protein 665-like isoform X1	--	--	--	--	Uncharacterized protein OS=Sus scrofa OX=9823 PE=4 SV=1	--	--	vesicle-trafficking protein SEC22a isoform X4 [Sus scrofa]
NewGene_6468	--	--	--	K08857|1.39e-10|ssc:106504146|K08857 NIMA (never in mitosis gene a)-related kinase 1/4/5 [EC:2.7.11.1] | (RefSeq) NEK4; serine/threonine-protein kinase Nek4 isoform X1	--	--	--	--	Uncharacterized protein OS=Sus scrofa OX=9823 PE=4 SV=1	--	--	cullin-7 isoform X1 [Sus scrofa]
NewGene_3249	--	--	Cellular Component: integral component of membrane (GO:0016021);; Molecular Function: metal ion transmembrane transporter activity (GO:0046873);;	--	--	--	--	--	Uncharacterized protein OS=Sus scrofa OX=9823 GN=SLC39A9 PE=4 SV=2	--	--	--
NewGene_7539	--	--	--	--	--	--	--	--	--	--	--	uncharacterized protein LOC102164776 isoform X3 [Sus scrofa]
NewGene_2242	--	--	--	K16145|1.43e-284|ssc:100624460|K16145 mucin-16 | (RefSeq) mucin-16	--	--	--	--	Uncharacterized protein OS=Bos mutus OX=72004 GN=E5288_WYG011652 PE=4 SV=1	--	--	mucin-16-like [Sus scrofa]
NewGene_5800	--	--	Molecular Function: RNA polymerase II activating transcription factor binding (GO:0001102);; Molecular Function: DNA-binding transcription activator activity, RNA polymerase II-specific (GO:0001228);; Molecular Function: transcription coactivator activity (GO:0003713);; Molecular Function: GTPase activator activity (GO:0005096);; Cellular Component: nucleoplasm (GO:0005654);; Cellular Component: …	K04448|1.84e-218|chx:102185423|K04448 transcription factor AP-1 | (RefSeq) JUN; Jun proto-oncogene, AP-1 transcription factor subunit	[K]	Transcription	Jun-like transcription factor	Transcription factor AP-1 OS=Bos taurus OX=9913 GN=JUN PE=2 SV=2	Activator protein 1 OS=Capra hircus OX=9925 GN=JUN PE=3 SV=1	K	Transcription	transcription factor AP-1 [Ovis aries]
NewGene_6415	--	--	--	K10784|4.37e-63|bom:102285902|K10784 T cell receptor alpha chain V region | (RefSeq) cell surface A33 antigen-like	--	--	Immunoglobulin V-set domain	--	Ig-like domain-containing protein OS=Sus scrofa OX=9823 PE=4 SV=1	S	Function unknown	hypothetical protein FD755_023130 [Muntiacus reevesi]
NewGene_7257	--	--	Molecular Function: microtubule motor activity (GO:0003777);; Biological Process: microtubule-based movement (GO:0007018);; Cellular Component: dynein complex (GO:0030286);;	--	--	--	--	--	Dynein heavy chain domain-containing protein 1 OS=Camelus dromedarius OX=9838 GN=Cadr_000015026 PE=4 SV=1	Z	Cytoskeleton	LOW QUALITY PROTEIN: dynein heavy chain domain-containing protein 1 [Sus scrofa]
NewGene_2465	--	--	Molecular Function: calcium ion binding (GO:0005509);;	--	--	--	EF-hand domain pair	--	Colorectal mutant cancer protein isoform 1 OS=Sus scrofa OX=9823 PE=4 SV=1	S	Function unknown	MCC regulator of WNT signaling pathway [Phyllostomus discolor]
NewGene_1873	--	--	--	--	--	--	--	--	--	--	--	hypothetical protein mPipKuh1_010833 [Pipistrellus kuhlii]
NewGene_3127	--	--	--	--	--	--	--	LINE-1 reverse transcriptase homolog OS=Nycticebus coucang OX=9470 PE=4 SV=1	Uncharacterized protein (Fragment) OS=Sus scrofa OX=9823 PE=4 SV=1	--	--	hypothetical protein FD754_025177, partial [Muntiacus muntjak]
NewGene_8294	--	--	Cellular Component: CatSper complex (GO:0036128);; Cellular Component: sperm principal piece (GO:0097228);;	--	--	--	--	--	Uncharacterized protein OS=Sus scrofa OX=9823 GN=CATSPERE PE=3 SV=1	S	Function unknown	PREDICTED: uncharacterized protein C1orf101 homolog, partial [Equus przewalskii]
NewGene_11487	--	--	Molecular Function: triglyceride lipase activity (GO:0004806);; Biological Process: lipid metabolic process (GO:0006629);; Cellular Component: integral component of membrane (GO:0016021);;	K14452|1.59e-17|chx:108634009|K14452 gastric triacylglycerol lipase [EC:3.1.1.3] | (RefSeq) gastric triacylglycerol lipase-like	[I]	Lipid transport and metabolism	Partial alpha/beta-hydrolase lipase region	Gastric triacylglycerol lipase OS=Bos taurus OX=9913 GN=LIPF PE=1 SV=1	LIPF (Fragment) OS=Cervus elaphus hippelaphus OX=46360 GN=Celaphus_00008444 PE=4 SV=1	I	Lipid transport and metabolism	LIPF, partial [Cervus elaphus hippelaphus]
NewGene_1025	--	--	--	K11827|4.53e-07|dro:112312929|K11827 AP-2 complex subunit sigma-1 | (RefSeq) AP2S1; AP-2 complex subunit sigma isoform X1	--	--	--	LINE-1 reverse transcriptase homolog OS=Nycticebus coucang OX=9470 PE=4 SV=1	DUF1725 domain-containing protein OS=Sus scrofa OX=9823 PE=4 SV=1	--	--	endonuclease/reverse transcriptase [Sus scrofa]
NewGene_3509	--	--	Molecular Function: DNA binding (GO:0003677);; Molecular Function: DNA topoisomerase type I (single strand cut, ATP-independent) activity (GO:0003917);; Cellular Component: chromosome (GO:0005694);; Biological Process: DNA replication (GO:0006260);; Biological Process: DNA topological change (GO:0006265);; Cellular Component: mitochondrial nucleoid (GO:0042645);;	K03163|1.57e-93|ssc:100628093|K03163 DNA topoisomerase I [EC:5.6.2.1] | (RefSeq) TOP1MT; DNA topoisomerase I, mitochondrial isoform X1	--	--	--	--	DNA topoisomerase I OS=Sus scrofa OX=9823 GN=TOP1MT PE=3 SV=3	--	--	DNA topoisomerase I, mitochondrial isoform X1 [Sus scrofa]
NewGene_617	--	--	Biological Process: intracellular protein transport (GO:0006886);; Biological Process: vesicle-mediated transport (GO:0016192);; Cellular Component: clathrin adaptor complex (GO:0030131);;	--	--	--	--	--	AP-2 complex subunit alpha-2 isoform 1-like OS=Sus scrofa OX=9823 PE=4 SV=1	--	--	--
NewGene_2934	--	--	Cellular Component: integral component of membrane (GO:0016021);; Molecular Function: transmembrane transporter activity (GO:0022857);;	--	--	--	--	--	MFS domain-containing protein OS=Sus scrofa OX=9823 GN=SLC2A11 PE=3 SV=1	--	--	--
NewGene_8091	--	--	Molecular Function: G protein-coupled receptor activity (GO:0004930);; Molecular Function: olfactory receptor activity (GO:0004984);; Cellular Component: plasma membrane (GO:0005886);; Cellular Component: integral component of membrane (GO:0016021);;	--	--	--	--	--	G_PROTEIN_RECEP_F1_2 domain-containing protein OS=Sus scrofa OX=9823 PE=4 SV=1	--	--	lysosome-associated membrane glycoprotein 3 isoform X1 [Sus scrofa]
NewGene_8093	--	--	Molecular Function: ATP binding (GO:0005524);; Cellular Component: integral component of membrane (GO:0016021);; Molecular Function: ATPase activity (GO:0016887);;	--	--	--	--	--	Uncharacterized protein OS=Sus scrofa OX=9823 GN=VWA8 PE=1 SV=1	--	--	IL-23, partial [Sus scrofa]
NewGene_1987	--	--	--	K09228|2.34e-11|dle:111166140|K09228 KRAB domain-containing zinc finger protein | (RefSeq) zinc finger protein 177-like isoform X1	--	--	--	LINE-1 reverse transcriptase homolog OS=Nycticebus coucang OX=9470 PE=4 SV=1	DUF1725 domain-containing protein OS=Sus scrofa OX=9823 PE=4 SV=1	--	--	hypothetical protein FD754_025189 [Muntiacus muntjak]
NewGene_436	--	--	Molecular Function: translation elongation factor activity (GO:0003746);; Cellular Component: nucleus (GO:0005634);; Biological Process: negative regulation of transcription, DNA-templated (GO:0045892);;	--	--	--	--	--	Negative elongation factor C/D-like OS=Sus scrofa OX=9823 PE=3 SV=1	--	--	bridging integrator 3 isoform X3 [Sus scrofa]
NewGene_7702	--	--	--	K01530|2.69e-07|ssc:100624673|K01530 phospholipid-translocating ATPase [EC:7.6.2.1] | (RefSeq) ATP11B; probable phospholipid-transporting ATPase IF isoform X1	--	--	--	--	Uncharacterized protein OS=Sus scrofa OX=9823 PE=4 SV=1	--	--	IL-23, partial [Sus scrofa]
NewGene_529	--	--	Molecular Function: protein kinase activity (GO:0004672);; Molecular Function: ATP binding (GO:0005524);;	K12567|2.43e-38|lav:104845494|K12567 titin [EC:2.7.11.1] | (RefSeq) LOW QUALITY PROTEIN: titin	[Z]	Cytoskeleton	--	--	Uncharacterized protein OS=Sus scrofa OX=9823 PE=3 SV=1	T	Signal transduction mechanisms	LOW QUALITY PROTEIN: titin [Loxodonta africana]
NewGene_6272	--	--	Cellular Component: integral component of membrane (GO:0016021);; Molecular Function: transmembrane transporter activity (GO:0022857);;	--	--	--	--	--	Uncharacterized protein OS=Sus scrofa OX=9823 PE=4 SV=1	--	--	--
NewGene_7252	--	--	Molecular Function: G protein-coupled receptor activity (GO:0004930);; Molecular Function: olfactory receptor activity (GO:0004984);; Cellular Component: plasma membrane (GO:0005886);; Cellular Component: integral component of membrane (GO:0016021);;	K04257|2.65e-145|ssc:100738306|K04257 olfactory receptor | (RefSeq) LOW QUALITY PROTEIN: olfactory receptor 2D3	--	--	Olfactory receptor	Olfactory receptor-like protein OLF3 OS=Canis lupus familiaris OX=9615 PE=3 SV=1	Olfactory receptor OS=Sus scrofa OX=9823 PE=3 SV=1	T	Signal transduction mechanisms	LOW QUALITY PROTEIN: olfactory receptor 2D3 [Sus scrofa]
NewGene_4465	--	--	Biological Process: base-excision repair (GO:0006284);; Molecular Function: single-strand selective uracil DNA N-glycosylase activity (GO:0017065);;	--	--	--	--	--	Uncharacterized protein OS=Sus scrofa OX=9823 GN=SMUG1 PE=3 SV=1	--	--	single-strand selective monofunctional uracil DNA glycosylase isoform X4 [Sus scrofa]
NewGene_4842	--	--	--	--	--	--	--	--	Uncharacterized protein OS=Sus scrofa OX=9823 PE=4 SV=1	--	--	hypothetical protein mPipKuh1_008520 [Pipistrellus kuhlii]
NewGene_3065	--	--	Cellular Component: integral component of membrane (GO:0016021);;	K09228|1.07e-08|dle:111171214|K09228 KRAB domain-containing zinc finger protein | (RefSeq) zinc finger protein 773-like	--	--	--	--	Uncharacterized protein OS=Sus scrofa OX=9823 PE=4 SV=1	S	Function unknown	spermatogenesis-associated protein 31E1-like [Sus scrofa]
NewGene_11137	--	--	--	--	--	--	--	LINE-1 reverse transcriptase homolog OS=Nycticebus coucang OX=9470 PE=4 SV=1	Uncharacterized protein OS=Sus scrofa OX=9823 PE=4 SV=1	--	--	hypothetical protein mRhiFer1_008791 [Rhinolophus ferrumequinum]
NewGene_7014	--	--	--	--	--	--	--	--	--	--	--	PREDICTED: LOW QUALITY PROTEIN: mastermind-like protein 3 [Camelus bactrianus]
NewGene_4626	--	--	--	--	--	--	--	--	--	--	--	PREDICTED: uncharacterized protein LOC106006126 [Mustela putorius furo]
NewGene_10063	--	--	Molecular Function: microtubule motor activity (GO:0003777);; Molecular Function: ATP binding (GO:0005524);; Biological Process: microtubule-based movement (GO:0007018);; Cellular Component: integral component of membrane (GO:0016021);; Cellular Component: dynein complex (GO:0030286);;	--	--	--	--	--	Uncharacterized protein OS=Sus scrofa OX=9823 PE=3 SV=1	--	--	--
NewGene_10750	--	--	Cellular Component: integral component of membrane (GO:0016021);;	K04257|5.57e-06|tup:106733730|K04257 olfactory receptor | (RefSeq) olfactory receptor 4C16-like	--	--	--	--	Uncharacterized protein OS=Sus scrofa OX=9823 PE=4 SV=1	--	--	hypothetical protein HJG63_009088 [Rousettus aegyptiacus]
NewGene_9908	--	--	Cellular Component: integral component of membrane (GO:0016021);;	--	--	--	--	--	Fibrinogen C-terminal domain-containing protein OS=Sus scrofa OX=9823 GN=ITLN2 PE=1 SV=2	--	--	--
NewGene_2333	--	--	--	--	--	--	--	--	Uncharacterized protein OS=Sus scrofa OX=9823 PE=4 SV=1	--	--	--
NewGene_3991	--	--	--	--	--	--	--	LINE-1 reverse transcriptase homolog OS=Nycticebus coucang OX=9470 PE=4 SV=1	Uncharacterized protein OS=Sus scrofa OX=9823 PE=4 SV=1	S	Function unknown	hypothetical protein M91_21373, partial [Bos mutus]
NewGene_1371	--	--	--	--	--	--	ENV polyprotein (coat polyprotein)	--	Endogenous retrovirus group S71 member 1 Env polyprotein-like OS=Sus scrofa OX=9823 PE=4 SV=1	S	Function unknown	envelope glycoprotein, partial [Sus scrofa]
NewGene_321	--	--	--	--	--	--	--	--	--	--	--	cAMP and cAMP-inhibited cGMP 3',5'-cyclic phosphodiesterase 10A isoform X1 [Orcinus orca]
NewGene_8728	--	--	--	K05170|2.02e-24|cfr:102517660|K05170 interleukin 1 receptor accessory protein-like | (RefSeq) IL1RAPL2; X-linked interleukin-1 receptor accessory protein-like 2	--	--	Immunoglobulin domain	Interleukin-1 receptor accessory protein-like 1 OS=Pan troglodytes OX=9598 GN=IL1RAPL1 PE=2 SV=1	V-set_CD47 domain-containing protein OS=Ailuropoda melanoleuca OX=9646 PE=4 SV=1	T	Signal transduction mechanisms	hypothetical protein PANDA_018243 [Ailuropoda melanoleuca]
NewGene_8821	--	--	--	K13180|2.05e-79|bbub:102407750|K13180 ATP-dependent RNA helicase DDX26B [EC:3.6.4.-] | (RefSeq) INTS6L; LOW QUALITY PROTEIN: integrator complex subunit 6-like	--	--	INTS6/SAGE1/DDX26B/CT45 C-terminus	--	integrator complex subunit 6-like OS=Trichechus manatus latirostris OX=127582 GN=LOC101340992 PE=4 SV=1	S	Function unknown	integrator complex subunit 6-like [Sus scrofa]
NewGene_3256	--	--	Molecular Function: magnesium ion binding (GO:0000287);; Molecular Function: protein serine/threonine phosphatase activity (GO:0004722);; Molecular Function: manganese ion binding (GO:0030145);;	--	--	--	--	--	Protein-serine/threonine phosphatase OS=Gorilla gorilla gorilla OX=9595 PE=3 SV=1	--	--	protein phosphatase 1B isoform X2 [Odocoileus virginianus texanus]
NewGene_8794	--	--	Cellular Component: integral component of membrane (GO:0016021);;	--	--	--	--	--	Uncharacterized protein OS=Sus scrofa OX=9823 PE=4 SV=1	--	--	hypothetical protein FD755_005302 [Muntiacus reevesi]
NewGene_2740	--	--	--	--	--	--	--	--	Uncharacterized protein OS=Sus scrofa OX=9823 PE=4 SV=1	--	--	CREB-regulated transcription coactivator 2 isoform X3 [Sus scrofa]
NewGene_5698	--	--	Molecular Function: calcium ion binding (GO:0005509);; Cellular Component: plasma membrane (GO:0005886);; Biological Process: homophilic cell adhesion via plasma membrane adhesion molecules (GO:0007156);; Biological Process: brain development (GO:0007420);; Cellular Component: integral component of membrane (GO:0016021);;	--	--	--	--	--	Uncharacterized protein OS=Muntiacus muntjak OX=9888 GN=FD754_022056 PE=4 SV=1	--	--	hypothetical protein FD754_022056 [Muntiacus muntjak]
NewGene_9082	--	--	Biological Process: regulation of cyclin-dependent protein serine/threonine kinase activity (GO:0000079);; Biological Process: G1/S transition of mitotic cell cycle (GO:0000082);; Cellular Component: cyclin-dependent protein kinase holoenzyme complex (GO:0000307);; Cellular Component: nucleus (GO:0005634);; Cellular Component: cytoplasm (GO:0005737);; Cellular Component: centrosome (GO:0005813);;…	--	--	--	--	--	Uncharacterized protein OS=Sus scrofa OX=9823 GN=LOC110259300 PE=3 SV=1	--	--	--
NewGene_8089	--	--	Molecular Function: structural molecule activity (GO:0005198);; Cellular Component: integral component of membrane (GO:0016021);;	K04257|1.16e-20|hgl:106008731|K04257 olfactory receptor | (RefSeq) uncharacterized LOC106008731	--	--	Retroviral envelope protein	--	GP41 domain-containing protein OS=Sus scrofa OX=9823 PE=4 SV=1	S	Function unknown	endogenous retrovirus group K member 25 Env polyprotein-like [Suricata suricatta]
NewGene_10240	--	--	--	--	--	--	L1 transposable element RBD-like domain	--	LINE-1 type transposase domain-containing protein 1-like OS=Sus scrofa OX=9823 PE=4 SV=1	S	Function unknown	LINE-1 type transposase domain-containing protein 1 [Phyllostomus discolor]
NewGene_8654	--	--	Cellular Component: integral component of membrane (GO:0016021);; Biological Process: retinol metabolic process (GO:0042572);; Molecular Function: thyroid hormone binding (GO:0070324);; Biological Process: thyroid hormone transport (GO:0070327);;	--	--	--	--	--	Prealbumin OS=Sus scrofa OX=9823 GN=TTR PE=3 SV=1	--	--	alpha-fetoprotein-like isoform X2 [Sus scrofa]
NewGene_7984	--	--	Molecular Function: protein binding (GO:0005515);;	K18597|0.0|ssc:100153276|K18597 echinoderm microtubule-associated protein-like 5 | (RefSeq) EML5; LOW QUALITY PROTEIN: echinoderm microtubule-associated protein-like 5	[S]	Function unknown	WD domain, G-beta repeat	--	Uncharacterized protein OS=Sus scrofa OX=9823 PE=3 SV=1	S	Function unknown	LOW QUALITY PROTEIN: echinoderm microtubule-associated protein-like 5, partial [Sus scrofa]
NewGene_2778	--	--	Biological Process: response to hypoxia (GO:0001666);; Biological Process: hematopoietic progenitor cell differentiation (GO:0002244);; Biological Process: regulation of gene expression (GO:0010468);; Biological Process: iron-sulfur cluster assembly (GO:0016226);; Biological Process: oxygen homeostasis (GO:0032364);; Cellular Component: CIA complex (GO:0097361);;	--	--	--	--	--	Fe_hyd_SSU domain-containing protein OS=Sus scrofa OX=9823 GN=CIAO3 PE=3 SV=3	--	--	--
NewGene_11103	--	--	Molecular Function: nucleic acid binding (GO:0003676);; Molecular Function: ATP binding (GO:0005524);;	K20103|9.32e-25|epz:103556794|K20103 ATP-dependent RNA helicase DDX60 [EC:3.6.4.13] | (RefSeq) probable ATP-dependent RNA helicase DDX60	--	--	--	--	Uncharacterized protein OS=Equus caballus OX=9796 GN=LOC100067608 PE=4 SV=1	A	RNA processing and modification	PREDICTED: probable ATP-dependent RNA helicase DDX60 [Equus asinus]
NewGene_1703	--	--	--	--	--	--	--	--	Uncharacterized protein OS=Sus scrofa OX=9823 PE=4 SV=1	--	--	cullin-7 isoform X1 [Sus scrofa]
NewGene_2038	--	--	Molecular Function: translation elongation factor activity (GO:0003746);; Cellular Component: nucleus (GO:0005634);; Biological Process: negative regulation of transcription, DNA-templated (GO:0045892);;	--	--	--	--	--	Negative elongation factor C/D-like OS=Sus scrofa OX=9823 PE=3 SV=1	--	--	lysosome-associated membrane glycoprotein 3 isoform X1 [Sus scrofa]
NewGene_1369	--	--	Molecular Function: RNA polymerase II complex binding (GO:0000993);; Biological Process: positive regulation of cell population proliferation (GO:0008284);; Biological Process: regulation of cell cycle process (GO:0010564);; Cellular Component: RNA polymerase II, holoenzyme (GO:0016591);; Molecular Function: identical protein binding (GO:0042802);; Biological Process: positive regulation of trans…	--	--	--	--	--	Uncharacterized protein OS=Sus scrofa OX=9823 GN=RPRD1B PE=1 SV=2	--	--	--
NewGene_4536	--	--	--	--	--	--	--	--	Tnp_22_trimer domain-containing protein OS=Sus scrofa OX=9823 PE=4 SV=1	--	--	transposase [Lipotes vexillifer]
NewGene_4528	--	--	Molecular Function: DNA binding (GO:0003677);; Cellular Component: nucleus (GO:0005634);;	K11293|1.60e-19|epz:103564619|K11293 protein HIRA/HIR1 | (RefSeq) protein HIRA	[BD]	--	--	--	Uncharacterized protein OS=Canis lupus familiaris OX=9615 PE=4 SV=1	--	--	tigger transposable element-derived protein 1 [Canis lupus dingo]
NewGene_2206	--	--	Cellular Component: integral component of membrane (GO:0016021);;	K06731|1.29e-48|cfr:102510559|K06731 bone marrow stromal cell antigen 2 | (RefSeq) BST2; bone marrow stromal antigen 2	--	--	--	--	Coiled-coil domain containing 194 OS=Sus scrofa OX=9823 GN=CCDC194 PE=4 SV=1	--	--	coiled-coil domain-containing protein 194 [Orcinus orca]
NewGene_2752	--	--	--	--	--	--	--	--	LORF2 protein (Fragment) OS=Crocuta crocuta OX=9678 GN=Pol_335 PE=4 SV=1	--	--	LORF2 protein, partial [Crocuta crocuta]
NewGene_1066	--	--	--	--	--	--	--	--	Uncharacterized protein C7orf26 isoform X3 OS=Sus scrofa OX=9823 PE=4 SV=1	--	--	--
NewGene_4512	--	--	--	--	--	--	--	LINE-1 reverse transcriptase homolog OS=Nycticebus coucang OX=9470 PE=4 SV=1	Uncharacterized protein OS=Sus scrofa OX=9823 PE=4 SV=1	--	--	hypothetical protein mMyoMyo1_008078 [Myotis myotis]
NewGene_8066	--	--	--	--	--	--	--	--	Uncharacterized protein OS=Sus scrofa OX=9823 PE=4 SV=1	--	--	hypothetical protein mRhiFer1_009033 [Rhinolophus ferrumequinum]
NewGene_4207	--	--	Molecular Function: frizzled binding (GO:0005109);; Cellular Component: integral component of plasma membrane (GO:0005887);; Biological Process: ubiquitin-dependent protein catabolic process (GO:0006511);; Biological Process: Wnt receptor catabolic process (GO:0038018);; Molecular Function: ubiquitin protein ligase activity (GO:0061630);; Biological Process: negative regulation of canonical Wnt s…	--	--	--	--	--	RING-type E3 ubiquitin transferase OS=Sus scrofa OX=9823 GN=ZNRF3 PE=3 SV=3	--	--	--
NewGene_4601	--	--	--	--	--	--	--	--	Uncharacterized protein OS=Sus scrofa OX=9823 PE=4 SV=1	--	--	uncharacterized protein LOC110255939 isoform X4 [Sus scrofa]
NewGene_6805	--	--	Molecular Function: calcium ion binding (GO:0005509);; Cellular Component: plasma membrane (GO:0005886);; Biological Process: homophilic cell adhesion via plasma membrane adhesion molecules (GO:0007156);; Cellular Component: integral component of membrane (GO:0016021);;	K16498|3.35e-317|aju:106983355|K16498 protocadherin delta 1 | (RefSeq) PCDH7; protocadherin-7 isoform X9	--	--	Cadherin domain	Protocadherin-11 X-linked OS=Pongo pygmaeus OX=9600 GN=PCDH11X PE=3 SV=1	Protocadherin-7 OS=Sus scrofa OX=9823 PE=4 SV=1	T	Signal transduction mechanisms	PCDH7 protein, partial [Crocuta crocuta]
NewGene_6416	--	--	--	K10784|1.03e-45|bom:102285902|K10784 T cell receptor alpha chain V region | (RefSeq) cell surface A33 antigen-like	--	--	Immunoglobulin V-set domain	--	Ig-like domain-containing protein OS=Sus scrofa OX=9823 PE=4 SV=1	S	Function unknown	T cell receptor alpha chain, partial [Sus scrofa]
NewGene_6087	--	--	--	K09228|6.01e-08|lve:103070830|K09228 KRAB domain-containing zinc finger protein | (RefSeq) zinc finger protein 676-like	[R]	General function prediction only	Reverse transcriptase (RNA-dependent DNA polymerase)	LINE-1 reverse transcriptase homolog OS=Nycticebus coucang OX=9470 PE=4 SV=1	Reverse transcriptase domain-containing protein OS=Sus scrofa OX=9823 PE=4 SV=1	S	Function unknown	hypothetical protein M91_19605 [Bos mutus]
NewGene_8031	--	--	--	K04962|1.70e-08|sgh:107570783|K04962 ryanodine receptor 2 | (RefSeq) LOW QUALITY PROTEIN: ryanodine receptor 2-like	[T]	Signal transduction mechanisms	--	Ryanodine receptor 2 OS=Oryctolagus cuniculus OX=9986 GN=RYR2 PE=1 SV=3	Ryanodine receptor 2 OS=Tupaia chinensis OX=246437 GN=TREES_T100003894 PE=4 SV=1	--	--	Ryanodine receptor 2 [Tupaia chinensis]
NewGene_343	--	--	--	--	--	--	--	--	--	--	--	translation initiation factor IF-2-like [Mirounga leonina]
NewGene_7848	--	--	--	--	--	--	--	--	LORF2 protein (Fragment) OS=Crocuta crocuta OX=9678 GN=Pol_145 PE=4 SV=1	--	--	LORF2 protein, partial [Crocuta crocuta]
NewGene_4120	--	--	--	--	--	--	--	--	Uncharacterized protein OS=Sus scrofa OX=9823 PE=4 SV=1	--	--	hypothetical protein HJG63_011465 [Rousettus aegyptiacus]
NewGene_5235	--	--	Molecular Function: calcium-release channel activity (GO:0015278);; Cellular Component: membrane (GO:0016020);;	K04961|1.76e-64|epz:103541052|K04961 ryanodine receptor 1 | (RefSeq) RYR1; ryanodine receptor 1	[T]	Signal transduction mechanisms	RIH domain	Ryanodine receptor 1 OS=Sus scrofa OX=9823 GN=RYR1 PE=2 SV=2	Ryanodine receptor 1 (Fragment) OS=Equus caballus OX=9796 PE=2 SV=1	T	Signal transduction mechanisms	ryanodine receptor 1, partial [Equus caballus]
NewGene_8244	--	--	Cellular Component: integral component of membrane (GO:0016021);;	--	--	--	FAM75 family	--	putative spermatogenesis-associated protein 31C1 OS=Balaenoptera acutorostrata scammoni OX=310752 GN=LOC103001682 PE=4 SV=1	S	Function unknown	LOW QUALITY PROTEIN: spermatogenesis-associated protein 31E1-like [Sus scrofa]
NewGene_8342	--	--	--	--	--	--	--	--	TBC1 domain family member 31 OS=Sus scrofa OX=9823 GN=TBC1D31 PE=4 SV=2	--	--	--
NewGene_9817	--	--	--	--	--	--	--	--	Uncharacterized protein OS=Sus scrofa OX=9823 PE=4 SV=1	--	--	--
NewGene_5049	--	--	--	--	--	--	--	--	Uncharacterized protein OS=Sus scrofa OX=9823 PE=4 SV=1	--	--	--
NewGene_8272	--	--	--	--	--	--	--	--	--	--	--	uncharacterized protein LOC100521600 isoform X4 [Sus scrofa]
NewGene_10414	--	--	Molecular Function: DNA-binding transcription factor activity (GO:0003700);; Cellular Component: nucleus (GO:0005634);; Molecular Function: sequence-specific DNA binding (GO:0043565);;	--	--	--	--	--	Fork-head domain-containing protein OS=Ovis aries OX=9940 PE=4 SV=1	K	Transcription	hypothetical protein G4228_012689 [Cervus hanglu yarkandensis]
NewGene_6877	--	--	Cellular Component: integral component of membrane (GO:0016021);;	--	--	--	TMEM192 family	Transmembrane protein 192 OS=Pongo abelii OX=9601 GN=TMEM192 PE=2 SV=2	Transmembrane protein 192 OS=Sus scrofa OX=9823 PE=3 SV=1	S	Function unknown	transmembrane protein 192 isoform X2 [Sus scrofa]
NewGene_5691	--	--	Molecular Function: selenium binding (GO:0008430);;	--	--	--	--	--	Selenium-binding protein 1 isoform 3 OS=Sus scrofa OX=9823 PE=3 SV=1	--	--	--
NewGene_1674	--	--	--	--	--	--	--	--	Uncharacterized protein OS=Sus scrofa OX=9823 PE=4 SV=1	--	--	--
NewGene_5822	--	--	--	--	--	--	--	--	--	S	Function unknown	--
NewGene_5566	--	--	Cellular Component: integral component of membrane (GO:0016021);;	--	--	--	--	--	Fibrinogen C-terminal domain-containing protein OS=Sus scrofa OX=9823 GN=ITLN2 PE=1 SV=2	--	--	lysosome-associated membrane glycoprotein 3 isoform X1 [Sus scrofa]
NewGene_9462	--	--	--	K09228|2.63e-09|dle:111166140|K09228 KRAB domain-containing zinc finger protein | (RefSeq) zinc finger protein 177-like isoform X1	--	--	Protein of unknown function (DUF1725)	LINE-1 reverse transcriptase homolog OS=Nycticebus coucang OX=9470 PE=4 SV=1	DUF1725 domain-containing protein OS=Sus scrofa OX=9823 PE=4 SV=1	--	--	endonuclease/reverse transcriptase [Sus scrofa]
NewGene_4314	--	--	--	--	--	--	--	--	--	--	--	protein argonaute 2-like [Globicephala melas]
NewGene_3237	--	--	Molecular Function: translation elongation factor activity (GO:0003746);; Cellular Component: nucleus (GO:0005634);; Biological Process: negative regulation of transcription, DNA-templated (GO:0045892);;	--	--	--	--	--	Negative elongation factor C/D-like OS=Sus scrofa OX=9823 PE=3 SV=1	--	--	bridging integrator 3 isoform X3 [Sus scrofa]
NewGene_2638	--	--	--	--	--	--	--	--	Uncharacterized protein OS=Sus scrofa OX=9823 PE=4 SV=1	--	--	--
NewGene_1787	--	--	Biological Process: nuclear-transcribed mRNA catabolic process, nonsense-mediated decay (GO:0000184);; Biological Process: nuclear-transcribed mRNA catabolic process (GO:0000956);; Biological Process: regulation of protein phosphorylation (GO:0001932);; Biological Process: positive regulation of protein phosphorylation (GO:0001934);; Biological Process: cytoplasmic translation (GO:0002181);; Mole…	K02942|2.95e-36|aju:106980766|K02942 large subunit ribosomal protein LP1 | (RefSeq) RPLP1; 60S acidic ribosomal protein P1	[J]	Translation, ribosomal structure and biogenesis	60s Acidic ribosomal protein	60S acidic ribosomal protein P1 OS=Bos taurus OX=9913 GN=RPLP1 PE=3 SV=1	Uncharacterized protein OS=Balaenoptera physalus OX=9770 GN=E2I00_011520 PE=3 SV=1	J	Translation, ribosomal structure and biogenesis	hypothetical protein E2I00_011520 [Balaenoptera physalus]
NewGene_6092	--	--	Biological Process: cell cycle checkpoint (GO:0000075);; Biological Process: DNA damage checkpoint (GO:0000077);; Biological Process: mitotic cell cycle (GO:0000278);; Molecular Function: transcription regulatory region sequence-specific DNA binding (GO:0000976);; Molecular Function: RNA polymerase II transcription regulatory region sequence-specific DNA binding (GO:0000977);; Molecular Function:…	--	--	--	--	--	--	K	Transcription	--
NewGene_4806	--	--	--	--	--	--	--	LINE-1 reverse transcriptase homolog OS=Nycticebus coucang OX=9470 PE=4 SV=1	Uncharacterized protein OS=Sus scrofa OX=9823 PE=4 SV=1	--	--	hypothetical protein HJG59_009762 [Molossus molossus]
NewGene_3002	--	--	Cellular Component: integral component of membrane (GO:0016021);;	--	--	--	--	--	Uncharacterized protein OS=Sus scrofa OX=9823 PE=4 SV=1	--	--	cullin-7 isoform X1 [Sus scrofa]
NewGene_8615	--	--	--	--	--	--	--	--	Uncharacterized protein OS=Sus scrofa OX=9823 PE=4 SV=1	--	--	importin 11 [Rhinolophus ferrumequinum]
NewGene_2863	--	--	--	--	--	--	--	--	Uncharacterized protein OS=Sus scrofa OX=9823 GN=COL12A1 PE=1 SV=1	--	--	vesicle-trafficking protein SEC22a isoform X4 [Sus scrofa]
NewGene_3101	--	--	Molecular Function: metallopeptidase activity (GO:0008237);;	--	--	--	TraB family	--	metalloprotease TIKI1 OS=Leptonychotes weddellii OX=9713 GN=TRABD2A PE=3 SV=1	S	Function unknown	LOW QUALITY PROTEIN: metalloprotease TIKI1 [Sus scrofa]
NewGene_10326	--	--	--	--	--	--	--	--	Reverse transcriptase domain-containing protein OS=Sus scrofa OX=9823 PE=4 SV=1	--	--	--
NewGene_3387	--	--	Molecular Function: potassium channel activity (GO:0005267);; Cellular Component: integral component of membrane (GO:0016021);;	K04924|5.90e-19|eai:106845851|K04924 potassium channel subfamily K member 16 | (RefSeq) potassium channel subfamily K member 16-like	--	--	--	--	Uncharacterized protein OS=Sus scrofa OX=9823 PE=3 SV=1	P	Inorganic ion transport and metabolism	potassium channel subfamily K member 16-like [Sus scrofa]
NewGene_9386	--	--	Cellular Component: integral component of membrane (GO:0016021);;	--	--	--	--	--	Uncharacterized protein OS=Sus scrofa OX=9823 PE=4 SV=1	--	--	--
NewGene_7470	--	--	Molecular Function: methyltransferase activity (GO:0008168);; Biological Process: methylation (GO:0032259);;	K00541|5.80e-20|bacu:103010251|K00541 nicotinamide N-methyltransferase [EC:2.1.1.1] | (RefSeq) nicotinamide N-methyltransferase-like	--	--	NNMT/PNMT/TEMT family	Nicotinamide N-methyltransferase OS=Sus scrofa OX=9823 GN=NNMT PE=2 SV=1	nicotinamide N-methyltransferase isoform X2 OS=Tarsius syrichta OX=1868482 GN=NNMT PE=3 SV=1	M	Cell wall/membrane/envelope biogenesis	nicotinamide N-methyltransferase [Rhinolophus ferrumequinum]
NewGene_4016	--	--	Cellular Component: microtubule organizing center (GO:0005815);;	K16549|3.51e-158|ssc:100624559|K16549 myomegalin | (RefSeq) myomegalin isoform X1	--	--	--	--	Olduvai domain-containing protein OS=Sus scrofa OX=9823 GN=PDE4DIP PE=1 SV=2	S	Function unknown	myomegalin isoform X5 [Sus scrofa]
NewGene_10234	--	--	Molecular Function: nucleic acid binding (GO:0003676);; Biological Process: regulation of transcription, DNA-templated (GO:0006355);; Cellular Component: integral component of membrane (GO:0016021);;	--	--	--	--	--	KRAB domain-containing protein OS=Sus scrofa OX=9823 PE=4 SV=1	--	--	--
NewGene_10674	--	--	--	--	--	--	--	--	--	--	--	hypothetical protein HJG59_010844 [Molossus molossus]
NewGene_211	--	--	--	K09228|1.56e-08|dle:111166140|K09228 KRAB domain-containing zinc finger protein | (RefSeq) zinc finger protein 177-like isoform X1	--	--	Protein of unknown function (DUF1725)	LINE-1 reverse transcriptase homolog OS=Nycticebus coucang OX=9470 PE=4 SV=1	DUF1725 domain-containing protein OS=Sus scrofa OX=9823 PE=4 SV=1	--	--	endonuclease/reverse transcriptase [Sus scrofa]
NewGene_8586	--	--	Molecular Function: methylated histone binding (GO:0035064);;	--	--	--	PGC7/Stella/Dppa3 domain	--	protein FAM156A/FAM156B-like OS=Ursus arctos horribilis OX=116960 GN=LOC113249213 PE=4 SV=1	S	Function unknown	protein FAM156A/FAM156B [Sus scrofa]
NewGene_1597	--	--	Cellular Component: integral component of membrane (GO:0016021);;	--	--	--	TMEM213 family	Transmembrane protein 213 OS=Bos taurus OX=9913 GN=TMEM213 PE=3 SV=2	Uncharacterized protein OS=Monodon monoceros OX=40151 GN=EI555_009410 PE=4 SV=1	S	Function unknown	transmembrane protein 213 [Sus scrofa]
NewGene_5618	--	--	--	K10798|2.22e-30|npr:108785582|K10798 poly [ADP-ribose] polymerase 2/3/4 [EC:2.4.2.30] | (RefSeq) poly [ADP-ribose] polymerase 4-like	--	--	Reverse transcriptase (RNA-dependent DNA polymerase)	LINE-1 reverse transcriptase homolog OS=Nycticebus coucang OX=9470 PE=4 SV=1	Reverse transcriptase domain-containing protein OS=Sus scrofa OX=9823 PE=4 SV=1	S	Function unknown	hypothetical protein FD755_009257 [Muntiacus reevesi]
NewGene_8207	--	--	Molecular Function: scavenger receptor activity (GO:0005044);; Cellular Component: external side of plasma membrane (GO:0009897);;	K00280|6.89e-67|epz:103542434|K00280 lysyl oxidase-like protein 2/3/4 [EC:1.4.3.-] | (RefSeq) antigen WC1.1-like	--	--	Scavenger receptor cysteine-rich domain	Antigen WC1.1 OS=Bos taurus OX=9913 PE=2 SV=1	Uncharacterized protein OS=Sus scrofa OX=9823 PE=4 SV=2	T	Signal transduction mechanisms	scavenger receptor cysteine-rich type 1 protein M130-like [Sus scrofa]
NewGene_5039	--	--	Molecular Function: selenium binding (GO:0008430);;	--	--	--	--	--	Selenium-binding protein 1 isoform 3 OS=Sus scrofa OX=9823 PE=3 SV=1	--	--	carbonic anhydrase 5A, mitochondrial isoform X8 [Sus scrofa]
NewGene_2845	--	--	--	K08857|2.72e-12|ssc:106504146|K08857 NIMA (never in mitosis gene a)-related kinase 1/4/5 [EC:2.7.11.1] | (RefSeq) NEK4; serine/threonine-protein kinase Nek4 isoform X1	--	--	--	--	Kazal-like domain-containing protein OS=Sus scrofa OX=9823 GN=SPINK13 PE=4 SV=1	--	--	uncharacterized protein LOC110255939 isoform X4 [Sus scrofa]
NewGene_3986	--	--	--	K09228|2.11e-08|dle:111166140|K09228 KRAB domain-containing zinc finger protein | (RefSeq) zinc finger protein 177-like isoform X1	--	--	Protein of unknown function (DUF1725)	LINE-1 reverse transcriptase homolog OS=Nycticebus coucang OX=9470 PE=4 SV=1	DUF1725 domain-containing protein OS=Sus scrofa OX=9823 PE=4 SV=1	--	--	endonuclease/reverse transcriptase [Sus scrofa]
NewGene_4277	--	--	--	K09228|4.02e-08|dle:111166140|K09228 KRAB domain-containing zinc finger protein | (RefSeq) zinc finger protein 177-like isoform X1	--	--	Protein of unknown function (DUF1725)	LINE-1 reverse transcriptase homolog OS=Nycticebus coucang OX=9470 PE=4 SV=1	DUF1725 domain-containing protein OS=Sus scrofa OX=9823 PE=4 SV=1	S	Function unknown	endonuclease/reverse transcriptase [Sus scrofa]
NewGene_4097	--	--	--	K09228|5.20e-10|dle:111166140|K09228 KRAB domain-containing zinc finger protein | (RefSeq) zinc finger protein 177-like isoform X1	--	--	--	LINE-1 reverse transcriptase homolog OS=Nycticebus coucang OX=9470 PE=4 SV=1	Reverse transcriptase domain-containing protein OS=Sus scrofa OX=9823 PE=4 SV=1	--	--	hypothetical protein FD754_025177, partial [Muntiacus muntjak]
NewGene_4349	--	--	Cellular Component: integral component of membrane (GO:0016021);;	--	--	--	--	--	Uncharacterized protein OS=Sus scrofa OX=9823 PE=4 SV=1	--	--	--
NewGene_11339	--	--	Cellular Component: integral component of membrane (GO:0016021);;	--	--	--	--	--	Uncharacterized protein OS=Sus scrofa OX=9823 PE=4 SV=1	--	--	hypothetical protein G4228_010023 [Cervus hanglu yarkandensis]
NewGene_4880	--	--	--	--	--	--	--	--	Uncharacterized protein OS=Sus scrofa OX=9823 PE=4 SV=1	S	Function unknown	hypothetical protein M91_08556, partial [Bos mutus]
NewGene_5841	--	--	--	--	--	--	--	--	Uncharacterized protein OS=Sus scrofa OX=9823 PE=4 SV=1	--	--	hypothetical protein FD755_001760, partial [Muntiacus reevesi]
NewGene_5861	--	--	--	--	--	--	--	--	--	--	--	uncharacterized protein LOC110261410 [Sus scrofa]
NewGene_2588	--	--	Cellular Component: integral component of membrane (GO:0016021);;	K16499|3.62e-08|aam:106488054|K16499 protocadherin delta 2 | (RefSeq) PCDH12; protocadherin 12	--	--	--	--	Uncharacterized protein OS=Sus scrofa OX=9823 PE=4 SV=1	--	--	uncharacterized protein LOC110259781 [Sus scrofa]
NewGene_2241	--	--	--	K16145|6.82e-37|ssc:100624460|K16145 mucin-16 | (RefSeq) mucin-16	--	--	--	--	Uncharacterized protein OS=Sus scrofa OX=9823 PE=4 SV=1	S	Function unknown	mucin-16 [Sus scrofa]
NewGene_10278	--	--	--	K10798|2.62e-16|npr:108785582|K10798 poly [ADP-ribose] polymerase 2/3/4 [EC:2.4.2.30] | (RefSeq) poly [ADP-ribose] polymerase 4-like	[R]	General function prediction only	Reverse transcriptase (RNA-dependent DNA polymerase)	LINE-1 reverse transcriptase homolog OS=Nycticebus coucang OX=9470 PE=4 SV=1	Reverse transcriptase domain-containing protein OS=Sus scrofa OX=9823 PE=4 SV=1	S	Function unknown	hypothetical protein HJG59_009647 [Molossus molossus]
NewGene_5368	--	--	Cellular Component: integral component of membrane (GO:0016021);;	--	--	--	--	--	Uncharacterized protein OS=Sus scrofa OX=9823 PE=4 SV=1	--	--	lysosome-associated membrane glycoprotein 3 isoform X1 [Sus scrofa]
NewGene_3897	--	--	--	--	--	--	--	--	TBC1 domain family member 31 OS=Sus scrofa OX=9823 GN=TBC1D31 PE=4 SV=2	--	--	zinc finger protein 507 isoform X3 [Sus scrofa]
NewGene_2864	--	--	--	K08857|2.56e-08|ssc:106504146|K08857 NIMA (never in mitosis gene a)-related kinase 1/4/5 [EC:2.7.11.1] | (RefSeq) NEK4; serine/threonine-protein kinase Nek4 isoform X1	--	--	--	--	Uncharacterized protein OS=Sus scrofa OX=9823 PE=4 SV=1	--	--	uncharacterized protein LOC110255939 isoform X4 [Sus scrofa]
NewGene_10177	--	--	--	--	--	--	--	--	Uncharacterized protein OS=Leptonychotes weddellii OX=9713 GN=LOC102740923 PE=4 SV=1	S	Function unknown	LOW QUALITY PROTEIN: AP20 region protein 1 [Sus scrofa]
NewGene_3760	--	--	Molecular Function: protein kinase activity (GO:0004672);; Molecular Function: ATP binding (GO:0005524);;	--	--	--	--	--	Protein kinase domain-containing protein OS=Sus scrofa OX=9823 PE=4 SV=1	--	--	--
NewGene_8268	--	--	--	K10784|9.56e-42|cjc:100409044|K10784 T cell receptor alpha chain V region | (RefSeq) TRAV8-6S1; T-cell receptor alpha chain V region PY14	--	--	Immunoglobulin V-set domain	T-cell receptor alpha chain V region RL-5 OS=Oryctolagus cuniculus OX=9986 PE=1 SV=1	Ig-like domain-containing protein OS=Sus scrofa OX=9823 PE=4 SV=2	S	Function unknown	T cell receptor alpha chain [Sus scrofa]
NewGene_1986	--	--	Molecular Function: fructose-bisphosphate aldolase activity (GO:0004332);; Cellular Component: cytosol (GO:0005829);; Biological Process: glycolytic process (GO:0006096);; Molecular Function: cytoskeletal protein binding (GO:0008092);; Biological Process: fructose 1,6-bisphosphate metabolic process (GO:0030388);; Biological Process: epithelial cell differentiation (GO:0030855);;	--	--	--	--	--	Fructose-bisphosphate aldolase OS=Sus scrofa OX=9823 GN=ALDOC PE=1 SV=1	--	--	--
NewGene_8689	--	--	Molecular Function: structural molecule activity (GO:0005198);; Cellular Component: integral component of membrane (GO:0016021);;	--	--	--	--	--	Uncharacterized protein OS=Oryctolagus cuniculus OX=9986 PE=4 SV=1	--	--	--
NewGene_8009	--	--	--	--	--	--	--	--	Uncharacterized protein OS=Sus scrofa OX=9823 GN=ADGB PE=4 SV=1	--	--	--
NewGene_2979	--	--	--	--	--	--	--	--	Uncharacterized protein OS=Camelus dromedarius OX=9838 GN=Cadr_000030867 PE=4 SV=1	--	--	hypothetical protein Cadr_000030867 [Camelus dromedarius]
NewGene_1544	--	--	--	--	--	--	--	--	General transcription factor IIF subunit 2 (Fragment) OS=Sus scrofa OX=9823 PE=4 SV=1	--	--	matrix-remodeling-associated protein 7 isoform X1 [Sus scrofa]
NewGene_10930	--	--	Cellular Component: nucleus (GO:0005634);; Biological Process: DNA replication (GO:0006260);;	--	--	--	--	--	GINS complex subunit 2 OS=Sus scrofa OX=9823 PE=3 SV=1	--	--	CREB-regulated transcription coactivator 2 isoform X3 [Sus scrofa]
NewGene_3993	--	--	Biological Process: response to hypoxia (GO:0001666);; Biological Process: hematopoietic progenitor cell differentiation (GO:0002244);; Biological Process: regulation of gene expression (GO:0010468);; Biological Process: iron-sulfur cluster assembly (GO:0016226);; Biological Process: oxygen homeostasis (GO:0032364);; Cellular Component: CIA complex (GO:0097361);;	--	--	--	--	--	Fe_hyd_SSU domain-containing protein OS=Sus scrofa OX=9823 GN=CIAO3 PE=3 SV=3	--	--	--
NewGene_973	--	--	Molecular Function: anaphase-promoting complex binding (GO:0010997);; Molecular Function: ubiquitin-protein transferase activator activity (GO:0097027);; Biological Process: positive regulation of ubiquitin protein ligase activity (GO:1904668);;	K03363|2.65e-56|cmk:103177878|K03363 cell division cycle 20, cofactor of APC complex | (RefSeq) cdc20b; cell division cycle 20B	[DO]	--	Anaphase-promoting complex subunit 4 WD40 domain	--	WD_REPEATS_REGION domain-containing protein OS=Sus scrofa OX=9823 GN=CDC20B PE=3 SV=1	--	--	cell division cycle protein 20 homolog B [Sus scrofa]
NewGene_1233	--	--	--	K17299|4.26e-06|ptr:465138|K17299 POTE ankyrin domain family protein | (RefSeq) coiled-coil domain-containing protein 144A-like isoform X2	--	--	Domain of unknown function (DUF3496)	--	ANK_REP_REGION domain-containing protein OS=Rhinopithecus bieti OX=61621 GN=ANKRD26 PE=4 SV=1	S	Function unknown	LOW QUALITY PROTEIN: ankyrin repeat domain-containing protein 26-like [Sus scrofa]
NewGene_11452	--	--	--	--	--	--	--	LINE-1 reverse transcriptase homolog OS=Nycticebus coucang OX=9470 PE=4 SV=1	Uncharacterized protein OS=Sus scrofa OX=9823 PE=4 SV=1	S	Function unknown	endonuclease/reverse transcriptase [Sus scrofa]
NewGene_10356	--	--	--	--	--	--	--	LINE-1 reverse transcriptase homolog OS=Nycticebus coucang OX=9470 PE=4 SV=1	Reverse transcriptase domain-containing protein OS=Sus scrofa OX=9823 PE=4 SV=1	S	Function unknown	hypothetical protein M91_03394, partial [Bos mutus]
NewGene_2850	--	--	--	--	--	--	--	--	Uncharacterized protein OS=Sus scrofa OX=9823 PE=4 SV=1	--	--	--
NewGene_227	--	--	--	--	--	--	--	--	Uncharacterized protein OS=Camelus ferus OX=419612 GN=CB1_000391007 PE=4 SV=1	--	--	hypothetical protein CB1_000391007 [Camelus ferus]
NewGene_4434	--	--	Molecular Function: actin binding (GO:0003779);; Biological Process: regulation of cell shape (GO:0008360);; Molecular Function: Rho GTPase binding (GO:0017048);; Biological Process: actin cytoskeleton organization (GO:0030036);;	--	--	--	--	--	Uncharacterized protein OS=Sus scrofa OX=9823 PE=4 SV=1	--	--	--
NewGene_8666	--	--	Molecular Function: carbonate dehydratase activity (GO:0004089);; Cellular Component: plasma membrane (GO:0005886);; Molecular Function: zinc ion binding (GO:0008270);; Cellular Component: anchored component of membrane (GO:0031225);;	--	--	--	--	--	Carbonate dehydratase IV OS=Sus scrofa OX=9823 PE=3 SV=1	--	--	--
NewGene_10097	--	--	--	--	--	--	--	--	Uncharacterized protein OS=Sus scrofa OX=9823 PE=4 SV=1	--	--	carbonic anhydrase 5A, mitochondrial isoform X8 [Sus scrofa]
NewGene_6658	--	--	Molecular Function: GTPase activity (GO:0003924);; Molecular Function: GTP binding (GO:0005525);; Biological Process: signal transduction (GO:0007165);; Cellular Component: membrane (GO:0016020);;	--	--	--	--	--	Uncharacterized protein OS=Sus scrofa OX=9823 PE=4 SV=1	--	--	--
NewGene_6909	--	--	--	--	--	--	--	--	--	--	--	uncharacterized protein LOC110261960 [Sus scrofa]
NewGene_1259	[J]	Translation, ribosomal structure and biogenesis	Molecular Function: RNA binding (GO:0003723);; Molecular Function: structural constituent of ribosome (GO:0003735);; Biological Process: translation (GO:0006412);; Cellular Component: large ribosomal subunit (GO:0015934);;	K02865|1.12e-52|cjc:100410823|K02865 large subunit ribosomal protein L10Ae | (RefSeq) 60S ribosomal protein L10a-like	[J]	Translation, ribosomal structure and biogenesis	Ribosomal protein L1p/L10e family	60S ribosomal protein L10a OS=Bos taurus OX=9913 GN=RPL10A PE=2 SV=3	Ribosomal protein OS=Callithrix jacchus OX=9483 GN=LOC100410823 PE=3 SV=3	J	Translation, ribosomal structure and biogenesis	60S ribosomal protein L10a, partial [Myotis davidii]

## Sheet: Function_anno.stat
#Anno_Database	Annotated_Number	Annotated_Percent
COG_Annotation	11	0.2
GO_Annotation	584	8.9
KEGG_Annotation	344	5.2
KOG_Annotation	116	1.8
Pfam_Annotation	227	3.4
Swissprot_Annotation	262	4
TrEMBL_Annotation	1136	17.2
eggNOG_Annotation	355	5.4
nr_Annotation	917	13.9
All_Annotated	1243	18.9

## Sheet: GO.list
NewGene_10012	GO:0005654	GO:0005829	GO:0005886	GO:0015137	GO:0015141	GO:0015746	GO:0016021	GO:0017153	GO:0098656
NewGene_10014	GO:0016021
NewGene_10015	GO:0016021
NewGene_10027	GO:0005249	GO:0016021
NewGene_10029	GO:0016021
NewGene_10033	GO:0004674	GO:0005524	GO:0007094	GO:0032133	GO:0032467	GO:0043988
NewGene_10036	GO:0016021
NewGene_10062	GO:0008168	GO:0016021	GO:0032259
NewGene_10063	GO:0003777	GO:0005524	GO:0007018	GO:0016021	GO:0030286
NewGene_10070	GO:0005078
NewGene_10111	GO:0005923
NewGene_10131	GO:0016021
NewGene_10132	GO:0016021
NewGene_10183	GO:0005086	GO:0016021	GO:0032012
NewGene_10234	GO:0003676	GO:0006355	GO:0016021
NewGene_10302	GO:0005615	GO:0005783	GO:0010469	GO:0014016	GO:0048018	GO:1902692
NewGene_1037	GO:0016021
NewGene_10390	GO:0016153
NewGene_10413	GO:0003700	GO:0005634	GO:0043565
NewGene_10414	GO:0003700	GO:0005634	GO:0043565
NewGene_10435	GO:0000956	GO:0003676	GO:0008409
NewGene_10491	GO:0016021
NewGene_10499	GO:0005672	GO:0006367
NewGene_10516	GO:0005509
NewGene_10572	GO:0001764	GO:0001942	GO:0004930	GO:0005509	GO:0005654	GO:0005887	GO:0007155	GO:0007156	GO:0007266	GO:0007626	GO:0009952	GO:0032956	GO:0042060	GO:0042249	GO:0042472	GO:0045176	GO:0048105	GO:0060488	GO:0060489	GO:0060490	GO:0090179	GO:0090251
NewGene_10590	GO:0016021
NewGene_10648	GO:0000796	GO:0007076
NewGene_10651	GO:0000502	GO:0043248	GO:0060090
NewGene_10652	GO:0005515	GO:0005575	GO:0005622	GO:0005623	GO:0005815	GO:0005856	GO:0005929	GO:0006996	GO:0008150	GO:0009987	GO:0015630	GO:0016043	GO:0022607	GO:0030030	GO:0030031	GO:0036064	GO:0042995	GO:0043226	GO:0043228	GO:0043229	GO:0043232	GO:0044085	GO:0044422	GO:0044424	GO:0044430	GO:0044441	GO:0044446	GO:0044463	GO:0044464	GO:0044782	GO:0060271	GO:0070925	GO:0071840	GO:0120025	GO:0120031	GO:0120036	GO:0120038
NewGene_10676	GO:0016021
NewGene_10677	GO:0016021
NewGene_10750	GO:0016021
NewGene_10776	GO:0016021
NewGene_10793	GO:0016021
NewGene_10812	GO:0016021
NewGene_10813	GO:0016021
NewGene_10825	GO:0016021	GO:0022857
NewGene_10843	GO:0001666	GO:0002244	GO:0010468	GO:0016226	GO:0032364	GO:0097361
NewGene_10844	GO:0001666	GO:0002244	GO:0010468	GO:0016226	GO:0032364	GO:0097361
NewGene_10847	GO:0005672	GO:0006367
NewGene_10853	GO:0002791	GO:0002793	GO:0003674	GO:0005085	GO:0005088	GO:0005089	GO:0005198	GO:0005488	GO:0005509	GO:0005515	GO:0005575	GO:0005622	GO:0005623	GO:0005737	GO:0005829	GO:0005886	GO:0005905	GO:0006810	GO:0006897	GO:0007154	GO:0007165	GO:0007166	GO:0007167	GO:0007169	GO:0007186	GO:0007264	GO:0007275	GO:0007399	GO:0007417	GO:0007420	GO:0008047	GO:0008150	GO:0009893	GO:0009966	GO:0009967	GO:0009987	GO:0010562	GO:0010646	GO:0010647	GO:0010720	GO:0010817	GO:0010941	GO:0010942	GO:0010975	GO:0010976	GO:0012505	GO:0016020	GO:0016043	GO:0016192
NewGene_10889	GO:0004672	GO:0005524
NewGene_10894	GO:0016021
NewGene_10895	GO:0016021
NewGene_10930	GO:0005634	GO:0006260
NewGene_10933	GO:0005509
NewGene_11011	GO:0003676	GO:0006355	GO:0046872
NewGene_11065	GO:0004672	GO:0005524
NewGene_11087	GO:0005634	GO:0006260
NewGene_11098	GO:0016021
NewGene_11103	GO:0003676	GO:0005524
NewGene_11104	GO:0003676	GO:0005524
NewGene_11109	GO:0000122	GO:0005634	GO:0006346	GO:0008327
NewGene_11140	GO:0016021
NewGene_11153	GO:0016021
NewGene_11204	GO:0004993	GO:0005887	GO:0007268	GO:0042310	GO:0045202	GO:0046849	GO:0050795
NewGene_11211	GO:0016021	GO:0030246
NewGene_11257	GO:0016021
NewGene_11277	GO:0003777	GO:0005524	GO:0007018	GO:0008017	GO:0008289
NewGene_11284	GO:0000462	GO:0001650	GO:0003674	GO:0003676	GO:0003723	GO:0005488	GO:0005575	GO:0005622	GO:0005623	GO:0005634	GO:0005654	GO:0005730	GO:0005737	GO:0005739	GO:0006139	GO:0006355	GO:0006356	GO:0006364	GO:0006396	GO:0006725	GO:0006807	GO:0008150	GO:0008152	GO:0009889	GO:0009891	GO:0009893	GO:0009987	GO:0010467	GO:0010468	GO:0010556	GO:0010557	GO:0010604	GO:0010628	GO:0016070	GO:0016072	GO:0019219	GO:0019222	GO:0022613	GO:0030490	GO:0030515	GO:0030684	GO:0030686	GO:0031323	GO:0031325	GO:0031326	GO:0031328	GO:0031974	GO:0031981	GO:0032040
NewGene_11339	GO:0016021
NewGene_1134	GO:0016021	GO:0030215
NewGene_11340	GO:0000981	GO:0003674	GO:0003700	GO:0005575	GO:0005622	GO:0005623	GO:0005634	GO:0006355	GO:0006357	GO:0008150	GO:0009889	GO:0010468	GO:0010556	GO:0019219	GO:0019222	GO:0031323	GO:0031326	GO:0035821	GO:0040012	GO:0040017	GO:0043226	GO:0043227	GO:0043229	GO:0043231	GO:0043900	GO:0043902	GO:0043903	GO:0044403	GO:0044419	GO:0044424	GO:0044464	GO:0044788	GO:0044789	GO:0044791	GO:0044794	GO:0048518	GO:0048524	GO:0050789	GO:0050792	GO:0050794	GO:0051171	GO:0051252	GO:0051702	GO:0051704	GO:0051817	GO:0051851	GO:0060255	GO:0065007	GO:0080090
NewGene_11347	GO:0016021
NewGene_11357	GO:0003677	GO:0003723	GO:0006357	GO:0006396
NewGene_11370	GO:0046872
NewGene_11380	GO:0016021
NewGene_11403	GO:0016021	GO:0016787
NewGene_11409	GO:0016021	GO:0016192
NewGene_1143	GO:0005885	GO:0034314
NewGene_11442	GO:0016021	GO:0038023
NewGene_11444	GO:0009966	GO:0046658	GO:0062023
NewGene_11487	GO:0004806	GO:0006629	GO:0016021
NewGene_1151	GO:0000785	GO:0003674	GO:0005488	GO:0005515	GO:0005575	GO:0005622	GO:0005623	GO:0005634	GO:0005654	GO:0005694	GO:0006139	GO:0006351	GO:0006355	GO:0006359	GO:0006366	GO:0006383	GO:0006725	GO:0006807	GO:0008023	GO:0008150	GO:0008152	GO:0009058	GO:0009059	GO:0009301	GO:0009889	GO:0009891	GO:0009893	GO:0009987	GO:0010467	GO:0010468	GO:0010556	GO:0010557	GO:0010604	GO:0010628	GO:0015030	GO:0016070	GO:0016073	GO:0016604	GO:0018130	GO:0019219	GO:0019222	GO:0019438	GO:0031323	GO:0031325	GO:0031326	GO:0031328	GO:0031334	GO:0031974	GO:0031981
NewGene_1175	GO:0001959	GO:0001960	GO:0005575	GO:0005576	GO:0005622	GO:0005623	GO:0005737	GO:0005783	GO:0008150	GO:0009889	GO:0009891	GO:0009893	GO:0009966	GO:0009968	GO:0010646	GO:0010648	GO:0010803	GO:0010804	GO:0012505	GO:0019216	GO:0019222	GO:0023051	GO:0023057	GO:0043226	GO:0043227	GO:0043229	GO:0043231	GO:0044424	GO:0044444	GO:0044464	GO:0045595	GO:0045597	GO:0045598	GO:0045600	GO:0045834	GO:0046889	GO:0046890	GO:0048518	GO:0048519	GO:0048522	GO:0048523	GO:0048583	GO:0048585	GO:0050789	GO:0050793	GO:0050794	GO:0051094	GO:0060759	GO:0060761
NewGene_1197	GO:0000290
NewGene_1203	GO:0000290
NewGene_1208	GO:0000150	GO:0000724	GO:0003690	GO:0003697	GO:0005524	GO:0005634	GO:0008094	GO:0016021	GO:1990426
NewGene_1223	GO:0004310	GO:0008610	GO:0016021	GO:0051996
NewGene_1259	GO:0003723	GO:0003735	GO:0006412	GO:0015934
NewGene_1279	GO:0016787
NewGene_1293	GO:0016021
NewGene_1300	GO:0005198	GO:0016021
NewGene_1340	GO:0006886	GO:0016192	GO:0030131
NewGene_1350	GO:0016021
NewGene_1351	GO:0005856	GO:0008092
NewGene_1369	GO:0000993	GO:0008284	GO:0010564	GO:0016591	GO:0042802	GO:0045944	GO:0070940
NewGene_1372	GO:0016021
NewGene_1435	GO:0004842
NewGene_145	GO:0016021
NewGene_1480	GO:0016021
NewGene_1507	GO:0000902	GO:0005509	GO:0005887	GO:0005912	GO:0007043	GO:0007156	GO:0007157	GO:0007275	GO:0007411	GO:0016339	GO:0016342	GO:0034332	GO:0044331	GO:0045296	GO:0045773	GO:0098742
NewGene_156	GO:0005044	GO:0016020
NewGene_1575	GO:0004252
NewGene_1594	GO:0005575	GO:0005622	GO:0005623	GO:0005737	GO:0005829	GO:0044424	GO:0044444	GO:0044464
NewGene_1597	GO:0016021
NewGene_1611	GO:0016021
NewGene_1658	GO:0016874
NewGene_1669	GO:0005249	GO:0008076
NewGene_1684	GO:0016021
NewGene_1692	GO:0004672	GO:0005524
NewGene_1719	GO:0016021
NewGene_1721	GO:0016021
NewGene_173	GO:0006886	GO:0016192	GO:0030131
NewGene_1731	GO:0005096	GO:0035556	GO:0046872	GO:0051056
NewGene_1757	GO:0016021
NewGene_1774	GO:0015095	GO:0016021
NewGene_1787	GO:0000184	GO:0000956	GO:0001932	GO:0001934	GO:0002181	GO:0003674	GO:0003735	GO:0005198	GO:0005575	GO:0005622	GO:0005623	GO:0005737	GO:0005829	GO:0005840	GO:0006139	GO:0006401	GO:0006402	GO:0006412	GO:0006413	GO:0006518	GO:0006605	GO:0006612	GO:0006613	GO:0006614	GO:0006725	GO:0006807	GO:0006810	GO:0006886	GO:0008047	GO:0008104	GO:0008150	GO:0008152	GO:0009056	GO:0009057	GO:0009058	GO:0009059	GO:0009892	GO:0009893	GO:0009987	GO:0010467	GO:0010468	GO:0010562	GO:0010604	GO:0010605	GO:0010629	GO:0015031	GO:0015833	GO:0015934	GO:0016070
NewGene_1804	GO:0003735	GO:0006412	GO:0015934
NewGene_1847	GO:0046983
NewGene_1857	GO:0016021
NewGene_1884	GO:0016021
NewGene_1895	GO:0006511	GO:0008270	GO:0016579	GO:0036459
NewGene_1925	GO:0016301	GO:0044528
NewGene_1949	GO:0016021
NewGene_1954	GO:0001505	GO:0001941	GO:0003008	GO:0003674	GO:0004888	GO:0005102	GO:0005246	GO:0005488	GO:0005515	GO:0005575	GO:0005623	GO:0005886	GO:0006810	GO:0006836	GO:0006996	GO:0007154	GO:0007165	GO:0007267	GO:0007268	GO:0007269	GO:0007275	GO:0007399	GO:0007416	GO:0007610	GO:0007611	GO:0007612	GO:0007638	GO:0008104	GO:0008150	GO:0009605	GO:0009612	GO:0009628	GO:0009987	GO:0010996	GO:0016020	GO:0016043	GO:0016247	GO:0022607	GO:0023052	GO:0023061	GO:0030534	GO:0031223	GO:0032501	GO:0032502	GO:0032940	GO:0032991	GO:0033036	GO:0034613	GO:0035176
NewGene_1963	GO:0000381	GO:0005634	GO:0080009
NewGene_1986	GO:0004332	GO:0005829	GO:0006096	GO:0008092	GO:0030388	GO:0030855
NewGene_2005	GO:0004459	GO:0005737	GO:0005975	GO:0019752
NewGene_2032	GO:0016021
NewGene_2038	GO:0003746	GO:0005634	GO:0045892
NewGene_2067	GO:0005672	GO:0006367
NewGene_2093	GO:0006464	GO:0015031
NewGene_2094	GO:0015031
NewGene_2096	GO:0031084
NewGene_2155	GO:0003674	GO:0003824	GO:0004672	GO:0005085	GO:0005088	GO:0005089	GO:0005198	GO:0005488	GO:0005515	GO:0005575	GO:0005576	GO:0005615	GO:0005622	GO:0005623	GO:0005634	GO:0005654	GO:0005737	GO:0005829	GO:0005856	GO:0005859	GO:0005863	GO:0005886	GO:0005911	GO:0006464	GO:0006468	GO:0006793	GO:0006796	GO:0006807	GO:0006996	GO:0007010	GO:0007154	GO:0007165	GO:0007186	GO:0008092	GO:0008104	GO:0008150	GO:0008152	GO:0008307	GO:0009653	GO:0009966	GO:0009987	GO:0010646	GO:0010927	GO:0010941	GO:0010942	GO:0014704	GO:0015629	GO:0016020	GO:0016043
NewGene_2156	GO:0005085
NewGene_2157	GO:0005085
NewGene_2158	GO:0005085
NewGene_2159	GO:0005085
NewGene_2161	GO:0005085
NewGene_2162	GO:0004672	GO:0005085	GO:0005524
NewGene_2172	GO:0016021
NewGene_2186	GO:0016021
NewGene_2202	GO:0004332	GO:0006096
NewGene_2206	GO:0016021
NewGene_224	GO:0008430
NewGene_2243	GO:0016021
NewGene_2253	GO:0016021
NewGene_2264	GO:0015031	GO:0016021
NewGene_2269	GO:0016021
NewGene_2276	GO:0000122	GO:0005634	GO:0006346	GO:0008327
NewGene_2287	GO:0016021
NewGene_2304	GO:0005634	GO:0006355
NewGene_2314	GO:0003723
NewGene_2318	GO:0000981	GO:0003674	GO:0003700	GO:0003824	GO:0004407	GO:0005488	GO:0005515	GO:0005575	GO:0005622	GO:0005623	GO:0005634	GO:0005737	GO:0006325	GO:0006355	GO:0006357	GO:0006464	GO:0006476	GO:0006807	GO:0006996	GO:0008150	GO:0008152	GO:0009889	GO:0009987	GO:0010468	GO:0010556	GO:0016043	GO:0016569	GO:0016570	GO:0016575	GO:0016787	GO:0016810	GO:0016811	GO:0019213	GO:0019219	GO:0019222	GO:0019538	GO:0019899	GO:0031323	GO:0031326	GO:0032991	GO:0033558	GO:0035601	GO:0036211	GO:0042826	GO:0043170	GO:0043226	GO:0043227	GO:0043229	GO:0043231
NewGene_2328	GO:0003676
NewGene_2352	GO:0016021
NewGene_238	GO:0004896	GO:0005886	GO:0016021	GO:0019221	GO:0042015
NewGene_2435	GO:0004177	GO:0008237	GO:0008270	GO:0016021
NewGene_2442	GO:0016021
NewGene_2465	GO:0005509
NewGene_2542	GO:0001666	GO:0002244	GO:0010468	GO:0016226	GO:0032364	GO:0097361
NewGene_2554	GO:0016021
NewGene_257	GO:0005509	GO:0016021
NewGene_2585	GO:0001666	GO:0002244	GO:0010468	GO:0016226	GO:0032364	GO:0097361
NewGene_2588	GO:0016021
NewGene_2595	GO:0005856	GO:0008092
NewGene_2634	GO:0016021
NewGene_2635	GO:0016021
NewGene_2682	GO:0003777	GO:0005524	GO:0005874	GO:0007018	GO:0008017
NewGene_2718	GO:0016021	GO:0022857
NewGene_2758	GO:0003676
NewGene_2771	GO:0016021	GO:0019706
NewGene_2778	GO:0001666	GO:0002244	GO:0010468	GO:0016226	GO:0032364	GO:0097361
NewGene_2783	GO:0016021
NewGene_2791	GO:0016021
NewGene_28	GO:0001725	GO:0003779	GO:0005912	GO:0007507	GO:0030018	GO:0030036	GO:0031941	GO:0051371	GO:0061061
NewGene_283	GO:0003777	GO:0005524	GO:0007018	GO:0008017	GO:0008289
NewGene_2848	GO:0003924	GO:0005525	GO:0016567	GO:0035556
NewGene_2849	GO:0003924	GO:0005525	GO:0016567	GO:0035556
NewGene_2866	GO:0007165	GO:0035591
NewGene_2888	GO:0005319	GO:0005524	GO:0006869	GO:0016021	GO:0016887	GO:0042626	GO:0043231
NewGene_2889	GO:0005524	GO:0016021	GO:0016887	GO:0042626
NewGene_2917	GO:0005634	GO:0045892
NewGene_2927	GO:0004067
NewGene_2934	GO:0016021	GO:0022857
NewGene_2962	GO:0016021
NewGene_2973	GO:0005524
NewGene_2986	GO:0001666	GO:0002244	GO:0010468	GO:0016226	GO:0032364	GO:0097361
NewGene_3002	GO:0016021
NewGene_3005	GO:0007155	GO:0045296	GO:0051015
NewGene_3065	GO:0016021
NewGene_3070	GO:0016021
NewGene_3074	GO:0016021
NewGene_3093	GO:0004478	GO:0005524	GO:0006556	GO:0006730	GO:0046872
NewGene_3099	GO:0005086	GO:0016021	GO:0032012
NewGene_3101	GO:0008237
NewGene_3102	GO:0003674	GO:0003824	GO:0004175	GO:0004222	GO:0005488	GO:0005515	GO:0005575	GO:0005623	GO:0005886	GO:0005887	GO:0006508	GO:0006807	GO:0008150	GO:0008152	GO:0008233	GO:0008237	GO:0009893	GO:0009966	GO:0009968	GO:0010604	GO:0010646	GO:0010648	GO:0016020	GO:0016021	GO:0016787	GO:0017147	GO:0019222	GO:0019538	GO:0023051	GO:0023057	GO:0030111	GO:0030178	GO:0031090	GO:0031224	GO:0031226	GO:0031300	GO:0031301	GO:0031323	GO:0031325	GO:0031334	GO:0031399	GO:0031401	GO:0032268	GO:0032270	GO:0032459	GO:0032461	GO:0032502	GO:0043170	GO:0043226
NewGene_3134	GO:0006886	GO:0016192	GO:0030131
NewGene_3141	GO:0016021
NewGene_3172	GO:0008289
NewGene_3182	GO:0016021
NewGene_3194	GO:0016021
NewGene_3213	GO:0016021
NewGene_322	GO:0030833	GO:0048365
NewGene_3223	GO:0008430
NewGene_3231	GO:0016021
NewGene_3237	GO:0003746	GO:0005634	GO:0045892
NewGene_3249	GO:0016021	GO:0046873
NewGene_3256	GO:0000287	GO:0004722	GO:0030145
NewGene_3258	GO:0016021
NewGene_3260	GO:0004672	GO:0005524
NewGene_3290	GO:0003746	GO:0005634	GO:0045892
NewGene_3387	GO:0005267	GO:0016021
NewGene_3389	GO:0016021
NewGene_3405	GO:0003676	GO:0004523	GO:0015074
NewGene_341	GO:0016021	GO:0022857
NewGene_3432	GO:0016021
NewGene_3438	GO:0007155	GO:0016020
NewGene_3509	GO:0003677	GO:0003917	GO:0005694	GO:0006260	GO:0006265	GO:0042645
NewGene_351	GO:0005886	GO:0047390
NewGene_3535	GO:0016021
NewGene_3554	GO:0016021	GO:0016747
NewGene_3592	GO:0005856	GO:0008092
NewGene_3649	GO:0016021
NewGene_3681	GO:0005887
NewGene_3723	GO:0016021	GO:0022857
NewGene_3760	GO:0004672	GO:0005524
NewGene_3781	GO:0005672	GO:0006367
NewGene_3791	GO:0016021	GO:0055085
NewGene_3795	GO:0003676	GO:0004527
NewGene_3800	GO:0046983
NewGene_3896	GO:0006886	GO:0016192	GO:0030131
NewGene_3913	GO:0005086	GO:0016021	GO:0032012
NewGene_3938	GO:0005109	GO:0005887	GO:0006511	GO:0038018	GO:0061630	GO:0090090
NewGene_3943	GO:0016021
NewGene_3951	GO:0016021
NewGene_3962	GO:0005125	GO:0005126	GO:0005615	GO:0051607
NewGene_3993	GO:0001666	GO:0002244	GO:0010468	GO:0016226	GO:0032364	GO:0097361
NewGene_3997	GO:0016021
NewGene_4010	GO:0003746	GO:0005634	GO:0045892
NewGene_4013	GO:0016021
NewGene_4016	GO:0005815
NewGene_4072	GO:0016021	GO:0016787
NewGene_4082	GO:0035556
NewGene_4090	GO:0005249	GO:0008076	GO:0034765	GO:0051260
NewGene_4162	GO:0003677	GO:0005634
NewGene_4207	GO:0005109	GO:0005887	GO:0006511	GO:0038018	GO:0061630	GO:0090090
NewGene_4250	GO:0016021
NewGene_4270	GO:0016021
NewGene_4271	GO:0008324	GO:0016021
NewGene_4338	GO:0005509
NewGene_4349	GO:0016021
NewGene_436	GO:0003746	GO:0005634	GO:0045892
NewGene_4369	GO:0005198	GO:0005886	GO:0005923	GO:0007155	GO:0016021	GO:0070830
NewGene_4387	GO:0006886	GO:0016192	GO:0030131
NewGene_4390	GO:0007015	GO:0007605	GO:0015629	GO:0031625	GO:0051015	GO:0060088	GO:1900026
NewGene_4416	GO:0005604	GO:0008191	GO:0051045	GO:0070373	GO:0071310	GO:1903984	GO:1904684
NewGene_4434	GO:0003779	GO:0008360	GO:0017048	GO:0030036
NewGene_4455	GO:0005086	GO:0016021	GO:0032012
NewGene_4465	GO:0006284	GO:0017065
NewGene_45	GO:0016021
NewGene_451	GO:0000976	GO:0000977	GO:0000978	GO:0000981	GO:0000987	GO:0001012	GO:0001046	GO:0001047	GO:0001067	GO:0001221	GO:0001222	GO:0001223	GO:0001228	GO:0001505	GO:0001525	GO:0001568	GO:0001666	GO:0001775	GO:0001817	GO:0001819	GO:0001944	GO:0002250	GO:0002252	GO:0002263	GO:0002285	GO:0002286	GO:0002287	GO:0002292	GO:0002293	GO:0002294	GO:0002366	GO:0002376	GO:0002460	GO:0002520	GO:0002521	GO:0002682	GO:0002694	GO:0003674	GO:0003676	GO:0003677	GO:0003690	GO:0003700	GO:0005488	GO:0005496	GO:0005515	GO:0005575	GO:0005622	GO:0005623	GO:0005634
NewGene_4523	GO:0016021
NewGene_4528	GO:0003677	GO:0005634
NewGene_4533	GO:0008324	GO:0016021
NewGene_454	GO:0016021
NewGene_4558	GO:0016021
NewGene_4594	GO:0016021
NewGene_4653	GO:0035064
NewGene_4655	GO:0003677	GO:0005634
NewGene_4661	GO:0004876	GO:0004930	GO:0006935	GO:0010575	GO:0010759	GO:0016021	GO:0045766	GO:0051482	GO:0090023
NewGene_469	GO:0002376	GO:0003674	GO:0005070	GO:0005102	GO:0005488	GO:0005515	GO:0005575	GO:0005622	GO:0005623	GO:0005737	GO:0005768	GO:0005794	GO:0005829	GO:0005886	GO:0006928	GO:0007154	GO:0007165	GO:0007166	GO:0007167	GO:0007169	GO:0008150	GO:0008286	GO:0009719	GO:0009725	GO:0009966	GO:0009967	GO:0009968	GO:0009987	GO:0010033	GO:0010243	GO:0010564	GO:0010646	GO:0010647	GO:0010648	GO:0010721	GO:0010948	GO:0012505	GO:0016020	GO:0016477	GO:0019899	GO:0019900	GO:0019901	GO:0023051	GO:0023052	GO:0023056	GO:0023057	GO:0030674	GO:0030971	GO:0031410
NewGene_4696	GO:0016021
NewGene_4710	GO:0005245	GO:0005891
NewGene_473	GO:0016021	GO:0022857
NewGene_4740	GO:0004672	GO:0005524
NewGene_4752	GO:0003979	GO:0016021	GO:0051287
NewGene_4757	GO:0005109	GO:0005887	GO:0006511	GO:0038018	GO:0061630	GO:0090090
NewGene_4763	GO:0016021
NewGene_4823	GO:0046872
NewGene_4826	GO:0046872
NewGene_4828	GO:0005545	GO:0005769	GO:0005829	GO:0005969	GO:0006897	GO:0006906	GO:0019897	GO:0030742	GO:0039694	GO:0042803	GO:0044308	GO:0046872
NewGene_4861	GO:0005509
NewGene_4884	GO:0005737	GO:0007165	GO:0019208	GO:0019901
NewGene_4922	GO:0004471	GO:0046872	GO:0051287
NewGene_4937	GO:0015297	GO:0016021	GO:0042910
NewGene_5035	GO:0003676
NewGene_5039	GO:0008430
NewGene_5045	GO:0016491
NewGene_5053	GO:0003924	GO:0005509	GO:0005525
NewGene_5078	GO:0002476	GO:0005615	GO:0009897	GO:0016021
NewGene_5088	GO:0005509	GO:0006851
NewGene_5142	GO:0005509
NewGene_5171	GO:0004930	GO:0004984	GO:0005886	GO:0016021
NewGene_5176	GO:0004725	GO:0005856	GO:0016021
NewGene_5186	GO:0005575	GO:0005576	GO:0005615
NewGene_5187	GO:0016021
NewGene_5196	GO:0000776	GO:0004672	GO:0005524	GO:0007094	GO:0007140	GO:0008608	GO:0030496	GO:0043063	GO:0045171	GO:0051306
NewGene_5202	GO:0016021
NewGene_5233	GO:0005219	GO:0016020
NewGene_5234	GO:0005219	GO:0016020
NewGene_5235	GO:0015278	GO:0016020
NewGene_5236	GO:0015278	GO:0016020
NewGene_5237	GO:0015278	GO:0016020
NewGene_5238	GO:0005219	GO:0016020
NewGene_5239	GO:0000166	GO:0001501	GO:0001503	GO:0001666	GO:0002020	GO:0003007	GO:0003008	GO:0003012	GO:0003151	GO:0003674	GO:0005215	GO:0005216	GO:0005217	GO:0005219	GO:0005244	GO:0005245	GO:0005261	GO:0005262	GO:0005488	GO:0005509	GO:0005515	GO:0005524	GO:0005575	GO:0005622	GO:0005623	GO:0005737	GO:0005783	GO:0005789	GO:0005790	GO:0005886	GO:0005891	GO:0005938	GO:0006810	GO:0006811	GO:0006812	GO:0006816	GO:0006873	GO:0006874	GO:0006875	GO:0006936	GO:0006937	GO:0006950	GO:0007154	GO:0007165	GO:0007204	GO:0007275	GO:0007507	GO:0007517	GO:0007519
NewGene_5240	GO:0015278
NewGene_5241	GO:0015278
NewGene_5243	GO:0015278
NewGene_5245	GO:0005856	GO:0008092
NewGene_5276	GO:0016021
NewGene_528	GO:0004672	GO:0005524
NewGene_5284	GO:0003676	GO:0006355	GO:0046872
NewGene_529	GO:0004672	GO:0005524
NewGene_5310	GO:0005739	GO:0090200	GO:0097193
NewGene_532	GO:0004672	GO:0005524
NewGene_5323	GO:0005975	GO:0006486	GO:0008107	GO:0032580
NewGene_5327	GO:0005096	GO:0046872	GO:1902936
NewGene_5328	GO:0003676
NewGene_5333	GO:0000902	GO:0000904	GO:0001664	GO:0003008	GO:0003674	GO:0005102	GO:0005198	GO:0005488	GO:0005515	GO:0005575	GO:0005622	GO:0005623	GO:0005737	GO:0005829	GO:0005886	GO:0006996	GO:0007010	GO:0007016	GO:0007275	GO:0007399	GO:0007600	GO:0007610	GO:0007611	GO:0007612	GO:0007613	GO:0007616	GO:0007635	GO:0008022	GO:0008104	GO:0008150	GO:0008306	GO:0009605	GO:0009653	GO:0009966	GO:0009967	GO:0009987	GO:0010469	GO:0010639	GO:0010646	GO:0010647	GO:0010720	GO:0010975	GO:0010976	GO:0014069	GO:0016020	GO:0016043	GO:0016358	GO:0017124	GO:0019904
NewGene_534	GO:0004672	GO:0005524
NewGene_5351	GO:0019888	GO:0065003
NewGene_5356	GO:0003676	GO:0006355
NewGene_5358	GO:0004672	GO:0005524
NewGene_5362	GO:0004672	GO:0005524
NewGene_5368	GO:0016021
NewGene_537	GO:0000070	GO:0000228	GO:0000278	GO:0000280	GO:0000793	GO:0000794	GO:0000819	GO:0001701	GO:0001756	GO:0001932	GO:0002020	GO:0002576	GO:0002791	GO:0002793	GO:0003002	GO:0003007	GO:0003008	GO:0003012	GO:0003013	GO:0003015	GO:0003300	GO:0003674	GO:0003779	GO:0003824	GO:0004672	GO:0004674	GO:0004713	GO:0005198	GO:0005200	GO:0005488	GO:0005509	GO:0005515	GO:0005516	GO:0005575	GO:0005576	GO:0005622	GO:0005623	GO:0005634	GO:0005694	GO:0005737	GO:0005829	GO:0005856	GO:0005859	GO:0005865	GO:0006323	GO:0006464	GO:0006468	GO:0006793	GO:0006796
NewGene_5374	GO:0005634	GO:0045892
NewGene_5375	GO:0005634	GO:0045892
NewGene_5376	GO:0007155	GO:0016020
NewGene_5379	GO:0003824
NewGene_5384	GO:0000145	GO:0006887	GO:0015031	GO:0016021
NewGene_5407	GO:0016021	GO:0016787
NewGene_5456	GO:0004332	GO:0005829	GO:0006096	GO:0008092	GO:0030388	GO:0030855
NewGene_5481	GO:0000902	GO:0000904	GO:0003674	GO:0005488	GO:0005515	GO:0005575	GO:0007154	GO:0007275	GO:0007399	GO:0007409	GO:0007412	GO:0008150	GO:0008582	GO:0009653	GO:0009987	GO:0016043	GO:0022008	GO:0030030	GO:0030154	GO:0030182	GO:0031175	GO:0032501	GO:0032502	GO:0032989	GO:0032990	GO:0032991	GO:0040008	GO:0042802	GO:0042803	GO:0044087	GO:0045886	GO:0045926	GO:0046983	GO:0048468	GO:0048519	GO:0048523	GO:0048638	GO:0048640	GO:0048666	GO:0048667	GO:0048699	GO:0048731	GO:0048812	GO:0048856	GO:0048858	GO:0048869	GO:0050789	GO:0050793	GO:0050794
NewGene_5506	GO:0005885	GO:0034314
NewGene_5515	GO:0004672	GO:0005524
NewGene_5566	GO:0016021
NewGene_5578	GO:0016021	GO:0019706
NewGene_5587	GO:0005575	GO:0005622	GO:0005623	GO:0005634	GO:0005654	GO:0016604	GO:0016607	GO:0030425	GO:0031974	GO:0031981	GO:0036477	GO:0042995	GO:0043005	GO:0043226	GO:0043227	GO:0043229	GO:0043231	GO:0043233	GO:0044422	GO:0044424	GO:0044428	GO:0044446	GO:0044451	GO:0044463	GO:0044464	GO:0070013	GO:0097447	GO:0097458	GO:0120025	GO:0120038
NewGene_563	GO:0016021
NewGene_5645	GO:0005634	GO:0006355	GO:0008270
NewGene_5663	GO:0016021
NewGene_5671	GO:0003677	GO:0003700	GO:0005634	GO:0008270	GO:0045893
NewGene_5688	GO:0004332	GO:0005829	GO:0006096	GO:0008092	GO:0030388	GO:0030855
NewGene_5691	GO:0008430
NewGene_5698	GO:0005509	GO:0005886	GO:0007156	GO:0007420	GO:0016021
NewGene_5705	GO:0003735	GO:0006412	GO:0015935
NewGene_5729	GO:0016021
NewGene_5800	GO:0001102	GO:0001228	GO:0003713	GO:0005096	GO:0005654	GO:0005719	GO:0007179	GO:0007265	GO:0031625	GO:0034614	GO:0035497	GO:0035976	GO:0042802	GO:0043065	GO:0043392	GO:0043922	GO:0043923	GO:0060395	GO:0070412	GO:0071276	GO:1902895	GO:1904707	GO:1990441	GO:2000144
NewGene_5830	GO:0000977	GO:0005634	GO:0006357
NewGene_5838	GO:0016021
NewGene_5839	GO:0016021
NewGene_5840	GO:0005509	GO:0005783	GO:0006457	GO:0051082
NewGene_5851	GO:0000145	GO:0006887	GO:0015031	GO:0016021
NewGene_5860	GO:0016021
NewGene_5866	GO:0005672	GO:0006367
NewGene_5872	GO:0004332	GO:0005829	GO:0006096	GO:0008092	GO:0030388	GO:0030855
NewGene_5907	GO:0005509
NewGene_594	GO:0004930	GO:0004984	GO:0005886	GO:0016021
NewGene_6016	GO:0005198	GO:0005886	GO:0005923	GO:0007155	GO:0016021	GO:0070830
NewGene_6017	GO:0000228	GO:0000775	GO:0000779	GO:0000780	GO:0000793	GO:0000794	GO:0000795	GO:0000800	GO:0005575	GO:0005622	GO:0005623	GO:0005634	GO:0005654	GO:0005694	GO:0008150	GO:0010941	GO:0031974	GO:0031981	GO:0043226	GO:0043227	GO:0043228	GO:0043229	GO:0043231	GO:0043232	GO:0043233	GO:0044422	GO:0044424	GO:0044427	GO:0044428	GO:0044446	GO:0044454	GO:0044464	GO:0048519	GO:0048523	GO:0050789	GO:0050794	GO:0060548	GO:0065007	GO:0070013	GO:0098687	GO:0099086
NewGene_6018	GO:0000228	GO:0000775	GO:0000779	GO:0000780	GO:0000793	GO:0000794	GO:0000795	GO:0000800	GO:0005575	GO:0005622	GO:0005623	GO:0005634	GO:0005654	GO:0005694	GO:0008150	GO:0010941	GO:0031974	GO:0031981	GO:0043226	GO:0043227	GO:0043228	GO:0043229	GO:0043231	GO:0043232	GO:0043233	GO:0044422	GO:0044424	GO:0044427	GO:0044428	GO:0044446	GO:0044454	GO:0044464	GO:0048519	GO:0048523	GO:0050789	GO:0050794	GO:0060548	GO:0065007	GO:0070013	GO:0098687	GO:0099086
NewGene_6066	GO:0006886	GO:0016192	GO:0030131
NewGene_6086	GO:0004672	GO:0005524
NewGene_6092	GO:0000075	GO:0000077	GO:0000278	GO:0000976	GO:0000977	GO:0000978	GO:0000981	GO:0000982	GO:0000987	GO:0001012	GO:0001067	GO:0001077	GO:0001228	GO:0001501	GO:0001568	GO:0001655	GO:0001678	GO:0001775	GO:0001822	GO:0001838	GO:0001841	GO:0001944	GO:0002009	GO:0002065	GO:0002244	GO:0002320	GO:0002328	GO:0002376	GO:0002520	GO:0002521	GO:0002791	GO:0002793	GO:0003007	GO:0003170	GO:0003171	GO:0003174	GO:0003179	GO:0003181	GO:0003183	GO:0003205	GO:0003206	GO:0003207	GO:0003208	GO:0003209	GO:0003211	GO:0003215	GO:0003230	GO:0003231	GO:0003279
NewGene_611	GO:0016021
NewGene_6124	GO:0034612	GO:0070628
NewGene_6125	GO:0034612	GO:0070628
NewGene_614	GO:0000978	GO:0001228	GO:0001652	GO:0003677	GO:0005634	GO:0035865	GO:0051090	GO:0061400
NewGene_6155	GO:0005575	GO:0005576	GO:0005622	GO:0005623	GO:0005737	GO:0005783	GO:0005788	GO:0005829	GO:0012505	GO:0031974	GO:0043226	GO:0043227	GO:0043229	GO:0043231	GO:0043233	GO:0044422	GO:0044424	GO:0044432	GO:0044444	GO:0044446	GO:0044464	GO:0070013
NewGene_617	GO:0006886	GO:0016192	GO:0030131
NewGene_6175	GO:0005672	GO:0006367
NewGene_6196	GO:0006352
NewGene_6210	GO:0000785	GO:0003677	GO:0005634	GO:0006355
NewGene_6234	GO:0008430
NewGene_6266	GO:0008430
NewGene_6272	GO:0016021	GO:0022857
NewGene_6335	GO:0005575	GO:0005576	GO:0005615	GO:0005623	GO:0005886	GO:0007155	GO:0008150	GO:0016020	GO:0022610	GO:0044421	GO:0044464	GO:0071944
NewGene_6420	GO:0009617
NewGene_6444	GO:0005198	GO:0016021
NewGene_6445	GO:0005198	GO:0016021
NewGene_6448	GO:0016021
NewGene_6461	GO:0003723	GO:0022625
NewGene_6477	GO:0016021
NewGene_6487	GO:0004691	GO:0005085	GO:0035023	GO:0035556	GO:0046872
NewGene_6492	GO:0001666	GO:0002244	GO:0010468	GO:0016226	GO:0032364	GO:0097361
NewGene_6504	GO:0016021
NewGene_6524	GO:0005639	GO:0034993
NewGene_6592	GO:0005509
NewGene_6613	GO:0005575	GO:0005623	GO:0005886	GO:0006810	GO:0006811	GO:0007610	GO:0008150	GO:0009636	GO:0010033	GO:0016020	GO:0030534	GO:0032501	GO:0032502	GO:0034220	GO:0035264	GO:0040007	GO:0042221	GO:0042493	GO:0044464	GO:0045471	GO:0046677	GO:0048149	GO:0048589	GO:0050896	GO:0051179	GO:0051234	GO:0055085	GO:0071944	GO:0097305	GO:1901700
NewGene_6619	GO:0006629	GO:0008081	GO:0016021
NewGene_665	GO:0008324	GO:0016021
NewGene_6658	GO:0003924	GO:0005525	GO:0007165	GO:0016020
NewGene_667	GO:0004674	GO:0005524
NewGene_6672	GO:0003746	GO:0005634	GO:0045892
NewGene_6677	GO:0000724	GO:0003677	GO:0003887	GO:0005634	GO:0005654	GO:0005737	GO:0006261	GO:0019985	GO:0030332	GO:0036297
NewGene_6688	GO:0016021
NewGene_6755	GO:0000981	GO:0003674	GO:0003676	GO:0003677	GO:0003700	GO:0005488	GO:0005575	GO:0005622	GO:0005623	GO:0005634	GO:0005654	GO:0005737	GO:0006355	GO:0006357	GO:0008150	GO:0009889	GO:0010468	GO:0010556	GO:0019219	GO:0019222	GO:0031323	GO:0031326	GO:0031974	GO:0031981	GO:0043226	GO:0043227	GO:0043229	GO:0043231	GO:0043233	GO:0044422	GO:0044424	GO:0044428	GO:0044446	GO:0044464	GO:0050789	GO:0050794	GO:0051171	GO:0051252	GO:0060255	GO:0065007	GO:0070013	GO:0080090	GO:0097159	GO:0140110	GO:1901363	GO:1903506	GO:2000112	GO:2001141
NewGene_6758	GO:0008289
NewGene_6794	GO:0016021
NewGene_6795	GO:0016021
NewGene_6805	GO:0005509	GO:0005886	GO:0007156	GO:0016021
NewGene_6846	GO:0004672	GO:0005524
NewGene_6877	GO:0016021
NewGene_6916	GO:0016021
NewGene_6918	GO:0016021
NewGene_6955	GO:0019068
NewGene_6961	GO:0005509	GO:0005886	GO:0007156	GO:0016021
NewGene_6964	GO:0005509	GO:0005887	GO:0007155	GO:0007156	GO:0072006	GO:0072137
NewGene_6986	GO:0000502	GO:0043248	GO:0060090
NewGene_6992	GO:0016021
NewGene_7004	GO:0003677	GO:0005634
NewGene_7018	GO:0001655	GO:0001775	GO:0001822	GO:0001838	GO:0001841	GO:0001843	GO:0001932	GO:0001952	GO:0001954	GO:0002009	GO:0002250	GO:0002252	GO:0002263	GO:0002285	GO:0002286	GO:0002292	GO:0002366	GO:0002376	GO:0002520	GO:0002521	GO:0003674	GO:0004857	GO:0005488	GO:0005515	GO:0005575	GO:0005622	GO:0005623	GO:0005634	GO:0005737	GO:0005811	GO:0005829	GO:0005856	GO:0005886	GO:0005938	GO:0006403	GO:0006405	GO:0006407	GO:0006417	GO:0006611	GO:0006810	GO:0006811	GO:0006812	GO:0006813	GO:0006886	GO:0006913	GO:0006955	GO:0007154	GO:0007155	GO:0007160
NewGene_7035	GO:0016021
NewGene_7036	GO:0005509	GO:0005886	GO:0007156
NewGene_7065	GO:0002756	GO:0031593	GO:0034142	GO:0043124	GO:0045944	GO:0071222
NewGene_7067	GO:0005885	GO:0034314
NewGene_7090	GO:0004252	GO:0005044	GO:0016020
NewGene_7100	GO:0015297	GO:0016021	GO:0042910
NewGene_7105	GO:0000049
NewGene_7123	GO:0016021
NewGene_7162	GO:0004364	GO:0005737	GO:0006749
NewGene_7185	GO:0016021
NewGene_719	GO:0003677	GO:0005634	GO:0046872
NewGene_7204	GO:0003677	GO:0005634
NewGene_7213	GO:0005737
NewGene_7252	GO:0004930	GO:0004984	GO:0005886	GO:0016021
NewGene_7253	GO:0001817	GO:0001818	GO:0002237	GO:0002376	GO:0003674	GO:0003779	GO:0005488	GO:0005515	GO:0005575	GO:0005622	GO:0005623	GO:0005634	GO:0005737	GO:0005829	GO:0005856	GO:0005875	GO:0006950	GO:0006952	GO:0006954	GO:0006955	GO:0008092	GO:0008150	GO:0008270	GO:0009605	GO:0009607	GO:0009617	GO:0009893	GO:0009894	GO:0009896	GO:0010033	GO:0010035	GO:0010506	GO:0010508	GO:0010604	GO:0010950	GO:0010952	GO:0015630	GO:0019222	GO:0030162	GO:0031323	GO:0031325	GO:0031329	GO:0031331	GO:0031333	GO:0031347	GO:0031348	GO:0032101	GO:0032102	GO:0032268
NewGene_7256	GO:0003777	GO:0007018	GO:0030286
NewGene_7257	GO:0003777	GO:0007018	GO:0030286
NewGene_7258	GO:0003777	GO:0005524	GO:0007018	GO:0030286
NewGene_7260	GO:0003777	GO:0005524	GO:0007018	GO:0030286
NewGene_7262	GO:0003777	GO:0005524	GO:0007018	GO:0030286
NewGene_7263	GO:0003777	GO:0007018
NewGene_7264	GO:0003777	GO:0007018
NewGene_7277	GO:0004930	GO:0004984	GO:0005886	GO:0016021
NewGene_7282	GO:0008430
NewGene_729	GO:0001607	GO:0003723	GO:0016021
NewGene_7327	GO:0006629	GO:0008081	GO:0016021
NewGene_7331	GO:0004056	GO:0042450
NewGene_7371	GO:0016021
NewGene_7381	GO:0005078
NewGene_7398	GO:0005524	GO:0016021	GO:0016887
NewGene_7412	GO:0016021
NewGene_7419	GO:0035556
NewGene_7426	GO:0005524	GO:0016887
NewGene_7442	GO:0016021
NewGene_7454	GO:0016021
NewGene_7466	GO:0016021
NewGene_7470	GO:0008168	GO:0032259
NewGene_7483	GO:0016021
NewGene_7519	GO:0005198	GO:0005886	GO:0005923	GO:0007155	GO:0016021	GO:0070830
NewGene_7524	GO:0005911	GO:0007155	GO:0016021	GO:0019062	GO:0042803	GO:0045202	GO:0050839	GO:0051963
NewGene_7532	GO:0005201	GO:0007605	GO:0062023
NewGene_7533	GO:0005634	GO:0006260
NewGene_7534	GO:0005201	GO:0007605	GO:0062023
NewGene_7574	GO:0016021
NewGene_7581	GO:0015095	GO:0016021
NewGene_7624	GO:0005885	GO:0034314
NewGene_7625	GO:0016021
NewGene_7627	GO:0016021
NewGene_7632	GO:0005634	GO:0006355
NewGene_7679	GO:0005509
NewGene_7696	GO:0002162	GO:0003674	GO:0005488	GO:0005515	GO:0005575	GO:0005622	GO:0005623	GO:0005737	GO:0005783	GO:0008150	GO:0009987	GO:0010941	GO:0012505	GO:0030154	GO:0032502	GO:0043226	GO:0043227	GO:0043229	GO:0043231	GO:0044424	GO:0044444	GO:0044464	GO:0048519	GO:0048523	GO:0048869	GO:0050789	GO:0050794	GO:0060548	GO:0065007
NewGene_7697	GO:0016021	GO:0035091	GO:0043547
NewGene_7743	GO:0016021
NewGene_7912	GO:0005198	GO:0005886	GO:0005923	GO:0007155	GO:0016021	GO:0070830
NewGene_7931	GO:0016021
NewGene_7968	GO:0016021
NewGene_7984	GO:0005515
NewGene_7986	GO:0016021
NewGene_7987	GO:0016021
NewGene_7989	GO:0016021
NewGene_7999	GO:0003723
NewGene_8000	GO:0005524	GO:0016021	GO:0016887	GO:0042626
NewGene_8007	GO:0005524	GO:0016021	GO:0016887	GO:0042626
NewGene_8018	GO:0002376	GO:0003674	GO:0005488	GO:0005515	GO:0005575	GO:0005622	GO:0005623	GO:0005737	GO:0005856	GO:0005874	GO:0006355	GO:0006950	GO:0006952	GO:0006955	GO:0008017	GO:0008092	GO:0008104	GO:0008150	GO:0009889	GO:0009893	GO:0009894	GO:0009896	GO:0009966	GO:0009967	GO:0010468	GO:0010506	GO:0010508	GO:0010556	GO:0010646	GO:0010647	GO:0015630	GO:0015631	GO:0019219	GO:0019222	GO:0023051	GO:0023056	GO:0031323	GO:0031325	GO:0031326	GO:0031329	GO:0031331	GO:0032897	GO:0033036	GO:0033365	GO:0034613	GO:0035372	GO:0040012	GO:0040013	GO:0042802
NewGene_8028	GO:0004930	GO:0004984	GO:0005886	GO:0016021
NewGene_8036	GO:0002080	GO:0003281	GO:0003413	GO:0005793	GO:0005801	GO:0006486	GO:0016607	GO:0060122	GO:0090161	GO:0099041
NewGene_8043	GO:0005856	GO:0008092
NewGene_8070	GO:0005634	GO:0006355	GO:0006805	GO:0046983
NewGene_8085	GO:0001101	GO:0001704	GO:0001706	GO:0003674	GO:0005488	GO:0005515	GO:0005575	GO:0005576	GO:0005581	GO:0005589	GO:0005622	GO:0005623	GO:0005737	GO:0005783	GO:0005788	GO:0005886	GO:0007275	GO:0007369	GO:0007492	GO:0008150	GO:0009653	GO:0009719	GO:0009790	GO:0009888	GO:0009987	GO:0010033	GO:0010243	GO:0012505	GO:0016020	GO:0016043	GO:0019838	GO:0022607	GO:0030154	GO:0030198	GO:0031012	GO:0031974	GO:0032501	GO:0032502	GO:0032991	GO:0035987	GO:0042221	GO:0042383	GO:0043062	GO:0043200	GO:0043226	GO:0043227	GO:0043229	GO:0043231	GO:0043233
NewGene_8088	GO:0005524	GO:0016021	GO:0016887	GO:0042626
NewGene_8089	GO:0005198	GO:0016021
NewGene_8091	GO:0004930	GO:0004984	GO:0005886	GO:0016021
NewGene_8092	GO:0003674	GO:0003824	GO:0005575	GO:0005622	GO:0005623	GO:0005737	GO:0005739	GO:0016462	GO:0016787	GO:0016817	GO:0016818	GO:0016887	GO:0017111	GO:0043226	GO:0043227	GO:0043229	GO:0043231	GO:0044424	GO:0044444	GO:0044464
NewGene_8093	GO:0005524	GO:0016021	GO:0016887
NewGene_8097	GO:0005096	GO:0006886	GO:0017137	GO:0090630
NewGene_8115	GO:0005198	GO:0005923	GO:0016021
NewGene_8120	GO:0016021
NewGene_8193	GO:0008430
NewGene_8206	GO:0000003	GO:0000902	GO:0001505	GO:0001540	GO:0001774	GO:0001775	GO:0001817	GO:0001819	GO:0001836	GO:0001932	GO:0001934	GO:0002252	GO:0002253	GO:0002274	GO:0002376	GO:0002576	GO:0002673	GO:0002682	GO:0002684	GO:0002697	GO:0002920	GO:0003674	GO:0005102	GO:0005488	GO:0005515	GO:0005575	GO:0005576	GO:0005615	GO:0005622	GO:0005623	GO:0005634	GO:0005737	GO:0005739	GO:0005783	GO:0005788	GO:0005794	GO:0006355	GO:0006457	GO:0006518	GO:0006605	GO:0006622	GO:0006623	GO:0006629	GO:0006807	GO:0006810	GO:0006869	GO:0006886	GO:0006887	GO:0006914
NewGene_8207	GO:0005044	GO:0009897
NewGene_8215	GO:0005044	GO:0016021
NewGene_8227	GO:0016021
NewGene_8241	GO:0007417	GO:0035556
NewGene_8242	GO:0001932	GO:0001933	GO:0005575	GO:0005622	GO:0005623	GO:0005813	GO:0005815	GO:0005856	GO:0008150	GO:0009892	GO:0009966	GO:0009968	GO:0010563	GO:0010565	GO:0010605	GO:0010646	GO:0010648	GO:0015630	GO:0019216	GO:0019217	GO:0019220	GO:0019222	GO:0023051	GO:0023057	GO:0031323	GO:0031324	GO:0031399	GO:0031400	GO:0032268	GO:0032269	GO:0033500	GO:0040008	GO:0040014	GO:0040015	GO:0042325	GO:0042326	GO:0042592	GO:0042593	GO:0043226	GO:0043228	GO:0043229	GO:0043232	GO:0043408	GO:0043409	GO:0044422	GO:0044424	GO:0044430	GO:0044446	GO:0044464
NewGene_8244	GO:0016021
NewGene_8261	GO:0002377	GO:0005615	GO:0006955
NewGene_8271	GO:0005524	GO:0016021	GO:0016887	GO:0042626
NewGene_8273	GO:0016021
NewGene_8285	GO:0004896	GO:0016021
NewGene_8294	GO:0036128	GO:0097228
NewGene_8304	GO:0005198	GO:0005923	GO:0016021
NewGene_8323	GO:0005885	GO:0034314
NewGene_8329	GO:0005096	GO:0046872	GO:1902936
NewGene_8343	GO:0006355	GO:0007283	GO:0046983	GO:0048477
NewGene_8360	GO:0008168	GO:0032259
NewGene_8370	GO:0046872
NewGene_8375	GO:0008430
NewGene_840	GO:0016021
NewGene_8417	GO:0005198	GO:0005923	GO:0016021
NewGene_8426	GO:0005096	GO:0007015	GO:0007165
NewGene_8441	GO:0001666	GO:0002244	GO:0010468	GO:0016226	GO:0032364	GO:0097361
NewGene_849	GO:0016021	GO:0046983	GO:0061588
NewGene_8491	GO:0001666	GO:0002244	GO:0010468	GO:0016226	GO:0032364	GO:0097361
NewGene_8497	GO:0031514
NewGene_8500	GO:0005634	GO:0006355
NewGene_8523	GO:0016021
NewGene_8586	GO:0035064
NewGene_8594	GO:0005086	GO:0016021	GO:0032012
NewGene_8631	GO:0005085
NewGene_8632	GO:0005085
NewGene_8654	GO:0016021	GO:0042572	GO:0070324	GO:0070327
NewGene_8656	GO:0000712	GO:0000801	GO:0006311	GO:0007060	GO:0007130	GO:0007131	GO:0008584	GO:0009566	GO:0043066	GO:0051026
NewGene_8662	GO:0035556
NewGene_8663	GO:0005575	GO:0005622	GO:0005623	GO:0005634	GO:0006139	GO:0006259	GO:0006304	GO:0006725	GO:0006807	GO:0008150	GO:0008152	GO:0009987	GO:0034641	GO:0035510	GO:0043170	GO:0043226	GO:0043227	GO:0043229	GO:0043231	GO:0043412	GO:0044237	GO:0044238	GO:0044260	GO:0044424	GO:0044464	GO:0044728	GO:0046483	GO:0070988	GO:0071704	GO:0080111	GO:0090304	GO:1901360
NewGene_8666	GO:0004089	GO:0005886	GO:0008270	GO:0031225
NewGene_8683	GO:0016021
NewGene_8689	GO:0005198	GO:0016021
NewGene_8706	GO:0003676	GO:0008270	GO:0019068
NewGene_8717	GO:0016021
NewGene_8729	GO:0003382	GO:0005886	GO:0016021	GO:0030277
NewGene_873	GO:0016021
NewGene_8730	GO:0005158	GO:0008286
NewGene_8753	GO:0003676	GO:0008270
NewGene_8758	GO:0000003	GO:0003674	GO:0005488	GO:0005515	GO:0005575	GO:0005622	GO:0005623	GO:0005737	GO:0005856	GO:0005929	GO:0005930	GO:0005952	GO:0007276	GO:0007283	GO:0008150	GO:0019953	GO:0022414	GO:0031514	GO:0032501	GO:0032504	GO:0032838	GO:0032991	GO:0034237	GO:0035686	GO:0036126	GO:0042995	GO:0043226	GO:0043228	GO:0043229	GO:0043232	GO:0044422	GO:0044424	GO:0044430	GO:0044441	GO:0044444	GO:0044446	GO:0044463	GO:0044464	GO:0044703	GO:0048232	GO:0048609	GO:0051018	GO:0051704	GO:0097014	GO:0097223	GO:0097729	GO:0099568	GO:0120025	GO:0120038
NewGene_8781	GO:0007165	GO:0016021
NewGene_8792	GO:0008430
NewGene_8794	GO:0016021
NewGene_8795	GO:0016021
NewGene_8817	GO:0003924	GO:0005525	GO:0016567	GO:0035556
NewGene_8828	GO:0008083
NewGene_8831	GO:0003676
NewGene_8835	GO:0003746	GO:0005634	GO:0045892
NewGene_8844	GO:0003735	GO:0022625
NewGene_8847	GO:0008381	GO:0016021
NewGene_8879	GO:0005575	GO:0005622	GO:0005623	GO:0005737	GO:0012505	GO:0030133	GO:0031410	GO:0031982	GO:0043226	GO:0043227	GO:0043229	GO:0044424	GO:0044444	GO:0044464	GO:0097708
NewGene_8907	GO:0005509
NewGene_8908	GO:0008484
NewGene_8924	GO:0008171
NewGene_8964	GO:0006955	GO:0016021	GO:0019882	GO:0042613
NewGene_8968	GO:0000049	GO:0004826	GO:0005524	GO:0005737	GO:0006432
NewGene_8982	GO:0016021
NewGene_90	GO:0003735	GO:0005840	GO:0006412
NewGene_9018	GO:0003735	GO:0022625
NewGene_9021	GO:0016021	GO:0022857
NewGene_9026	GO:0005634	GO:0045892
NewGene_9031	GO:0016021	GO:0042572	GO:0070324	GO:0070327
NewGene_9072	GO:0000287	GO:0004749	GO:0009165
NewGene_9082	GO:0000079	GO:0000082	GO:0000307	GO:0005634	GO:0005737	GO:0005813	GO:0016538	GO:0042025	GO:0044772	GO:0097134
NewGene_9109	GO:0016021
NewGene_9168	GO:0016567	GO:0035556
NewGene_9232	GO:0005887
NewGene_9238	GO:0016021
NewGene_9266	GO:0005509
NewGene_9326	GO:0000902
NewGene_9386	GO:0016021
NewGene_9426	GO:0005887
NewGene_9444	GO:0005244	GO:0005262	GO:0016021
NewGene_9503	GO:0005524	GO:0016021	GO:0016887	GO:0042626
NewGene_9526	GO:0008430
NewGene_9556	GO:0016021
NewGene_9667	GO:0016021
NewGene_9668	GO:0016021
NewGene_9672	GO:0005509
NewGene_9711	GO:0003951	GO:0004143	GO:0005524	GO:0007205	GO:0016021	GO:0035556
NewGene_973	GO:0010997	GO:0097027	GO:1904668
NewGene_9786	GO:0016021
NewGene_9799	GO:0008430
NewGene_9814	GO:0004930	GO:0004984	GO:0005886	GO:0016021
NewGene_9841	GO:0001666	GO:0002244	GO:0010468	GO:0016226	GO:0032364	GO:0097361
NewGene_9849	GO:0035556
NewGene_9906	GO:0003676	GO:0004523	GO:0015074
NewGene_9908	GO:0016021
NewGene_9915	GO:0016021
NewGene_9916	GO:0016021
NewGene_9935	GO:0003008	GO:0006950	GO:0007600	GO:0007601	GO:0008150	GO:0009314	GO:0009416	GO:0009581	GO:0009582	GO:0009583	GO:0009584	GO:0009605	GO:0009611	GO:0009628	GO:0009888	GO:0031099	GO:0032501	GO:0032502	GO:0040007	GO:0042060	GO:0042246	GO:0043403	GO:0048589	GO:0048856	GO:0050877	GO:0050896	GO:0050906	GO:0050908	GO:0050953	GO:0050962	GO:0051606
NewGene_9944	GO:0016021
NewGene_9956	GO:0016021
NewGene_9960	GO:0015280	GO:0016021
[truncated: 206 more columns]

## Sheet: GO_tree.stat
#GO_Function	Unigene_number	Unigene_ID
Biological Process	3677
Biological Process: Arp2/3 complex-mediated actin nucleation (GO:0034314);	5	NewGene_8323;NewGene_5506;NewGene_7067;NewGene_7624;NewGene_1143
Biological Process: CD4-positive, alpha-beta T cell activation (GO:0035710);	1	NewGene_451
Biological Process: CD4-positive, alpha-beta T cell differentiation (GO:0043367);	1	NewGene_451
Biological Process: CD4-positive, alpha-beta T cell differentiation involved in immune response (GO:0002294);	1	NewGene_451
Biological Process: DNA conformation change (GO:0071103);	1	NewGene_537
Biological Process: DNA damage checkpoint (GO:0000077);	1	NewGene_6092
[truncated: 2,164 more rows]

## Sheet: Kegg.pathway
#pathway	pathway_id	Gene_number	Gene_id	KOs
[truncated: 206 more rows]

## Sheet: Kegg.ko
#Gene_id	KO|e_value|Database_Genes|Anno
[truncated: 344 more rows]
