# Supplementary material for: Integrated Multi-Omics Analysis Reveals Stage-Specific Molecular Modules Regulating Uterine Function and Fecundity in Large White Pigs Across Reproductive Lifespan
Source: Biology (Basel). 2025 Nov 13;14(11):1589. doi: 10.3390/biology14111589 (PMC12649833; doi:10.3390/biology14111589)
Supplement: Supplementary file 1 [file biology-14-01589-s001.zip › Supplementary Materials S8-The novel genes were sequentially aligned with the databases and were annotated/Function_Annotation.stat.xls]

#Anno_Database	Annotated_Number	Annotated_Percent
COG_Annotation	11	0.2
GO_Annotation	584	8.9
KEGG_Annotation	344	5.2
KOG_Annotation	116	1.8
Pfam_Annotation	227	3.4
Swissprot_Annotation	262	4
TrEMBL_Annotation	1136	17.2
eggNOG_Annotation	355	5.4
nr_Annotation	917	13.9
All_Annotated	1243	18.9
