# Supplementary material for: Integrated Multi-Omics Analysis Reveals Stage-Specific Molecular Modules Regulating Uterine Function and Fecundity in Large White Pigs Across Reproductive Lifespan
Source: Biology (Basel). 2025 Nov 13;14(11):1589. doi: 10.3390/biology14111589 (PMC12649833; doi:10.3390/biology14111589)
Supplement: Supplementary file 1 [file biology-14-01589-s001.zip › Supplementary Materials S11-Four stages of differential protein pathway enrichment/LYS_vs_CS.SubLoc.enrich.txt]

Prediction	all_anno	all_not_anno	diff_anno	diff_not_anno	p_value	p_adjust	enrich_factor
CSK	182	5878	36	707	0.007022466603964439	0.10182576575748437	1.6132992176060816
CSK/CYT	10	6050	1	742	0.7200614395966822	0.949171897650172	0.8156123822341858
CSK/NUC	2	6058	1	742	0.29320580772188215	0.654074494148814	4.078061911170929
CYT	1282	4778	184	559	0.01441232580384298	0.1393191494371488	1.1706137155311245
CYT/CSK	29	6031	4	739	0.49334190144661605	0.8472920008972213	1.124982596185084
CYT/END	6	6054	1	742	0.5551223454154208	0.8472920008972213	1.3593539703903095
CYT/GOL	19	6041	1	742	0.901382748355625	0.9999999999177148	0.42926967486009776
CYT/MIT	10	6050	4	739	0.05793547336356172	0.2548802920063147	3.262449528936743
CYT/NUC	116	5944	23	720	0.027005729810094282	0.19579154112318356	1.617162482016058
CYT/PLA	51	6009	3	740	0.944175110311649	0.9999999999177148	0.479771989549521
END	209	5851	30	713	0.2327722736270045	0.654074494148814	1.1707354768911757
END/GOL	8	6052	1	742	0.647087245406454	0.8935966722279602	1.0195154777927322
EXC	347	5713	91	652	3.367180424341239e-10	9.764823230589594e-09	2.13892584389945
EXC/LYS	1	6059	1	742	0.20651909843519012	0.654074494148814	8.156123822341858
EXC/PLA	1	6059	1	742	0.20651909843519012	0.654074494148814	8.156123822341858
GOL	79	5981	5	738	0.9601048679539477	0.9999999999177148	0.5162103685026492
GOL/CYT	6	6054	1	742	0.5551223454154208	0.8472920008972213	1.3593539703903095
GOL/END	6	6054	1	742	0.5551223454154208	0.8472920008972213	1.3593539703903095
GOL/EXC	2	6058	1	742	0.29320580772188215	0.654074494148814	4.078061911170929
LYS	74	5986	3	740	0.9928474597685802	0.9999999999177148	0.33065366847331856
MIT	360	5700	57	686	0.04091227171349594	0.23729117593827645	1.291386271870794
MIT/CYT	5	6055	1	742	0.500523056121075	0.8472920008972213	1.6312247644683715
MIT/PLA	2	6058	2	741	0.061522829104972504	0.2548802920063147	8.156123822341858
NUC	2285	3775	194	549	0.9999999999177148	0.9999999999177148	0.6924674054854794
NUC/CSK	7	6053	1	742	0.6037603821065993	0.875452554054569	1.1651605460488368
NUC/CYT	226	5834	23	720	0.8342791669692653	0.9999999999177148	0.8300479996188614
PLA	646	5414	67	676	0.92766064671494	0.9999999999177148	0.8459137710478397
PLA/END	2	6058	1	742	0.29320580772188215	0.654074494148814	4.078061911170929
POX	28	6032	4	739	0.46861706156071925	0.8472920008972213	1.1651605460488368
