# Supplementary material for: Integrated Multi-Omics Analysis Reveals Stage-Specific Molecular Modules Regulating Uterine Function and Fecundity in Large White Pigs Across Reproductive Lifespan
Source: Biology (Basel). 2025 Nov 13;14(11):1589. doi: 10.3390/biology14111589 (PMC12649833; doi:10.3390/biology14111589)
Supplement: Supplementary file 1 [file biology-14-01589-s001.zip › Supplementary Materials S11-Four stages of differential protein pathway enrichment/LYS_vs_HYS.SubLoc.enrich.txt]

Prediction	all_anno	all_not_anno	diff_anno	diff_not_anno	p_value	p_adjust	enrich_factor
CSK	182	5878	66	1461	0.007315237249990619	0.11837264593365546	1.4391502407219499
CSK/CYT	10	6050	3	1524	0.5031037808300642	0.6468477182100827	1.1905697445972494
CSK/NUC	2	6058	1	1526	0.49047636041117176	0.6468477182100827	1.9842829076620825
CSK/PLA	5	6055	2	1525	0.4268008391481376	0.6468477182100827	1.587426326129666
CYT	1282	4778	366	1161	0.009864387161137954	0.11837264593365546	1.1329914886182872
CYT/CSK	29	6031	9	1518	0.3518373198598383	0.6468477182100827	1.2316238737212928
CYT/END	6	6054	3	1524	0.26508305452416814	0.6361993308580035	1.9842829076620823
CYT/EXC	2	6058	1	1526	0.49047636041117176	0.6468477182100827	1.9842829076620825
CYT/GOL	19	6041	8	1519	0.15934679840051183	0.5365684919105214	1.6709750801364907
CYT/MIT	10	6050	6	1521	0.08357420050745333	0.42981017403833144	2.381139489194499
CYT/NUC	116	5944	41	1486	0.03971900647773896	0.23831403886643376	1.4026827450714723
CYT/PLA	51	6009	8	1519	0.9290529757049456	0.983703150746413	0.6225201278939867
END	209	5851	68	1459	0.03870827906271932	0.23831403886643376	1.2912080164691062
END/GOL	8	6052	4	1523	0.20866552463186938	0.5365684919105214	1.9842829076620825
EXC	347	5713	119	1408	0.002012064912697611	0.072434336857114	1.3609779020852326
EXC/CYT	2	6058	1	1526	0.49047636041117176	0.6468477182100827	1.9842829076620825
EXC/LYS	1	6059	1	1526	0.36204410592358943	0.6468477182100827	3.968565815324165
GOL	79	5981	20	1507	0.5329865904928444	0.6616385261290482	1.004700206411181
GOL/CYT	6	6054	2	1525	0.5004715183338382	0.6468477182100827	1.3228552717747217
GOL/END	6	6054	2	1525	0.5004715183338382	0.6468477182100827	1.3228552717747217
GOL/EXC	2	6058	2	1525	0.18270634551689496	0.5365684919105214	3.968565815324165
LYS	74	5986	29	1498	0.030813113987078405	0.23831403886643376	1.5552487654648757
MIT	360	5700	100	1427	0.20233010191523373	0.5365684919105214	1.1023793931456016
MIT/CYT	5	6055	3	1524	0.2057888015778152	0.5365684919105214	2.381139489194499
MIT/END	2	6058	1	1526	0.49047636041117176	0.6468477182100827	1.9842829076620825
MIT/PLA	2	6058	2	1525	0.18270634551689496	0.5365684919105214	3.968565815324165
NUC	2285	3775	468	1059	0.999999902605024	0.999999902605024	0.8128178562677064
NUC/CSK	7	6053	4	1523	0.16380702767049077	0.5365684919105214	2.2677518944709516
NUC/CYT	226	5834	48	1479	0.880927014599972	0.9610112886545149	0.8428812351130969
NUC/MIT	6	6054	1	1526	0.7927403858443303	0.8918329340748715	0.6614276358873609
NUC/PLA	3	6057	1	1526	0.5930663653738713	0.6887222307567538	1.3228552717747217
PLA	646	5414	125	1402	0.9985085484788858	0.999999902605024	0.7679113419744901
PLA/CYT	7	6053	2	1525	0.5677253651441779	0.6812704381730135	1.1338759472354758
PLA/END	2	6058	1	1526	0.49047636041117176	0.6468477182100827	1.9842829076620825
PLA/NUC	2	6058	1	1526	0.49047636041117176	0.6468477182100827	1.9842829076620825
POX	28	6032	8	1519	0.44156634758422386	0.6468477182100827	1.1338759472354758
