# Supplementary material for: Integrated Multi-Omics Analysis Reveals Stage-Specific Molecular Modules Regulating Uterine Function and Fecundity in Large White Pigs Across Reproductive Lifespan
Source: Biology (Basel). 2025 Nov 13;14(11):1589. doi: 10.3390/biology14111589 (PMC12649833; doi:10.3390/biology14111589)
Supplement: Supplementary file 1 [file biology-14-01589-s001.zip › Supplementary Materials S11-Four stages of differential protein pathway enrichment/SMS_vs_CS.SubLoc.enrich.txt]

Prediction	all_anno	all_not_anno	diff_anno	diff_not_anno	p_value	p_adjust	enrich_factor
CSK	182	5878	62	1724	0.1771736325169791	0.7519994089381227	1.1558765982058254
CSK/CYT	10	6050	6	1780	0.13496497048442424	0.7519994089381227	2.035834266517357
CSK/NUC	2	6058	1	1785	0.5392938508224785	0.8154503399716558	1.696528555431131
CSK/PLA	5	6055	3	1783	0.26667472918737434	0.7519994089381227	2.035834266517357
CYT	1282	4778	394	1392	0.21509383241236654	0.7519994089381227	1.0427960231511164
CYT/CSK	29	6031	13	1773	0.13978812181340855	0.7519994089381227	1.5210256014210142
CYT/END	6	6054	3	1783	0.33681891196836966	0.7519994089381227	1.696528555431131
CYT/GOL	19	6041	6	1780	0.5186645519609339	0.8154503399716558	1.0714917192196616
CYT/LYS	3	6057	2	1784	0.32007930853832134	0.7519994089381227	2.2620380739081747
CYT/MIT	10	6050	1	1785	0.9417669728508816	0.9997441644343152	0.3393057110862262
CYT/NUC	116	5944	46	1740	0.053826589160407654	0.7519994089381227	1.345522647410897
CYT/PLA	51	6009	15	1771	0.550979959440308	0.8154503399716558	0.9979579737830182
END	209	5851	67	1719	0.29268439020266857	0.7519994089381227	1.0877264422381416
END/CYT	1	6059	1	1785	0.40346995144065234	0.7519994089381227	3.393057110862262
END/GOL	8	6052	1	1785	0.9023142729057196	0.9997441644343152	0.4241321388577827
EXC	347	5713	132	1654	0.0065169691572866655	0.24112785881960663	1.2907306588870853
EXC/CYT	2	6058	1	1785	0.5392938508224785	0.8154503399716558	1.696528555431131
EXC/LYS	1	6059	1	1785	0.40346995144065234	0.7519994089381227	3.393057110862262
GOL	79	5981	8	1778	0.9997441644343152	0.9997441644343152	0.3436007200873177
GOL/CYT	6	6054	1	1785	0.836157168905272	0.9997441644343152	0.5655095184770437
GOL/END	6	6054	1	1785	0.836157168905272	0.9997441644343152	0.5655095184770437
LYS	74	5986	21	1765	0.6011509308135008	0.855484016926905	0.9628945855149663
MIT	360	5700	75	1711	0.9984868370362094	0.9997441644343152	0.7068868980963047
MIT/END	2	6058	1	1785	0.5392938508224785	0.8154503399716558	1.696528555431131
NUC	2285	3775	642	1144	0.916315925277292	0.9997441644343152	0.9533228293976246
NUC/CSK	7	6053	3	1783	0.4064861669935798	0.7519994089381227	1.4541673332266836
NUC/CYT	226	5834	79	1707	0.10429929236829175	0.7519994089381227	1.1860686360978703
NUC/END	2	6058	2	1784	0.22455924068081723	0.7519994089381227	3.393057110862262
NUC/GOL	3	6057	3	1783	0.135611431036938	0.7519994089381227	3.393057110862262
NUC/MIT	6	6054	3	1783	0.33681891196836966	0.7519994089381227	1.696528555431131
NUC/PLA	3	6057	2	1784	0.32007930853832134	0.7519994089381227	2.2620380739081747
PLA	646	5414	183	1603	0.7051173182010484	0.9317621704799568	0.9611911010646965
PLA/CSK	2	6058	2	1784	0.22455924068081723	0.7519994089381227	3.393057110862262
PLA/CYT	7	6053	1	1785	0.8734863303305961	0.9997441644343152	0.48472244440889456
PLA/GOL	3	6057	1	1785	0.644205387527665	0.8827999755008743	1.1310190369540873
PLA/MIT	1	6059	1	1785	0.40346995144065234	0.7519994089381227	3.393057110862262
POX	28	6032	2	1784	0.9958067584627455	0.9997441644343152	0.24236122220444728
