# Supplementary material for: Integrated Multi-Omics Analysis Reveals Stage-Specific Molecular Modules Regulating Uterine Function and Fecundity in Large White Pigs Across Reproductive Lifespan
Source: Biology (Basel). 2025 Nov 13;14(11):1589. doi: 10.3390/biology14111589 (PMC12649833; doi:10.3390/biology14111589)
Supplement: Supplementary file 1 [file biology-14-01589-s001.zip › Supplementary Materials S11-Four stages of differential protein pathway enrichment/SMS_vs_LYS.SubLoc.enrich.txt]

Prediction	all_anno	all_not_anno	diff_anno	diff_not_anno	p_value	p_adjust	enrich_factor
CSK	182	5878	74	1961	0.0916534781775265	0.6965664341492014	1.2107892107892106
CSK/CYT	10	6050	4	2031	0.4836099071242248	0.9191536190399061	1.191154791154791
CSK/PLA	5	6055	2	2033	0.5585880858505998	0.9191536190399061	1.191154791154791
CYT	1282	4778	476	1559	0.01895380847985074	0.28005129550924734	1.1056741041140417
CYT/CSK	29	6031	13	2022	0.23967471326855233	0.9121396475545568	1.3349148521562317
CYT/END	6	6054	3	2032	0.40322005344075396	0.9191536190399061	1.488943488943489
CYT/GOL	19	6041	7	2028	0.49128989283289126	0.9191536190399061	1.0971162550109919
CYT/LYS	3	6057	1	2034	0.6860106254804178	0.9654964358613288	0.9926289926289926
CYT/MIT	10	6050	6	2029	0.1931409605435906	0.9121396475545568	1.7867321867321866
CYT/NUC	116	5944	55	1980	0.022109312803361633	0.28005129550924734	1.4119291705498604
CYT/PLA	51	6009	14	2021	0.7902362567937661	0.9992695886258114	0.8174591704003468
END	209	5851	87	1948	0.051154379836083855	0.4859666084427966	1.2395988855319
END/GOL	8	6052	2	2033	0.7592648693669815	0.9992695886258114	0.7444717444717445
EXC	347	5713	144	1891	0.0166687176485434	0.28005129550924734	1.2357801867888325
EXC/CYT	2	6058	1	2034	0.5805180751830986	0.9191536190399061	1.488943488943489
EXC/LYS	1	6059	1	2034	0.43960593965329053	0.9191536190399061	2.977886977886978
GOL	79	5981	11	2024	0.9992695886258114	0.9992695886258114	0.4146424905918577
GOL/CYT	6	6054	1	2034	0.8683527401210313	0.9992695886258114	0.4963144963144963
GOL/END	6	6054	1	2034	0.8683527401210313	0.9992695886258114	0.4963144963144963
GOL/EXC	2	6058	1	2034	0.5805180751830986	0.9191536190399061	1.488943488943489
LYS	74	5986	23	2012	0.6656694039546271	0.9654964358613288	0.9255594661000067
MIT	360	5700	107	1928	0.8852110952660462	0.9992695886258114	0.8850941850941851
MIT/CYT	5	6055	1	2034	0.8241006466545295	0.9992695886258114	0.5955773955773955
MIT/END	2	6058	2	2033	0.26404042429210856	0.9121396475545568	2.977886977886978
MIT/PLA	2	6058	1	2034	0.5805180751830986	0.9191536190399061	1.488943488943489
NUC	2285	3775	696	1339	0.9979586297650203	0.9992695886258114	0.9070500379034296
NUC/CSK	7	6053	4	2031	0.29044555998058097	0.9191536190399061	1.7016497016497016
NUC/CYT	226	5834	87	1948	0.14965023662550253	0.9121396475545568	1.1463547215759604
NUC/END	2	6058	2	2033	0.26404042429210856	0.9121396475545568	2.977886977886978
NUC/MIT	6	6054	3	2032	0.40322005344075396	0.9191536190399061	1.488943488943489
NUC/PLA	3	6057	2	2033	0.3701196962251226	0.9191536190399061	1.9852579852579852
PLA	646	5414	193	1842	0.9401664185635258	0.9992695886258114	0.8896783076349639
PLA/CSK	2	6058	2	2033	0.26404042429210856	0.9121396475545568	2.977886977886978
PLA/CYT	7	6053	1	2034	0.9014761542908603	0.9992695886258114	0.4254124254124254
PLA/END	2	6058	1	2034	0.5805180751830986	0.9191536190399061	1.488943488943489
PLA/GOL	3	6057	1	2034	0.6860106254804178	0.9654964358613288	0.9926289926289926
PLA/MIT	1	6059	1	2034	0.43960593965329053	0.9191536190399061	2.977886977886978
POX	28	6032	4	2031	0.9760165869815955	0.9992695886258114	0.4254124254124254
