# Supplementary material for: Integrated Multi-Omics Analysis Reveals Stage-Specific Molecular Modules Regulating Uterine Function and Fecundity in Large White Pigs Across Reproductive Lifespan
Source: Biology (Basel). 2025 Nov 13;14(11):1589. doi: 10.3390/biology14111589 (PMC12649833; doi:10.3390/biology14111589)
Supplement: Supplementary file 1 [file biology-14-01589-s001.zip › Supplementary Materials S12-z-score analysis of differential metabolites in four stages/LYS_vs_CS.zscore.xls]

name	CS-1	CS-6	CS-5	CS-4	CS-3	CS-2	LYS-6	LYS-5	LYS-4	LYS-3	LYS-1
UDP-N-acetyl-alpha-D-glucosamine	-1.59943239860174	0.269186550550012	0.646422589901027	-0.0399321860126207	1.28056888009232	-0.556813435928996	48.0196787696507	48.3091697950427	46.7272269392779	47.6986980153335	48.410945664152
N-Acetyl-S-(N-methylcarbamoyl)cysteine	-1.14328689384285	0.428335391133441	1.48515139959381	-0.0757604691243192	-1.07416073048952	0.37972130272944	44.6885412431637	43.2006537434832	44.4355865083586	44.6674005962829	44.9846853982601
Furegrelate	0.829489561273045	-0.640469811941	-0.337491387502794	-0.737071922957493	1.63702391729084	-0.751480356162589	27.9159032922244	27.1180583362065	27.402103532587	26.5477209482579	26.4096810583011
4-(beta-D-Glucosyloxy)benzoate	-0.824327441495142	0.662582622800144	-1.25717170298765	-0.563735588406888	0.897157753820882	1.08549435626865	24.206903628832	23.1400374803217	23.4583190941362	25.1646955369562	23.6549151221377
ADP	-0.454505264329702	-1.08101046449616	1.14421799348993	1.24928008938652	0.0108036171978698	-0.868785971248455	38.7934970650694	37.3226628677217	37.5813813784242	35.5571385410954	37.4271215570378
N-Arachidonoyl Proline	-1.20920951695262	1.36475518143012	-0.974094788487527	0.258892930625062	-0.221550954020454	0.781207147405411	46.808127409521	48.7071980867937	46.6373561713893	45.4200577283635	48.0273579479569
1,7-Dimethylxanthine	1.39538544636762	-0.254034881848692	0.448695643984074	-1.11019659411086	0.608418770061333	-1.08826838445347	22.1649598960475	21.2541358409155	20.6500494981352	20.6618135928487	22.2588160374771
1-α-Linolenoyl-glycerol	0.189423915867697	-0.623696187426505	0.307876442225865	0.31136563176049	-1.57002987035391	1.38506006792637	-20.9117362165083	-20.5753565020348	-20.4536941172789	-19.1068698179343	-19.6777573030723
Nicotinamide adenine dinucleotide (NAD)	-1.04541598997011	-0.659135562280597	0.820738016136022	1.390476223883	0.353816561715752	-0.860479249484069	22.1394906916502	20.5882697420107	21.6067801207949	23.0331256481299	21.5996078341836
2-n-Propylthiazolidine-4-carboxylic acid	-0.0104226415455586	1.01467501412568	-1.35357648417476	-0.103368047617059	1.23257831844719	-0.779886159235494	33.0272858813516	33.0191766060031	34.578256746417	31.3094770398358	33.5024973569903
5-Methoxytryptophol	0.661299514933569	0.151953280647043	-0.988562055415416	-0.862009866044676	1.58666277478557	-0.549343648906089	20.3795352527218	19.3304796606244	20.3392723061835	18.600061876341	20.2627740903561
2-(2-Amino-3-methoxyphenyl)-4H-1-benzopyran-4-one	0.369203091310758	-1.35145449623667	0.666574373999265	1.40293379201441	-0.673342621963812	-0.413914139123958	-21.4285733599303	-21.8667749321282	-21.8667749321282	-21.8667749321282	-20.5294557661878
N-Lactoylleucine	1.02941531419807	0.0824144271049283	-1.28023654863613	-0.811209751900925	1.25027550096643	-0.27065894173238	28.5608919676155	26.9571689265798	28.2042306106026	26.172468756272	28.7871457904235
4-[4-(3-Hydroxyphenyl)-3-(4-methylphenyl)-6-oxo-1,4-dihydropyrrolo[3,4-d]pyrazol-5-yl]benzoic acid	1.19348524306129	-0.897105661237444	-0.0700806375670879	-0.0235918461129486	1.07013726446163	-1.27284436260543	93.2395663198861	90.0044020909487	89.1787957740582	90.1086478599645	88.5433350849479
(±)12-HpETE	-0.586871409675762	1.50640162786571	-0.517252902063842	0.687651475340906	0.180276454812832	-1.27020524627984	-21.1825166447214	-20.2463575893076	-20.380521166768	-19.632360916513	-20.1188585377832
Etimicin	0.198088399485691	-0.162154455657012	-1.34116962968204	0.470934212280362	1.54982951654252	-0.71552804296952	22.4001274179746	22.7099296325161	23.863333424614	21.0880730978479	23.159019354595
allo-Pertusaric acid	-0.554829718903855	0.223633916430259	0.332574074707097	1.73711858172867	-0.83196762313622	-0.906529230825944	17.6717315470443	18.4888016736557	19.1241078854661	18.4812255879381	19.1000386204125
Uridine monophosphate (UMP)	0.894232894758609	-0.785087672565217	-0.523037020223524	-0.710967882193429	1.60461196723413	-0.479752287010568	72.2661652097263	71.4200316198272	69.1430922163424	67.971260734567	70.9261888517637
2-[(Ethylthio)methyl]furan	1.10689540318847	-0.434035787993487	-0.605394898091401	-0.693626840730417	1.44063035603339	-0.814468232406557	23.2279034972573	21.5242379324624	21.3053248479956	20.3258278116709	21.4758371592081
gamma-Glutamyl-N'-(2-hydroxyphenyl)hydrazide	-1.31092696761525	-0.769612178315319	0.547646294786202	1.54569264816143	-0.00771069838512476	-0.00508909863193912	17.0290525959743	16.4866622443209	15.9499191174606	15.723715302775	15.339408188239
Val Lys	0.188357895268274	-0.860006105733519	1.48933622605852	0.777038695008302	-1.05370554149697	-0.541021169104608	15.5156398082898	14.4861208972404	15.0167776613291	16.2095520812023	14.7132838808765
N-Palmitoyl phenylalanine	0.957047489645375	-0.120078518061375	-1.30944075139718	-0.659079055679105	1.36590582035485	-0.234354984862563	16.2691726929123	14.7854832035557	15.1436356858329	14.0740524745678	15.3927597138987
Creatine	0.0203808423822916	-0.59293093077874	1.54996679868731	0.678635406915403	-0.373152376914619	-1.28289974029165	27.1257237429733	25.7755671656533	27.8813918259959	26.0400950514973	28.8210359793772
Leukotriene D4	1.0478918611354	1.17723319072979	-1.11073889211244	-0.9018721409245	0.366156640306199	-0.578670659134455	16.7557174246339	15.3013485370818	16.3693426790144	14.7808646664964	16.7479003478416
5-(3'-Carboxy-3'-oxopropenyl)-4,6-dihydroxypicolinate	0.361503727663244	-1.17929116680993	-0.316011552235913	-0.0013003648021528	1.73684372418792	-0.601744368003164	41.8443733636286	39.9686685098267	40.1934981995026	38.7429847982566	42.5070228162305
2-[[4-[(2-Amino-4-oxo-3H-pteridin-6-yl)methylamino]benzoyl]amino]-5-methoxy-5-oxopentanoic acid	0.255182448356371	1.0404897500169	-0.559367015924288	0.324560399809635	0.667756299690987	-1.7286218819496	-19.9583938973644	-19.384537893108	-19.0983541909065	-18.90654949934	-18.8072431966593
Yucalexin P17	-0.818925211334276	1.9364349779256	-0.574952625428975	-0.494055228383766	0.0190143100192733	-0.0675162227978523	-18.8251672224139	-18.4499860927572	-17.8888079200653	-18.8251672224139	-17.8488435819925
9-Hydroxydecanoylcarnitine	-0.981746351561095	-0.0373528599176542	1.28056501171837	1.13006570406277	-0.422175130433946	-0.969356373868444	17.5060038849783	17.6692908863153	16.4670173222553	17.6452465427756	15.4114355401416
3,4-Dihydroxy-L-phenylalanine	-0.439262064109581	1.34283540746124	0.703179670865496	-0.856505003643568	0.489266935790457	-1.23951494636404	-16.6695065969273	-17.6061551313227	-16.1781653260139	-17.7738467878212	-15.3865540576857
Lansiumarin C	0.211739731602251	1.3887992313261	-1.23037270832092	-0.705247732418985	-0.52494457403587	0.860026051847425	-18.5956834771615	-18.3006841972219	-17.5551610835519	-18.5956834771615	-17.9143355775717
