# Supplementary material for: Integrated Multi-Omics Analysis Reveals Stage-Specific Molecular Modules Regulating Uterine Function and Fecundity in Large White Pigs Across Reproductive Lifespan
Source: Biology (Basel). 2025 Nov 13;14(11):1589. doi: 10.3390/biology14111589 (PMC12649833; doi:10.3390/biology14111589)
Supplement: Supplementary file 1 [file biology-14-01589-s001.zip › Supplementary Materials S12-z-score analysis of differential metabolites in four stages/LYS_vs_HYS.zscore.xls]

name	HYS-3	HYS-2	HYS-1	HYS-6	HYS-5	HYS-4	LYS-6	LYS-5	LYS-4	LYS-3	LYS-1
2''-O-trans-p-Coumaroylastragalin	0.134112137166981	-0.0150206472223483	-1.70823980743587	-0.130114659888396	1.39294315071353	0.326319826666097	50.9370051331427	50.5784722971897	49.2069547139914	48.787078679084	49.142633105399
Trp-Tyr	-1.7629161585279	0.575284841398716	0.897546798376125	0.0591797044420197	-0.486802920728352	0.717707735039378	-39.5561958785693	-39.5561958785693	-39.5561958785693	-39.5561958785693	-37.7906748040767
N-Arachidonoyl Proline	0.487544968582484	-1.23795787574503	-0.552878759582619	1.68206169478603	-0.0820994918013069	-0.296670536239545	38.2400185816798	39.7460361239361	38.1045920894397	37.1392394928786	39.2069033853438
Pseudooxynicotine	-0.434342385347748	0.379821874531387	-1.02557676184644	1.80736264820643	-0.158380238195215	-0.568885137348419	23.5673913406544	22.9776793174874	23.2755256276317	24.6342166700259	22.6054476437653
Etimicin	-0.27987170715269	-0.709692838516811	-1.50191715769921	0.718354854296833	1.07921550181583	0.693911347256048	26.3778821949432	26.6741109136693	27.7769801362556	25.1233134671975	27.103524477292
N-(1-Deoxy-1-fructosyl)glycine	-1.65149812958699	-0.0127947696604198	0.336164381324606	-0.528316983227068	0.64798183062148	1.20846367052839	-21.2187673798201	-19.1339199743908	-19.6386257797589	-20.118645558315	-19.2480844137483
4-[4-(3-Hydroxyphenyl)-3-(4-methylphenyl)-6-oxo-1,4-dihydropyrrolo[3,4-d]pyrazol-5-yl]benzoic acid	-1.40069687480599	0.0254663305560106	0.256656548733449	-0.841569995334893	0.566426702073093	1.39371728877832	20.0351047169064	18.7378373397915	18.4067777504012	18.7796388143926	18.1519645900528
(2s)-5-Oxopyrrolidine-2-carbaldehyde	0.561699544605177	-0.548278368065212	0.00834262636888656	1.68689950533253	-0.656316804007036	-1.05234650423434	-17.9526525038816	-19.0416532309236	-20.1139953435136	-18.4286544505678	-19.5060847248922
Choline phosphate	0.442710743397616	0.525001245189961	1.54536819747555	-0.699502975603003	-0.850297621733304	-0.963279588726825	18.0256547161157	18.0987717712879	17.227478210552	19.5021168399956	18.3626031042967
Angiotensin (5-7)	1.4769496954489	-0.765020836913925	-0.673651719335309	-0.445067486672098	1.06905440696443	-0.662264059491996	18.955378274314	17.3146735724714	16.9847555284269	17.3631127409129	17.730945445358
Tetradecanedioic acid	-1.24544134148267	0.93983644511959	-1.09264047578202	0.111119978163903	0.128282883408288	1.15884251057292	17.1445052928857	16.7340131191222	17.6771380228904	16.6985929378824	18.3582951662517
Indoxylsulfuric acid	-1.60104131823558	0.639757902819324	-0.665157189371583	0.311214604255651	0.0994113385120227	1.21581466202017	17.4405996855574	16.5790158994143	17.0990747973052	15.6378717786062	17.7483484307786
Deoxycholic acid glycine conjugate	-1.0410049364823	-0.869706539076248	-0.762634940504597	1.03807964131171	1.10368334072322	0.531583434028218	16.0506986174459	16.9200984766415	16.1261722012584	14.8884254018987	15.484175891899
4-Oxoproline	0.304232391150772	-1.78085040292339	0.747948547391655	0.880885422185495	0.36493821432068	-0.517154172125211	16.4839033212192	17.0016767437907	15.8220638016757	18.0033635342919	15.8795364459056
Glaucoside H	0.873306365663587	-0.624516880163843	0.793480234303822	1.02644299718015	-1.14465684961905	-0.924055867364652	16.9528874566319	15.32433732362	17.653765082095	17.4838682180162	16.7074177950697
4-(beta-D-Glucosyloxy)benzoate	-0.790761944891284	0.420979936748742	1.12636391368001	-1.60320320318976	0.415203497997969	0.431417799654322	15.1148287793835	14.1386608071301	14.429884141938	15.9911953096178	14.6097668256986
Enokipodin D	0.908829408148476	-1.85863389895076	-0.17490864024629	0.733638599298453	0.00289658344997268	0.388177948300147	24.5272742814987	25.0059431277678	25.9378694300616	26.5566252388689	23.4044937658003
3-Oxo-alpha-ionol	0.481654759668299	-1.07423526240289	-0.261044708346071	0.422943948460317	1.49484408875338	-1.06416282613304	28.1960531655116	25.6268590154483	25.634967870024	24.8526758572153	25.9369317786555
1,2-Naphthoquinone	0.653406025309495	0.955673523428578	-1.18270868302641	1.04876956973597	-0.928635116711468	-0.546505318736162	96.412622042475	97.0683439752068	93.6832455338571	96.4484663990033	92.0892054158781
L-Cystathionine	-0.499831486025851	0.343987838414725	-1.3753845803032	1.34741791949147	-0.581789860003522	0.765600168426384	-16.7725071770445	-18.1386896790663	-16.0155228928385	-17.7982623981386	-16.0284647248416
Acetaminophen	-1.55661506447977	0.992749385391813	-0.50799403169336	0.386783510779005	-0.346328388691481	1.03140458869378	-19.4041181296227	-20.5979434048998	-20.4753237477626	-19.5427078866704	-17.8705133701633
Dictyoquinazol B	-1.37195183780958	0.761547410076183	-0.641122974211115	-0.493849235580779	0.448602149462932	1.29677448806236	-17.5757809222447	-17.9384298776424	-16.871857408904	-17.6744611382391	-16.9027834153763
Phosphonoacetaldehyde	0.568402911358097	-0.0561401431551917	1.14834247466656	-0.408723425751248	-1.72239361952967	0.470511802411474	38.4839953475103	41.1979726866751	39.5513814432071	40.0900970907125	37.1526050938334
6-Keto-prostaglandin E1	-0.312296999868817	-0.0874743251076539	0.585558951280933	1.54247948072908	-0.281363017286017	-1.44690408974753	20.9951726716089	18.9988881424288	20.4415248465129	18.3043852689511	20.3963193182933
Leukotriene D4	-0.330895223955509	1.03381026906598	-0.863062182352628	0.197380558896454	-1.25093487162321	1.21370144996891	14.7472856801872	13.778165353656	14.4898244385152	13.4313403473367	14.7420767623684
Ethyl nicotinate	-0.696196176328479	-0.553721597549952	-0.391337510180277	-0.578465550700797	0.316968386861737	1.90275244789776	-15.2056147419165	-16.0586043315863	-15.7451534713627	-16.2463059491721	-15.0556792034282
Propan-2-ol	1.17692696665226	-1.02340029646986	0.781710412452166	0.737109223122583	-0.750375456482226	-0.921970849274903	-13.851471664466	-13.6401653368631	-14.8465241438482	-13.288125383136	-14.2288242883553
ADP-glucose	-0.0796703294720075	-0.685916552974777	-0.453586115901908	-1.17284466941143	0.994772807765257	1.39724485999486	13.033969663577	11.5728956544509	12.5768705696546	13.198216265772	13.3513546146765
4-Mercapto-ethyl-pyridine	-1.69616114197871	0.664708900941945	-0.656385352074924	0.119536423162308	0.840206319457413	0.728094850491957	-13.9771707908241	-14.7617356131886	-14.1451313142909	-13.6184218698089	-13.2804035623619
Fluoromisonidazole	-1.36645448637723	1.1982807519479	1.14202404312501	-0.159991343996912	-0.540955643472715	-0.272903321226057	-14.6229265694234	-15.2504564719578	-15.2387290297683	-15.4744427773083	-15.9980580191529
