# Supplementary material for: Integrated Multi-Omics Analysis Reveals Stage-Specific Molecular Modules Regulating Uterine Function and Fecundity in Large White Pigs Across Reproductive Lifespan
Source: Biology (Basel). 2025 Nov 13;14(11):1589. doi: 10.3390/biology14111589 (PMC12649833; doi:10.3390/biology14111589)
Supplement: Supplementary file 1 [file biology-14-01589-s001.zip › Supplementary Materials S12-z-score analysis of differential metabolites in four stages/SMS_vs_CS.zscore.xls]

name	CS-1	CS-6	CS-5	CS-4	CS-3	CS-2	SMS-6	SMS-5	SMS-4	SMS-3	SMS-2	SMS-1
Oxprenolol	-1.31555993460763	0.133513489660753	1.35254113378672	-0.803327508018001	-0.220489035669123	0.853321854847277	37.9808800163288	35.4670060779581	34.6741958200076	34.7753832728305	35.895464124388	34.7853240902791
Stearidonoyl glycine	0.955504565464963	1.57625037749996	-0.632938735741232	-0.632938735741232	-0.632938735741232	-0.632938735741232	34.9510852350493	38.3864119925668	35.444645735914	36.8400995993389	35.4952649474445	37.1675787386478
6-Thioxanthine 5'-monophosphate	0.934513697976716	-0.592040432439128	0.409281287876478	-1.36929626058251	-0.56958271211522	1.18712441928366	19.9806339613383	18.7374401935232	19.8961023128819	21.2656618929332	21.5833673021603	21.0007536805502
Leukotriene B5	-0.983128382815625	1.35336554775067	0.587286429566651	0.250868625324794	-1.33354992702458	0.125157707198105	-16.784932133253	-18.8736735634916	-18.3519834828637	-19.1321546910312	-18.6334552658141	-19.6535491281794
2-[[4-[(2-Amino-4-oxo-3H-pteridin-6-yl)methylamino]benzoyl]amino]-5-methoxy-5-oxopentanoic acid	0.255182448356371	1.0404897500169	-0.559367015924288	0.324560399809635	0.667756299690987	-1.7286218819496	-20.4234949000969	-18.8994004455443	-18.8348698594622	-19.7412767842181	-19.4900796296962	-18.9226775984652
15(R),19(R)-hydroxy Prostaglandin E1	0.711181844181532	0.792639608693801	-1.44214661576105	-0.790166490223924	1.03373923477003	-0.305247581660402	-16.1948983154232	-15.6405679746213	-17.1637666550741	-16.2966204634998	-15.2062935284416	-14.7120473748826
Hydroquinone	1.59175963269389	-0.356427640887883	-1.35521288218327	-0.475476417553531	0.0747934068100822	0.520563901120711	-26.5159943994015	-26.5159943994015	-26.5159943994015	-26.5159943994015	-25.3561329053867	-26.5159943994015
2-(2-(4-(2-Fluoroethoxy)phenyl)-5,7-dimethylpyrazolo(1,5-a)pyrimidin-3-yl)-N,N-diethylacetamide	0.973155203609501	-0.559123668243551	-0.968912507547425	-0.691637955905764	1.50254623322828	-0.256027305141034	-17.3065637038919	-18.9919953505056	-18.504966623165	-18.7720776669159	-18.360878390137	-18.7741834462606
Noreugenin	-0.895830749832797	0.179657398483154	-1.51051212186397	1.13112046009573	0.503068010614623	0.592497002503268	-17.7624610462957	-17.5418185474128	-19.1820438840286	-17.8439271546378	-18.0409248867254	-17.6442249673402
Heptadecanoyl carnitine	-1.56317076359958	0.472911733948267	0.160186928395714	1.2843957198301	0.368157741634475	-0.722481360208983	-15.7384268166563	-13.6504786455867	-14.8855150860128	-14.8427565041407	-14.054591879507	-13.6913094768788
1-α-Linolenoyl-glycerol	0.189423915867697	-0.623696187426505	0.307876442225865	0.31136563176049	-1.57002987035391	1.38506006792637	-12.8907855482126	-13.8951833909305	-13.5450751652292	-14.7422477456585	-12.4007438003728	-14.0731989226442
Cysteineglutathione disulfide	-0.793583687862917	-0.799386297019403	-0.50200798137248	1.43260877296669	1.10818527059618	-0.445816077308076	26.0525589378976	25.061379142115	25.3073368206688	27.0726887470145	27.8064749748886	29.4353238431837
N-Acetyl-D-lactosamine	0.68876778098157	-1.37269185815235	-0.0570007529653988	0.251866180778193	1.35246460400032	-0.863405954642328	-14.5903820927715	-13.9919794805028	-11.5803280369418	-13.7117599162647	-13.015837586067	-13.5697027008571
Docosahexaenoic Acid ethyl ester	-0.00462341506513792	-1.37801074962474	1.37703265905404	0.862932004168711	-0.213390287677315	-0.643940210855563	32.5011427628362	33.6590494050742	32.8782597044724	33.8963764333718	36.0210657940891	37.5296860900906
Baicalin	0.0500787298919647	0.618738982452079	-1.75725133620914	-0.503985763994652	0.84530414408809	0.747115243771658	-11.505194336394	-11.7690172053293	-13.6670214473107	-11.7602799350161	-12.5327916153028	-11.6370193416132
3-hydroxy-3-methyl-Glutaric acid	1.34330423906426	-0.396766268325909	0.686182281586536	0.310552806919651	-1.51138924558993	-0.431883813654609	22.0748940511321	23.6380435388115	22.4854720719578	24.4161480376146	25.1767608225709	26.497672956501
2-(2-Amino-3-methoxyphenyl)-4H-1-benzopyran-4-one	0.369203091310758	-1.35145449623667	0.666574373999265	1.40293379201441	-0.673342621963812	-0.413914139123958	-21.112283087857	-21.4456471094441	-20.9103172669115	-21.514639901211	-21.8667749321282	-21.8667749321282
Eflornithine	-0.517990144734695	0.434752477049881	-1.62538960476092	1.15364425145743	-0.178516708005488	0.733499728993795	23.0395034884938	22.4598462520003	23.0453024363322	23.7126780963223	24.5373535081046	27.133982091588
4-Oxoproline	-1.26538830288679	-0.155548836640777	1.13093197950354	1.2016922189464	-0.112376628367623	-0.799310430554743	14.7133325499079	12.2041140788827	12.3831726496047	14.3140052428938	13.4662189204808	15.0570899079812
Spergualin	0.430804905378944	1.66600897233358	-0.00624896721513703	-1.2182858063903	-0.141074758973095	-0.731204345133983	-12.9471245059286	-10.5760131229907	-11.3634500356146	-11.1832984094905	-10.9349443747408	-12.7689343030981
bicyclo-PGE2	0.37799365106552	-0.973746545898963	0.331987332610287	-1.46441452637258	0.580444349169326	1.14773573942641	42.855435835598	46.8306382305105	40.2084470218379	44.5526303918223	42.4555480109893	45.2357151838767
LysoPI(18:1(9Z)/0:0)	-1.24917913676207	0.478178050585764	-0.437862585593378	0.0767211267478409	-0.523060053349301	1.65520259837115	-14.0421434125601	-13.3307699475929	-14.2566400573945	-13.377710028076	-14.8224848346437	-13.9986913828857
Neoisoliquiritin	-0.21756870781396	0.325418627224349	-0.222295835173558	0.412007638420831	1.36504365832123	-1.66260538097889	-11.5372922282679	-10.8069405527283	-13.3880637537482	-10.3799963945621	-11.0630351393914	-11.4973951825189
6-Keto-prostaglandin F1alpha	0.517004302414888	-0.645932198837707	-1.24090269722192	-0.245996846972374	1.64745973875262	-0.0316322981355176	-11.3290601035826	-10.7934489733889	-11.5012298986477	-11.4899805642332	-10.534506278296	-9.54965497003988
Dictyoquinazol B	0.853542778914748	-0.912540574503646	-0.901627777719193	0.0216765142489098	1.51458678088543	-0.575637721826254	-15.9172638437918	-15.856576268597	-15.742228182499	-15.6184473988824	-15.215237659019	-14.7016506857988
N-(1-Carboxy-3-carboxanilidopropyl)alanylproline	-0.31834063885042	-0.260669287875994	-1.46842966285122	0.0491899880989084	1.58028944842496	0.417960153053778	-10.2821568698215	-10.3544061177372	-12.0585964178603	-11.0884564129547	-10.4161661407097	-10.0467896922832
Sabine	-0.828534159835696	0.753766729130682	0.641679471621576	0.560981177268998	-1.65546914268424	0.527575924498679	39.2961795049251	41.135497111489	35.8159382564344	40.4833795552732	39.5304707727244	43.0654194222397
N-Acetyl-L-glutamate 5-semialdehyde	-1.70415296803969	0.714732711143665	0.338256307986358	0.271141635261408	-0.623891852582599	1.00391416623086	14.7133115532794	16.7093270011952	13.7739572651434	16.8434446858165	15.6197597587788	17.6876874452192
Adrenochrome	0.022564086433414	-1.75682060790863	0.670059450469216	1.20483494891178	-0.0344317128293252	-0.106206165076454	31.4967827073685	30.2067273263745	26.033303660681	28.0713632244915	27.1216317339862	29.5510398486687
Desmethylfluoxetine	1.68447796623658	-0.65628967138705	-0.184376937656216	0.269391157280554	-1.2656997971516	0.152497282677732	-8.78355053368226	-10.5757548835308	-10.5651587127904	-10.5109752527385	-10.5606409644775	-10.6417903344924
