# Supplementary material for: Integrated Multi-Omics Analysis Reveals Stage-Specific Molecular Modules Regulating Uterine Function and Fecundity in Large White Pigs Across Reproductive Lifespan
Source: Biology (Basel). 2025 Nov 13;14(11):1589. doi: 10.3390/biology14111589 (PMC12649833; doi:10.3390/biology14111589)
Supplement: Supplementary file 1 [file biology-14-01589-s001.zip › Supplementary Materials S12-z-score analysis of differential metabolites in four stages/SMS_vs_LYS.zscore.xls]

name	SMS-6	SMS-5	SMS-4	SMS-3	SMS-2	SMS-1	LYS-6	LYS-5	LYS-4	LYS-3	LYS-1
N-Acetyl-S-(N-methylcarbamoyl)cysteine	-0.169264848603714	1.40699018562012	-0.982601372287707	0.878686217141496	-1.11979311726748	-0.0140170646027132	72.1174487392805	69.7316519918319	71.7118410682172	72.0835501504572	72.592309750047
2''-O-trans-p-Coumaroylastragalin	-0.318956187816564	0.719066410995214	-1.35706233799541	1.44580698687625	0.161617433016814	-0.650472305076302	41.7352450781181	41.4939142075627	40.5707364700045	40.2881150784094	40.5274411613451
1,2-Naphthoquinone	-1.02164926859491	0.264851645809736	-1.19624992079995	1.3728134423296	-0.158280067508994	0.738514168764521	41.9496266519341	42.2478336378873	40.7083701047029	41.9659278262431	39.9834379721286
Glutarate	1.38263342460629	-0.675845968822315	-0.540680575477667	-0.97375840794553	-0.325854173822791	1.13350570146202	39.6622087904769	39.7203479488394	38.3147301189873	40.4197624057323	40.9357256344705
4-[4-(3-Hydroxyphenyl)-3-(4-methylphenyl)-6-oxo-1,4-dihydropyrrolo[3,4-d]pyrazol-5-yl]benzoic acid	-1.11290308519716	0.691519020739657	-0.831184572538603	-0.218685156044691	-0.119435473732485	1.59068926677329	30.8741247455664	29.3975573849304	29.0207408606405	29.4451363914725	28.7307090582007
2-Methylbutyroylcarnitine	1.18732978207338	-0.141638095931918	-1.19915679174883	-1.04926675391348	0.208958651945895	0.993773207574965	25.746572564879	26.7329630338058	25.6643890531496	26.8164107518653	24.8777359150241
ADP-glucose	0.970646831325496	1.17189146872062	-1.16985293928598	0.457113740484709	-0.920864970197361	-0.508934131047487	40.1219051351356	37.7094973440568	39.3671799065806	40.3930959032409	40.6459456176993
gamma-Glutamyl-N'-(2-hydroxyphenyl)hydrazide	2.00517087368367	-0.0773887792418904	-0.459363337773631	-0.345857154989393	-0.481918903028009	-0.640642698650747	22.4559171773885	21.8368353844751	21.2241993073442	20.9660113386008	20.5273650080179
5-Hydroxypentanoylcarnitine	-0.388163317269043	0.451048724191145	-0.946349023698615	-1.04124684391499	0.324445501557145	1.60026495913436	19.8533489557096	20.9524914289251	19.9570977770589	21.3759879244136	21.4821615025095
D-1-Deoxy-erythro-hexo-2,3-diulose	0.296372744203533	0.492323521374098	-1.27788301620282	-0.970808414349077	0.0128735257680811	1.44712163920618	22.8800536430514	22.922738350803	22.0802139651184	21.0547427763966	23.5606175678941
L-Carnitine	0.673862598794725	-0.0902164991884423	-1.05451193747348	-1.15265546514642	0.187561395281565	1.43595990773205	17.9272887189488	17.9219603092059	16.9356802509792	18.6055901026523	17.065613260686
5(S),6(R),15(R)-Lipoxin A4	2.0251239896535	-0.462201936096596	-0.529516724467171	-0.483872420576795	-0.374085402961644	-0.175447505551296	18.6904905423481	18.3281065687451	18.3364748588444	20.4111223825475	18.5009090694071
Isoprostane F2alpha-I	0.174585952591375	-1.29972073218156	-0.835148634246923	-0.122956579242927	1.48755147527162	0.59568851780842	-18.8214389911805	-18.6506268896969	-18.767578596792	-17.3747296916336	-18.0286429361169
Butyryl-L-carnitine	1.10853415449703	-0.344392785591332	-1.17136323515966	-0.986726985127958	0.287537638415857	1.10641121296606	20.136255751819	21.6370012271665	19.7364709742755	21.3006608360956	19.2745831564094
Thromboxane B2	1.43335120970049	-0.173742225588757	-0.98995165901097	-0.965221141285895	-0.269371759457411	0.964935575642544	18.0773184012372	17.5471317619108	17.5970284031587	19.5563943271677	17.2762091501772
(±)12-HpETE	-1.19846669467959	-0.353658952334731	-0.766050996253039	-0.0165829310239385	1.41832068640601	0.916438887885289	-16.9517610586849	-15.7251914885104	-15.900974610606	-14.920723881555	-15.5581403277897
5-Hydroxy-L-tryptophan	0.630710366831146	-1.76570603014877	0.0564001671024998	0.602741798949459	-0.470871297039567	0.946724994305234	35.4710042716013	36.9005253002174	38.4670908932903	34.9910087643731	37.1799458386279
(4E,6E)-2-(hydroxymethyl)-3-(3-methoxy-3-oxopropyl)deca-4,6-dienoic acid	1.14399355451214	-0.183346711487887	-0.931864588099477	0.157656424561657	-1.26519542338519	1.07875674389875	33.83931964093	36.1937883468612	33.1116709906091	34.7609361940788	32.830842729842
17alpha-Hydroxyprogesterone	-0.465283520641894	0.337022826439684	-1.01885627935475	-0.868445641901351	0.357237465800311	1.658325149658	24.359853896279	23.8736589299739	25.4333578363166	22.5932787447319	22.8216757259651
Biliverdin-IX-delta	0.850424387704184	1.53082004267078	-1.18348138790111	-0.218496160767041	-0.43710831746847	-0.542158564238345	16.5087963790936	14.6543125989311	14.6043097476444	15.2647754339914	15.2506902921754
Angiotensin (5-7)	2.02325584379439	-0.431462431177125	-0.14362162506292	-0.473407035342774	-0.472358933428433	-0.502405818783143	16.36825150642	14.9640072695812	14.6816374369975	15.0054653229682	15.3202855064891
6-Thioxanthine 5'-monophosphate	-0.402620667190817	-1.56658653582081	-0.481765170782737	0.800513302215544	1.09797156028692	0.552487511291904	-19.8275395129043	-19.3276901193317	-19.1485052329139	-18.9481561334827	-18.5315462812866
Maltose 6'-phosphate	-0.971660617932929	0.028001289712711	-0.625747923349572	-0.103785182948131	-0.224764532461116	1.89795696697904	-15.7958319825894	-14.944183606266	-15.2951283700181	-15.001381094046	-16.4260715345731
Eflornithine	-0.559003907285473	-0.900589508701339	-0.555586651431065	-0.162309552766605	0.32366255069676	1.85382706948772	-14.7897748191201	-13.6721410114528	-14.4052378061203	-14.9118834658732	-13.2900221559412
6-Keto-prostaglandin E1	-1.75869675868801	0.0385436867635324	0.801887425935288	-0.0950271706904352	1.11494950794607	-0.101656691266447	24.5435089899948	22.3831724026911	23.9443631089579	21.6315961891651	23.8954426494072
dTDP-4-oxo-2,3,6-trideoxy-D-glucose	0.456964639860463	-0.352170492371078	-1.78414998573698	1.16172217714884	0.244721260600757	0.272912400497993	14.367472716725	16.3842807510397	16.5947135709667	15.5435421382077	14.9486199429857
5-(3'-Carboxy-3'-oxopropenyl)-4,6-dihydroxypicolinate	-0.183724539492516	0.805306939416637	0.777672345994747	-0.672138913891908	-1.58765601523404	0.860540183207077	53.3866181919216	51.236838291129	51.4945197419111	49.832059600856	54.146092941687
(+)-Calycanthine	1.09237781963847	0.562215342204666	-0.952588840212044	-1.49567279770126	0.271919933574462	0.521748542495716	13.6266966784476	13.6816276159147	14.5157109110634	13.3669498237074	12.4080575063312
Adenosine 3'-monophosphate	0.0857309200297516	-1.3191601771617	0.627597010745268	-0.95144322608025	0.170036484420085	1.38723898804684	68.9791681345554	65.7001819289093	66.5158883581464	70.5826221729056	67.7180480724599
3-hydroxy-3-methyl-Glutaric acid	-1.18292632763358	-0.245857622932566	-0.936795156439554	0.220596405017109	0.67656459155065	1.46841811043793	-13.8131549975573	-14.7713262063596	-15.0308686614001	-14.3042070504391	-13.6902948385294
